# Supplementary material for: Time-frequency analysis reveals an association between the specific nuclear magnetic resonance (NMR) signal properties of serum samples and arteriosclerotic lesion progression in a diabetes mouse model
Source: PLoS One. 2024 Mar 8;19(3):e0299641. doi: 10.1371/journal.pone.0299641 (PMC10923453; doi:10.1371/journal.pone.0299641)
Supplement: S1 Data — (ZIP) [file pone.0299641.s003.zip › SupplementData/fid_B26-1.txt]

0+0i
0+0i
0+0i
0+0i
0+0i
0+0i
0+0i
0+0i
0+0i
0+0i
0+0i
0+0i
0+0i
0+0i
0+0i
0+0i
0+0i
0+0i
0+0i
0+0i
0+0i
0+0i
0+0i
0+0i
0+0i
0+0i
0+0i
0+0i
0+0i
0+0i
0+0i
0+0i
-9.283984425617e-06-1.12148265443284e-05i
0.00136613495952109+0.00156007976138557i
-0.0472366070599144-0.0718830747453707i
-0.0139312550648841-0.147057660108771i
0.11255545560864+0.0518711347034184i
-0.0788026257729223-0.178235521801072i
0.226467697046026+0.260013724133265i
-0.285968099770396-0.24621822935594i
0.274240924781648+0.205952734868654i
-0.263414120501257-0.121470340558039i
0.13179252132938-0.214269139870456i
0.206587519897696+0.547597374138121i
-0.536848608379532-1.03681631048701i
1.12126998626838+1.65142143473975i
-1.74421670253936-2.14462125110345i
2.37829595310254+2.66107171061531i
-3.06637605765695-2.92277407348411i
3.65735423385848+2.88011385706462i
-4.26913867489618-2.3145038052279i
6.66669942307173+2.3996947725634i
58.6298360029378+115.954196287562i
-3.04286639130883+143.144023772025i
-74.1354161637951+66.9699394873012i
-66.2231810754058+5.51986362978592i
-28.5642099935439-36.8132283663223i
22.9174687442231-18.6474558326092i
33.918800483981+22.1337431426843i
9.27080301331328+55.1734660057722i
-33.3256206228082+52.45147269641i
-59.0399914122728+15.680393060262i
-50.132241679048-26.2728600523556i
-17.4915313729704-50.3508947970039i
17.0969705970212-42.9894159076433i
29.9679445101273-19.0473199976824i
20.0123564734664+2.3989916674706i
-0.568343664339417+5.34608921777081i
-12.2544357116423-8.11948340153606i
-6.06728980123778-23.9890019295608i
12.6482178189921-27.9411144681575i
29.7189143961776-15.276676661852i
32.6449063538004+6.00823036703737i
19.8301815822212+22.5402295761806i
-0.00838512119298802+25.075827485295i
-14.6764970923377+14.1728909968462i
-16.7237420500526-1.44939813906909i
-7.30926557057489-11.7195732204961i
6.17176449467059-11.1975209551389i
15.0241155605768-1.01015813507313i
14.4275326331853+12.4527534929285i
5.1153211814159+21.711271370381i
-7.74236482711713+22.0628466395455i
-17.0262354670285+13.2455391247197i
-17.3128421632133+0.0185426349485438i
-7.6988919034486-10.2314000696849i
7.07927246288659-10.9712225120063i
18.7227944124256-0.653575438767033i
19.9912553271536+15.3064068984094i
9.47625972498307+27.6039595288812i
-6.57778495247509+28.2242591258937i
-17.8666844294177+16.3362014460777i
-16.8132614340489-0.449113032414206i
-4.26398839706073-11.0666497143743i
10.884716477216-8.72328558140956i
17.763151802333+3.91422004211548i
11.4214644264514+16.440051546799i
-2.8945671484632+18.1738056526489i
-13.6372238427297+6.36007934487914i
-11.1144799526958-11.3927609157573i
4.80169976418665-22.2768888176201i
23.8850074999177-17.8602018344648i
33.0571401249002-0.700806084842194i
25.8875780897533+17.1988747301632i
7.79345285139085+23.0099399973216i
-7.88178282187173+12.902191373348i
-9.59774150658146-4.87437505462355i
3.49648897532923-16.3148183895138i
20.7598157871242-12.0116897048704i
28.1211107753917+5.40162966881355i
18.6405870684305+23.0369943721669i
-1.81151552346944+27.5843122177457i
-19.1292894376461+15.141034523245i
-21.4050263245415-5.41643527189189i
-7.88841110729515-19.1750571896594i
10.2825029574652-16.3449036012379i
18.7026821412169+0.56052647737863i
10.1737036966893+18.5632407095355i
-10.0233912697111+23.819721350174i
-27.8655652643563+11.6930063383063i
-31.0681517271997-10.0773119733386i
-17.4420780709293-27.2634541435025i
3.81482066215273-29.0332018331779i
18.8946595726032-15.5054329647757i
19.3671778851668+3.07609339346817i
7.18773780006464+14.1158604165968i
-7.13486822857574+11.3299701421479i
-12.5930264426942-1.24416414199597i
-5.38270924562702-13.1181200427256i
9.24977012470468-14.9743352954388i
21.2335013000341-4.88174479912851i
22.9677369896931+10.8988811880537i
13.9359757794774+22.9233980959791i
0.427264834226799+25.0665328518279i
-9.30641382571383+17.9441537447642i
-10.6885992271335+7.72125560657411i
-4.99558090452927+1.42346001107511i
2.08119272793861+2.29002370547422i
4.72724878914688+8.25846903862213i
0.788044673085667+13.8357046014188i
-7.23884404485449+14.0379763593851i
-13.9320694331987+7.38861034916306i
-14.6234977651513-3.15060475257608i
-8.11752867686578-12.0645764368601i
2.57412228174301-14.7869839810378i
12.0252661440829-10.1944197363069i
15.4373727110994-1.28304038583036i
11.6166848624426+6.44895395975945i
3.87227213625495+8.3678361285151i
-2.00235290497937+3.71392859065104i
-1.38539924808446-3.61628965466923i
5.72662570448711-7.42778545969407i
14.2620483578296-3.47292466008976i
17.090871988193+7.3931894606036i
9.94329917536707+18.8809198798851i
-5.15998151272803+22.915083281497i
-20.2996277824441+15.4223015448513i
-26.7441264286582-0.609807741163826i
-20.7453451921942-16.5852809964596i
-6.28805976587304-23.6490641664334i
7.24486015338101-18.9554753901047i
11.8180941416049-7.43832894540916i
6.09868038685864+1.66910343474145i
-3.64656462596992+1.68553473283825i
-8.38055995009547-6.70353012529928i
-3.0926482355166-16.2095365059702i
9.45709153903692-18.2556928023498i
20.6808782021219-9.69625688730827i
22.7654147560291+4.95786068870248i
14.190714041016+16.8824444748942i
0.759631567265051+19.2802357304535i
-8.73291805600438+12.2620779809793i
-9.17624538570217+2.39245634276767i
-2.44001293491687-2.48890801234447i
4.49418108769448+0.845871377251738i
5.01213513288084+8.95737504824901i
-1.9683874552007+14.7290676048827i
-11.6482507929953+12.8001350642864i
-16.9583521581159+3.63812326798894i
-13.8525268652133-6.93566143328537i
-4.3416673539465-12.1806012598811i
5.45466060086823-9.13741252048943i
9.55169151286386-0.453600456888465i
6.10554196294708+7.79653681289091i
-1.68298633790515+10.4857815265333i
-8.34497940995937+6.53492222718259i
-9.68571589112682-0.735669297739966i
-5.46641399933213-6.32935436009066i
0.832989078451718-6.99683393311473i
4.96977025024357-2.82607969863515i
4.42442102889605+2.92920838414506i
-0.280627253204872+6.24441427621123i
-6.12594073342193+4.93369499627557i
-9.60726695398218-0.537767033413286i
-8.59456269396293-7.41689417360849i
-3.41778222339627-12.1520073753644i
3.4318456403049-12.4784114708991i
8.71772997588836-8.47724391732986i
10.169514551776-2.51231563928564i
7.82311471342266+2.19607900696107i
3.82153974737478+3.49318489490202i
1.13821321110811+1.58331017976227i
1.78956599669728-1.03843190142761i
4.89897125862858-1.23194187189972i
7.47665360005166+2.30542423160964i
6.50181231641332+7.91645736709846i
0.863806398012091+11.9914969055701i
-7.00073305921287+11.0627967604498i
-12.6567435598077+4.87762738702235i
-12.7437965544867-3.31863110905761i
-7.34930966604918-8.95346631345885i
-0.28675132984137-8.87109640486673i
3.71986446807337-4.1311672603808i
2.28061064676944+0.957931345089694i
-2.81982383916938+2.0271335048854i
-6.77395241836375-2.26501358363953i
-5.49635934370032-8.81550720474586i
1.23626081034574-12.5718010998934i
9.37093134099741-9.94453549253639i
13.4878772742977-1.82167219912227i
10.6072762733867+6.74275439995506i
2.6050968313514+10.5909464633489i
-5.16563541031535+7.65133000860909i
-7.87018153424605+0.54552156284208i
-4.35429560630655-5.32739531423629i
2.11265050583604-5.93814575297442i
6.32732726192374-1.23412087831636i
4.96869219071207+5.00313424330314i
-1.06686557336019+8.06592352093181i
-7.67212751525198+5.59789771280889i
-10.4036280604357-0.707835381521748i
-7.64183100708785-6.66304690003403i
-1.56397928894792-8.56187338113029i
3.66227697751212-5.51301278280754i
4.82250676980157-0.0445648511681683i
1.67694589638074+4.24480258739263i
-3.42258673185611+4.87784642956856i
-7.13755306945946+1.87621071492786i
-7.49948851009871-2.50278971416644i
-4.82841205676394-5.59458068586046i
-1.19256910215251-5.85007170886978i
1.08865597921239-3.71998444914492i
0.965322733728615-1.02394652594408i
-1.07154437295818+0.467316933009093i
-3.30987462806212-0.271240157794911i
-4.02232114089099-2.81497936702683i
-2.40952521469677-5.50138127544608i
1.04988227872752-6.75050137898567i
4.73734355759347-5.55915653620748i
6.87290638489181-2.23214416169456i
6.57285229903991+1.65098228411199i
4.11915467763804+4.20998131508933i
1.14137905568395+4.28156654691595i
-0.364817509636566+2.32637633134468i
0.40707752944023+0.173156215872787i
2.66088408287117-0.0868290543764333i
4.18429955814645+2.32196237844315i
2.92827686364312+5.85998527457748i
-1.20806284909634+7.81762246442744i
-6.23581809676762+6.05070931821468i
-9.04532403464564+0.647634999703708i
-7.46264473816421-5.60977466695903i
-2.22985450396363-9.14762832631234i
3.61192895700267-7.92619578864711i
6.38800324146228-3.08369544622679i
4.42816622474446+1.78197724917363i
-0.420035520277214+3.20151999708166i
-4.5214951631809+0.0583029261148408i
-4.69907071915662-5.31830085872843i
-0.706192392342788-8.86083101440437i
4.67314791858634-7.90235899776524i
7.61692025505423-2.83956418805799i
5.76325900466417+2.95283356549672i
0.346384926355575+5.53488396337175i
-5.14172431603903+3.34396267977334i
-7.35487439848464-1.83610036908387i
-5.31578239983372-6.45235585962338i
-1.0112965354045-7.72524382893588i
2.25493215133073-5.27527353860353i
2.34264075810859-1.52528049288458i
-0.252076253306522+0.524301298646082i
-3.16546007082692-0.286651699264699i
-3.91044277103186-2.99801174665207i
-1.97382902416687-5.10161568852099i
1.18623829368753-4.60873399282906i
3.09527689923971-1.64557514712602i
2.25853318854746+1.83525504376005i
-0.748963997017559+3.56166158184655i
-4.0730168052193+2.50081145360365i
-5.48426075983491-0.524860694083538i
-4.17734882482158-3.41866692518116i
-1.14040197078584-4.36876567163681i
1.80475646626203-2.96430771919998i
2.99557035807267-0.286023280942527i
2.0119953914809+2.00659878890432i
-0.123971357777638+2.49965919235603i
-1.816517807869+1.0174234915109i
-1.64253810076136-1.3280029218453i
0.592820347455567-3.00961469603885i
3.87445689631307-2.65632173975532i
6.56698481794107-0.060929733379684i
6.90232240454882+3.73679058022721i
4.50093531203629+7.00059006082987i
0.467814181184731+7.90113592668567i
-3.26026676150923+6.02820245575928i
-4.67499083535868+2.47958816094501i
-3.31452136068377-0.866882720284766i
-0.541849505421782-2.01190468079625i
1.44353141765748-0.678515387817032i
0.880284005953911+1.57860689859769i
-2.0381504607664+2.41955231336169i
-5.14818039938997+0.345312815435147i
-6.05719982886516-3.92018224448761i
-3.65168861011423-8.02696374676093i
1.02177906165865-9.36019953883877i
5.04280308398834-7.10859665504186i
5.88214196092061-2.84489289598706i
3.25574823849783+0.493264853776595i
-0.768462012236998+0.617156341298396i
-3.14030661103879-2.32487164290591i
-2.20183495412646-5.92991778814646i
1.24414061494045-7.36184346329953i
4.51604361963668-5.39137124123099i
4.95738122032654-1.2493506703242i
2.03566198544077+2.02722400828493i
-2.25682199201949+2.14330517411142i
-4.9159249204252-0.93627341446297i
-4.10584664154262-4.95644341231273i
-0.410004806524455-6.86020432577352i
3.55920156061403-5.18481462250089i
5.10683712143703-0.911414626288677i
3.32896512014262+3.21603810399396i
-0.360852752275247+4.83768856243592i
-3.44563436170063+3.45256582895978i
-4.01253964938211+0.665422816816305i
-2.15797644479676-1.04777723237067i
0.218108088634847-0.22830082331341i
0.927275215668302+2.65314111624455i
-0.999410858603423+5.48295921616207i
-4.59855445885574+6.17757801491309i
-7.81834910284601+3.86803449060251i
-8.68885930751584-0.366262786613327i
-6.6392016047226-4.28852102569743i
-2.81624512625643-6.0824238470665i
0.859903923689445-5.1058712576644i
2.76332828296867-2.41932993534414i
2.46125049217642+0.0302981929938997i
0.886562637109304+0.700937946808406i
-0.283425568602048-0.599524533514396i
0.415782472554277-2.72896706086853i
2.97851263183156-3.94668003589102i
6.07987559441234-2.86458582889971i
7.99419474129322+0.436963473145031i
7.34542278346101+4.40023376064923i
4.17607418559473+7.04258780401386i
-0.0633820424826139+6.89608236799074i
-3.20264823862656+4.18780597051725i
-3.80313877517807+0.619138491892823i
-2.19555493424857-1.93468647037408i
0.0424528063276546-2.22791697494157i
1.01956232881397-0.864191319289936i
-0.0981931777249964+0.440309956324638i
-2.44794381160755+0.0244839621791881i
-4.14977819103117-2.53435233055538i
-3.52386647134938-5.82823850123566i
-0.510208837703888-7.88756978300259i
3.24531803743745-7.24173679297517i
5.51677505299665-4.26432377765443i
5.04880863714452-0.83968688353337i
2.36327194593301+1.13317960618739i
-0.58033858580097+0.664073062706896i
-1.7827067638661-1.38237153293517i
-0.764465769602076-2.92515670706475i
1.26536468407516-2.51758448695807i
2.33478384037488-0.175337185674547i
1.07117124090817+2.53987701316799i
-2.2175255558809+3.61128479949376i
-5.5305087239954+2.13606146038288i
-6.87468813277159-1.2396964380306i
-5.37811850247889-4.51551721548942i
-1.94723030351478-5.70825499309149i
1.30059632464859-4.30386870961482i
2.58791717031165-1.32462139850891i
1.42990997692026+1.35476632756688i
-0.87181161919746+2.18287676283509i
-2.45327833712905+1.0841557524966i
-2.10465183155221-0.700949655063676i
-0.0216415814065495-1.57776171956503i
2.42619689917784-0.524447475389314i
3.54388918350028+2.16678380812448i
2.37539182905028+5.01037803137271i
-0.421331619789778+6.36970901916489i
-3.31563323940258+5.63123012958876i
-4.76301969759334+3.28588432202395i
-4.17413673526527+0.679066911151819i
-2.24542603277402-0.617152424751966i
-0.43867679873379-0.160659672236534i
-0.0731391650718467+1.26733531441821i
-1.28020657139744+2.2980627558235i
-3.16182906812984+1.69317554131274i
-4.18291726738847-0.692645238561764i
-3.27579336306095-3.64269929104048i
-0.668518037277759-5.54913714005325i
2.46243541872885-5.37135591401664i
4.43005213923384-3.27119536871461i
4.36516798504441-0.70769054041596i
2.74584154585387+0.733783257390893i
0.850085351348379+0.152119946539678i
0.296322674832543-1.80890553885325i
1.61727467173096-3.50222663302483i
3.88097232787538-3.52505990278337i
5.42068929791289-1.44131270770113i
4.88756878591127+1.48407230832375i
2.43481253750808+3.40463160506434i
-0.617970063578507+3.15171969750763i
-2.51013341223968+0.906378887177356i
-2.2906938317584-1.72351230872798i
-0.473879161034028-2.85460602195298i
1.29492707241938-1.83966628621275i
1.37768596574999+0.39358158667669i
-0.467283708515787+2.15745578533068i
-3.218247560668+1.92582234936411i
-5.09305160347104-0.363699274108414i
-4.76332540389049-3.20642418587219i
-2.5716765385888-4.82096999789828i
0.00211205975773461-4.15229603880179i
1.34168827548435-1.82205079651309i
0.608472079773062+0.570306189039483i
-1.47710929405834+1.5045044183875i
-3.35460534203104+0.361136918894803i
-3.6580991405438-1.75736620999165i
-2.06663588018449-3.18032433463829i
0.283123782024505-2.82018808877391i
1.84985872322466-0.738921039725911i
1.62852107106753+1.89993575384305i
-0.270451609266006+3.48790914941034i
-2.6834947963086+3.20577567741405i
-4.19035544279284+1.32964059416467i
-3.93971932507573-0.999167948589402i
-2.13300087946893-2.32315202582783i
0.135958082663733-2.13797659079481i
1.51905203781701-0.693617079278097i
1.42795429160425+0.95555621098769i
0.271010712202744+1.60773874924682i
-0.923007661731824+0.978794794677943i
-1.01592035781272-0.433904462672319i
0.335672965876527-1.59087766106726i
2.4893044481469-1.54139763071605i
4.19332653973629+0.0435724514992296i
4.29169272327392+2.45113167358738i
2.59789625867649+4.29227498326859i
-0.0325226369015015+4.55058810003432i
-2.12071431230852+3.05614319336559i
-2.57409619122511+0.734705889520382i
-1.31585079885788-0.994739317758598i
0.503438615331934-1.21456654271204i
1.24394336405884-0.0226639789655571i
0.329824348293575+1.2741352022711i
-1.79685227123131+1.2254443200327i
-3.55421903834012-0.673659854649968i
-3.40494217934851-3.61697051653759i
-1.17694078996594-5.89567174085363i
2.06285394128004-6.15323418456222i
4.3324182489711-4.18819206517173i
4.4842520694335-1.32706517151484i
2.73991443856314+0.612089766644076i
0.553022554622931+0.605868582358949i
-0.405727480817062-0.9385065694408i
0.481469720007258-2.36538359308534i
2.43527666377041-2.22849466199431i
3.56038105921789-0.230579514306481i
2.67570139833456+2.52120764066515i
-0.0760483882115146+4.24542483595356i
-3.32666535313102+3.75704063750812i
-5.19300968984818+1.37560689000366i
-4.89550413872896-1.41185378135578i
-2.94784884563222-2.92001977164175i
-0.963185765583826-2.37174657778099i
-0.432865779834245-0.561111644705512i
-1.56480657532789+1.00373596016755i
-3.51829058084822+1.0086379329345i
-4.70050528559491-0.709969151653616i
-4.1377632780733-3.06492271673637i
-1.94872810576852-4.52642728393289i
0.737817370894444-4.04438693900461i
2.34752866017273-1.90844612161161i
2.27331319178858+0.66339310528429i
0.742382270783077+2.33390963273487i
-1.18059906406138+2.23805113609298i
-2.10535948086913+0.704102139491354i
-1.58704707083477-1.00314807921102i
0.101377905886731-1.71842192319198i
1.91712402039197-0.901286150356089i
2.60683552403598+1.02720148945749i
1.87075229564427+2.80952395844025i
0.157772316888253+3.34460253137381i
-1.39539851030742+2.32525987449438i
-1.70340889556208+0.369235099204682i
-0.521416153091144-1.21781759466453i
1.44826801987259-1.30229916210204i
2.87789265452119+0.152435749053046i
2.79494632105253+2.10409706199907i
1.15533624069361+3.24783574664009i
-0.920833479616216+2.63661423381471i
-1.97350920646302+0.619444345574538i
-1.29748669837337-1.44591519983693i
0.64736230948309-2.21677033915339i
2.36494727858921-1.18549573231285i
2.53113082593142+0.823901166683997i
0.849812675829695+2.16779995610407i
-1.65571317135172+1.51690555964769i
-3.15708713581657-0.846835924616335i
-2.49111930506172-3.5927276321968i
0.03726794371978-4.94293145214576i
2.73232458380865-3.91641668161314i
3.7036894956131-1.35283882346834i
2.27613355813025+0.984041066972388i
-0.521450365822524+1.31443977273924i
-2.7622399198483-0.587243198488802i
-2.81217082836306-3.42001752899945i
-0.464090619822281-5.27964533992395i
2.62928422040168-4.66241922071323i
4.36715629226942-1.89341328391993i
3.58030225342351+1.23083711539347i
0.804281080164723+2.85489600088939i
-2.06159568311154+2.08100310212055i
-3.17535736798571-0.277400690543485i
-1.96653600706254-2.2963741694548i
0.476974673600629-2.52704969456277i
2.31409096622053-0.651495651624694i
2.12978368692519+2.10261632611772i
-0.0930255761379388+3.92030889645197i
-2.95234463681839+3.81134654057384i
-4.65804452952396+1.90196957998765i
-4.26899223767676-0.476722463223596i
-2.3717394562555-1.72652816420042i
-0.416103670898944-1.20231000723265i
0.276851589500773+0.473318018288453i
-0.677040216179939+1.96193334674415i
-2.54219403187039+2.07667276377713i
-3.80211308817102+0.516463051631172i
-3.32275336052944-1.75309280254641i
-1.27245253061596-3.29063740097165i
1.44284850808677-3.23823179687061i
3.36302984300693-1.56447602388487i
3.49040714184561+0.714125804076741i
2.23142961129802+2.19452054886052i
0.616669562908366+2.16351596967649i
-0.0810895626008921+0.842453188173553i
0.814019218208237-0.629006875501191i
2.65449688322085-1.00024975398491i
4.22275032608347+0.267071538100317i
4.28645348268135+2.5446994052012i
2.56215934796333+4.39793086742i
-0.00337281138234792+4.53801178843796i
-2.03301891971363+2.73754909508979i
-2.1988801316468+0.0649473217371976i
-0.484615856071018-1.88322025113306i
1.76074918034012-1.83831413324152i
2.90783710612805+0.0184870058754406i
2.06498357921488+2.23510766510915i
-0.366977128186836+3.10349455476142i
-2.88974811146625+1.70883472818771i
-3.73347628243775-1.24387821291529i
-2.31161935515535-3.89321708949235i
0.408604267725645-4.48272450822284i
2.51151701068786-2.73416624122979i
2.46586854535427+0.101242109109513i
0.222333344112682+1.92188643933172i
-2.7466700521659+1.29963339903594i
-4.38761448286017-1.43775409281161i
-3.54301728607155-4.58703485866294i
-0.757519951259515-5.99504905366332i
2.10040306821813-4.87173954899336i
3.21755446293039-2.09946315501482i
2.0859773272803+0.399139615679545i
-0.243000412078178+0.888864231924101i
-1.79266460782265-0.691673580852606i
-1.23706289398681-2.90306136625547i
1.15199858201639-3.76409196217323i
3.88751985889573-2.22996972473524i
5.02781957290808+1.06177683230135i
3.7735608569144+4.32161719220937i
0.934572126191002+5.76070363402448i
-1.81260221148633+4.94146102423635i
-2.94654624249563+2.98901397337505i
-2.275837309787+1.48190152414018i
-0.79711061019995+1.57064523208355i
-0.187121097651516+3.09942125767678i
-1.31616475894591+4.63724557781145i
-3.61836123789287+4.71184323496211i
-5.73121939809914+2.80144713556861i
-6.12729299845895-0.2544886313771i
-4.45498098221521-2.94956547092163i
-1.58413338266727-3.88843303990416i
0.999398367106456-2.96270522365085i
1.9805528642962-1.11131147983573i
1.25286856007954+0.256135562238361i
-0.0448060399753259+0.0126585090996679i
-0.550068719589458-1.42776828388582i
0.579173818919339-3.08511331140549i
3.02048096986735-3.64084741532888i
5.41977888308975-2.31729961388451i
6.47585980969531+0.228575607485802i
5.47652816270645+2.72447255538675i
3.03174898687221+3.83235517319075i
0.692429820821208+3.13321228807083i
-0.267474407108671+1.17524078897766i
0.545555234708656-0.608578633094396i
2.41230387003859-0.874847134159696i
3.77662946165248+0.461988362300966i
3.34050549754258+2.60234789819903i
1.19447836366041+3.95168926623893i
-1.5017089284358+3.51785546726168i
-3.20641700219405+1.53569909295028i
-2.98548243564937-0.955864988993392i
-1.26466866573976-2.32838742760524i
0.54079177907751-1.88083255332317i
1.00265833137272-0.18216519213279i
-0.340929809180418+1.46241722586046i
-2.66867295973061+1.54461888127715i
-4.29532807469243-0.137558738196312i
-4.16457698900907-2.52578884598468i
-2.36806222352204-4.17546902915935i
-0.0606585352624031-4.00684950717114i
1.16961732315874-2.307733787786i
0.662012916964047-0.415772593292861i
-1.00069253163242+0.314632631357294i
-2.3210389918993-0.642242877801979i
-2.06947153329272-2.45408714502583i
-0.18969368042641-3.55844930258873i
2.22121036178144-2.91359893760242i
3.62064578269158-0.612467201059139i
3.13624466429923+2.04779097059864i
1.15914665078038+3.61676447035619i
-0.930722029460931+3.34199540902125i
-1.6739928519342+1.73278580117954i
-0.711105077109908+0.286210842577138i
1.02264609526923+0.233251917344885i
2.18268399654705+1.79429730674878i
1.77083506666871+3.89504484764634i
-0.125325190664469+5.12170237944748i
-2.34754918239523+4.55327829561804i
-3.49255970018225+2.44106287376533i
-2.88437855420456+0.174182686787873i
-0.993690933191437-0.948838603896587i
0.911528951189335-0.3747734358716i
1.58771864356672+1.32260751436508i
0.682924640863956+2.81767235538071i
-1.10956801056982+2.93938887615375i
-2.52982185356272+1.45370342642908i
-2.57619146669924-0.82244733266361i
-1.18876569242762-2.56525245590597i
0.742775323663806-2.79527741141322i
2.10317305426306-1.75173808532829i
2.21982744402905-0.26137465738013i
1.17454031850511+0.467373250828945i
-0.0237329154488207-0.226353189191002i
-0.301509561473924-1.73782069170863i
0.638481359553-3.12905410052307i
2.38029120138986-3.29075068458977i
3.84414783711833-2.00525772699376i
4.11087127836211-0.0810981465675874i
3.03590420743873+1.48234911755506i
1.30655802218264+1.83374924667855i
-0.0323969828864778+1.03117063691887i
-0.350648125523532-0.115691747457995i
0.304928942915413-0.662494839827976i
1.06273557398079-0.0485991394950842i
1.03297461351582+1.30550192663265i
-0.169717835974696+2.27636782780151i
-2.04946200449486+2.14210029362029i
-3.48498794856069+0.861223600184163i
-3.73646013028991-0.971444059945788i
-2.69621727981589-2.23108536051004i
-1.12299134926425-2.29665003888286i
-0.149094228966137-1.3054651691654i
-0.343911000812604-0.148289073076348i
-1.34046091541986+0.17659883364536i
-2.20165091214946-0.561178482981922i
-2.02917129478851-1.8273730135234i
-0.565132825016955-2.61437897447962i
1.44050561206534-2.12814817222304i
2.75766722919901-0.343807421568701i
2.60771741516093+1.83332114092137i
1.11738651968186+3.26691112455286i
-0.818715807779329+3.32337529786129i
-2.0041134071727+2.19459553868789i
-1.82369953017195+0.837250147420808i
-0.710978207001629+0.149784365157794i
0.410147289096385+0.503344444591964i
0.672123272995301+1.54649362442688i
-0.150574970919821+2.26016192687368i
-1.36807682933704+1.9376806327998i
-2.01377276765446+0.683984495360901i
-1.48412576989665-0.815332383771181i
0.0425313847400353-1.67160757304528i
1.77038998708165-1.35632983586253i
2.69292997327705-0.165306211663369i
2.4149322750492+1.09511196569654i
1.42834291127334+1.72567303508674i
0.409944582308382+1.41874990945931i
0.158093320999547+0.555438481345009i
0.748956105024609-0.173644780351029i
1.5287935087116-0.202038491016445i
1.90808086655428+0.46952198200947i
1.44602278718347+1.23062554635193i
0.373064421543096+1.53021020269122i
-0.582781531355013+0.990253431974365i
-0.841343460295836-0.053888500454984i
-0.41033144789685-0.933544777547344i
0.36712977546556-1.23415008038998i
0.923803368883826-0.848075040300779i
0.77119329996447-0.150180572276811i
0.0755265094270371+0.288843813607927i
-0.6778001787328+0.0675602362789642i
-0.99444342861146-0.589014873841868i
-0.660300324862489-1.26382491641383i
0.019352645810018-1.44615298223429i
0.509235527945496-0.895863683712408i
0.357963543199858-0.0301827020484292i
-0.488776608809876+0.669101150434195i
-1.55725260710117+0.629637500605457i
-2.30003301419796-0.235819464078954i
-2.27613666843471-1.39251620944466i
-1.44915852184202-2.24957089681843i
-0.365462060177411-2.30256117502841i
0.338055181810337-1.61276381304299i
0.457041128214155-0.683547144036135i
0.109177809969254-0.0776498320808835i
-0.248906611662034-0.131698181504616i
-0.134065657897245-0.629404845888213i
0.489833486129943-0.922017919181586i
1.38973688483129-0.533328955920413i
2.02591537963974+0.558368997800376i
1.98864731975517+1.95896014175577i
1.167139844191+3.01482370836863i
0.00337950456677766+3.30352816451403i
-0.879314480211348+2.85151228028151i
-1.26139238544827+2.11994683480859i
-1.16449976036963+1.65886270066472i
-0.948074421044213+1.67231490992036i
-1.02156323909528+1.85379233905461i
-1.43243490702746+1.80199969585345i
-1.93818294020862+1.28017288637611i
-2.10938943425441+0.285218123676453i
-1.71113074874838-0.735490722727091i
-0.938522285734806-1.32488924174179i
-0.085869690139663-1.30384378794902i
0.42419712992445-0.931117780389789i
0.505764672546052-0.690925244573445i
0.414385915785172-0.892471465085017i
0.479112026292961-1.42011054605276i
0.975994960424926-1.86548645839597i
1.80874710749536-1.8811969840995i
2.5533214695846-1.30127364680038i
2.78813899537915-0.424034518300737i
2.46989795252113+0.199123827906052i
1.87365313128761+0.289859359970338i
1.45947666658887-0.0407737665252489i
1.48881980968212-0.447159808854431i
1.90250098977312-0.412774838454294i
2.32203789867352+0.177643984981102i
2.25623871203826+1.07921712247857i
1.62746394040735+1.8569422756502i
0.545707615910385+2.04130141705999i
-0.514183974707123+1.66476669581787i
-1.0677033787984+0.912212140084786i
-1.09840474009137+0.286753803142854i
-0.748364076240253+0.170605016054037i
-0.567409862514912+0.397918130697118i
-0.876057977335453+0.710382329424099i
-1.51565079835693+0.721170150619525i
-2.18768360652242+0.268083439722001i
-2.48105778372672-0.485040304405578i
-2.21778241142991-1.20105976440677i
-1.5620533839766-1.54785847371558i
-0.84913984784961-1.45426334455948i
-0.453295699158018-1.12607809576093i
-0.493758839553117-0.81936280895875i
-0.673486035637424-0.782493049972083i
-0.612483090403131-0.922863412521878i
-0.191826155115571-0.998672525632868i
0.384764398707933-0.844911467754264i
0.834932211483737-0.352920740272614i
0.938595422132276+0.247760409295434i
0.644722767346389+0.693890335320565i
0.204148140852985+0.719065285624684i
0.0764326463509207+0.508415316142841i
0.379791159820991+0.303142617357878i
0.9077680150765+0.344099314428758i
1.34206263642096+0.782548002653111i
1.32966891141651+1.29074009833569i
0.948789638429649+1.62885335652148i
0.486908580016359+1.60605134353721i
0.285362167008679+1.31397612497843i
0.581332151851196+0.962874204262073i
1.1144205550277+0.974369733476788i
1.55864046779644+1.50027677461474i
1.46082922137511+2.1845693011227i
0.600169468332562+2.76575476596593i
-0.552823658825724+2.82144555058721i
-1.51743297271904+2.18183746471731i
-1.87915631050475+1.10444963232521i
-1.63155053915758+0.0973479901973247i
-1.09701246337392-0.456781467578724i
-0.682817595816517-0.57738096308693i
-0.719722362685221-0.483021196731865i
-1.08455637679802-0.620138564276828i
-1.45078165962209-1.22762530331341i
-1.33552410720084-2.1879702547038i
-0.525896456252256-3.15124449503878i
0.689088575959862-3.62462439709678i
1.84120759262096-3.31327755171232i
2.54267674793897-2.40230859976488i
2.6296831014783-1.38351544613408i
2.35060582594766-0.682790466493643i
2.12277091205404-0.429584984220403i
2.08732501248102-0.33530988048806i
2.27043436749996-0.0413562691155903i
2.37409716808799+0.690566952041754i
1.94723355099608+1.74137204972635i
0.98755535340606+2.61540146716464i
-0.275865013351722+2.8581006320536i
-1.36370454371346+2.36177977334248i
-1.84216307343383+1.49584640639943i
-1.7803677003267+0.73670241944019i
-1.54175658815801+0.511632193148274i
-1.51967842303653+0.812617063522302i
-1.86440137161323+1.00772035214934i
-2.51503230231914+0.737130022565054i
-2.88710910457652-0.141115512477553i
-2.4392484738252-1.3476321982749i
-1.34491267763831-2.05735780046403i
0.0112325633614918-1.9016008434762i
0.929894856235239-0.872763637941002i
0.937172889662442+0.423675324653177i
0.237775544369069+1.12800944183567i
-0.566867246359861+0.968356041090283i
-0.792613008195133+0.111404504747307i
-0.261003033112088-0.672739292664101i
0.762026497534607-0.680184413453206i
1.57828822101039+0.11774811972165i
1.5930339596617+1.3153583858527i
0.832565570383905+2.12414179959032i
-0.265527701211355+1.97470420923426i
-0.999151835420861+0.994875160048775i
-0.867959289878033-0.238849778775957i
0.0473444600646507-0.939466127677539i
1.12311717152173-0.78225736802018i
1.74604068862982-0.0237651238736943i
1.67175910872105+0.711369406993459i
1.05382657029962+0.853068827787671i
0.586918388829254+0.360908692933264i
0.69952220337271-0.343262159822672i
1.38661325306568-0.654925735675782i
2.35192423631337-0.284942454466489i
2.83617978728345+0.753737827411195i
2.46243035703384+1.91154106189261i
1.38363084637092+2.5748321064834i
0.167354670177523+2.48515258108844i
-0.694031778279332+1.80843423786962i
-0.899744478156553+1.13198273596902i
-0.664738897781113+0.906649571975847i
-0.64693975578353+1.18884881738581i
-1.1602620794953+1.50479033882605i
-2.22307790486709+1.39075947507619i
-3.37914829657726+0.554366265254532i
-3.97614052347875-0.958039736562336i
-3.51677311246153-2.54024010526581i
-2.26822023236172-3.50904959516406i
-0.85133340527433-3.55720718176143i
0.161367284366377-2.94538766411024i
0.295005155069227-2.24752868243558i
-0.0473123841818925-2.00967206221181i
-0.119489381734269-2.35781297133175i
0.551499291157502-2.89591890925403i
1.95413138807334-2.9278455873474i
3.50561060571101-1.88450585023916i
4.35725629114764+0.0396812190962848i
3.84891487940804+2.17266802688527i
2.24635817221425+3.69589521913131i
0.401917871073943+3.99677900510552i
-0.905486793000996+3.29708181092634i
-1.15972082465742+2.35003797560776i
-0.670814595049302+1.89781825255413i
-0.232867359342482+2.23810309400143i
-0.610495796434415+3.07604691791583i
-1.87941606826408+3.50836807775333i
-3.3182786232554+2.92076823369858i
-4.18477279396567+1.34846265999712i
-3.75945004680836-0.577098748035554i
-2.20739795055828-1.862895739477i
-0.47263486233996-2.01768032142395i
0.678379589105734-1.09305964703187i
0.745390392583224+0.0621751856675579i
0.024146921757206+0.617696601698189i
-0.626307984479178+0.310058992159673i
-0.598741365828469-0.600798794125086i
0.247307803402669-1.29291474215959i
1.4031753910442-1.0998053048351i
1.99058691897049-0.0733685318098244i
1.52905882685661+1.10323352273898i
0.298580998685936+1.68523064388094i
-0.943144176776429+1.1619244101204i
-1.46959217713934-0.256012685830371i
-0.954241229428776-1.66424595873178i
0.250818658547665-2.29881209445919i
1.37125848708142-1.94530831653396i
1.71375415465235-0.975904296156643i
1.25866425830897-0.221359110621562i
0.576456944928294-0.303041934076879i
0.323695365528832-1.13432100478894i
0.930203428662399-1.99405478941151i
2.17661741330072-2.07076308523139i
3.369795022795-1.01585849917647i
3.64534283429102+0.855085494179831i
2.68407808348693+2.6252351052648i
0.940472609470246+3.44803309153809i
-0.713315062497252+3.0220682189904i
-1.51737647772007+1.84926307868162i
-1.36655216121439+0.893647873690353i
-0.758651575830195+0.853806022878691i
-0.597957934687484+1.75577373060603i
-1.39201139851312+2.78439364704961i
-3.05467333015247+2.99566047510847i
-4.87120193495778+1.88224874488011i
-5.68612183040233-0.286214205581255i
-5.05722831323537-2.50338074163044i
-3.34552572483643-3.7473418981626i
-1.36980608089288-3.62158589499253i
-0.213953337626671-2.58236219521253i
-0.217191991453283-1.55819220272307i
-0.879611051259468-1.44832672360815i
-1.21014663657613-2.36848657043915i
-0.366257975037927-3.59827186933983i
1.5324368953971-4.11475742471473i
3.74048187316164-3.1502426654i
5.15314213013541-1.02780676868904i
5.06662751768122+1.29001439005275i
3.79577174845376+2.88943901609666i
2.20634018654204+3.26717782314981i
1.30623021118523+2.73976682626187i
1.4387177424653+2.25490675486906i
2.02135527199577+2.66164690659446i
2.18053736532087+3.91261463290935i
1.10301199202104+5.25805127710642i
-1.05329344854342+5.74171791832918i
-3.31179977448291+4.82835869219393i
-4.65791325442241+2.77500286570314i
-4.53105364365649+0.549562075367372i
-3.3587160769475-0.845587129377478i
-2.09074449120439-1.12361763147019i
-1.60859110314317-0.721897552497045i
-2.17048522452316-0.605176552623441i
-3.01294994442506-1.45277967559239i
-3.04992643854422-3.12906423463315i
-1.72373598799357-4.7874254646512i
0.601734112314944-5.46677719028263i
2.91912719478418-4.60848636002062i
4.19034697645466-2.60030771549998i
3.81229902100707-0.530667440693275i
2.34997641431549+0.652721965648707i
0.912101235092164+0.466401688327873i
0.414678511934835-0.495100856902409i
1.10665011801534-1.22839496973036i
2.26619533695821-0.955989090490218i
2.90862156894747+0.425184190691198i
2.19539910995457+2.07214877194309i
0.31224173235776+2.99969660756281i
-1.68672451791285+2.54560336190434i
-2.82151430123325+0.915566675195636i
-2.45154614570993-0.974840598439536i
-0.879518919006352-2.02799220606071i
0.740611748710883-1.6166227359377i
1.44407529417387-0.129800066275667i
0.898998996990753+1.41310583728044i
-0.504797431396105+2.04897897106094i
-1.69928862161989+1.50615936038589i
-1.93278444162522+0.306691501813971i
-1.11414813270844-0.594562306765506i
0.070176142736001-0.397186004261467i
0.534284506729878+0.859558618989613i
-0.173114852944585+2.27622855298881i
-1.8407954612519+2.77010974070476i
-3.5462440276073+1.82220421251877i
-4.22232769675786-0.18448365726722i
-3.45247653513395-2.24636858669141i
-1.62256391881076-3.22894960763963i
0.127247382178567-2.76357517399927i
0.871517095069269-1.48636400842272i
0.517861690376893-0.519460261730876i
-0.275612593423116-0.725530592710468i
-0.427222688185295-1.95177635360215i
0.710100439819765-3.2124462764807i
2.80696536011842-3.36301603014024i
4.72621760494833-1.907652978384i
5.39182069956461+0.637218355118743i
4.36494973214059+3.01096204236702i
2.20390759792521+3.94173134929715i
0.311944440754964+3.23576752037367i
-0.446181733074993+1.65103964639571i
0.151572214031729+0.408182727429717i
1.40576381669624+0.525538295290046i
1.83087511067179+1.85692118767628i
0.915643098533209+3.3280119499216i
-1.10552498406472+3.63511182520797i
-3.09451108090267+2.30258983293688i
-3.7590871314686-0.115747352517248i
-2.75713732711581-2.30009759041562i
-0.602930875761698-2.9567161350909i
1.20199756099129-1.96615525715038i
1.57775039597493-0.1395654484691i
0.422965473534102+1.16449046332294i
-1.46981109646396+0.981715669876215i
-2.65297951368643-0.586643670902657i
-2.23188158828246-2.55143808552227i
-0.532135213994493-3.53151100296268i
1.44108832607383-2.93445276105642i
2.38690439163468-1.21650441739707i
1.69643470128025+0.485571444233089i
0.0312324424880274+1.01047463532722i
-1.47865792870283+0.0668637207645255i
-1.61333577895535-1.62485511869176i
-0.212492521821239-2.81653412748956i
1.82020938065812-2.58892796996691i
3.23692441595061-0.925293138738052i
3.08454871386179+1.2408169589427i
1.54369728534231+2.63420127341968i
-0.399030683896679+2.60589065131405i
-1.4819787475332+1.43168744733245i
-1.16539631698054+0.0941804048578702i
0.0737932353263483-0.302937922874261i
1.1591145765435+0.530363839520208i
0.99309689467743+1.98383907948859i
-0.47266195809287+2.92409369463775i
-2.37695906849911+2.4072533588972i
-3.42151267652932+0.58933454809079i
-2.74860293783992-1.52042784487863i
-0.726516179070996-2.72843486213305i
1.54846820578491-2.27459252589612i
2.72550028686144-0.461238867529973i
2.22886834755063+1.4433222173713i
0.667008906131578+2.31017983900931i
-0.832343698855338+1.70972226710032i
-1.11799164175312+0.199020402869313i
0.0216941962266878-0.871703960168396i
1.64942473547141-0.575004589860301i
2.45460328241192+1.00939299797891i
1.56495285363417+2.91808738861008i
-0.703405089984438+3.78799214544667i
-3.13728368466437+2.76244504723767i
-4.30875193854009+0.243907515737277i
-3.54227033241541-2.47655638755184i
-1.41429559195832-4.06617489444593i
0.893953949239356-3.91336570822216i
2.09449784465406-2.44972519851677i
1.83555010642813-1.02026278371771i
0.898850510773877-0.731243870718086i
0.395067633080922-1.62087035858674i
1.18158907928504-2.92050201939827i
3.12775086180761-3.26141715250251i
5.20061004361689-1.90910717523558i
6.02350556603078+0.805226417954151i
4.97758470264389+3.71688139616844i
2.50639913115741+5.40375686373581i
-0.299633658125489+5.30821713270654i
-2.12660309630002+3.77216096937942i
-2.5335620940313+1.96698984484415i
-2.00124663715694+1.04094006589873i
-1.5704201436234+1.27239867556333i
-2.09839511643684+1.95301828097615i
-3.468678459391+1.89009612695822i
-4.89675947956739+0.507222254808165i
-5.32241579032941-1.94076458185703i
-4.0584732418563-4.42808796450234i
-1.53149550891771-5.68727893659991i
1.14291478565887-5.09823249960574i
2.8342688163371-3.16204700719008i
2.93214840086247-1.16465081765711i
1.93118489264112-0.106187712735964i
1.04829790733976-0.278262871619972i
1.18530779123762-1.11894178171726i
2.37511751970369-1.400979349172i
3.81347200745783-0.328782756751443i
4.3374786649211+1.8927342582883i
3.26542145276804+4.21278236252716i
0.831005117845336+5.24978200073534i
-1.69556658182558+4.38582730423732i
-2.95171270253689+2.21166301335491i
-2.43298516009552+0.0523499491806796i
-0.674458003481739-0.874572704874179i
0.985937774609415-0.153483663135716i
1.40783648836289+1.48251486318633i
0.305979308378763+2.67163657722132i
-1.52092261621473+2.44963249027922i
-2.69279199113694+0.803515265322141i
-2.21394159102721-1.15632734201979i
-0.343012651209299-2.17388781517711i
1.70032377422448-1.54043078234489i
2.62307347071744+0.360705177296316i
1.70786176314866+2.28291872111033i
-0.46307700254544+2.87125238668222i
-2.41218968062051+1.63787640040739i
-2.91143993782862-0.487993791195881i
-1.71368881536336-2.32632322894561i
0.396460557892911-2.74308797310782i
1.94601941594493-1.61070925236689i
1.99783789134555+0.0445613722268992i
0.762830741797465+1.02046789086703i
-0.774223986522228+0.600519212528797i
-1.35824374742829-0.894713049894291i
-0.417244387240417-2.37883284909837i
1.55400823297127-2.64662949747968i
3.20122479765977-1.39880821728569i
3.41809364748522+0.659141584078543i
2.10504476637318+2.30081462231569i
0.0494062211433427+2.57266051545929i
-1.34240928866127+1.45638680980005i
-1.24064848596238-0.168179469841375i
0.0610967720015813-1.05825741204967i
1.55784681235585-0.530368319258295i
2.06828499135163+1.06699427445571i
1.10416208511213+2.67459611255442i
-0.783359337032536+3.15713529425566i
-2.4093933570969+2.12076525033695i
-2.71663104688189+0.375750129541913i
-1.56973755543851-0.970457021620664i
0.119155924486884-1.06715362727792i
1.16824969807698+0.306856806796359i
0.687967637793776+2.17513902224728i
-1.13532829457704+3.14082536840889i
-3.16414979127474+2.48651444222393i
-4.18096556140245+0.433922066329776i
-3.48937911841587-1.8886338404325i
-1.58152710054203-3.14872252844775i
0.436799476858266-2.83672538562315i
1.41369786435527-1.35253259140134i
1.01394800050475+0.0801283692173677i
-0.141453090855253+0.332879784621885i
-0.906401335673866-0.707719751908048i
-0.230990935489982-2.22833120280997i
1.69745304126482-3.00414111515835i
3.95924109778223-2.1064784478605i
5.25973980090487+0.372427650920285i
4.73726872758761+3.19138070020148i
2.61369855339492+5.03490588418497i
-0.0189221492809621+5.07495872324486i
-1.80867636814438+3.6434131033343i
-2.17376671563081+1.92181356289403i
-1.49410555773891+0.983047047803415i
-0.846877069228223+1.29428033584755i
-1.19692122052543+2.15836647504538i
-2.68695401428603+2.42327793534434i
-4.4300371095558+1.11524227448441i
-5.16019504587994-1.60462844973783i
-4.01257062039306-4.48267083699794i
-1.26700489937687-6.18202103013563i
1.89459512330773-5.79401515432816i
4.0859059013204-3.71594796609744i
4.50597985602353-1.25726520458477i
3.55714339878752+0.376392205364678i
2.36988450280689+0.654253839328373i
2.11020874313907+0.1409643741704i
2.87744415888475+0.0710675303110235i
3.91770745117646+1.22974406444455i
4.05076329542362+3.51064799030722i
2.3601430223585+5.88353592996624i
-0.768636767410553+6.84567720113271i
-4.0520285675691+5.71643099959759i
-6.02214118333382+2.93813526514171i
-5.9062056112604-0.0994976721365379i
-4.1645361808052-1.94923379983746i
-2.19051165501004-2.17752711346655i
-1.22404847207117-1.31216772463479i
-1.62683638484974-0.639188686831593i
-2.63123891162159-1.18603972209881i
-2.7956687207882-2.88552874164016i
-1.30510657230194-4.68707466445144i
1.56888812721235-5.17913153949429i
4.4914224129058-3.60732148543427i
5.91834523751248-0.44061244583404i
4.9841751388222+2.85435621457781i
2.32175341327881+4.7173473662845i
-0.472488256543731+4.50512760651771i
-2.13243920047452+2.81851015431352i
-1.98641335564492+1.05919246794551i
-0.76847030586214+0.412428177811483i
0.101962351134082+1.09127089097116i
-0.348279108033557+2.34513693333695i
-2.07926641504726+2.80389766776166i
-4.01506200119892+1.6017315867746i
-4.7434170263131-0.906932555174144i
-3.44733712348856-3.51322150798643i
-0.674755121535808-4.79436720997657i
2.16436788377147-4.05086236301553i
3.60809498062006-1.84721621114161i
3.28931058940723+0.484007105842119i
1.80918625178342+1.64798486553435i
0.357967114200179+1.32780647544434i
0.190404418160432+0.219813621007373i
1.2297850590664-0.455329523001412i
2.49747163657488+0.259013190004648i
2.78816408240989+2.08465340146235i
1.42197718566134+3.9386300148759i
-1.0792412160503+4.56748663546138i
-3.49353396684962+3.30700082684176i
-4.42760559352997+0.747542905000399i
-3.46981849995757-1.71589466865856i
-1.3977697250773-2.80508006359916i
0.491362338172666-2.08099098588512i
0.987295147977816-0.426298161749933i
0.0551697929549691+0.782042490426301i
-1.36041692172094+0.667894773221222i
-2.11991442865981-0.7807146976728i
-1.34605780678234-2.55315160229897i
0.661875381542235-3.20509491958197i
2.641631500269-2.09422595000694i
3.36130032194269+0.272216853445079i
2.21646950938213+2.58152875185534i
-0.108192803997824+3.35392407710515i
-2.21464296431965+2.28319345200567i
-2.90693488422422+0.108011267985504i
-1.86586325036828-1.74105721181312i
0.0379833488453798-1.99678996740329i
1.40109233455729-0.659343982994849i
1.20880929351588+1.26202739197463i
-0.426848105611656+2.34364745538117i
-2.40130783225342+1.67495765134783i
-3.31206050771189-0.417203739074261i
-2.40173149058036-2.56309408754768i
-0.195950716491452-3.38557134973928i
1.93082928518082-2.34018914168785i
2.68084052004143-0.0588713514879584i
1.57232030830241+1.88888996456283i
-0.576738878031574+2.19161824863744i
-2.21561051700216+0.759484354619246i
-2.24885616065439-1.4098451263975i
-0.563164894118878-2.86023640523532i
1.7907507196859-2.56053331823892i
3.18105512271604-0.672577304979198i
2.82528009795828+1.513459196411i
1.08100865475121+2.5984818129793i
-0.829784275558317+2.03228705452215i
-1.43196662072422+0.328943321546542i
-0.389846852474448-1.06948117218859i
1.4784671089511-0.98738418948862i
2.74153586635087+0.678259637868323i
2.28366885704899+2.94426026624963i
0.139766089142834+4.22585372058805i
-2.48338965351194+3.68250460058917i
-4.00171925422795+1.53927505685886i
-3.70580827000381-0.910184879068564i
-1.92361250045859-2.19668531925149i
-0.0293890355460584-1.84688857479656i
0.623841781284393-0.480984743467049i
-0.279169795297728+0.658600890825788i
-1.9009497004164+0.403628465523338i
-2.75806008986977-1.39210962148518i
-1.86755471426219-3.4766868993286i
0.615022965460421-4.52666003346513i
3.37299822123686-3.60976426989924i
4.88693607349335-0.976498231994418i
4.22020191551321+1.92522111519209i
1.88084462563875+3.65303096178762i
-0.656596043740676+3.40340209293488i
-2.07811784695987+1.71404577662188i
-1.68702389555731-0.0679766187773925i
-0.288068163571288-0.658864033818628i
0.745266090663958+0.236701461371553i
0.368759235466461+1.82066883034009i
-1.53382468797138+2.61249281769766i
-3.74467725902741+1.68404152533199i
-4.88654298631056-0.741114507511302i
-4.0275574206259-3.62392620009681i
-1.42725704713418-5.33281813146399i
1.53584098002358-5.10151271344102i
3.44138975287291-3.16380723531839i
3.53694703624658-0.813215951422913i
2.37170478852248+0.54197906996529i
1.17772387048426+0.527212494244507i
1.02601922426053-0.42472263093939i
2.15532728546317-0.933497632357673i
3.62366957033152-0.00822450183970786i
4.06250588352831+2.23472102011794i
2.72229711969748+4.70938123325345i
-0.0282028319015745+5.92323079577152i
-3.0168498500939+5.10652506786243i
-4.73179330741367+2.56897088231364i
-4.46892501053783-0.240111878128774i
-2.79189366234271-1.87674297284816i
-0.949716501219396-1.78461124868692i
-0.28261174539731-0.513195856568275i
-1.01946613894608+0.450065206676305i
-2.27812003113259+0.0578092240937393i
-2.82295269760835-1.73655408611297i
-1.67084563803563-3.73908444825269i
0.846275476397913-4.48548607405281i
3.36886458040972-3.34074356765824i
4.51550415799348-0.606871709397874i
3.56699560308315+2.1349839495895i
1.16692027023788+3.38306420898177i
-1.15733017733417+2.60795414906255i
-2.12919290774302+0.527818254193336i
-1.28558756733484-1.24955389181799i
0.555391351288752-1.52544975953274i
1.75025093321697-0.185883408390224i
1.30829772164404+1.63774095915612i
-0.566035457166365+2.4961367924923i
-2.68835964304107+1.5057665900862i
-3.55054377078467-0.961857287762254i
-2.4114466603167-3.43308002974332i
0.22009871769651-4.36253108837429i
2.80960631696609-3.1969201346889i
3.83989284590522-0.725670981082015i
2.92003607426612+1.53349560191788i
0.807776090076701+2.24241152216233i
-0.944273012245277+1.22733096369174i
-1.13861735697191-0.539079103462293i
0.18454625204813-1.6668359550477i
2.0163042896443-1.19775336031794i
2.84885281070232+0.673623610332196i
1.88802839280437+2.62106675007788i
-0.352634482223302+3.2768863003156i
-2.53279647216439+2.11642159040041i
-3.21202051008988-0.231793596455093i
-1.9322690713785-2.29882907761579i
0.435380422445048-2.83303277967243i
2.41025451393617-1.55778062337077i
2.77103148907463+0.644022099441928i
1.4342286472178+2.20868954608301i
-0.555140642718081+2.24479337541766i
-1.76568569529775+0.868954098908654i
-1.30632277204962-0.881585263509431i
0.407786638366968-1.46391919682645i
2.06002641858669-0.435979033603471i
2.33884039627237+1.62744856843298i
0.862139635125171+3.40926673120076i
-1.62639687981334+3.53245815098771i
-3.61733484693071+1.81047063277113i
-3.79363406417185-0.761012455950866i
-2.12855568389508-2.6798687303647i
0.226192416046549-2.88753071028048i
1.74401643196005-1.4064088317094i
1.53859679443078+0.538916045805971i
-0.065883821057442+1.48355880883197i
-1.79404342847266+0.76051402846426i
-2.26640817893428-1.16895320759145i
-0.909036919174116-3.00369702454978i
1.5212494581061-3.33954709235309i
3.47999145069614-1.75454869525103i
3.68799705243666+0.800231271076963i
1.97480522864884+2.79025901531756i
-0.529871177896718+2.93991646548144i
-2.26800013153447+1.24852776405439i
-2.10867374243128-1.12141438954237i
-0.255138158680741-2.54490754520107i
1.96819788642377-2.11302956917514i
3.10474247467658-0.252240527673016i
2.37957968715529+1.85156851196782i
0.418247081324478+2.65150772832506i
-1.3697570689394+1.65760143359202i
-1.70926612137029-0.351154021842855i
-0.279232446156393-1.92423827060876i
1.97725828704315-1.75333823953106i
3.38907130334565+0.165483348539448i
2.94988677844225+2.72087015180494i
0.86092857904461+4.32928415729141i
-1.80927176522505+3.98287102627626i
-3.44521414275131+1.98336592591713i
-3.18834784231546-0.43263943259568i
-1.52836136031032-1.74068051451063i
0.2070472893139-1.23215414423995i
0.729923026376241+0.376594102163474i
-0.390818409163483+1.67060930915107i
-2.29745317103084+1.43389372320041i
-3.49321975086863-0.491149598137421i
-2.84797721791639-3.03811230688378i
-0.479481164175445-4.56903377258643i
2.33617041658351-3.99293839487592i
4.12476011461443-1.67430815198035i
3.83733716132772+1.05233836834342i
1.92674752815+2.64115722582263i
-0.121611753346074+2.27409011612685i
-0.993737365380859+0.661044849142864i
-0.150081548037812-0.763990968294626i
1.61581993172624-0.693946014732281i
2.70943915677879+1.067509487304i
1.99391030330736+3.31265144421059i
-0.434031130089225+4.49155831822073i
-3.31251632267739+3.53266896335601i
-4.84685716054555+0.803966404937864i
-4.15553340586165-2.20060660225418i
-1.69061579742847-3.82543312839695i
1.03358759785962-3.25055006884331i
2.32084847522209-1.13702591179631i
1.61848063831811+0.845642524823529i
-0.346566335228834+1.21714522942769i
-1.74230282559848-0.174731879615762i
-1.4194395175734-2.35809658722374i
0.623549133993234-3.60505272947699i
3.29801300578891-2.80727300110458i
4.71645176701048-0.315076699471588i
4.05792814503803+2.47662702484252i
1.69573652645379+3.94803892738125i
-0.882616526683578+3.38582393626314i
-2.06670697741881+1.30332964451701i
-1.32053898109092-0.649917623908676i
0.641483513848411-1.16478133296401i
2.25697775874532+0.0212814705955341i
2.21539936788091+2.08634019320142i
0.531666869051053+3.43394567634898i
-1.65911646733692+3.14345499128604i
-2.93605765350161+1.34548137880147i
-2.41285286728298-0.752122060960389i
-0.554166466360258-1.66164554494219i
1.33833173437159-0.859553741077009i
1.90769678312294+1.08812312326614i
0.671028651132674+2.86769515612148i
-1.59219778409191+3.18277161741107i
-3.40630202177261+1.76714372929294i
-3.60196822557148-0.520116477127373i
-2.18612085581918-2.26317165175475i
-0.106421823008103-2.44013750696789i
1.23827093166606-1.124727255997i
0.900946734858846+0.580854244235079i
-0.688651831225733+1.31699592333907i
-2.30554301620801+0.428148313399432i
-2.63174863437419-1.64393762824643i
-1.13811259235298-3.52340583677979i
1.40307373076626-3.92775978701758i
3.63023957791496-2.3662803883623i
4.15806173729458+0.270783483941542i
2.73563454942137+2.40740631423648i
0.444909797375495+2.96459374065204i
-1.25764982365432+1.72418793324228i
-1.35258534710791-0.265424827749579i
0.154752682177288-1.45034381962951i
2.0312801435983-0.953889043323622i
2.75520678228483+0.989199770985079i
1.71879245444548+3.13245064858629i
-0.621008636276486+3.84237475664245i
-2.78039170748959+2.57104953015947i
-3.3806927531524+0.072860464509539i
-2.07893839856295-2.14399966596272i
0.305217464207401-2.6022312772863i
2.19577676656348-1.13397742182646i
2.34146152967309+1.18033599345683i
0.729142808088259+2.74982618855314i
-1.42997156851014+2.50412596003322i
-2.58625608940141+0.712965587812024i
-1.89473100297275-1.30609478272108i
0.067384220288768-2.04337259480764i
1.88650482609489-0.867077160643217i
2.23972816510303+1.4100473399251i
0.72667368429305+3.21591053098837i
-1.75892729625216+3.27921658396188i
-3.52884298141543+1.4680683331289i
-3.44113527422101-1.03490452278315i
-1.71195250902237-2.62224089020835i
0.589344573675509-2.35459544928737i
1.86074154011397-0.525447106764334i
1.18197854270004+1.44075614136795i
-0.719951485153343+2.06295958421751i
-2.38475445140489+0.865807735512789i
-2.58469130714378-1.31818815556761i
-0.996347784638276-2.88275269308318i
1.38789591510115-2.73110847002397i
2.94089128268797-0.82153779760061i
2.63494325687689+1.59638158152567i
0.685047132747159+2.87783156799168i
-1.62176997651347+2.31423116477787i
-2.73698067673665+0.262902660361666i
-1.91537782922722-1.87087150555561i
0.161841237036968-2.63323604131155i
2.04448047322554-1.60690271454523i
2.55065362388926+0.416016234496001i
1.35067320531588+2.01938252239433i
-0.668525310800556+2.07143963814555i
-2.0221309522502+0.562780954710749i
-1.64183426172685-1.47130132208148i
0.287246922894322-2.60956170006403i
2.5088469927145-1.94830408244843i
3.62600204635015+0.193341430693841i
2.85340610231969+2.56388269789161i
0.679496635442543+3.69387512143059i
-1.52693866193225+3.06790954016031i
-2.52889297632196+1.24852118833809i
-1.90491234881183-0.500871481527305i
-0.279297162176447-1.00563159413274i
0.984913960729433-0.0182929999565829i
0.864561802933809+1.62266014643685i
-0.6942285769839+2.56639012621691i
-2.74578300032262+2.04258594681911i
-3.84168169222179+0.148710491148813i
-3.267193674331-2.09050088894736i
-1.31150076981329-3.33827547861826i
0.938137536754703-2.89850535509748i
2.1054868239393-1.17803401454184i
1.63934835419029+0.642912382575856i
0.124325573480581+1.37928838969662i
-1.20425775787227+0.630309875599326i
-1.22041389154105-0.868877014284871i
0.124649808023677-1.88706305264507i
1.89388351964109-1.41695243622994i
2.87441698047235+0.426213251951731i
2.11865413580384+2.53612537634521i
0.00487801239245192+3.68377398063127i
-2.20515444408756+3.07362641373839i
-3.32848599307146+1.04644703944999i
-2.61332719524232-1.08458756804737i
-0.727205699245236-1.97525345666633i
0.901572760716447-1.16810383437201i
1.22845878180782+0.650386042245738i
-0.0218955540972198+2.04624488323427i
-1.97345727197338+1.85590891247488i
-3.20964670717399+0.139051563550009i
-2.71845632769126-2.12812034623215i
-0.708931885892346-3.46305713588997i
1.57396644043979-2.92875666332519i
2.79736685152867-0.984159743422745i
2.23683449269266+1.14417832500633i
0.392452917207631+2.00142539022675i
-1.35552080917094+1.08563418890196i
-1.71579280013563-0.865321258502124i
-0.371313073842957-2.46321284159862i
1.76471003213912-2.5267505734167i
3.28351424620763-0.898726585185823i
3.20601100091957+1.46682031207706i
1.60621335256949+2.96061111019317i
-0.494415316355219+2.76761923694289i
-1.68808914089403+1.14433574475446i
-1.22451375511686-0.680074623538798i
0.418293818137248-1.2898035165288i
1.99511785985489-0.229861839198175i
2.2612526912405+1.87986873035284i
0.832155639563911+3.56460511918777i
-1.54876508122853+3.76358388098351i
-3.45272427320082+2.32201723183666i
-3.83153910528086+0.00410964672050282i
-2.62778922631221-1.6942606129365i
-0.862741034267699-1.7752916905385i
0.111027840727343-0.522702445546447i
-0.33860048396524+0.878311821712281i
-1.94642391004737+1.21379884474707i
-3.45315050065191+0.00235744581437005i
-3.61091361666707-2.16173015427976i
-2.15954279003658-4.0427014983055i
0.288737479161369-4.357930693737i
2.28574369004037-2.97696716895945i
2.70798176955232-0.867917254699982i
1.6541836590078+0.659086074504828i
0.0101450307150222+0.648109393243926i
-0.895278030285618-0.592127099591917i
-0.218853235339003-2.05440744262751i
1.6352531767592-2.43590913693373i
3.42679245351771-1.18927469412052i
3.87262046388652+1.0245764698239i
2.59641540492815+3.06168438871341i
0.313950275420414+3.58548248129964i
-1.58433011667393+2.41083659239229i
-1.91037565399328+0.516035183575608i
-0.6939861969981-0.897150259315579i
1.16203201397513-0.795971701253045i
2.21672364293498+0.775432374656761i
1.54838999060841+2.65953076510828i
-0.392605032528206+3.4935539261224i
-2.46736414146098+2.67366771797287i
-3.35660009101045+0.632626788657073i
-2.49957982820901-1.36424739441134i
-0.544326671223939-2.06410384589676i
1.15871038824755-1.18524613947963i
1.40218443425985+0.570063393112381i
0.131393897376055+1.84964567339616i
-1.70744046696542+1.63002890533822i
-2.86864610249923+0.00898650180079556i
-2.40854017599389-2.02819093124446i
-0.573355168935264-3.19307416761327i
1.49652011317394-2.77474695057838i
2.58466883091592-1.08147054752844i
2.05791337636533+0.755227728324577i
0.459293244960178+1.50520847717585i
-0.993239029829321+0.801630153868832i
-1.19782147868024-0.743614108003998i
-0.0170575224583924-1.94242733232546i
1.69293115387695-1.76785013192807i
2.73528704141229-0.199203563107921i
2.26629786086127+1.81462042537187i
0.520547531274582+2.9704165293835i
-1.48139871127307+2.55243884915797i
-2.55348692796602+0.88169254743576i
-2.1463026795237-0.964048853206314i
-0.661799854691389-1.71617435931995i
0.74163903969952-1.08139400134577i
0.915752756355486+0.434180110172218i
-0.207258774683221+1.63799716058773i
-1.85015489174763+1.37803148877893i
-2.86146580907608-0.214497916190563i
-2.3693511000341-2.23132973666568i
-0.533586975558382-3.38218822082967i
1.62929852913934-2.89575305148397i
2.82711227490558-1.06148146306615i
2.38352195377768+0.987082960351653i
0.793962287192036+1.97198895200228i
-0.763359757165519+1.39366800721108i
-1.21819310887076-0.20814198958577i
-0.220903745880075-1.47080492865788i
1.51833901026636-1.38197071859454i
2.73036991484425+0.112359075398841i
2.46523963492332+2.23776036303224i
0.7346011195953+3.51654659843012i
-1.41376031824921+3.11746461901409i
-2.67291795126908+1.34932101572336i
-2.30845747209427-0.694025174117312i
-0.69261760188115-1.689599226936i
1.02777806574428-1.10539710527365i
1.67418819456656+0.57387536688987i
0.750828468536608+2.0670385712817i
-1.00014465332907+2.25794894792182i
-2.31835271475123+0.94269213364308i
-2.34547731975478-0.994769527996081i
-0.95162752512807-2.24011466258709i
0.939086938856896-2.04476868168511i
2.0585916645559-0.565674064911674i
1.67059535506371+1.17838115278109i
0.0461040148586485+1.94748807834961i
-1.59608321007648+1.19884264853274i
-2.11889164656161-0.503910608521981i
-1.20645314558031-2.00775897748151i
0.506925031474868-2.29889391017931i
1.88590228658913-1.24574132037696i
1.96629729012024+0.391203931533023i
0.706496473200512+1.48958016235256i
-0.914570344839879+1.16188754645656i
-1.71434199789208-0.265454603896963i
-1.06288594899264-1.80754128896533i
0.638824261200318-2.39502917313115i
2.24800453863069-1.46034528027741i
2.66125861353996+0.340168056901595i
1.55427898955429+1.93898432678669i
-0.315270010828187+2.23222423581322i
-1.77506710685649+1.02959013381322i
-1.7900695464157-0.694021949634348i
-0.446643721358891-1.79786697488342i
1.26281901367484-1.56803500035209i
2.19991212662211-0.106152466623168i
1.6364358489745+1.63941727047183i
-0.000359091776802487+2.41115261368957i
-1.69028119045995+1.70531064393193i
-2.25978792987254-0.0313290559458933i
-1.31070029999285-1.62335439435088i
0.526103885745506-1.94222520419003i
2.03228992990889-0.821229485294585i
2.23084519347447+0.995624925859053i
1.0543833293787+2.39058948007807i
-0.717938410892395+2.51883571785585i
-1.83207051672051+1.34174352486193i
-1.6960943368586-0.226263514681291i
-0.458330115882389-1.09369552690734i
1.01002922281185-0.669870495510199i
1.50248814051558+0.747798923017757i
0.707852905488096+2.13148694857489i
-0.908430668396843+2.49411084067273i
-2.3000092649178+1.53785241311524i
-2.48516872910837-0.166623085679234i
-1.46222546797189-1.58836637730752i
0.115452566548791-1.80842875325484i
1.21432452074734-0.804611502266343i
1.10340381664985+0.587068083740488i
-0.038944663348591+1.29965153583003i
-1.30867330661405+0.786205199637815i
-1.7186776464189-0.629737526339063i
-0.844192925264033-2.00179218498032i
0.786275336696435-2.40367830285023i
2.1867316470397-1.53208766042116i
2.54229575144133+0.137810354543625i
1.62802138849172+1.47489274079594i
0.14200911198079+1.68187704732613i
-0.899417680294603+0.700568570400429i
-0.765074889772372-0.741266094873541i
0.384549325480061-1.49492010941503i
1.70560233764956-1.01661373428435i
2.27825072521767+0.427202820319602i
1.62019288823095+1.89805970721911i
0.0727373102057887+2.38985875532742i
-1.38643029665981+1.62454507901918i
-1.81129779566039+0.0787031678980632i
-1.00245582566441-1.21826271512246i
0.449854475378041-1.3759625213888i
1.49372474702396-0.309268670162624i
1.39418162284231+1.26154293844235i
0.135993117613662+2.20768551316868i
-1.5017168119215+1.88599509429406i
-2.34181294055239+0.459934100869585i
-1.93725866846227-1.13205188251218i
-0.567815936938208-1.83233494010964i
0.907765420832506-1.22083912095012i
1.453036156547+0.251789214591883i
0.761114590943036+1.57590111201867i
-0.759847829045933+1.8854130034515i
-2.01311936127416+0.955855741583337i
-2.14223242196776-0.545467600077202i
-1.05969655011941-1.6304388904558i
0.475994077852685-1.54849184543144i
1.45412136122285-0.396479606107619i
1.30984058037508+1.02215490195501i
0.0582678602903839+1.78424997397328i
-1.28882393819169+1.35805957111889i
-1.83605706850472+0.0442323124948512i
-1.22804918752493-1.21509287499409i
0.180896190788159-1.53378292087417i
1.41601713491412-0.77273930838312i
1.635978997122+0.595289178862416i
0.723457362316244+1.59084343143953i
-0.616243862534074+1.49435155665897i
-1.44226223857927+0.422739322065579i
-1.11357735637101-0.872654067502121i
0.169585250339068-1.52771753201566i
1.58823331164418-1.03658539343248i
2.12235275668944+0.353605185672522i
1.48308438135418+1.58983988305294i
0.102871235856622+1.93723287622167i
-1.16140462987824+1.19263686319135i
-1.34539842813147-0.183874841047548i
-0.366114806687254-1.20115824056703i
1.0632332110979-1.15278610444878i
1.89714417286969-0.0719702331290262i
1.57329955804127+1.29557166174138i
0.316555464257668+2.06253434697724i
-1.1259848898527+1.6342740006094i
-1.74103677151769+0.261311428387658i
-1.14775538564782-1.11864807379494i
0.23212979808404-1.53801860549279i
1.47015936866217-0.791435337493033i
1.61257962012909+0.606948686276778i
0.669218358985234+1.76459223653919i
-0.819197325431246+1.85299739151336i
-1.8834664521716+0.83910682711664i
-1.79235557422424-0.587960668617593i
-0.755917253119841-1.44905267548997i
0.529912617139549-1.24820096363252i
1.10601026613387-0.0762767108043841i
0.621886217628388+1.19907747875801i
-0.652044637679139+1.64079218276851i
-1.87589113288872+0.975603778443115i
-2.17729356716164-0.436927134606541i
-1.37797090741704-1.67832687493504i
0.036643062900977-1.97229408021334i
1.12099150915194-1.11417488756117i
1.29860074907747+0.22933740389206i
0.500358823796742+1.16922390051547i
-0.623443630294125+1.12544145766446i
-1.17595980176551+0.180981026208125i
-0.764738392282007-0.87183290391926i
0.386413610689161-1.23248414988809i
1.49029881349856-0.518215118102655i
1.78367425102769+0.854796634642692i
1.00363008311789+2.07993083748432i
-0.332936892212989+2.40447336495038i
-1.45131369669074+1.60482755733108i
-1.68055662490757+0.352865937517321i
-0.974057773385911-0.540707680400652i
0.0819036473919642-0.524907526865937i
0.673122881212936+0.346466318537384i
0.296286801430337+1.27279144668643i
-0.772728176955962+1.50345267254807i
-1.83918040985856+0.741824087426254i
-2.01011281686078-0.692687831353625i
-1.14239598094258-1.96156233103691i
0.338102516248985-2.24628739526525i
1.64012854086126-1.37097493485988i
1.96101185354835-0.0384903268872357i
1.30969392452229+0.951580516538812i
0.175631696926638+1.01618842975375i
-0.492631307308835+0.164264292123119i
-0.178606577556948-0.872412310976751i
0.932509765433189-1.24718135129994i
2.14861338047475-0.508409003533511i
2.49298780648091+0.935439648722633i
1.67866408990143+2.31861706481212i
0.125018590482265+2.77610260325594i
-1.36116691281493+2.12184893872189i
-1.94301863854439+0.813332040654419i
-1.4576490646193-0.317092898518612i
-0.456244758496505-0.48477033013477i
0.2366393281488+0.128667666337251i
-0.0724156880983976+1.08608593346399i
-1.2098199206455+1.50621122385033i
-2.43543803839104+0.84947079703046i
-2.9754112908953-0.537633399876078i
-2.37029630201076-1.97635860541836i
-0.957076227975072-2.62619413353865i
0.417522283765008-2.19793724598805i
0.997475623107637-1.1425185427763i
0.60078628253681-0.204430840344556i
-0.301548055609634-0.0156730297217414i
-0.873551059534419-0.679787854141791i
-0.568329147244953-1.59782693760459i
0.559150018998592-2.0222602742469i
1.81185633315814-1.47660395365222i
2.42036888562107-0.15212906717659i
2.0084481284574+1.20242967786334i
0.799838952468631+1.85612927539325i
-0.303068340409647+1.56414063991763i
-0.612733759416356+0.652565827496766i
-0.0340143744108629-0.0804202884441218i
0.907091792581247+0.0194478580987217i
1.42908596414376+0.937073941185847i
1.04189503835226+2.09160923027307i
-0.140877710164458+2.67660180293002i
-1.42743947773845+2.29148424483476i
-2.0508172336668+1.08271861734148i
-1.6533326372059-0.151369577018131i
-0.577546767571725-0.660348828895429i
0.377202247253028-0.213033488509828i
0.532844507775585+0.825607712720705i
-0.244255196749155+1.58485598546763i
-1.42560334067397+1.46028517586072i
-2.15925529262781+0.406578074551974i
-1.9482783548337-0.993731486412983i
-0.897752148261583-1.91060413626688i
0.431368489032388-1.81723092028888i
1.1858053175901-0.905369420716531i
0.987790362260375+0.160440726432192i
0.157886611974175+0.616340257037049i
-0.705700812553597+0.0994655799592549i
-0.815982601634415-0.974535306880908i
0.00658217274179659-1.87332701811431i
1.22518030153961-1.88577578085094i
2.14765281323198-0.982378092268497i
2.26066011015357+0.345489832820831i
1.46860188925179+1.36143968057537i
0.318226804566073+1.48195895884113i
-0.420363498257001+0.873498149004686i
-0.402563810540858+0.0256846829927893i
0.238713023342995-0.362453923069073i
0.887232795290375+0.0841839765301461i
0.968313556962987+1.05048203128208i
0.177495372306941+1.88724814310962i
-1.06813162818091+1.97534489801565i
-1.99611524836755+1.12749686726253i
-2.25351915020373-0.123010366296083i
-1.64942312649705-1.0306945174424i
-0.705354259699399-1.21750573461711i
-0.0702370886284697-0.640398360755916i
-0.112793190425948+0.0841692928880616i
-0.829646569958793+0.318072759257385i
-1.48806864673028-0.119688563659558i
-1.55194294144641-1.08761862709668i
-0.79633693727558-1.92259821583521i
0.460312326170922-2.00346114187805i
1.47947172322236-1.21718803011645i
1.75156741098822+0.00542471901821949i
1.17184498158283+0.958938138135117i
0.213221435749315+1.11436876886794i
-0.3991214162814+0.556235947405702i
-0.216014294829604-0.157399893937739i
0.612676690359081-0.407167519977084i
1.37528331782994+0.184264674046354i
1.55011953381043+1.22452636748971i
0.918073574773041+2.18555612563031i
-0.384702227385375+2.50936332915696i
-1.50653836927666+1.81142040730582i
-1.81732420133788+0.626079035707899i
-1.29366795671309-0.347389366447685i
-0.323293909591816-0.609198061261266i
0.38623346079426-0.0920466278543138i
0.369063415549745+0.691803779554285i
-0.378514276618767+1.09617201289633i
-1.27916258435626+0.704326753925339i
-1.5831488198811-0.314166399645609i
-1.1025909394697-1.30081837223628i
-0.0409994789454919-1.70877237321489i
1.01864071002689-1.34613800691875i
1.37365946039063-0.465084830567175i
0.928497753361883+0.330424401148853i
0.135472818673228+0.518521511735053i
-0.417562699199401+0.0163321953860733i
-0.319376063603138-0.741881214520801i
0.398463469648653-1.1791354393761i
1.23090120705084-0.948620154679625i
1.61022213766244-0.127076933132171i
1.25088345353777+0.790184875510126i
0.391154167582002+1.15443419359813i
-0.441455242388403+0.837765687689923i
-0.786343948314598+0.127953547714784i
-0.367173270631866-0.554282496702662i
0.364670921565463-0.646635994372943i
0.811989919559499-0.0805520875885064i
0.673482498006208+0.718854100647579i
-0.0803947448717841+1.21812314391515i
-0.952301446054623+1.05039781523682i
-1.40413944974082+0.253304420881315i
-1.13940986050038-0.59434480311337i
-0.360323142103247-0.918742259822717i
0.380660683400874-0.604259759333625i
0.590018847853864+0.215882490322617i
0.0944011239126988+0.946078147756076i
-0.752259747584384+1.05094629280261i
-1.37083108256189+0.499120358709041i
-1.35839052281523-0.444814637616704i
-0.644246346074906-1.08072981286392i
0.291030774923508-0.946768157320308i
0.879288340806662-0.226647263514875i
0.808649507788958+0.701716982913761i
0.0688395525179124+1.20998894650553i
-0.673901229403791+0.960437066780827i
-0.939848567800092+0.238626528681939i
-0.582937643579856-0.504306382561892i
0.277307458239433-0.697022398964062i
0.989598941970917-0.110215759730992i
1.10550908511345+0.82362071669584i
0.507383959127948+1.52131361708155i
-0.414271307569203+1.55873093006374i
-1.00819882129864+0.912738152350423i
-1.04812427404094+0.0221723108153823i
-0.455435374256459-0.545204046121611i
0.312805291735391-0.438022292783564i
0.628966341754614+0.184521056439521i
0.365718204364447+0.76387380843868i
-0.325521754657624+0.819658549039309i
-0.941974920832268+0.303416300111886i
-1.04755653566122-0.581556399685i
-0.453732820529127-1.31179981115091i
0.52003858882991-1.4281982868264i
1.24916164534143-0.887088067840925i
1.35150416728871-0.0977420683850974i
0.940925128874311+0.385139940796869i
0.409899823522661+0.406005515613343i
0.127270972654824-0.0425017829764239i
0.372596396902228-0.420243947605171i
0.961400683514149-0.314807035077124i
1.42124115691319+0.292944484414062i
1.22713364029028+1.16899461561024i
0.41529022349575+1.77239039899983i
-0.622729467009903+1.77792229316185i
-1.48300372990814+1.12536199898088i
-1.64557577740897+0.300335109738175i
-1.26725663504377-0.298109558853696i
-0.766354092836798-0.397226174031673i
-0.500096621604393-0.051594795137603i
-0.811072738686071+0.270682330946671i
-1.41911589668715+0.163317781490423i
-1.8517970987321-0.495818916432362i
-1.71882240238248-1.37257135196749i
-0.864161914466984-2.10508102031494i
0.2947250712883-2.16547275720758i
1.23588940925485-1.4837677868936i
1.55324803975833-0.525774560615999i
1.20844584147894+0.269599394123626i
0.637640302166043+0.584922271826702i
0.293898019431002+0.455344618075966i
0.393134886849141+0.129653888279217i
0.850619397423372+0.149406640992691i
1.2866495681919+0.708842393102441i
1.20335391026439+1.55674767044586i
0.468430532744163+2.34059791777289i
-0.568795756138858+2.45095889036776i
-1.47698668053602+1.90397610714365i
-1.85114107100229+1.01932189601405i
-1.52319531376214+0.103334804382532i
-0.914645543023219-0.287706779124834i
-0.457015447770695-0.175807012081568i
-0.366924815815305+0.115103016072548i
-0.681850840567408+0.197870343070525i
-0.977764011786586-0.135707339955171i
-0.854424313010801-0.810451933283181i
-0.245914312384098-1.45420022914609i
0.640043723710223-1.51867657666701i
1.42503346991506-0.983559486225069i
1.68481625603519-0.142836885437064i
1.31907087586501+0.572817133261717i
0.709505106215954+0.822273413371149i
0.274350411420786+0.547729259188298i
0.252539851534513+0.128287101531094i
0.607000069097936-0.0447947252767379i
0.915658740079072+0.225816931561168i
0.853266779326429+0.800671490440619i
0.350016707699834+1.25646202073453i
-0.466492820435212+1.30256005641772i
-1.10845146049169+0.689645564317138i
-1.21455792483346-0.184721239726582i
-0.777922177777741-0.811517117000887i
-0.0623186778193543-0.934179304351173i
0.427515935038262-0.468818835852309i
0.421231205778081+0.155644148787973i
-0.0186852493727835+0.466024509946228i
-0.586032200688025+0.316137579795731i
-0.764645021028231-0.190080073470553i
-0.472821293788121-0.73950523058689i
0.109785908060083-0.736118754509456i
0.628763234466216-0.183386349452939i
0.619672009083163+0.579227021104112i
0.0547263614759528+1.16902633703156i
-0.767241712519122+1.19724712863564i
-1.36289407903485+0.691211508670696i
-1.45494307613675-0.114827833714263i
-1.06696767516699-0.650129485419748i
-0.42442303154514-0.695868954822557i
-0.0594087862044264-0.3367978711836i
-0.11709236287339+0.112680954900244i
-0.418142145686401+0.204203512106614i
-0.737913314376969-0.140400139024443i
-0.656643848281411-0.706737967865231i
-0.0938355662417158-1.06007453169111i
0.736389195618706-0.943541465881728i
1.3737336962021-0.382118592770439i
1.50335053638815+0.416385317576641i
1.13519951478891+1.09425573289095i
0.52334519293455+1.30465390024368i
0.101420873367487+1.11256030526139i
0.0387151687081094+0.873006113966369i
0.261151195776377+0.81282195401427i
0.429659319950584+1.08555226734348i
0.227804805470637+1.53570177131568i
-0.41548158517833+1.76267651868621i
-1.18299519550185+1.51150418450055i
-1.68212049152599+0.807803674394199i
-1.73626284496332-0.0498576084395146i
-1.28414239322571-0.727770596542012i
-0.645091263234712-0.975536298753493i
-0.221159586368481-0.830880018561967i
-0.134469943003717-0.608996261009646i
-0.343446107656671-0.660669927515525i
-0.487143946464225-0.997927015996987i
-0.160599292126556-1.45542612568843i
0.530498017059338-1.77400192491781i
1.36661392275783-1.56649553089441i
1.97720048136021-0.866880133237233i
1.9967192365011+0.0411179501947321i
1.5401186290089+0.750296037160018i
0.879742615940929+0.995354530015859i
0.380876978991061+0.87219285558129i
0.224365579457265+0.61195228655524i
0.332385951178379+0.528059887556389i
0.451176656103495+0.774408758519847i
0.215050584833524+1.23402650254399i
-0.409786950763178+1.56037403081988i
-1.24670705125172+1.43888645291962i
-1.85074994371576+0.841476184385763i
-1.96673508280485+0.035828756837139i
-1.67110303640664-0.678146400815236i
-1.06879470161788-1.04103536977852i
-0.56529102134163-0.905717329881356i
-0.442356666752527-0.644747701130005i
-0.545077413276414-0.526018175293083i
-0.616932935256459-0.595590454621848i
-0.514332287832309-0.941206624546036i
-0.0728590111356931-1.2204606642811i
0.535591878311496-1.1133736294077i
1.03156007538829-0.640842145767315i
1.21829264057891+0.035774553340361i
1.01660779537017+0.683106125659213i
0.599934065546596+0.968511841617658i
0.192681252543841+0.866072622584359i
0.0953314700769087+0.725443133849274i
0.184621878504735+0.614680140238668i
0.268313952548338+0.734343857541461i
0.219494264935282+1.07396748923807i
-0.111879978875387+1.31748036465455i
-0.56046383832307+1.2548393374949i
-0.967426672476422+0.82220187976011i
-1.00998598535587+0.282289991582474i
-0.632057175238706-0.193174572784256i
-0.21202815624745-0.312757757277477i
0.153296177500617-0.0748744955585338i
0.210518206279599+0.21145883397955i
-0.0835709922509373+0.351159881761562i
-0.313915750102938+0.178030780851447i
-0.379040487451811-0.236802873998271i
-0.150933606610991-0.594561566158003i
0.312834519547236-0.636828553252453i
0.697781069335328-0.342024974067909i
0.775204954834905+0.13922910465867i
0.475569767539481+0.477347443595979i
0.0400682001323819+0.483810097467053i
-0.358733262342881+0.140236504180349i
-0.383241818446832-0.31753628355687i
-0.00920633332444509-0.56516489391758i
0.377000067666051-0.538394422322618i
0.60198011432016-0.211412234608125i
0.46309926224875+0.189403461842479i
0.0914457452793256+0.349823216794199i
-0.239296933312785+0.126317602559523i
-0.365343467923195-0.200537654651475i
-0.164281807706647-0.405026855370193i
0.206362986842728-0.43264190155601i
0.436248294244024-0.129366303219512i
0.404861948297346+0.243666308600829i
0.125679222315078+0.53400036731059i
-0.290782594832123+0.576749828653816i
-0.597969646634312+0.361501006555132i
-0.637550994819262+0.136531868237094i
-0.451240741051508-0.0132406910023491i
-0.306586599809727+0.0829515121444571i
-0.30359949121325+0.263774704160764i
-0.482610886359216+0.316612315758696i
-0.7552446662722+0.254847012932208i
-0.844981097154238+0.0158903736046932i
-0.742881077402642-0.290668068810812i
-0.442003722477213-0.455812324623297i
-0.0620673115746048-0.419564130710759i
0.165439048895089-0.198428011889412i
0.155745368408742+0.0168842825737122i
0.00364339770534419+0.134036771491013i
-0.0470203688028397+0.145657761811844i
-0.00375669362042068+0.0182582280507252i
0.165541010303744-0.0153296046763232i
0.461579851376385+0.0788028669677232i
0.609510104725221+0.30834877975828i
0.508732282952622+0.62360600850021i
0.247803904306795+0.853185639125715i
-0.0849618578699513+0.838736484376168i
-0.286580722168731+0.52256682744232i
-0.209036682195904+0.233918774958408i
-0.0161154813717149+0.0784408311546736i
0.210038610222587+0.0716972582890737i
0.343320698766226+0.232505777765968i
0.22809837745244+0.431355603943102i
0.035217977666589+0.490874194121835i
-0.174840389315505+0.30251711014042i
-0.223324947796722+0.00987452465662704i
-0.00851384514255685-0.259261466479426i
0.223201282963769-0.337477273237161i
0.440273566820651-0.1147595818171i
0.460678170291614+0.182050173346877i
0.187051992650882+0.372170317309468i
-0.144020475983263+0.355306721604278i
-0.333044658960478+0.10152261127707i
-0.341948701374759-0.204524582976577i
-0.2027846225665-0.461878078135526i
0.0238899140348267-0.508248676473837i
0.112195912872789-0.361086761606476i
0.093373162483922-0.268983701300727i
0.0540391533998357-0.213910422692532i
-0.0201709517326051-0.276826672429432i
0.0619021717292068-0.422936888111674i
0.285989567487111-0.458567995034405i
0.474013085072744-0.278460890456593i
0.583421731672354+0.0851220154609489i
0.527769712895455+0.389180249571041i
0.269535570168324+0.646378905953234i
-0.0299994731649662+0.722967444054337i
-0.279921997684755+0.618366581778649i
-0.404752608750728+0.574630792736239i
-0.425532413428071+0.582232340744285i
-0.553231599132407+0.670481315010436i
-0.744356693615228+0.687639257703683i
-0.985413006854456+0.552461481503272i
-1.18279768845801+0.235764071681402i
-1.1540702172272-0.232628369888636i
-0.903309429748273-0.550849285033619i
-0.455614683883164-0.700992174020574i
-0.0291141667182648-0.685939923009068i
0.25391299161982-0.45068978724813i
0.418519192413849-0.230433286132099i
0.463241895526034-0.0765074316796039i
0.527884546754673+0.0261000707686989i
0.671362659108212+0.112287720658137i
0.814579438820883+0.336928358237744i
0.938332164658962+0.680644337126156i
0.865069712233029+1.06389636809118i
0.56384879534982+1.35837219832196i
0.101582508328543+1.4854258479311i
-0.414944841066085+1.35465945548925i
-0.741279870696717+1.04565771225745i
-0.880093666893891+0.667833449771598i
-0.831690480128885+0.289175352154825i
-0.722544291223511+0.0417454461363353i
-0.632991872253707-0.195623334813576i
-0.51554778844212-0.400460119173033i
-0.399699288141947-0.589192344071587i
-0.222999770887215-0.870439998163009i
0.0805379309697431-1.01938632590327i
0.502511334627375-1.00038647089366i
0.905254137498171-0.821004169827554i
1.16458190845839-0.546832989858768i
1.26011798861074-0.203742958808719i
1.15131214103502+0.244474506180064i
0.962594265982273+0.55063773970438i
0.742228589370652+0.784431477282185i
0.447300689230534+0.929334311703107i
0.173932859007548+0.996204088521197i
-0.207694624058837+1.00431355740088i
-0.624276791003953+0.907820493489161i
-0.933984698602288+0.735881320443669i
-1.17823086309012+0.425468522622669i
-1.30609037304526+0.0733192494907674i
-1.26552941183589-0.322698997302774i
-1.06330686823262-0.648024666887159i
-0.823886145828686-0.842331587058625i
-0.612344850800873-0.923520082537408i
-0.357350422348861-0.925807933235202i
-0.0682014673585487-0.936555547926001i
0.242050248621181-0.87385485745423i
0.572772374466832-0.705043008489224i
0.82287738399519-0.406311349498474i
0.985275630089514+0.000106847024308188i
0.954603282170826+0.449534943518062i
0.744394886918304+0.895546417499968i
0.449185834166468+1.16112897136389i
0.0905690941003923+1.25479542241892i
-0.185264518307751+1.23760592955407i
-0.404627857386326+1.11681802355529i
-0.574534287725488+1.03234438241745i
-0.708081802636058+0.938852360644283i
-0.852593945862901+0.80676146799037i
-0.954590673733033+0.592069243379393i
-1.00486075251288+0.272716037994332i
-0.916910011590131-0.0512686735499983i
-0.690906513975365-0.381276447201881i
-0.407327536355298-0.602683282406951i
-0.102933625265354-0.617932985720166i
0.226645376529683-0.564615273751202i
0.482983446479915-0.441912024394363i
0.648238456589979-0.250849747811316i
0.811466324159024-0.12769680887684i
0.850834219241725+0.0624106024543491i
0.841918071412118+0.26870642091233i
0.761224841275372+0.444950866882855i
0.615425280383802+0.647212892181106i
0.492006891319385+0.708954433101499i
0.296054280077585+0.724756548802446i
0.127782145755496+0.717378778963337i
-0.052037102823806+0.645411768281526i
-0.285476387816714+0.575056314305826i
-0.481996425776084+0.472403462959679i
-0.623817049026889+0.293501661565955i
-0.716696871313631+0.0270294637073521i
-0.731182391363613-0.241756458202853i
-0.593039692858107-0.454295224206802i
-0.415371683900335-0.590081761941562i
-0.259223632444412-0.641397023638475i
-0.0678708339215145-0.644465037200269i
0.0360949936971494-0.549033683014622i
0.124613921539794-0.469199558646144i
0.260712128667298-0.432760726967141i
0.352405121216505-0.31909278185276i
0.425385539632117-0.166011200694436i
0.41678213131092+0.148557159735944i
0.34410210990768+0.453033841139138i
0.187934466997524+0.637997411445593i
-0.0703198084779503+0.817175741808802i
-0.32748924290306+0.797281233481017i
-0.58393094380293+0.712347198438939i
-0.767971601088834+0.676395047525385i
-0.8875000683188+0.525617778034859i
-1.0101028517853+0.364520471563024i
-1.04981301819736+0.140990457768248i
-0.983901841882352-0.1493808333734i
-0.834811249995015-0.352481245911866i
-0.622339713675831-0.508058602716139i
-0.337298586943563-0.586620226210422i
-0.0374565702654098-0.542223831370054i
0.250377877638223-0.408572815142591i
0.493229662773348-0.272343655709518i
0.645874698248664-0.0614816518202805i
0.759175515159158+0.139945211974026i
0.800877882887377+0.340432027973968i
0.825841146982212+0.70063179444289i
0.727226301082134+1.02781600504284i
0.439168382590282+1.2683094758144i
0.0680287360092399+1.40533566494875i
-0.376110635133145+1.34562115223655i
-0.747183378347222+1.08545310712916i
-0.974572653859272+0.71666116841925i
-1.03045101945249+0.321232514280035i
-0.915745584922988-0.0307626703332429i
-0.757344788888552-0.264904861884953i
-0.620943896056511-0.447426613636617i
-0.48063520904673-0.694236200655679i
-0.299029228137862-0.961984566320346i
-0.0289555338737764-1.07442763988764i
0.394775843335874-1.12118175406599i
0.838449048523103-1.05016365381996i
1.19830806333632-0.687578893626128i
1.3663875600348-0.211251758629584i
1.2596853190003+0.235763836968556i
0.999425751587896+0.593486456276828i
0.625298874530417+0.820770636394391i
0.267793499658046+0.884387030305294i
-0.0118512475289447+0.866412331616205i
-0.260474789020904+0.853912796209742i
-0.564426827176893+0.779064433299938i
-0.921724073701135+0.644201359328499i
-1.17746837150194+0.362571195382615i
-1.32384056875339-0.0138695903388836i
-1.2897721227999-0.431014200660995i
-1.04862036775947-0.820330696551164i
-0.689027860738265-1.01343943168115i
-0.31570090431011-1.00753758084821i
0.00259319104720004-0.850968912873107i
0.199818798196605-0.70879803279774i
0.316079376499143-0.522463580126779i
0.454862657965862-0.293906944852379i
0.602827072083-0.0901553811829942i
0.714228623315304+0.262068203798822i
0.652447302491821+0.673369160008178i
0.375959988647668+0.996590972703141i
-0.0541966559020878+1.1874722858757i
-0.48006861538171+1.19921906657203i
-0.80618301631563+0.997348399447149i
-0.962534486584374+0.620824317453146i
-0.887390948797629+0.356996985148348i
-0.772826960814807+0.177089965916211i
-0.690396078362122+0.024276919821889i
-0.619543380197934-0.0333445077806656i
-0.610589334399784-0.16879776791028i
-0.490761666464244-0.411646513048339i
-0.154918290632349-0.676074122039098i
0.286667354930491-0.740139307674099i
0.747009514531042-0.562115802470586i
1.03461420404842-0.165303692363771i
1.0759956395234+0.353176997763636i
0.858627769106134+0.743885111958478i
0.491180541717515+0.952257028266713i
0.227692361541722+0.894252423773828i
0.0415414440280099+0.73074090475383i
-0.0233626354627861+0.609432971821141i
-0.0960193866740753+0.576799022407951i
-0.263810212599596+0.627603685273835i
-0.453188584514612+0.581232072367456i
-0.75656781295932+0.357434732094606i
-0.856391881609011-0.0385272560373421i
-0.780766643487978-0.491943893910695i
-0.546479713529479-0.831654937654656i
-0.140403360435667-0.892920027255327i
0.132192429379452-0.804013870124504i
0.261885956657027-0.62926455681771i
0.271267515183436-0.436860742394012i
0.280206107037842-0.397793371320663i
0.30640759193172-0.41593878887644i
0.412325294613096-0.363600375918595i
0.543094755105568-0.157010489035086i
0.545851781951562+0.164089156321842i
0.335218350891555+0.487444849110154i
-0.0411807294255151+0.636189131608689i
-0.383042444418972+0.523202754947467i
-0.604433832397809+0.247315061751617i
-0.619940967975031+0.00291922150145163i
-0.470420290639604-0.103628900659891i
-0.361222936621624-0.0726840247036044i
-0.305159748521817+0.0448780275588833i
-0.378992280235343+0.152781492111245i
-0.619541507958047+0.118871495325019i
-0.658688221868974-0.11694821808078i
-0.533569288334507-0.361662960715546i
-0.225235575434444-0.430652802348564i
0.148630200274232-0.269508469908909i
0.266081533263172+0.0790131158386501i
0.205438541699132+0.418193049396409i
-0.0794175880047331+0.539335562202793i
-0.342024836447523+0.404451360003114i
-0.409887869325274+0.119120835200717i
-0.245087439249877-0.067268939505959i
0.12651292946982-0.0709156977247171i
0.339863273454062+0.10661907935256i
0.329818059045418+0.40506747784687i
0.139426091287564+0.604189832210733i
-0.151341626710131+0.552349214908838i
-0.328354259811816+0.311544396390868i
-0.243094190349751+0.0501158565043192i
0.0205637210645189-0.141997405450728i
0.283225102113463-0.069679039666353i
0.434131873620999+0.197883387490532i
0.325844441151771+0.395328179800175i
0.0559168648866209+0.433097482946044i
-0.158249682490472+0.283898752683216i
-0.190941200112599-0.0404145900988424i
0.0150353648417598-0.300801892204556i
0.309431409952769-0.298927825893442i
0.46808941548893-0.133348026430768i
0.471027600620147+0.0790757724973966i
0.265375283482979+0.217542100501445i
0.0246554695098388+0.158974594252403i
-0.00625776707673714-0.0445252763442868i
0.103010924948927-0.190205420496442i
0.352102732713868-0.179112124702366i
0.454197015618998+0.0292036070518514i
0.299783192602892+0.354288386659738i
-0.0270915781157559+0.552745769243839i
-0.467280615974356+0.455958839939083i
-0.692544009154998+0.142832859055949i
-0.658479842482723-0.242220522050982i
-0.476162002303556-0.507027658869962i
-0.190883109182945-0.485541317190815i
-0.0635077648668302-0.300227701198632i
-0.205331843889614-0.0995590004314604i
-0.362868765537415-0.125222801549413i
-0.434036383098966-0.377987993530547i
-0.315662560490807-0.629818867072791i
0.088980092729355-0.76988633944157i
0.519098764711166-0.570738650795597i
0.781646458014407-0.0975881519083521i
0.748998754567763+0.443872788736959i
0.371063506206326+0.863812230796532i
-0.065679792279672+0.932504321891351i
-0.351830661917615+0.744578151955778i
-0.411660332751763+0.486320866224142i
-0.280669410837335+0.371054120964896i
-0.137234774332286+0.507236655135401i
-0.201333769337926+0.752111565630454i
-0.509023990024866+0.872394863514139i
-0.871045222528221+0.714951397410995i
-1.11045833049961+0.277401041784917i
-0.969597040214106-0.287171100230969i
-0.511157787436801-0.666524723917692i
-0.0181484821788064-0.701892117387192i
0.395850831234106-0.43736559698537i
0.58160639896283-0.0586321916357952i
0.469679223067017+0.220465879836537i
0.322677442079026+0.201610121103188i
0.302944750149865+0.0691246782147264i
0.424812950680731-0.00450448599283894i
0.71574808876597+0.0562790180646079i
0.827029441256841+0.426460725400851i
0.691038699724703+0.833151993724589i
0.278006748253192+1.02110781415359i
-0.254709058720508+0.887579863755834i
-0.530713458806601+0.48310219465569i
-0.563054992547345-0.00023584824276485i
-0.287167652586555-0.278015894418994i
0.0151262006127454-0.313122743590426i
0.167747964917679-0.161577354441642i
0.0996543428738971+0.013505039252535i
-0.164435652914395-0.102969964256006i
-0.25847828163307-0.370281120474437i
-0.092211728682152-0.695871623216788i
0.312461237181559-0.828002291330553i
0.744371067460867-0.542811283617796i
0.923887417157034-0.0575481484804796i
0.717214354655113+0.440836903303993i
0.243424707460612+0.722854737278919i
-0.266110330322211+0.630958783548008i
-0.542822248906683+0.28268771809018i
-0.43460154145201-0.0797366197452761i
-0.178574352454989-0.209096201450932i
0.0398540179673865-0.000787352542808796i
-0.0381020629537636+0.318100009142583i
-0.387718586086009+0.43392289851759i
-0.730940393516286+0.30162580040833i
-0.915989236098545-0.0962244408251238i
-0.716434857143982-0.548697451677661i
-0.178375175431072-0.726804449634535i
0.329810865284842-0.548371846408421i
0.538512977159049-0.024725048159634i
0.464417642352746+0.466205393257357i
0.0847451880902042+0.679485625408813i
-0.270955210292959+0.615868337979532i
-0.333134429081784+0.331731153457444i
-0.177701727947458+0.142218076906533i
0.127192424659336+0.187974670332104i
0.275223064768338+0.437062374253754i
0.0838552959056803+0.800875885153166i
-0.289522872804862+0.914120694506957i
-0.609027807122829+0.671239962507453i
-0.727556483687679+0.275567836426796i
-0.503567355494118-0.171620876836638i
-0.043975568134213-0.348851261435385i
0.340827118476275-0.180494355779397i
0.469662327334242+0.168508447985334i
0.334608678835881+0.440414537710412i
0.0693408658853193+0.446731366402172i
-0.0542308147744281+0.282965491696533i
0.0783240167009732-0.0119400764235294i
0.364356415183268-0.115861643075562i
0.631440796160665+0.107978527476629i
0.669909959692536+0.497712287982572i
0.374955933691887+0.816146104226657i
-0.110689205965059+0.831673270157044i
-0.479378865585629+0.529707161419205i
-0.576652141262119+0.0101991295701571i
-0.340349086334271-0.401806484797637i
0.0433904262348013-0.512804680697032i
0.376265300863865-0.260266207385379i
0.418775245404167+0.102169806322893i
0.11589727725562+0.229380025984903i
-0.203250185613504+0.128695406875709i
-0.333654479246399-0.205792547781876i
-0.0818586995197504-0.523113819583869i
0.34527538865485-0.56784574416288i
0.679718208158717-0.233500268245399i
0.712930477668102+0.354733851953608i
0.310122608610091+0.809449509779492i
-0.250457376993454+0.946338327399078i
-0.741360659508267+0.65311952155869i
-0.901680606762709+0.14203477238244i
-0.692458421029652-0.228742873137935i
-0.341122887967711-0.278162162574402i
-0.10364165264717-0.034371250804722i
-0.200678509485422+0.302180229073021i
-0.494337051160419+0.439193057783341i
-0.787453872703268+0.168811987644463i
-0.837152666635599-0.281500556442565i
-0.491816891119544-0.626949849865425i
0.018869834731884-0.607305612234788i
0.493798420857617-0.273084589244428i
0.631505289727179+0.248967361678067i
0.314768593087658+0.742842712402246i
-0.118321768613616+0.785243024664132i
-0.438825023710798+0.553566165783417i
-0.435297185359266+0.214360218369382i
-0.107215987194098+0.0504169940616062i
0.233538503730531+0.257884688090909i
0.306849894001699+0.629199904812941i
-0.00935339421548356+0.942167438928428i
-0.480683132628757+0.886245005794179i
-0.786187640840964+0.481637454718708i
-0.771057423102678-0.0832322919323368i
-0.361942512361697-0.449140635515057i
0.241569244845176-0.409373566954929i
0.614267965741456-0.0555502355260204i
0.550471087761886+0.403209343953474i
0.187978169054517+0.569814651698002i
-0.153049821506153+0.377421750031917i
-0.258456522278309+0.00178874203829144i
0.0277802560097045-0.305065132078416i
0.551312241986432-0.277184906302193i
0.871045927724472+0.10525958241801i
0.732938762173767+0.626135381445034i
0.236762199527331+0.967052532746629i
-0.32702538253589+0.914027602222011i
-0.716469934362327+0.403713796797308i
-0.625235674759302-0.201304422548358i
-0.191091690896785-0.506313549268531i
0.254552874108413-0.387059926099975i
0.447061230771854+0.0110316513482162i
0.171415805562912+0.369348097138429i
-0.31844209109216+0.477669868803503i
-0.701797995980634+0.18552685702951i
-0.738334950216569-0.322938320576443i
-0.37301172159035-0.709285137422553i
0.16203271143631-0.68253163999636i
0.455735385238238-0.309981116885029i
0.370084073793601+0.218935060297014i
-0.0353530610048213+0.533700986005732i
-0.50827100254041+0.383361804278095i
-0.681816958625118+0.0118536148946387i
-0.532818972122722-0.374556623579678i
-0.0838939253308941-0.508711495242354i
0.308333096516183-0.251852129225732i
0.343376093691794+0.271299116897873i
0.0716375568552969+0.653231829167223i
-0.369723524363274+0.700702088115606i
-0.687523993943587+0.43468760610252i
-0.632657465058541-0.00987704600542619i
-0.30140213252538-0.195125040863427i
0.0700583858596052-0.0102753946799663i
0.222206200230965+0.4030301171322i
-0.0032909845549528+0.808994162517548i
-0.44209608061339+0.868724779820516i
-0.868585666128647+0.569349849602663i
-0.924914709611804+0.0545650102667743i
-0.587951083425929-0.376451681825627i
-0.108325818909336-0.410973026269183i
0.339815565564121-0.111919180680643i
0.393495896296704+0.312630013815276i
0.0781340429556266+0.55904328874441i
-0.271606946859279+0.454184540602455i
-0.421532706123894+0.035500854260396i
-0.153858534375718-0.392610922845244i
0.417525741666123-0.50751751669676i
0.933103889311626-0.17046660813658i
1.09573470396717+0.495128967125556i
0.801107897001562+1.01840030667376i
0.161626594954028+1.18744513711869i
-0.395937056132848+0.894582476302101i
-0.550488598301804+0.369619521048289i
-0.347102722168917+0.0288728645279929i
0.0572128105363361-0.0209106689480091i
0.262232856979546+0.31088090373915i
0.0573406917633396+0.720972745650072i
-0.459556269467108+0.754895927174328i
-1.02197115638922+0.369126298926836i
-1.2201780123996-0.280382215212641i
-0.892251775855466-0.928366347582452i
-0.239631614054169-1.18524078228069i
0.332829162589273-0.901337275910011i
0.539652378871365-0.396221879633831i
0.316300060149594+0.0107943295303442i
-0.128650249764392+0.0867671963664372i
-0.386160145188451-0.249252601869217i
-0.257836615489751-0.641660198987211i
0.157460347687261-0.766425103253791i
0.654929600753436-0.447593786563753i
0.800209012368202+0.17628541429848i
0.455986600215116+0.671260449111123i
-0.13002918278032+0.825611841434409i
-0.689914550629151+0.588502074744068i
-0.824247726805949+0.106006832708523i
-0.519366707075337-0.286296633523528i
-0.0586125000947082-0.286355584985554i
0.22318447475873+0.054317023042446i
0.0988923839099182+0.46232830103111i
-0.349152316631531+0.694440545680184i
-0.760273343299466+0.497946041418384i
-0.818680736794695-0.00715393225808092i
-0.527738752773254-0.405240750216691i
0.0366339503534413-0.426690911213656i
0.511149616682955-0.0571992687499475i
0.517085307841492+0.537347224387257i
0.109222921576766+0.971573608164142i
-0.468997066351931+0.936883137509139i
-0.809515208336928+0.529860713233277i
-0.712415614779052+0.0364372765621415i
-0.298096973306053-0.297995445055309i
0.234975249867294-0.199707838940541i
0.43783954958829+0.262697916266397i
0.163813082096982+0.673599697233585i
-0.315384086527743+0.748014992461123i
-0.717362897901073+0.366738634140914i
-0.705180482887999-0.242335186379729i
-0.225873834717312-0.696776137213344i
0.364800732693394-0.709845386098207i
0.826796056366344-0.309684898685526i
0.878089591533319+0.25464153104282i
0.461265957371878+0.668378492843782i
-0.0199476639698847+0.622330592679259i
-0.286356105829151+0.229080939907205i
-0.1722755491046-0.191534907125151i
0.203154832862854-0.402747782733394i
0.581735872593723-0.172043140806109i
0.629107459949259+0.355008795870496i
0.219337264643207+0.736530622491875i
-0.368547682930006+0.729676463917554i
-0.802726550343022+0.303974162740205i
-0.840831759878225-0.254966568037308i
-0.46674953938354-0.671962470910171i
0.0588708846286659-0.70329317651623i
0.355045454953246-0.335741208582375i
0.242240326733304+0.0876654855640072i
-0.142975443797463+0.305422570921296i
-0.513914253040812+0.0611901253421999i
-0.628929111025804-0.415085617135204i
-0.299443878810227-0.774003869116165i
0.253141880320616-0.763197917220679i
0.635375858070747-0.300745246687067i
0.604093662140254+0.288573025154296i
0.15294747701963+0.708752297590579i
-0.362643259962341+0.678325117905653i
-0.654317973437318+0.233494930681644i
-0.539724883026716-0.240937532971292i
-0.0779518904209907-0.373728155550605i
0.366228973364585-0.0543924768391478i
0.468886585960322+0.494777744048275i
0.0988863824066518+0.936336990275064i
-0.466781987555208+0.988344498707607i
-0.939708109231438+0.579631541839222i
-1.00735912953575-0.00313205712029008i
-0.562616350619477-0.390595510173779i
0.0242530838213601-0.347922914547234i
0.413124096195238+0.103464309672901i
0.290571473015367+0.652678211200865i
-0.212153225427031+0.860393572588684i
-0.721021727713906+0.612100145314563i
-0.916038031985957+0.0617905312719443i
-0.604259335492108-0.466037098691721i
0.000244388767423973-0.586181238156395i
0.520393563961823-0.320772173183018i
0.656515780556638+0.196600783243937i
0.316958454919392+0.602122806541797i
-0.208222272374969+0.573920624081121i
-0.484057615232308+0.152387983480304i
-0.390324025571051-0.380621188217823i
0.130809708061594-0.634045175478197i
0.738175661227437-0.482816305210607i
0.929078698727525+0.0193477174589871i
0.684421226532252+0.544069695465956i
0.130907118892945+0.717391629422543i
-0.335086018154576+0.413200427758095i
-0.429625566223677-0.108346532416609i
-0.104714431330364-0.460833193820897i
0.431905080435325-0.542040714583153i
0.728977042511272-0.161386900503687i
0.635642537084089+0.389749389720983i
0.140506209375031+0.612193265990523i
-0.416536077033348+0.491449816126833i
-0.603219037484397+0.00307373832109155i
-0.355460571736276-0.522137629176224i
0.135927208295843-0.633890348804681i
0.573483326051156-0.351613866670239i
0.609516763493007+0.195586224256647i
0.174915037005569+0.665444516639936i
-0.394102065129305+0.668523769993014i
-0.78674991545089+0.239968115750087i
-0.730326595277853-0.338199872367816i
-0.234791994527723-0.639189456883929i
0.313833860166607-0.442195823349747i
0.509627522327236+0.147410468899007i
0.265537580543444+0.721024575551842i
-0.355110546042288+0.886605533760193i
-0.920520448934606+0.587839206289545i
-1.03039985858006-0.0294400814704278i
-0.6734698347339-0.526166923963828i
-0.0145564673760262-0.585049652566561i
0.440349688794565-0.194037077427468i
0.438678900918403+0.423064508430329i
0.00302894361906163+0.815617336664676i
-0.551307504619096+0.705177574524551i
-0.818793286925882+0.221385800820059i
-0.61084146147427-0.324639913564488i
-0.0222937779207264-0.574961387062814i
0.500023801491762-0.318281041878077i
0.658602433240113+0.253944527584768i
0.374022497313732+0.794314169705274i
-0.17703333908438+0.905927809936522i
-0.590719844917707+0.498694058380671i
-0.578450384259704-0.089068272733089i
-0.150380189779473-0.500877408775271i
0.434176899772026-0.434107587462549i
0.793903287323913+0.0300889674595025i
0.708574885749459+0.584798468409185i
0.249740864381343+0.837886498039612i
-0.249319175398362+0.575673493259671i
-0.353582766963838+0.0586495177983775i
-0.0807796713923591-0.398607816512387i
0.424292274801354-0.450200519073072i
0.864400878677905-0.0473667819909044i
0.889850887196674+0.511464544603774i
0.472100812600028+0.90391705873626i
-0.187701411802435+0.871367140828361i
-0.566136293733547+0.423073923883951i
-0.492464510811189-0.128889929091427i
-0.107185986561733-0.389966525885275i
0.356640409371106-0.244550643540759i
0.490800071282594+0.236876026610837i
0.13853945685772+0.679093822587351i
-0.442657497705397+0.66357767656003i
-0.899118760475184+0.215799513008823i
-0.929583889556885-0.416912515027833i
-0.466336669596791-0.871503625877698i
0.159689707063696-0.861807935460269i
0.586504367043095-0.354164126322074i
0.534331229015971+0.263787497004028i
0.0519826911561542+0.610057637953006i
-0.516585080021653+0.497092917602606i
-0.774978530422123-0.0164354697431705i
-0.522967575370365-0.496196832712921i
0.0320589025471879-0.620720991219752i
0.518168457410338-0.22740124051947i
0.603944324560883+0.430757003816541i
0.170994225399094+0.911978915317378i
-0.543473696531672+0.968442195318767i
-1.04299202860544+0.496456616634883i
-1.01889823572211-0.144664610201679i
-0.527768666008251-0.549173265364975i
0.0947699391756787-0.564734759322742i
0.4698479793897-0.0820460845509243i
0.341905146877041+0.471134909342326i
-0.140579811952145+0.64499649579943i
-0.566775430071374+0.426424165190135i
-0.594436483982027-0.101601512120961i
-0.122018459039324-0.510366708462778i
0.510015255805664-0.509906789860653i
0.961750463352546-0.0233926580468364i
0.964586237626686+0.679355801379375i
0.469563403154483+1.0864226690369i
-0.145724315811973+1.0526957800805i
-0.449953206769977+0.622598088535665i
-0.281574678789431+0.125174000830501i
0.133521464413241-0.079650806108047i
0.507761806002173+0.115818033842484i
0.564036169812321+0.630057019201079i
0.177505581179643+1.03059093369416i
-0.418817148459469+0.965285869685032i
-0.830100424875163+0.473513398049054i
-0.724167395773351-0.19477412838555i
-0.233746076238697-0.643704453290664i
0.347375215884471-0.576966689283748i
0.671939442909137-0.116413384628118i
0.495888630369017+0.402036522002908i
0.0341123028103646+0.649629334839617i
-0.417995731686852+0.376036650458049i
-0.565298173921705-0.13575195423309i
-0.249896381516364-0.571929017941685i
0.329431851650364-0.63064976182717i
0.746300254747175-0.185973149140956i
0.634692018215102+0.452747680954102i
0.108485117231904+0.905412669100273i
-0.522847762423592+0.808773458014961i
-0.958889449951391+0.253519529164195i
-0.860287419746199-0.392845926049829i
-0.389691352017006-0.724968103150152i
0.143164028784591-0.583913525860642i
0.437942085793924-0.0743706686660714i
0.202977941125165+0.435052940929276i
-0.359096834723759+0.570965078831436i
-0.778879594909956+0.200921802181082i
-0.793588009758937-0.394526551379623i
-0.371316407358946-0.741667024232748i
0.293346014987815-0.682000873022193i
0.692041961545591-0.151817909879492i
0.63531275438066+0.493247666289206i
0.18791354705562+0.872339884065204i
-0.394095627819157+0.772188167509783i
-0.621993663802374+0.314497557838015i
-0.417437333610685-0.106936255769871i
0.0640708222229799-0.222198513103906i
0.524284523792478+0.147181244287928i
0.517799137102625+0.710500800042495i
0.100319117606291+1.1049171933654i
-0.457650084745807+1.06283098046637i
-0.88712637511542+0.574190031316054i
-0.758354034777368-0.00527292049028396i
-0.227585785038253-0.304271801534037i
0.323049674551036-0.109847733798944i
0.588014686889403+0.376590480136151i
0.324904569531235+0.841374475276913i
-0.27931531345197+0.960961712038004i
-0.759134489347234+0.604329124394897i
-0.773087761768022-0.00801213851527861i
-0.350534253221855-0.479936044061206i
0.272209599794031-0.417607659859412i
0.654408523151075+0.0349766851419601i
0.55813164104907+0.543947980923932i
0.035066961098476+0.821939305225252i
-0.540841551339636+0.60765180796601i
-0.742855719030662+0.0371188875761786i
-0.488278856011547-0.554581316317403i
0.094806447276762-0.745388880925376i
0.612107480157676-0.392805076786955i
0.724745196126147+0.202203251053508i
0.290625154207382+0.652993112213506i
-0.348767907191696+0.585580765025999i
-0.746601239634517+0.138626088356327i
-0.692008866984807-0.428215247225226i
-0.187641305214544-0.784405128277225i
0.40847687447219-0.633603416377164i
0.686786091635272-0.109089468915046i
0.426710547112033+0.422187199183242i
-0.135095006222002+0.555050617093779i
-0.64897792933083+0.331490726401288i
-0.770806596634216-0.17172797487335i
-0.385685481295742-0.638932764071051i
0.196517178816977-0.69470410765433i
0.606901940149908-0.282006107921885i
0.621670022389003+0.340688300528697i
0.208163358657308+0.705580040763525i
-0.36760748117011+0.698051264966006i
-0.659947585680238+0.326106194932684i
-0.533274721889191-0.145826907420672i
-0.0624734987391875-0.318931979192098i
0.394462552142505-0.0548682148184674i
0.464157835189973+0.525251178775966i
0.150575516192279+1.00244959229168i
-0.427847593818254+1.02907409418704i
-0.905584630207799+0.668128892787028i
-0.905702837520044+0.0998742513719644i
-0.446762200693118-0.315257854293487i
0.0790696263700893-0.243759148575462i
0.33299589653694+0.200491280207762i
0.214722784047065+0.74932778611326i
-0.265015053624251+0.952935993340283i
-0.79471337951662+0.661212555691371i
-0.893617744603398+0.104633891312816i
-0.518958130126184-0.418587921407593i
0.047089360709807-0.540155895344102i
0.539493682884066-0.140908742202823i
0.549514186800897+0.462031046292719i
0.099859968960155+0.848253053148355i
-0.461883032986179+0.745119066730626i
-0.808719227433419+0.179953417947532i
-0.652102620371289-0.420935447051223i
-0.0576959425744029-0.740520652812817i
0.550197123963285-0.587744158111485i
0.760944725440488-0.0121068169433821i
0.51976636920263+0.555186604568942i
0.0133575300814257+0.648328400186597i
-0.459062464737324+0.27163280964213i
-0.546419140544372-0.287000548603237i
-0.0968845650162142-0.713400339234672i
0.54099581303857-0.653149460932732i
0.928760117250931-0.169350711834868i
0.832280011567009+0.483742743847374i
0.31305655665451+0.895895406149499i
-0.333342167743027+0.736681059605989i
-0.673330034868407+0.23382951161297i
-0.471045891611435-0.263886012198107i
-0.0144284149006534-0.438167356533812i
0.427518250281219-0.146138344373647i
0.489408623277977+0.388536406003654i
0.026921418594242+0.789541226965766i
-0.584574978750614+0.733869314299837i
-0.981989280067938+0.280894149925708i
-0.90907707124973-0.270428541179176i
-0.427753955280149-0.630955025074978i
0.0923784983095239-0.498736265103887i
0.374030029631869+0.0085439776021386i
0.1943828835958+0.502113080958843i
-0.355103221989399+0.666246931731597i
-0.771070811561451+0.390534121200953i
-0.81414668434165-0.0967090360673401i
-0.436736832767432-0.490562378032182i
0.124433351456434-0.459248833169682i
0.451346480233479+0.0167602213601715i
0.352493932380859+0.612417475601831i
-0.145232733247732+0.935516368918399i
-0.744208090690983+0.747028528853991i
-0.979002015050679+0.213379629041215i
-0.703844111481467-0.308111589761599i
-0.15733107344578-0.526057179827958i
0.368203177692418-0.280000247431884i
0.541664247337662+0.27401676341756i
0.220617393222737+0.669729512943937i
-0.354719058153665+0.695329737990843i
-0.691612871156462+0.345243895673044i
-0.615310314029136-0.278736664422743i
-0.139312498792503-0.615070679393416i
0.494357768023442-0.483210676983519i
0.821781916037357-0.0320306058766777i
0.656477520639892+0.610105649915912i
0.105830779315947+0.874856917020552i
-0.409927768547356+0.642162885513296i
-0.627457247850776+0.104563478430006i
-0.392854163552902-0.435888623947639i
0.197514687916314-0.59440526714411i
0.635591297658498-0.307428839886924i
0.674576403686101+0.246162084369722i
0.321165844988161+0.586374964360126i
-0.219122995653286+0.538380335922197i
-0.486343664287511+0.0970658154664338i
-0.318615113658194-0.44791856911673i
0.135049769833953-0.641689170679273i
0.693497556521546-0.438248759362585i
0.892777262404157+0.14673391581645i
0.60176685384491+0.709990243745617i
0.0556579524373802+0.845899575829209i
-0.471105818708657+0.600121988325633i
-0.588248251821627+0.130488050255349i
-0.308326428730505-0.216008925181077i
0.0842574354012154-0.186242370382078i
0.263198142034001+0.192322164650402i
0.0396109678596514+0.65814493273494i
-0.467654313435477+0.878373313424732i
-1.00600796701413+0.645523527268941i
-1.22788286482845+0.00127467308550289i
-0.978581886825501-0.571668780166406i
-0.431339021463846-0.758488709603363i
0.089289996645235-0.527389355183618i
0.254412598068195-0.0348713688209049i
-0.0302827903339407+0.318270611825423i
-0.487446646428296+0.290419584181264i
-0.703797942383669-0.105842978200275i
-0.530224479899429-0.583734822655437i
0.0010578765460591-0.788247560349493i
0.637375143307154-0.508361165251484i
0.911575631112306+0.106113732839866i
0.674442172786164+0.714766093020275i
0.107335219001631+0.981828093297505i
-0.450533198676521+0.732128375959107i
-0.592322877392856+0.201045524648119i
-0.251094704663446-0.233327426286329i
0.294504797020807-0.242286731268773i
0.648259009699508+0.199210415387888i
0.584372446923847+0.760804330871892i
0.0912967139493221+1.07019268003704i
-0.541518747906878+0.891082759036535i
-0.803061949692719+0.306685281177367i
-0.60017491686795-0.275323061816475i
-0.0353723962997406-0.488147836993069i
0.518442800450523-0.267251758794391i
0.648015778093167+0.231137179310314i
0.395547553316027+0.669428040358545i
-0.125567917181302+0.705559143648549i
-0.505933800666684+0.311192860900526i
-0.45971788787054-0.218088825649741i
-0.00875632095950742-0.547826623056429i
0.54981828969095-0.424082093808229i
0.75051018146679+0.103838023075306i
0.567676016132784+0.590463788031363i
0.022669869147189+0.820344373045019i
-0.53797189457117+0.616944162806012i
-0.643097836065954+0.0606587988974346i
-0.326978568939148-0.339378573252757i
0.0994655464880882-0.397249413536288i
0.367892086320625-0.0395586639106865i
0.293478835114271+0.472786963317088i
-0.17355824880838+0.698401347479993i
-0.740405508694968+0.505489194387519i
-0.987326199388666-0.0267731970998559i
-0.746672815063741-0.559249065288172i
-0.195654107382316-0.797290677373816i
0.319539410925779-0.555510202060431i
0.385885663019443-0.0230457131635178i
0.10370794641811+0.350686944913353i
-0.350090331211482+0.399285789383677i
-0.699345033474025+0.0469667192085905i
-0.529329146587441-0.461851383158838i
-0.0611734279227574-0.722020865807453i
0.491811802237256-0.567585801901119i
0.756939597411649-0.0091905421248994i
0.543345160931289+0.596121651215089i
0.0720906741833686+0.879985683686664i
-0.452999735951298+0.710376798732174i
-0.677850380643733+0.214931413322861i
-0.414879650603962-0.213233687710558i
0.111173980863157-0.289914658985814i
0.427573111088042+0.0383454971761355i
0.422008868755545+0.529084430026153i
0.0777816960509759+0.844083030870209i
-0.449597369885642+0.776211835456241i
-0.727613656695902+0.321344480298328i
-0.571481625651288-0.216971533505984i
-0.048460614831178-0.499315843006534i
0.505730504753524-0.291660668753295i
0.750198495824442+0.243009913578164i
0.560949371233995+0.708437600088757i
0.114756448581695+0.877694716374504i
-0.308564107262635+0.633842442784977i
-0.377074274484424+0.193564685598346i
-0.0591444871223217-0.0886538297305146i
0.322304885551866-0.0554060898691653i
0.577947492078708+0.359462013705391i
0.407353937268197+0.844671205252322i
-0.148710885717346+1.04492200362624i
-0.688423743788728+0.834984837508396i
-0.955951030233696+0.221587071415704i
-0.789490653472925-0.338262846641701i
-0.295565862221285-0.571960171268541i
0.163658421156754-0.438272335079604i
0.228003075298759-0.0380373488727085i
-0.0758689489812079+0.258574477136774i
-0.462808062739175+0.146673608733991i
-0.640401795272492-0.34352713831795i
-0.389887193839856-0.837375346044265i
0.203025831945333-1.02360527246819i
0.802015608145944-0.755458604046113i
1.07258337311211-0.139079486666263i
0.833485958061055+0.483108408682426i
0.253712810633724+0.748462988375984i
-0.222886058079346+0.590413999565126i
-0.386407055469063+0.149181743720036i
-0.134212199124911-0.183229307197487i
0.29735898093225-0.0977508470480628i
0.476597428641746+0.325262731934742i
0.281966280127727+0.863718975340463i
-0.262201064980426+1.07791222575985i
-0.870902692908297+0.795255458907394i
-1.16845242887574+0.236754188543039i
-0.935280993173255-0.357057353443471i
-0.36978317023164-0.645720922098215i
0.156129231081104-0.439529873307448i
0.366541851721259+0.0477553785778522i
0.169113461225954+0.463581619459996i
-0.248858038682436+0.486070269078035i
-0.510413748755851+0.170301448990622i
-0.383736536641372-0.200725608411822i
0.0481415765940715-0.387995459582049i
0.589390568588458-0.188858844434884i
0.826373413072642+0.35234431089192i
0.597782025616954+0.911315420492765i
0.0381558547114208+1.13193500037621i
-0.510172885767314+0.970260255714624i
-0.690895184146945+0.515990137130091i
-0.50501678816895+0.0930982838188009i
-0.1466180765898+0.00504223964698942i
0.114825850809122+0.198147927494685i
0.0672514419499871+0.551670329107171i
-0.298148676377982+0.694556159258902i
-0.698960787054825+0.482209370101522i
-0.864368991078795-0.0148698480113827i
-0.63443388438201-0.556888626244011i
-0.07648973477211-0.75433767779859i
0.429200043774965-0.602436548291774i
0.628484056383724-0.162430797661583i
0.481799135918046+0.254782551478124i
0.122704506063578+0.361687001332215i
-0.163779752543255+0.155183831137695i
-0.151124884709373-0.216254352099976i
0.228882409942128-0.39991029505375i
0.659417582639196-0.276715963195478i
0.799603329621328+0.154749105853105i
0.602174043686037+0.71905177642115i
0.0611462033446443+0.946151964823535i
-0.507652704698325+0.723458980690276i
-0.706475855857818+0.231284463301492i
-0.546207150561469-0.21803401813509i
-0.186672899911095-0.416818256169681i
0.150672903179511-0.261062401333912i
0.214571883056672+0.195796267390916i
-0.0683829678142118+0.415218096140841i
-0.487669812113658+0.35820359619534i
-0.706992982823881+0.00859150452464355i
-0.58623656126546-0.537781522970431i
-0.119207355409855-0.745890757761357i
0.433675497325701-0.58599369024508i
0.697201661061416-0.0819079223891656i
0.604128053263151+0.446754008263567i
0.199988792950178+0.6961069264545i
-0.212706338547747+0.641633170456919i
-0.354174221124528+0.283275944855713i
-0.178144924126725+0.0331139879146838i
0.200671931393035+0.129570653998165i
0.398459195426337+0.436502732398099i
0.218815629462356+0.860575006366366i
-0.233882743851036+1.14012729887881i
-0.736839582489523+0.98469022096707i
-1.03054423967092+0.51959437501207i
-0.91633502641141-0.0253480106162536i
-0.536102501152896-0.299261848420319i
-0.164111180610361-0.179327681959924i
-0.0137901840724756+0.102208067514605i
-0.184882480652619+0.351358201728343i
-0.485563139099899+0.291200771612977i
-0.643250899374626-0.107605024867255i
-0.478861357699024-0.576263818956551i
0.000485097544968491-0.740068414848284i
0.571212217490759-0.567176801787726i
0.871932654456879-0.144665133478991i
0.734002920152311+0.392197503319963i
0.32561176965859+0.578872402689672i
-0.0565281444135475+0.448106657424286i
-0.191800069598185+0.13247258097781i
0.0471059197281666-0.21492734395286i
0.484436860040606-0.149539561442764i
0.723255733520294+0.227518490819729i
0.573639529841373+0.654269204943471i
0.126463126501461+0.907865269899424i
-0.427893328080463+0.746798401310791i
-0.701490881282891+0.308615012852498i
-0.527544584887288-0.208673066546076i
-0.145563482828619-0.457134689961923i
0.272877407236242-0.271941375794478i
0.434862664850956+0.100793510317032i
0.218580942325385+0.448735253868571i
-0.210828503271959+0.517995943436768i
-0.53224663997926+0.242635237605475i
-0.524606546948598-0.175849280278469i
-0.187503088442326-0.435954576966895i
0.259663339734887-0.320580166888942i
0.451023499868944+0.0899137196325071i
0.32081810917715+0.528565917939172i
-0.127724646795764+0.74004650331466i
-0.59684161682263+0.61864995267058i
-0.759541130509024+0.226464301734217i
-0.641243079828416-0.176890366075992i
-0.289773136518578-0.329969013418958i
0.0420127326454873-0.167367745378606i
0.0598656566047534+0.23061028335511i
-0.232272799098069+0.496430664657999i
-0.579910315888704+0.370134948908658i
-0.745134275783883-0.0240521074767017i
-0.568927701688223-0.438058563587397i
-0.105326884047823-0.577450040538587i
0.353223269260666-0.369643732646332i
0.517414898448851+0.0582029034000715i
0.364325489395412+0.460338661596i
0.021025411547735+0.583851024154582i
-0.329734291531952+0.399921689642052i
-0.324660135080122+0.112527003230941i
0.00934863422555462-0.111185847288229i
0.348948655688002-0.0367954828546468i
0.491149585795477+0.335217881188237i
0.304922870341477+0.714487435816846i
-0.115371944893342+0.912994616923802i
-0.528556927132146+0.662384505284608i
-0.657848984036851+0.171646692866698i
-0.417867526250848-0.259739480201877i
-0.024368929660431-0.42057633867077i
0.370748442912844-0.182154956267179i
0.469586514163024+0.207491830006513i
0.198428078733879+0.501273773763235i
-0.153420025236317+0.450175417801598i
-0.387676513551108+0.150055348286313i
-0.257359461944769-0.256319927774147i
0.153467157527189-0.465919287397489i
0.560090739652706-0.256506472430089i
0.735956193711872+0.202617993587487i
0.498035201366693+0.642726367248706i
0.0180933298957474+0.742355130138475i
-0.407147071516831+0.580456434572467i
-0.54806312440113+0.154356828096254i
-0.306109860986591-0.204597048643199i
0.0468013896954428-0.19949760230976i
0.234834196908745+0.0265234638755578i
0.180956716728593+0.384223875955687i
-0.172773699972044+0.54373070633735i
-0.599877970676139+0.412295676247974i
-0.723478462888042-0.0216091450563359i
-0.582271900913609-0.451414780390538i
-0.198265339938714-0.577519197618445i
0.236983131183298-0.431384194433322i
0.336272030713167-0.0261331268843894i
0.176232169728089+0.326046101643901i
-0.163874842123956+0.390178149076729i
-0.443090831960526+0.143860436214423i
-0.375046462295745-0.171859946226392i
-0.0783567747839496-0.309412589290442i
0.244013598850551-0.139952597190695i
0.432854009542665+0.217527199333179i
0.248822972284889+0.575200700698728i
-0.204439295770506+0.779368837962469i
-0.543544759502747+0.560730480028915i
-0.613468444001295+0.140809917966392i
-0.413622252632543-0.15915244611465i
-0.0487385325485784-0.159993033636895i
0.236021276199377+0.0872853658626194i
0.181599866256083+0.429471672161162i
-0.131637915604703+0.677993765505117i
-0.505102072266696+0.493797139812166i
-0.64897025538187+0.0872173685825601i
-0.430468776696306-0.272698665171719i
0.0179599303662631-0.447414439183921i
0.41977308319943-0.216273511683171i
0.548185608833401+0.220259822548905i
0.36357586976843+0.526353598555288i
-0.0579702446162835+0.585322453188846i
-0.31903215570907+0.381319167007264i
-0.310024170642147+0.0183210959666495i
0.012876660172769-0.230018116035258i
0.428679078200411-0.138423820932307i
0.565612141546874+0.235107874081387i
0.472265716279026+0.616762735020353i
0.0916462541744474+0.794484856570972i
-0.334166155837792+0.676461529576659i
-0.512458006982801+0.279074175341671i
-0.366057616371305-0.0956260101603348i
0.00552713515190596-0.164975489552492i
0.20981334154654+0.0421403230778011i
0.188226747691546+0.355037887259594i
-0.0758845519612676+0.507585247036141i
-0.457840971419617+0.407853170053274i
-0.638852527395315+0.103528475332955i
-0.557013636150691-0.254501713635958i
-0.250765861233089-0.443530541010091i
0.0710929199213163-0.407981173773142i
0.229294887380256-0.0930746462843934i
0.0704820186834007+0.199054685111267i
-0.253808180832276+0.202265993481627i
-0.438728478719376+0.0380140546383149i
-0.407414074794003-0.306300636622484i
-0.112384394222634-0.531100237831873i
0.247243077151733-0.426278402671518i
0.458111152956325-0.145617581159366i
0.388503583426612+0.229272527521667i
0.116824426425218+0.425913787554276i
-0.127830272799311+0.33662001195902i
-0.250708076882563+0.0951092765748165i
-0.0894993705009057-0.15704130070149i
0.240938619011333-0.170030014421141i
0.46286452654341+0.125499705625367i
0.463068142987277+0.54094676682191i
0.158246440652891+0.843050123433866i
-0.253930010685237+0.853203136395569i
-0.486415128041238+0.587210514467673i
-0.50816196514656+0.21358867813034i
-0.263096977012543+0.0100439517719395i
0.0251706669488821+0.109947856115897i
0.103415961181456+0.377994273623347i
-0.0363944918072235+0.649481057944855i
-0.384557434380013+0.701287151902168i
-0.662201761589958+0.434370390277756i
-0.708026948923567+0.0401825320803107i
-0.474405410460331-0.265305330995929i
-0.0930989320903588-0.338480254427308i
0.185866002079488-0.131541869504529i
0.264519171095533+0.160189204728394i
0.0488426970593831+0.321350618497321i
-0.214699146024637+0.254789055178505i
-0.297357350459609-0.0499600438286814i
-0.152553910192758-0.346069860872279i
0.207913636694633-0.385768194740413i
0.513287184152659-0.200731401752201i
0.584797714558576+0.123283220252271i
0.429105453082075+0.401972066824715i
0.1234703471251+0.483416147588683i
-0.110774502519508+0.357135819072789i
-0.152152302161942+0.109839233039873i
0.0318566351881669-0.0152922365902399i
0.323122043574917+0.0571561966857046i
0.350428552226359+0.322098880259874i
0.219800801342866+0.581495742828771i
-0.0942545064485668+0.651080014500606i
-0.503912670594716+0.510865291783853i
-0.577842815250945+0.152719980401438i
-0.452757579045548-0.0990071993788467i
-0.180782585021399-0.182204700047047i
0.0157303313195906-0.094887123510791i
-0.0502671717549391+0.151182465125861i
-0.240539156917385+0.280177687738349i
-0.489434159580419+0.177610471138482i
-0.590090075823782-0.1338227810069i
-0.411762771234469-0.437154036351469i
-0.0415989312230521-0.524860350211981i
0.316789164182344-0.345749699693089i
0.461602635385332-0.0440360110381301i
0.276562644250789+0.266825373102916i
0.0137293879946589+0.43204119236371i
-0.135761331058434+0.305169246660321i
-0.17439179877607+0.0611622713780628i
0.0466784883833274-0.0384296266731301i
0.28812574923843+0.0917288820045653i
0.358473758529606+0.37577051377416i
0.258924331157969+0.723413530770494i
-0.104152414643803+0.883676539543576i
-0.51037962268568+0.760911133275797i
-0.708639050770857+0.469315909293212i
-0.609571146107244+0.104025972253141i
-0.336313945712488-0.049913281689463i
-0.129454456645121+0.0119274574731196i
-0.0700284009423346+0.181923891819756i
-0.195307840735417+0.340551273274434i
-0.409307684173484+0.266124338443853i
-0.502461223484524+0.0197422461253944i
-0.332306372025508-0.326248486543869i
-0.0201508460596084-0.503935050768206i
0.298492167054366-0.388699624310766i
0.530869168707293-0.0862498927280682i
0.469332929894918+0.255854124275747i
0.236467249430419+0.424838697252926i
0.0282954462274125+0.387696624752432i
-0.0458570547360099+0.182677464098033i
0.0997887425390359+0.0446936385717399i
0.278108230032193+0.109316108710154i
0.324130401193311+0.321427467529783i
0.229937936689131+0.577582532469903i
-0.0766110130470359+0.696757116718952i
-0.41174161972039+0.528035869108396i
-0.54564191584926+0.188551235924308i
-0.502736541245553-0.117096887899857i
-0.208281904405965-0.272759637997665i
0.0346788905423946-0.198348896369297i
0.0693853942692321+0.000263921531302765i
-0.0357885176804361+0.200730755449399i
-0.266311819697683+0.145807207710917i
-0.317316019652333-0.0906253007035665i
-0.235838633731596-0.306193714228115i
0.047580863705335-0.4543434523428i
0.382991198554624-0.263642355902425i
0.473552428379412+0.114198511192655i
0.366196319331556+0.39827081260538i
0.0277524730502975+0.527285202709399i
-0.285331126258937+0.433670670747275i
-0.377345020509008+0.183577836002516i
-0.238439330075113-0.0177463387480013i
0.0153992405848472-0.00695824122505066i
0.157994176403082+0.196411265857543i
0.0986263192446667+0.465241580540866i
-0.181736367492588+0.589055675707275i
-0.463524484119469+0.472687422342026i
-0.560212066905958+0.217027068201489i
-0.507819517761122-0.0455917728693979i
-0.27059245375605-0.192796007245088i
0.0181723503618074-0.0835703389131345i
0.136405545193558+0.163840008784092i
0.0469327179109985+0.342425828343598i
-0.193430988428738+0.416710735754536i
-0.373259085416101+0.264563358108466i
-0.34737312539452+0.00857163547760635i
-0.127338985889968-0.128407474095066i
0.0983259558620821-0.0688176898704568i
0.182167479116507+0.153148997350566i
0.128814662284437+0.33447324875186i
-0.0895418249331146+0.413960711746137i
-0.264485153233143+0.318195810035053i
-0.337409053251858+0.0995465082513303i
-0.205007026761508-0.122657627339551i
0.106181323972216-0.206745051878099i
0.251911197811872-0.0194382359027816i
0.25851566069155+0.183019285302362i
0.103700627745716+0.322104449363297i
-0.110341562992085+0.294830175610297i
-0.146985444690529+0.0809617945496487i
-0.0718779401155654-0.120459764858197i
0.169557943991785-0.20323653400259i
0.475285071540876-0.0270455055754975i
0.488719997794593+0.240070755338773i
0.329511008320094+0.507832451754364i
0.0744769368226219+0.642476445897993i
-0.206355826869093+0.522742943138218i
-0.257735296051764+0.286138259945736i
-0.156562685920951+0.0993241442485783i
0.00323328706684681+0.134826119031325i
0.0572728838289226+0.314652818081472i
-0.118722387905852+0.541780063872013i
-0.430196713751765+0.595003917609604i
-0.718925260628053+0.400856381251844i
-0.856127601116096+0.0427947978629271i
-0.740277605200314-0.331690010051772i
-0.423170991758571-0.485527727138892i
-0.157150599607513-0.449827938736223i
-0.0584897853987048-0.280657122716885i
-0.0978239543867964-0.127565984325036i
-0.194803481260231-0.157850487918522i
-0.17314629412138-0.328356770705106i
0.00949366022623853-0.50275861041925i
0.323038485320087-0.517831923015213i
0.647232709428467-0.314300438022287i
0.779902747326621+0.0686570929365915i
0.711796087485299+0.483158143590071i
0.401053186886073+0.704169437400118i
0.112018206436436+0.733643563877157i
-0.029963329568974+0.660364523917876i
-0.0880240704390522+0.550412726851759i
-0.0559302340971118+0.545060083979899i
-0.116456058293939+0.716329537836855i
-0.275225134937183+0.832766624097074i
-0.553796590435358+0.779196439449548i
-0.821857578094039+0.53890116178437i
-0.923323821726011+0.166931188077483i
-0.779858884121842-0.181169481960275i
-0.528039121865152-0.391841377766726i
-0.272921147703432-0.37091982276096i
-0.0520620851519674-0.277639570927238i
-0.037318525966654-0.178391366220275i
-0.0367431668575237-0.206953311391912i
0.00585242704416507-0.327265473864413i
0.180849068348564-0.40178292476854i
0.487265343131795-0.369475833245444i
0.692396461072371-0.125731013127745i
0.733697303753852+0.193326852576053i
0.578807589972933+0.541950896993379i
0.328804353374568+0.726523642139022i
0.0113965025995606+0.632638825282656i
-0.167140389464983+0.442383221328594i
-0.123649493193747+0.325272990735711i
-0.0538976231912894+0.297040518481133i
-0.0103429684418922+0.295983387940498i
-0.136170414576345+0.399649717628162i
-0.315569430378404+0.408711125462468i
-0.486874335670966+0.234238440524228i
-0.556977352409035-0.021360000860701i
-0.392483349848121-0.276566350468501i
-0.146857095940241-0.384196531040191i
0.105848506607793-0.319932601643306i
0.237708961043323-0.106699336623484i
0.200522505525687+0.110266000744042i
0.0344725152360133+0.230965986827615i
-0.0987256204213951+0.203011231225182i
-0.105252425706924+0.0742043428902561i
-0.00127484413056816+0.00310514967480471i
0.0880250838183394+0.0676730604248978i
0.107485331862402+0.26031808747141i
0.0362081903231564+0.407590505117844i
-0.201770793899007+0.424009724488951i
-0.40541807511504+0.324175970520732i
-0.489595861128319+0.110570355448129i
-0.389887632061997-0.0639429696009134i
-0.201490578186536-0.149928571474319i
-0.0733811176534462-0.141081600941545i
0.0319112024171083+0.00892664273601404i
0.0140621886764753+0.100175084662353i
-0.0754835660454327+0.0922500247728228i
-0.097701567465561+0.0504069011934394i
-0.0189058724610765-0.0364184425769422i
0.166388619349186-0.0171227042121951i
0.298659658607565+0.125036102896231i
0.323463017801463+0.335881498176221i
0.200939484005501+0.530943429692912i
-0.0712629177757617+0.577348353293969i
-0.22470527175604+0.479919146913912i
-0.258844861807416+0.3051826262407i
-0.193509155825712+0.170297242352728i
-0.0428803942374644+0.167926245893549i
-0.0375160736135759+0.254836932721456i
-0.136996807054463+0.324169329813297i
-0.255468364727917+0.363894158684393i
-0.391949777285355+0.236847106466516i
-0.345165100883464-0.02275566290605i
-0.162602967556105-0.20925303097134i
0.00899525157138605-0.23933268263977i
0.190553716631253-0.120740705730916i
0.232760445492158+0.0210433787349791i
0.181357416527468+0.216745130840852i
0.0702009096101398+0.284727574765883i
-0.0491179550710285+0.152324429818787i
-0.0373753992092057+0.0263105438865773i
0.0494504394025695-0.0261644414794985i
0.194936274208098+0.0441702280594759i
0.241288604486581+0.173404661682639i
0.138317217460733+0.337851521922461i
-0.0291100825886346+0.433827208406196i
-0.180750410612543+0.30750496348554i
-0.254513105148897+0.169034087634895i
-0.224253880691326+0.043962584337644i
-0.115304841644398-0.0257482623446471i
-0.0617468539303171+0.0706892897532803i
-0.0742981266039975+0.136596111176646i
-0.157347654660415+0.183903354967167i
-0.223356399246359+0.130938315313678i
-0.256252894150396-0.0482603174102997i
-0.203337624644005-0.170937006711851i
-0.0310371526318145-0.183648579155956i
0.10674436252868-0.120282951409565i
0.188371586931764-0.0163116646574457i
0.171756088664364+0.137522252275117i
0.0646997185283135+0.204963833845118i
0.0170591486017105+0.162371655463442i
0.0425520934687895+0.129719859862054i
0.0919185664095257+0.144390320881467i
0.205756552127031+0.257110357155541i
0.216906275559592+0.411425589713382i
0.078415302310378+0.567155196577082i
-0.133059193506339+0.612657259201439i
-0.346152783349768+0.498361265473277i
-0.413505436580978+0.394821094104586i
-0.400058862826394+0.239147226338908i
-0.321880833545096+0.102814854548192i
-0.263707259214834+0.154434563044397i
-0.258484240253087+0.196565495484133i
-0.280062057183983+0.139815329618154i
-0.384894189553735+0.0228676183829364i
-0.360941024951516-0.172123309611594i
-0.186680549236373-0.317880339099073i
0.0502818550106382-0.348804071977916i
0.288372348520142-0.249053810205394i
0.435751372147696-0.0612720870747713i
0.4168495086959+0.114548859325037i
0.295894663281061+0.256850242213093i
0.24432497771705+0.284575518945827i
0.189865818627892+0.251033632020885i
0.193818825232696+0.257809368157672i
0.24441431770629+0.325194197433008i
0.251023599052791+0.479552592011117i
0.11466268131032+0.595887775786025i
-0.121765736646155+0.604466435002168i
-0.301276027114764+0.527762939823183i
-0.424758629503342+0.364350405428664i
-0.425642915650899+0.172371679610011i
-0.362099210500585+0.0371151217364079i
-0.230703476388601-0.0261543595528524i
-0.153840011327206-0.026902591921585i
-0.179961085016616+0.0283802359353289i
-0.180748543393203-0.00314900543738361i
-0.181730200542227-0.0718462398366016i
-0.106084737938711-0.0992199177655809i
0.0179579381016944-0.120266031697933i
0.120402921656907-0.0436819320753673i
0.148480650524033+0.102113189316353i
0.103903662840547+0.217544894699587i
0.0202476477830087+0.256732648534573i
-0.111777803527375+0.22508253542416i
-0.133632936919136+0.164034422735514i
-0.0994186719668137+0.105280961178281i
-0.0800694608357193+0.0994402141192787i
0.00168985841317979+0.165091316113029i
-0.0448132578039891+0.217073768354612i
-0.158777299278647+0.22677854063963i
-0.175972543119012+0.191126317248292i
-0.159163498282275+0.0815952275879062i
-0.113694813142613-0.0214863597995355i
0.012761889839535-0.0281415222091634i
0.177425312709807+0.0990385390454445i
0.189217633803361+0.27875959017211i
0.0971458323868043+0.374519105460313i
-0.0204521483249505+0.453257284650794i
-0.147098808754428+0.444339216013737i
-0.200143526261899+0.305174254229702i
-0.157827660896578+0.256825156479156i
-0.109337259385812+0.271869184202453i
-0.128413885615118+0.296701524760577i
-0.174468595204207+0.350003777919302i
-0.279500568077714+0.326692433422895i
-0.34700551188565+0.185886959040141i
-0.328611898412368+0.032850214065804i
-0.259115310335146-0.0956613863073386i
-0.101406613012368-0.166954403294846i
0.0616910701584159-0.118970539356992i
0.132876564348853-0.0509867992487962i
0.132309320403486+0.062247297706767i
0.109151385802615+0.123633298042431i
0.0849417572472732+0.0744525633208503i
0.13884082221716+0.0888447476770607i
0.166500180022622+0.111524451456935i
0.181238546870475+0.187335919073507i
0.187288808648429+0.31493158567154i
0.0613398209382665+0.388166088043363i
-0.00841828547921832+0.382282062561305i
-0.105588843866793+0.344779059137625i
-0.196511729171667+0.258379570797528i
-0.180585139313759+0.144090557075832i
-0.111587593367962+0.178664211050589i
-0.0737401518249668+0.19111318570213i
-0.176106401432941+0.174733782097964i
-0.209719897772333+0.153141566230091i
-0.221841390081533+0.0742982427653666i
-0.160343479721888+0.0230166449977137i
-0.0788940259169871-0.00922886873254745i
-0.0476952805068155+0.0320635331943708i
0.0177310527540824+0.107189578508967i
0.00206088507080588+0.170583464580442i
-0.0565097336729711+0.189963962772489i
-0.159831654480407+0.182916349677383i
-0.205533631709918+0.152510447854835i
-0.206149231482631+0.109260339278673i
-0.117033353949974+0.058524695371109i
-0.0391406789998023+0.0457039138200092i
-0.0731353936759202+0.107683920523897i
-0.0507389794439314+0.188809033927031i
-0.108062945360758+0.199400760908497i
-0.166086610346394+0.130224669412166i
-0.0849386823525414+0.118946195366464i
-0.00736214871131789+0.0948809183942235i
0.0425076222806903+0.113492001441126i
0.0847883860821156+0.196164267887622i
0.0507848174561717+0.274802844680153i
-0.0188811011500308+0.324759395700912i
-0.105162835665804+0.333934793252847i
-0.176533381297808+0.326524026721034i
-0.187340793654269+0.246614258392018i
-0.122320122993282+0.205764880152605i
-0.0992693468369488+0.166227010277587i
-0.148118051871411+0.175568866548452i
-0.164123747732985+0.221914564727309i
-0.187010877075526+0.178144685407031i
-0.171478408528775+0.117326793333802i
-0.146826306626116+0.0492130658498838i
-0.0648954788349424+0.0640883247122078i
0.0130851398958601+0.0728805609732132i
0.00640156057189394+0.0877467752623355i
0.0481230430985825+0.159234731141261i
0.0330035181890591+0.18662717012457i
-0.0418663744069629+0.195844646484543i
-0.0364380506476631+0.141448669124306i
-0.00641537506484016+0.159422116775489i
-0.0276504680450085+0.180414930613491i
-0.0782266159499152+0.16491750829873i
-0.118590429973653+0.221458647037422i
-0.140727631666844+0.175208314477974i
-0.162027475192336+0.111757843154011i
-0.186046876348626+0.0877022425176693i
-0.139086888955475+0.0451195725081476i
-0.0408502090935613+0.0219462096283442i
0.00136742874154458+0.0594164290982354i
-0.0116274655307861+0.0989834555935823i
-0.0384109328645+0.0970248057337059i
-0.0546569176600757+0.113743372272914i
-0.0811387217476928+0.0649544307273689i
-0.0737297292291713+0.0518553708755268i
-0.0337011228632733+0.0928777313011641i
-0.0468981109744308+0.100317334989102i
-0.0450253988646266+0.16173383224072i
-0.0663318351644759+0.210831228820997i
-0.146084842162974+0.204071861155303i
-0.17294550642665+0.156024645664249i
-0.145455155067881+0.130304714561394i
-0.134633330048276+0.121240735712109i
-0.125129291496423+0.0891786892458762i
-0.0743946407150771+0.0689716843072474i
-0.0511556686785776+0.0858720570747867i
-0.0472762416086354+0.112790943987637i
-0.0657419918159759+0.129399928924017i
-0.0887791588472846+0.149893878193371i
-0.0740568603344141+0.136005277169563i
-0.0531902733610293+0.159422768907346i
-0.0591100020472401+0.171754760709752i
-0.109700121074236+0.188893188063121i
-0.0939385255779784+0.212634541407212i
-0.0762292348498085+0.186196346544708i
-0.10324595628899+0.19712528474613i
-0.115680558065995+0.17786678155459i
-0.145867989626874+0.120460105011435i
-0.128793359411684+0.129274760652451i
-0.0932577132637997+0.112584990212482i
-0.0548402259965706+0.0291418740797532i
-0.0362251869384744+0.0257525432462882i
-0.0310377501671521+0.055981216946712i
0.0544130434429248+0.0929361371604481i
0.0878934554828914+0.134856596153679i
0.0690246777047831+0.151029613568736i
0.0701116402305061+0.161322212247404i
0.0344351917794819+0.190505253198904i
0.00696631982760222+0.204605133944091i
-0.00183525986776585+0.203418452593421i
-0.070963645934806+0.25472449443099i
-0.0822464948704622+0.252817475012868i
-0.0536759397099522+0.233247848224983i
-0.13589278895729+0.225219518961451i
-0.187820179824265+0.170609648791863i
-0.222262862471254+0.0998683237135286i
-0.221556813455933+0.0622494962239223i
-0.192082927873447+0.0216692292771021i
-0.171702284366559-0.0371658663195655i
-0.101552871247588-0.0471443317973391i
-0.0441850542454041-0.0700842751230984i
0.00840034193518994-0.0475340926022316i
0.0317326520458793-0.0168953990062204i
0.045436026740672+0.0300660219856449i
0.0694993880098228+0.128327703464764i
0.0534925021266404+0.132270085677613i
0.0433394822937089+0.18528104238423i
-0.0173424849235923+0.241348027944748i
-0.0863928938709645+0.217221733986163i
-0.0644583188247633+0.239889630983232i
-0.0946726541352823+0.231894918415239i
-0.123793451117372+0.20111532078643i
-0.142650738436736+0.185424473842722i
-0.206897979780017+0.173374451710943i
-0.227236692647011+0.15530175510706i
-0.21967866895423+0.0732783070031272i
-0.184366575942301+0.0259469538643356i
-0.124413623230951+0.00186358483492297i
-0.0642914726658716-0.00952985697465837i
-0.00332596071384227+0.0264748536785088i
0.0318838396228556+0.0707614360965928i
0.0377624155946469+0.141373085960583i
-0.00646856912608656+0.1364777760795i
-0.0523875807120053+0.151296453958264i
-0.0279201334008254+0.181337659341805i
-0.0129862632632745+0.15331442653571i
0.0243723520590775+0.16742686373177i
0.000672163003266191+0.188968372421407i
-0.0650197581135536+0.23000492489206i
-0.0717261662257556+0.207829048298304i
-0.148990474969309+0.173017180069799i
-0.171887485929775+0.149400865604097i
-0.128840494924294+0.0592193997105264i
-0.0944866930227612+0.0367990485615398i
-0.0293941609978693+0.0173226844442186i
0.0131590307462793+0.0375735207729485i
0.0212422793439373+0.0940715099729813i
0.0117308835715468+0.065526992600252i
0.0462890181036406+0.0780136116505732i
0.0535411489463266+0.100624006163735i
0.0523889322307295+0.0969531071357355i
0.109582199846743+0.145739647299838i
0.0796500550939025+0.192892622672459i
0.00470703090348385+0.231335245521715i
-0.00425511137675728+0.276079876799382i
-0.06424400792462+0.203558157753468i
-0.138924959628493+0.152465396344642i
-0.100150185254521+0.157902901090427i
-0.12482848535792+0.112480836393783i
-0.136849065302217+0.124178311778365i
-0.113546898573277+0.135572139036299i
-0.172170415335664+0.132558266758149i
-0.163633073226021+0.0581286692191007i
-0.0901556052082647+0.00399396253170162i
-0.0436834172691276-0.00266643968494361i
-0.0155683794870505-0.0585281674882704i
0.0426051341974066+0.0202888665868019i
0.0820036531323681+0.0760135236065022i
0.0278852479274553+0.0913273661884038i
-0.021403433420422+0.153186567105294i
0.0110765097388465+0.113550791764852i
0.0397779565593831+0.0790520200487438i
0.0705997421626501+0.101504200774419i
0.0639736964431566+0.125297110023096i
0.0493112221388416+0.202097309769945i
0.0317404089430408+0.303123460867487i
-0.0490747519533921+0.285792510866959i
-0.11391563532217+0.245136298076896i
-0.133421382625262+0.206635128207757i
-0.0998182492714431+0.155719318746704i
-0.090739612130856+0.158189658900927i
-0.047551126345821+0.165672833336163i
-0.0301048096912697+0.218898423037009i
-0.0894850805942284+0.205430005264737i
-0.133485601758224+0.169811859552452i
-0.193928729427307+0.12741472688121i
-0.166214469056484+0.0592646941371296i
-0.113624736523241+0.0575923957342721i
-0.036374502272781+0.0580605727321942i
0.01681230853114+0.0965068611000346i
-0.0197852601045133+0.131983458817993i
-0.0244832355743608+0.149643957454967i
-0.0593516399812762+0.112591123853582i
-0.0529500241822433+0.0903258285144853i
0.00865674289529194+0.0876517710452694i
0.0287509419920444+0.0539146619852179i
0.0517939736448633+0.146455167716347i
0.050554744287017+0.203764450907974i
-0.0136397793698036+0.188896746712843i
-0.0534149570613367+0.197526076114005i
-0.051684607387131+0.166691400645918i
-0.0175453042760887+0.142975457659024i
0.0258353346884196+0.129662294385756i
0.0305105569020708+0.151988153001425i
0.00637111843169215+0.222271185015882i
-0.0500818461367082+0.223456764316123i
-0.0564713196801507+0.156567068421156i
-0.102358371506062+0.119560713071754i
-0.080190533887953+0.067086467417723i
0.0455005524400466+0.0530278759798202i
0.0446374657058061+0.129960688582632i
0.0400421743234831+0.192326507830584i
-0.0467762481482112+0.263955215972458i
-0.136462265692772+0.248547072498494i
-0.149264851657272+0.17088396291527i
-0.195112830581487+0.135887880448086i
-0.166022741280861+0.102098808873316i
-0.0670134538397847+0.108328449582989i
-0.0330685018517682+0.101041841182895i
-0.0857081764423485+0.161036719112506i
-0.140936331135981+0.173668210781041i
-0.202605962416418+0.0810210128826918i
-0.183105205049179+0.0462990434416317i
-0.0938003372092942-0.0294536410132483i
0.0163979424771618-0.0414624110352415i
0.0911544643293058+0.0176694378654974i
0.105408981903956+0.0616242048459556i
0.0956730900306704+0.153593359721163i
0.0289708448161218+0.206611212302929i
0.000883780378419486+0.139632408684051i
0.0273396332302814+0.113264237482624i
0.0796596679726107+0.148756853180657i
0.148423871082755+0.175574239772715i
0.154529923961296+0.294469114956593i
0.0793806597623457+0.387363537130718i
-0.0541194225660663+0.38579546907445i
-0.146101756307436+0.351625830045825i
-0.175131023740638+0.269074625543308i
-0.172283176630083+0.210479586462188i
-0.13601176957204+0.188269106584929i
-0.151026655607943+0.19271650631426i
-0.156458184248386+0.22693295039202i
-0.203486851738398+0.201418423709526i
-0.270538657294352+0.115182580193072i
-0.232056808114743-0.00935892972206874i
-0.126490376672171-0.0699128182072391i
-0.0106585470143208-0.0741455721389774i
0.0488524717758135-0.0508654662431734i
0.0943329274332647+0.047476222213528i
0.0767393168086995+0.12334647271693i
0.0148475250653865+0.111866387141849i
-0.00226550582983742+0.0456913694412934i
0.0238471760616193+0.0205841266582134i
0.100205298703658+0.045399826009889i
0.184947922695631+0.118533492488371i
0.179501737035699+0.236304902751378i
0.122742802196432+0.32597379262632i
-0.00278314323958745+0.356880532450007i
-0.176305159155408+0.312738640017095i
-0.150465712934315+0.187991580923113i
-0.0810440760545201+0.106127102622796i
-0.0521638670608256+0.095921206964682i
0.030954761349408+0.18682080173067i
-0.00454995992303862+0.290057978574543i
-0.123435985706366+0.287213970198088i
-0.216677675976151+0.255888443896241i
-0.260028354364027+0.135053456576098i
-0.193721795405824+0.0277341854073507i
-0.0787087047527875-0.00183917437266428i
-0.0121441968112951+0.0302993394267403i
0.0473892686911445+0.146886796663466i
-0.0339653174282878+0.23702618393509i
-0.145918107343853+0.243424099387839i
-0.175004073381128+0.171597290415516i
-0.215919355245618+0.0793377319641375i
-0.0754815227609892+0.0093882463003428i
-0.00865470482732263+0.0358034482580058i
0.0259962116316389+0.16173878571794i
0.0298747598743057+0.222085494320389i
-0.133584140306113+0.220398352607842i
-0.152894568243425+0.190574179779563i
-0.144338241369036+0.0818080461210698i
-0.0648820310896286+0.0237679943529378i
0.0470318500061221+0.0658556723880257i
0.0836539150028554+0.145593541083047i
0.0952490042237708+0.224964425393658i
0.0021710934799092+0.270417830748992i
-0.109041913565674+0.268646218011123i
-0.160996721240142+0.15394842218925i
-0.0861610057142551+0.0826679201991741i
-0.0112728478013451+0.124284866443186i
0.0401348912859136+0.148892134287253i
0.0654217225192491+0.254111084595167i
-0.070641113864754+0.350598095723844i
-0.18457818961562+0.320161471671119i
-0.239941844719501+0.225609717580118i
-0.229476135274899+0.0814802946669815i
-0.126444542313677+0.0207366736053865i
0.00554913723120552+0.0151674115490219i
0.0455322295243955+0.0679662027194757i
-0.0288246405190385+0.208415839851815i
-0.0968013741391217+0.218106003554778i
-0.18914413898274+0.151906481838272i
-0.162649006177833+0.061394659050311i
-0.074753846141252-0.0369037310042498i
0.0369231534966322-0.0466295929674859i
0.144816433309066+0.0305512180922064i
0.113310647576879+0.193418056298508i
0.0581229053817428+0.288828084540636i
-0.0736486890035146+0.311353967575848i
-0.167895207939998+0.216891351777027i
-0.140864384200676+0.0743016647847644i
-0.088112090707562+0.0772821100407338i
0.00303909961893458+0.0977320413079733i
0.0413809338297323+0.198250747693432i
-0.0411361432554927+0.275518923961566i
-0.138577464094405+0.275367884558234i
-0.20641319548698+0.238198983993438i
-0.23567499323548+0.0909468118050364i
-0.151084568593514-0.0119305251842376i
-0.0287249529524759-0.0267894642084439i
0.0116398465473316+0.0718971977283468i
0.0186477488373213+0.176488829992617i
-0.0368093311750861+0.220311926383463i
-0.12399863450016+0.199039332070358i
-0.147893383133794+0.108347504857978i
-0.115406071337536+0.024622455699863i
0.0174589981378074-0.00290307941991907i
0.109339587952964+0.102493720603671i
0.0874767433953759+0.249004766568456i
0.0135636373827809+0.312296547345501i
-0.114294466657242+0.271861474940965i
-0.213049325832821+0.180361913451408i
-0.160764059504998+0.082989427779831i
-0.0586152688703676+0.020778906203148i
0.0271516485378141+0.0544984350941714i
0.0688753654928909+0.175941871018132i
-0.0258709475625874+0.299046764515819i
-0.119606503284658+0.313752288223454i
-0.205276403854401+0.205559767961554i
-0.231765026387033+0.0470792811428639i
-0.130622982973929-0.0151020321335074i
0.0112825974664802+0.0082532088761291i
0.123854005711493+0.0818761866386529i
0.0620204995672488+0.237873714282367i
-0.0451862593422333+0.282446697964888i
-0.159465405647732+0.216579664767984i
-0.251791740963179+0.1243772656213i
-0.197383700046469-0.0198134504622434i
-0.0513913803307412-0.0703375269991534i
0.0882996547929024+0.00916325334955813i
0.110050122542883+0.130496932021448i
0.0541182871521391+0.247916163167751i
-0.0733721210900032+0.296334176745944i
-0.166135035630019+0.195096213651869i
-0.156546497557438+0.0611912618407322i
-0.0619934882019921-0.00360417866230672i
0.0481064909252598+0.0210415506199475i
0.0991672713014346+0.174291956395005i
0.0538950711371551+0.317470006121628i
-0.0940224796561978+0.367069696856971i
-0.216333541124393+0.294736197014076i
-0.290403330229761+0.175916359492954i
-0.218190126025782+0.071588254084126i
-0.0662089437222423+0.00654097128302051i
-0.0468352016019482+0.073402786994249i
-0.0893971410163181+0.175124085812141i
-0.130147798790209+0.219553859130669i
-0.242540025580208+0.150698772127085i
-0.280529575934025+0.0137962286261336i
-0.183462599693714-0.0709934121002749i
-0.0531222600078631-0.128214200485501i
0.0967740461441947-0.0684100991379019i
0.117726928419358+0.0800971890563602i
0.0310813266128529+0.168486598660903i
-0.0767688509834124+0.183050390354872i
-0.164507916740562+0.137434660081316i
-0.0827543886551252+0.0283048909480356i
0.053278225324007-0.0351556158380341i
0.128951847233706+0.0748942507353745i
0.168990473258537+0.201013363361273i
0.106429316691899+0.297973430390468i
-0.0791728553651935+0.35196231290101i
-0.22338102477716+0.284546851575916i
-0.189405845027759+0.137995857634194i
-0.118440890705261+0.0156970842299876i
-0.0266232984250989-0.0019825938762299i
0.0799610668529335+0.0813899423281655i
0.0387784818574351+0.268857883970833i
-0.0829939575478973+0.324829033940428i
-0.208977465123457+0.232420765876486i
-0.299065719174198+0.162177544617534i
-0.223779804233467+0.00551311228081077i
-0.0868539073134991-0.087813187451602i
0.0436957028396303+0.0124014920239922i
0.110046216771865+0.134746350752583i
0.000479575565670574+0.22013066563223i
-0.126050777674182+0.255578756229674i
-0.206519173221177+0.140754304821441i
-0.181771337411147+0.00654914004330173i
-0.0722946815624896-0.0444353088169815i
0.00948769062249681-0.0649632822876588i
0.0957880880965311+0.0365710873095959i
0.0903552692104639+0.171768062718861i
-0.00302834398350323+0.239479172645859i
-0.0751948211167951+0.217635420462777i
-0.123527205435751+0.100966350959822i
-0.0999316862091146+0.00767719641276671i
0.0448332303214606+0.000770836817403967i
0.149600380963863+0.0604345472408335i
0.0937805971559772+0.184521736161707i
-0.0342845846239563+0.310876889925173i
-0.120093438263271+0.303008576483616i
-0.201511904942234+0.19560795115603i
-0.238407850354337+0.0787566760325717i
-0.0812078046284751-0.0129058841952601i
0.0299779984021234+0.0172035699019081i
0.0617740685384967+0.163195288672583i
0.0112045785699207+0.258547437023968i
-0.136192781548782+0.252347130694579i
-0.18772834231269+0.137289586526385i
-0.213080500813816-0.0235570904126918i
-0.0877462913484961-0.0942729923652525i
0.102354339028366-0.0636800141045809i
0.174828188423943+0.0929528383845897i
0.160344236662593+0.2409616753401i
0.0219185487068055+0.295370683585564i
-0.151167514315701+0.307692838570428i
-0.187271018260848+0.185096476042561i
-0.128610100500726+0.0193924399098646i
-0.0291123542216665+0.00911840783772131i
0.148987235907466+0.120686368397227i
0.166897406664184+0.231397312067896i
0.00761890729823358+0.332805181367179i
-0.184129516031248+0.383874352686917i
-0.291207573451982+0.212067287183524i
-0.250405844866813+0.0188218572142244i
-0.130783085906252-0.072453658480549i
0.0272263372859177-0.0604171028930462i
0.102067559228823+0.0973396669193291i
0.0746340630345746+0.214201076254904i
-0.0746581209698268+0.276396509679426i
-0.231411713782548+0.198911756406441i
-0.236100371688668+0.0678720661757702i
-0.134440792775586-0.0661948913881745i
0.0316257683773956-0.0972582421836989i
0.137046987278755+0.066293793346766i
0.113832808823113+0.176336358148888i
-0.0114086612140677+0.248718112001324i
-0.177469092790235+0.197782733699625i
-0.216894953857036+0.0676635438677382i
-0.122236551510532-0.0448149283850153i
0.0220991318402171-0.0881457304822182i
0.169455820010075+0.0238343829335431i
0.198536658793398+0.150614547174587i
0.0800410465462257+0.278092412742613i
-0.0504739734015485+0.300216789863208i
-0.13501646856179+0.204893581505234i
-0.131245809680679+0.087435212027789i
-0.00732690591124175+0.00121502862992731i
0.151002015089895+0.0463806300479035i
0.170774503079955+0.187945485666324i
0.0356754470704939+0.360318266341207i
-0.0932805061061391+0.414876482295653i
-0.261967550436605+0.304555826101688i
-0.317363975102445+0.116938258559339i
-0.22189909634035-0.0691378379624905i
-0.10398976152698-0.0918743258698139i
0.0119007318756098+0.00344109540379753i
0.027103726651881+0.112228530443657i
-0.0701555304527526+0.192826110812124i
-0.198330782444979+0.142011588022768i
-0.212986286310483-0.00313724098773474i
-0.132187508809313-0.147204584359915i
0.0634190527950929-0.184360341004769i
0.251200258351103-0.10234286677247i
0.295093193443442+0.0794444507215705i
0.265135672706364+0.286120955146567i
0.0982366282446399+0.33910931216884i
-0.0706845537939842+0.285474153363469i
-0.0994000751123526+0.188013452801991i
-0.0445690186714855+0.0819574041673286i
0.0939674361131007+0.102081941501368i
0.138655599145884+0.249569210381853i
0.0190262208001938+0.371629000496759i
-0.119350333548548+0.405339105287058i
-0.252416029941708+0.374445957522719i
-0.332223353026377+0.194808649672184i
-0.279897322684396-0.0168288309954095i
-0.154565235190533-0.0658149222660461i
-0.0142970675511719-0.0145894372122596i
0.0685477887970026+0.0722413108259923i
-0.0273341819286562+0.185816987360137i
-0.175753911315759+0.220042958389588i
-0.250465981325732+0.101094463912274i
-0.17928469147628-0.0581066357619266i
-0.0371906254295387-0.140399777212369i
0.120291345022715-0.0677807638134938i
0.225895739324005+0.0898253651659645i
0.110191367204916+0.192579397550503i
-0.0166140265104033+0.238128413937903i
-0.11914101985443+0.188215315180695i
-0.191324681413606+0.0143808314734946i
-0.0409804256569861-0.0787616574881231i
0.174764942284138-0.0185434443710813i
0.291496976705842+0.0779270628103962i
0.257894827276768+0.264488250019157i
0.0771621147951597+0.36579841750581i
-0.0767011589037057+0.333808482359458i
-0.146148934199782+0.245096843322765i
-0.0977432850163285+0.113010447230123i
0.0522752123462072+0.0830063210346079i
0.173790837049662+0.153159043629422i
0.178080408941639+0.352455295022639i
0.024489570702808+0.486631821127592i
-0.188815822465109+0.472253403363484i
-0.35300416451479+0.318595698044781i
-0.377717537605027+0.0839933659964348i
-0.243175967716036-0.0399850717287476i
-0.039535759810666+0.00643753976907665i
0.0493210375698576+0.150614758186194i
-0.0606175412912337+0.23510752658686i
-0.194767047894377+0.259279755286246i
-0.35019561950597+0.102843538939777i
-0.3573008712066-0.0478115431387623i
-0.196380580084087-0.203132885878449i
-0.0270173823604705-0.284029761946816i
0.184099700879581-0.0992675225717186i
0.235876113790895+0.0532802889417228i
0.142144411025543+0.180126830333721i
-0.0341069967014845+0.169793866897948i
-0.124658871864283+0.0748665863299103i
-0.00363006193869783-0.0299342753717192i
0.110663542655142-0.113587692629474i
0.219841281301449+0.0241821881313828i
0.272289404413789+0.200160774330705i
0.128576276992651+0.362971753924953i
-0.0430928925044377+0.417563735743874i
-0.120916367160107+0.279120307340627i
-0.11866286572916+0.130027034186723i
-0.05516271191709+0.0732523325375667i
0.0627862003719909+0.108583471420337i
0.134279971396726+0.214711490033295i
0.0561896204189097+0.410985264607251i
-0.123584008601208+0.459595318255016i
-0.304963171462718+0.305054820637009i
-0.340056867611015+0.140047315457101i
-0.24545579506645-0.00557200412846379i
-0.0926315610550451-0.0448631226434468i
-0.0152611988240825+0.0501410640324804i
-0.00689753539518725+0.187301981132331i
-0.116605479930704+0.241445239991318i
-0.285317450501806+0.201316481322643i
-0.287427798764564+0.0497291481766041i
-0.197988430098287-0.137482689835464i
-0.0426626347439759-0.160626840199035i
0.151972924666848-0.087761050989994i
0.251088352535784+0.0604864906052435i
0.137911586866993+0.263840850540378i
-0.0229863526906373+0.336771080326175i
-0.116943860300429+0.232188865872462i
-0.154373415964534+0.0722693970092839i
-0.0288854563577545-0.0198092621609915i
0.151256135078609+0.0229485147597891i
0.206628551528605+0.139649033827741i
0.14501160610906+0.279723114388815i
-0.0179262113830808+0.394803974020361i
-0.21338046692548+0.351363641738019i
-0.310609461138666+0.18773366426039i
-0.221597435861272+0.0147939635342463i
-0.0872637919573612-0.055311333683861i
0.0326248158973761+0.00793757542626579i
0.126253278949746+0.15443428557661i
0.0177268469448577+0.302315476432211i
-0.128690477545943+0.262146621021362i
-0.206142316158799+0.14827407185165i
-0.197502235035408+0.0579646230979641i
-0.0612642276121559-0.0487802492959936i
0.0941195025679993+0.0282611384848233i
0.145058681341384+0.198546712518849i
0.0632878124212273+0.308636408578201i
-0.0965797567135253+0.342940523452242i
-0.267759034150471+0.286944940058448i
-0.292833880965059+0.103224300732822i
-0.193616282789288-0.0823606567433016i
-0.0590337309802609-0.0703662729707008i
0.0788314915045845+0.00023190456917299i
0.0490484440391807+0.130437049945078i
-0.0692966323443503+0.223653976382628i
-0.136462417846398+0.132959826345329i
-0.181252361591791-0.00145120008085285i
-0.0900110585986034-0.111601528982018i
0.129228797082091-0.142645318184716i
0.273916031941186-0.0121074494655965i
0.293586469028575+0.223940595943747i
0.205050874461952+0.42523015703085i
-0.0237421277196531+0.477530445323564i
-0.181920335636091+0.37730670918182i
-0.17333700793627+0.214816511703326i
-0.0992774648153995+0.11418606023363i
0.0466686717710196+0.170531918475621i
0.0689710280336434+0.279676305157889i
-0.0705428721041189+0.415821168223707i
-0.283549856111741+0.481382151095383i
-0.455291765050994+0.323112345560656i
-0.460244859728184+0.0556109695463723i
-0.37046287860146-0.159793118234925i
-0.117583253912522-0.198479919812553i
0.0599012759261192-0.120322409054899i
0.0402692322462796+0.0490451496268292i
-0.0339305110008799+0.164731283934439i
-0.166384673065876+0.119459581355819i
-0.194489257218205+0.00173565159700541i
-0.091470932821293-0.148538913045268i
0.0784792738446254-0.167994191276371i
0.241791374849684-0.0569619715760991i
0.26590977474805+0.126654630405177i
0.158870055368396+0.277653333081355i
-0.00643060266294634+0.303141272661669i
-0.144786063030825+0.22832615969316i
-0.144846776930623+0.0783738492905991i
-0.0289774918275662-0.0421730601917127i
0.109485786040419+0.0197588330746814i
0.167534980848387+0.142361506920467i
0.0823746440912666+0.227631937706238i
-0.0352034232060137+0.321178512922193i
-0.172066639635466+0.233168099924083i
-0.220696120903635+0.0803423576116409i
-0.0940002311831074-0.0200018891559145i
0.051068819554607-0.0400760391980198i
0.172884350078489+0.103090741173085i
0.152928976762493+0.302165082620902i
0.0340522505474469+0.438318963350167i
-0.154986315821769+0.395755339808086i
-0.332292081585796+0.24434172364942i
-0.27195831195716+0.113602067218442i
-0.133667746734503+0.0104136722764061i
-0.0172673231466137+0.0183476429264843i
0.0201791999209773+0.173320494729823i
-0.03762176452418+0.321080775343634i
-0.212380201342084+0.31838172109701i
-0.374984385893748+0.152666281142858i
-0.333882560271641-0.0614278002879477i
-0.214013870378131-0.225033880790874i
0.00447877147802029-0.22378763605249i
0.166739226749573-0.0967322691191114i
0.130777617482648+0.103893793336572i
0.00120419594984298+0.246847257003567i
-0.153277054892985+0.167539965161138i
-0.174845377286365+0.0489997983217668i
-0.0768717759168414-0.0949798616040519i
0.0509165863510114-0.142914497487437i
0.233360888975626+0.026366701991999i
0.280980007086305+0.212801288859203i
0.105864233019809+0.342380558503808i
-0.0949935318858216+0.371787919973291i
-0.197821711280751+0.238960798764206i
-0.194902542684912+0.0968911810654869i
-0.0820026873320141+0.0195221951023291i
0.0763883660018806-2.35616512735247e-05i
0.156496436428316+0.158383561169867i
0.0928398049127011+0.322485099386388i
-0.0886085079858849+0.361448670497195i
-0.203257907385965+0.283378513105i
-0.246584859794203+0.107111076596609i
-0.179564805018-0.0120014255563717i
0.0245245967181164-0.0529505138518015i
0.128147433597+0.0430925140540948i
0.104983522637523+0.267243012255039i
-0.0281080727883644+0.334115269054484i
-0.184593005596685+0.244323438156428i
-0.266271798475621+0.0937965488243854i
-0.188335550036195-0.0794382431623114i
0.0215730946836109-0.0892608160925181i
0.110299721179205-0.0313839170212126i
0.148852871518063+0.120205799117141i
0.0472274874114539+0.32335271843194i
-0.139992198058731+0.274796718534884i
-0.221497961379347+0.139560618480169i
-0.254822922560166+0.00132480062098391i
-0.0859697962316709-0.10663552371134i
0.0997655396852418-0.0337007343098619i
0.154720518737987+0.0768094334187675i
0.100976105174037+0.242968340363791i
-0.101240084183087+0.341068442287436i
-0.26391566386969+0.222199268929183i
-0.297250154630199+0.0540880376545719i
-0.163413742076465-0.104345390751838i
0.0325575345954662-0.139028254232153i
0.115877400828314-0.00475258391211615i
0.133549148138794+0.187463710022813i
0.0417367923205359+0.2954510460761i
-0.145581811774321+0.254438989465917i
-0.19451085467194+0.130162533454161i
-0.16079489534476-0.0241712212755557i
-0.0520886039268552-0.103912126424286i
0.136314455660186-0.0199357433067177i
0.148933004072595+0.148916128464872i
0.0600955266580847+0.29771732451153i
-0.103010761540705+0.363501369352794i
-0.289149164730001+0.240520060755945i
-0.298165268520722+0.0262820793851733i
-0.195411377473924-0.0895351417081978i
-0.0146903661447175-0.0798610179828555i
0.115614079721301+0.00918412095374289i
0.0949318464850915+0.145083881473381i
-0.0196090430142275+0.240218890964326i
-0.152289332739334+0.14011117059829i
-0.179022144161968-0.00490219672356062i
-0.0906623868814758-0.0987674562691265i
0.105445367629637-0.0854139489578834i
0.256590776387929+0.0585058765419502i
0.24863327478076+0.206752968763508i
0.150992159001583+0.370934433686468i
-0.0215297557025011+0.401966119652915i
-0.177073012429196+0.281965855820207i
-0.177752591031209+0.103140911259382i
-0.0634868450512195+0.0492874346606045i
0.0766202468257899+0.116043786241767i
0.0881001131669215+0.221910068688156i
-0.0290541748962333+0.364305930555452i
-0.191134880283361+0.350079247090537i
-0.364935029286057+0.20237006396178i
-0.355416744937524+0.0141722066673789i
-0.234642993941413-0.11558723888327i
-0.0199222978043008-0.149888548652475i
0.14279278800675-0.0231331999121966i
0.103236005818336+0.163192397483493i
-0.0433913682051891+0.226131095161263i
-0.237429532616533+0.195594491538967i
-0.278529169243168+0.0326261666597759i
-0.165905057013051-0.119327046798985i
0.0122759656587919-0.132954641871437i
0.165066559442286-0.0467359219511377i
0.196686817880958+0.122834677978434i
0.085903448559747+0.250491649223468i
-0.110257826968638+0.257525850857407i
-0.215600959866888+0.127031784043219i
-0.174502623245715-0.088628302834556i
-0.0634422485493469-0.154743798960699i
0.114007024012911-0.109820891745266i
0.226972929277843+0.036029036858294i
0.196383144416885+0.239255295683897i
0.0700693731060112+0.256978175790965i
-0.107404877221081+0.228433791133422i
-0.129139960942966+0.10341245657082i
-0.00253699589555649-0.0305819833344748i
0.137152929837503+0.0144672992186654i
0.234504019052121+0.159708914416182i
0.201063794582783+0.341014715380678i
0.0371295841454697+0.429619772075521i
-0.190810592118476+0.426081802468039i
-0.324358746033082+0.253868612110147i
-0.253338394346737+0.0680414177807183i
-0.139698685291399+0.0365529142881535i
-0.0362996746575772+0.0541552598911106i
0.00380546286425296+0.190328989239992i
-0.104279008163709+0.291427433310145i
-0.251721115473251+0.240540782440051i
-0.327733946826903+0.118574245246669i
-0.296088207594034-0.0680574387484069i
-0.140580880699917-0.180696780385413i
0.11833045789228-0.146903878845325i
0.198044522405197+0.00702522403373316i
0.110576089380786+0.180186690653413i
-0.00768329201976848+0.2898505031461i
-0.149845438112225+0.226785707753625i
-0.201360475426679+0.0441659360191047i
-0.137698394492725-0.0486151802745231i
0.0679986791917129-0.0517086468385432i
0.213362931496576+0.0453663745470121i
0.144387119241064+0.233646764263935i
-0.01369038728679+0.337920924400863i
-0.175146182502383+0.307502965138108i
-0.277390268535895+0.160950692716222i
-0.239174021530128-0.0685997971618379i
-0.0656175083502104-0.17760732808699i
0.11685586560836-0.111145146452047i
0.203249994568412+0.059901589857265i
0.121146330802528+0.197524386206811i
-0.0410398659789063+0.255864638844773i
-0.153878981392437+0.215357150372011i
-0.151184549759252+0.0203201177684352i
-0.0449659893604574-0.091711621789289i
0.135172504702233-0.0220517859701525i
0.252113011711624+0.109915544178547i
0.164026446719408+0.312807348695148i
0.0416041102317904+0.395831583069625i
-0.176523239551736+0.315117276774436i
-0.335578785453189+0.176511896481057i
-0.223283369595107+0.0245495425127273i
-0.0990219084969233-0.0141945524577717i
0.0172007099248836+0.0468799680031842i
0.102083253928909+0.2056346182301i
-0.0471608573587547+0.311766251360145i
-0.197276301832117+0.256497650326869i
-0.253603118869592+0.109239825007349i
-0.234586660073764-0.0386279529716612i
-0.0598570977215761-0.128106497971052i
0.0752502964717967-0.0431578070659512i
0.176919849517092+0.130116446694839i
0.138075513895498+0.294204780716709i
-0.0580510034748662+0.35427776378009i
-0.236797712591026+0.238674608837572i
-0.247951165820214+0.105763636716564i
-0.125972498503297-0.0659622240098848i
0.0206601373874746-0.0346057492854261i
0.143686246997237+0.0964674059786854i
0.099709902223533+0.224850900751121i
-0.0184933249337275+0.358904346305391i
-0.190142271497007+0.267111905081742i
-0.260099142033436+0.0806923391198278i
-0.191939429753261-0.0903909759887602i
-0.0221459988733234-0.159403713565346i
0.159312460730003-0.0532155253559649i
0.170134035994087+0.116645913828815i
0.117634027870478+0.250013069644724i
-0.0516189502254546+0.27945116318372i
-0.16601431416648+0.104161829825138i
-0.129369575136859-0.0340256722365772i
-0.018590413634802-0.0778524602247859i
0.152652386327826-0.05912427232449i
0.236403493572129+0.122661590553906i
0.1902727653116+0.280596121285543i
0.00852713102619325+0.333048582647303i
-0.168578545708868+0.268658543590003i
-0.230926982313607+0.125039493842634i
-0.132835831296573+0.0136780458525137i
0.0445917508307528-0.00997355147759579i
0.103085528098397+0.0575308301257894i
0.0649650762814702+0.192198918549984i
-0.0601123294713982+0.288028587131071i
-0.198275710423002+0.268931287047071i
-0.254251416446432+0.170090259767634i
-0.201597193804996-0.0161432295535587i
-0.0463150889947077-0.069974894550806i
0.129946035875562+0.0128967915345037i
0.175956450322629+0.0942527692413548i
0.0722489458344649+0.298629721415058i
-0.0550720044966647+0.302011268267484i
-0.201946350766849+0.184694423878716i
-0.191063198543131+0.105202928680369i
-0.0492058821026403-0.0237726148276767i
0.0666205674936119+0.0369154092025609i
0.0968807961941765+0.143585609624715i
0.00689855509735582+0.300207063308356i
-0.143909178210138+0.398211949867001i
-0.294423111860707+0.270545668268242i
-0.304624234306392+0.11566851422886i
-0.269360214689649-0.0525499155901299i
-0.125318808576519-0.118101377072703i
0.0564220123822851-0.00772519058023128i
0.0412803132721489+0.125474867270052i
-0.0756186210695832+0.198375631848907i
-0.207376651624177+0.122683635112337i
-0.239391917268593-0.0315702880215323i
-0.205704955135748-0.134716848118952i
-0.0217906363250039-0.206250327559141i
0.21808483838127-0.133049896664303i
0.270729383980641+0.0515124554721405i
0.235393551427872+0.209003345384082i
0.0606242819666184+0.303161540102214i
-0.0792700687795118+0.257211052938282i
-0.080961645288482+0.125672989052701i
-0.036338181642257+0.0326539731147211i
0.123058325422261+0.0380174146669403i
0.201858471662488+0.155806006116167i
0.148520992876079+0.334200973424778i
-0.0273030362382159+0.40379020561863i
-0.213999060201149+0.329696194213313i
-0.252960625476538+0.18932531938858i
-0.206705665395874-0.0152817769237687i
-0.0876138269091576-0.0793397332308566i
0.0505968471303767+0.0481095739777682i
0.112144694315528+0.164582521656756i
0.00816929494535888+0.252560905070277i
-0.125110952757416+0.219701816180485i
-0.182919984860151+0.114989659433395i
-0.149415402882597+0.0536971179620738i
-0.0268442544664003-0.0705497990851744i
0.112195597173178-0.0313610814959251i
0.185682149501522+0.175978659932693i
0.100258946436227+0.301490777951561i
-0.0835329279268495+0.339752376294293i
-0.250960454113962+0.259622059088814i
-0.275214033342032+0.0718095011007854i
-0.187923995331689-0.0599660015047746i
-0.0366875961472416-0.0334334950134647i
0.0584337118737896+0.0337287263851659i
0.000972665396098003+0.15861489816717i
-0.111959076046934+0.209816808473506i
-0.257165368878855+0.145508317149115i
-0.278148616637512-0.000410567625048329i
-0.135856370381698-0.20164235944744i
0.030002032691878-0.17146231477266i
0.18880765386777-0.0833627163486289i
0.248970180285164+0.0572617732425284i
0.158355922928449+0.251655363245511i
0.0479566744627061+0.273614363870374i
-0.103986026558933+0.214959267925534i
-0.126022512663936+0.0854230533910089i
0.0272339747222193+0.0431158087575673i
0.122438146421526+0.0872110328399295i
0.158691523426471+0.209695848519793i
0.0931538582073609+0.362596373702843i
-0.0722864680486675+0.396730504075948i
-0.272509879957145+0.347924517841634i
-0.322525926254335+0.145085096746723i
-0.235426069591825-0.0227100571329903i
-0.109408006911648-0.0626326573414191i
0.0486903857097322+0.00441717329503544i
0.0747619300754853+0.132257915808101i
-0.00444935123767723+0.188800482356203i
-0.0827857222983642+0.171004504185788i
-0.156866852691348+0.0603566671661674i
-0.117275111369831-0.0574819867179093i
0.0385303926201416-0.0912783338609903i
0.170429574478876-0.0215604437133293i
0.266944790177929+0.131660198026237i
0.169472894125294+0.280642326608783i
-0.0244027581690618+0.349213708136341i
-0.115263095997671+0.274171386074999i
-0.18674441472015+0.124020748242166i
-0.109624549606661+0.0208896808445925i
0.0510369307012254+0.0113881118308886i
0.084445576394057+0.128264942075284i
-0.0198283249667535+0.283039700443818i
-0.171395137271355+0.30049689734015i
-0.289107735084364+0.209516538399022i
-0.323527015571482+0.0416633893579004i
-0.26322020309422-0.150937376006986i
-0.112339822998153-0.166837100059031i
0.0838599101438427-0.0953578693542486i
0.12057378802312+0.0242643696333955i
0.0392168108557186+0.132437892580477i
-0.0622069132524887+0.0944808502198848i
-0.14513954431364+0.0198028238992545i
-0.0800335087011404-0.0847123132338379i
0.0544122112886838-0.149431966249444i
0.19153741609053-0.0619041851784567i
0.22701123447897+0.132888047658576i
0.154608282103564+0.321097718196444i
0.0225003344721304+0.364351074716577i
-0.168337393460514+0.292780392307325i
-0.212711745555467+0.146961703272129i
-0.11222290287203+0.00716806581026211i
0.00463767116527213+0.00937558650315435i
0.0824951060584877+0.114631344107292i
0.10293386386261+0.258022064839825i
-0.0600999172457989+0.326713086237168i
-0.243049332751353+0.227645785642539i
-0.269132630098244+0.0644975609731418i
-0.21946998315823-0.0813644567406135i
0.001155376438277-0.160490004239001i
0.144738385369987-0.0474144864709492i
0.182394582451982+0.115235083614032i
0.125322416961025+0.227585894914827i
-0.0156942801076913+0.293908288302456i
-0.0926166579024192+0.188436727896842i
-0.127520225067538+0.0856777027549333i
0.00211001784800451+0.0405319228790381i
0.104465993744859+0.0636084273752945i
0.121695404866943+0.209960850622347i
0.0508839689183277+0.313762571395446i
-0.124767272161085+0.35841692955535i
-0.261182223022831+0.254440521632918i
-0.288738713431754+0.0658860045113527i
-0.212429314434216-0.0645404758270555i
-0.0788947344138378-0.0916644089559573i
0.0685170587986907-0.0170166550838281i
0.0297455720909156+0.0679201310621927i
-0.0466292659072657+0.139407907168933i
-0.109529730811268+0.0871625262772129i
-0.202401900131284-0.0118502596020087i
-0.0897900449882831-0.098689835765298i
0.097081863202225-0.16164287913393i
0.21391251630165-0.0451507412571389i
0.274643362163121+0.135523352583791i
0.20140257160419+0.239565429614499i
-0.0227943663182427+0.317129328547807i
-0.152318516143439+0.25117305622376i
-0.136826429240086+0.0952112923900382i
-0.0241814898203502+0.0234117612119033i
0.0990404101684601+0.0464088252557403i
0.079455237116401+0.143103692132602i
0.0462881092742247+0.238635082193051i
-0.0988511465471533+0.312674714942862i
-0.255961084978707+0.252682090073906i
-0.29314148776796+0.0628890956838365i
-0.215775327517612-0.083926295412718i
-0.00618178314500867-0.0938065372826824i
0.0929372813544195-0.0280211992514524i
0.120300356096063+0.0917639131389942i
0.0893923543396666+0.230553582097342i
-0.080102766355094+0.233972342300985i
-0.174807181636921+0.135232864333407i
-0.104775647702799+0.0127877044651203i
0.0225163493015857-0.0180235865422536i
0.112266019746734+0.0441100331419138i
0.137739597033916+0.182276473782278i
0.0445837974909769+0.343432212164722i
-0.0838861616905424+0.372772738408591i
-0.204086189842435+0.287889728433563i
-0.269110601566094+0.126999520537479i
-0.162321558422105+0.0204325038917363i
-0.0483401871194572-0.00183781763442493i
0.0383201044493538+0.0605993883471109i
0.0111636030567777+0.179172522340198i
-0.0876475823113943+0.237135771719638i
-0.174758666688725+0.166563905890767i
-0.224083112009694+0.0210745896230512i
-0.139045334952575-0.0833071709285679i
-0.00753974818327969-0.122880111224203i
0.12945076492371-0.0222879802298339i
0.144898811081306+0.097963190996308i
0.0645044086875514+0.172240555024956i
-0.0710156169524365+0.189238602599622i
-0.14109092209196+0.101894978638794i
-0.109970547685006-0.0145445496905836i
-0.0328886280243437-0.0916053802016655i
0.109746974417945-0.0260304685855215i
0.161180232190528+0.118846720502669i
0.0874737351801667+0.21232339817155i
-0.0655442191666318+0.225897794440722i
-0.155544351530371+0.170481407915873i
-0.179557721833591+0.0247572723195618i
-0.0811783671008272-0.105885322057843i
0.0508484990194005-0.068491358428279i
0.099877243350768+0.0305835166161957i
0.127295516919169+0.138839957488116i
-0.0133914864494832+0.248378960863469i
-0.133998824999541+0.193042369135046i
-0.153413230273073+0.0589308406028548i
-0.135844378765792-0.0426690618494336i
-0.00704786344811998-0.096519260054258i
0.133300248850227+0.0223381849802601i
0.153282897641487+0.18599373249256i
0.0553807537380283+0.258753176509903i
-0.0708370197756467+0.294731373020413i
-0.176537666682384+0.208566495161965i
-0.200573726967497+0.0835138177282516i
-0.116539775662963+0.0562582498055478i
0.0221558224709104+0.0559945045449639i
0.0622337656377469+0.162371342680705i
-0.0258106036350063+0.256630094391751i
-0.126484582373111+0.261100217671566i
-0.206614460831553+0.220050489224283i
-0.282455917303533+0.0920638388942773i
-0.240661028940709-0.0162124144008845i
-0.0717668458917618-0.0877776480122026i
0.026631622476879-0.0378391411362889i
0.0524939026022683+0.0977198272198341i
-0.000480654430950213+0.147943210100377i
-0.142375972087244+0.115338199190232i
-0.157344979765988-0.00392823080267132i
-0.0615998796654499-0.113954268239053i
0.0439641349672252-0.108390070388367i
0.201764755930556+0.00271255247388252i
0.213249972126762+0.116070820271409i
0.0898824470782666+0.206095940134457i
0.00702988738564992+0.283517524432971i
-0.064859050343208+0.207526028849473i
-0.0997317622222165+0.0519349141263534i
-0.0446076360615417+0.0486283593571541i
0.0772349109536712+0.107423759934111i
0.141604538506868+0.165385219926423i
0.084388810183254+0.278599130556779i
-0.0624796664846211+0.2912249133633i
-0.187571983480689+0.223589926714889i
-0.211141467819644+0.0904315025090761i
-0.18255895695808-0.0153490912518874i
-0.0500965574641399-0.0378773457829339i
0.102375809323418-0.0267226235009756i
0.0766017379377118+0.131592894523936i
0.00990757209323046+0.227297200881152i
-0.0626314335091714+0.190512703720169i
-0.166266720320001+0.102995184684873i
-0.133550433654374-0.00965690527361453i
-0.0325621599859916-0.0370268203001508i
0.0811140778934126+0.00285069777612422i
0.112579173361233+0.140883045344163i
0.00832923914939055+0.258851297925445i
-0.089412217614671+0.27906681608562i
-0.194340420730592+0.190973113513351i
-0.219688594286993+0.036463130875246i
-0.153363585705943-0.014739623170354i
-0.0408269309728297-0.0159262813171832i
0.042696179717092+0.0336122449845555i
0.0203642502467986+0.148593316004285i
-0.0808053819895733+0.198830516048569i
-0.182252535051016+0.125755415998848i
-0.16125426623568+0.0373014969068909i
-0.108916819601296-0.0309111526200486i
-0.00693652560272832-0.0667330842705501i
0.124054397756634+0.00911515002668926i
0.150185651123839+0.131248685044972i
0.0529448727364367+0.199895885667264i
-0.0827129689974242+0.232462043295026i
-0.149643776053619+0.159358092026776i
-0.117479364689981+0.0476068564839993i
-0.0459706538848314+0.0117972519621536i
0.0326711987526745+0.0546268558415194i
0.100561504356984+0.170650490672424i
0.0220702338992926+0.231066846996737i
-0.106994982813763+0.249579815793949i
-0.170627522772826+0.180922955308786i
-0.182267309929927+0.0285629012838559i
-0.10385012915163-0.0371912193018523i
0.050013873843174-0.0323573457099732i
0.139768285998002+0.0382271189001895i
0.0996234975165715+0.165692272897004i
0.00455044920153096+0.244867240074093i
-0.100842828902888+0.224765681144832i
-0.140792507051747+0.0854659944280502i
-0.125801720943095-0.0157868692339703i
-0.0368856317730196-0.0404071138740613i
0.0972670876540093-0.0140773238843314i
0.122514856309958+0.130056481290852i
0.0506563582702562+0.234745860524725i
-0.0839356926332838+0.221593843732617i
-0.178870052542714+0.141446288738788i
-0.122274817848913+0.0328336242648542i
-0.0434500998423668-0.0550104667472326i
0.0214396228848993-0.0431073974239108i
0.102742311631875+0.0598344994850797i
0.0928133435590241+0.15213078829406i
-0.0165042649568154+0.235495286917241i
-0.112758112026842+0.186607000793718i
-0.115907076138678+0.09715131704831i
-0.0964996460515551+0.0496354416632907i
-0.0220069769263498-0.00869788182468107i
0.0638569731304251+0.0886381433364043i
0.0232246724726799+0.18033785555184i
-0.0525074973964625+0.232227784327701i
-0.160004289000888+0.207810808727241i
-0.236762789499683+0.105828519628719i
-0.191230575215043+0.0361499521857272i
-0.0692893445071669-0.0555262802370831i
0.0293668383625105-0.00793960222749959i
0.066395831768856+0.092669721573037i
0.0109507952783771+0.124206883034841i
-0.130221940793964+0.1281326635431i
-0.17023677694577+0.0804987021151189i
-0.141728185144222-0.029737521726718i
-0.0500643680316162-0.0950050109528252i
0.0825310578587006-0.0682214069503231i
0.135821569549276+0.0533866188997342i
0.128761939227083+0.1812630682372i
0.033683205084968+0.209902038594541i
-0.0804497096054991+0.232034696273339i
-0.140530491462313+0.101315478229658i
-0.0679670061354912-0.000567283675627015i
0.0528883953029416+0.0182245121788542i
0.111991336110764+0.052025115612709i
0.119373943805962+0.235996873792426i
0.0386304512358992+0.282081512196312i
-0.0940089126125539+0.242296850941287i
-0.150421401919538+0.189899574790345i
-0.101634740524694+0.0616811110645687i
-0.0826638553512668+0.0178040768536498i
0.0370061124305153+0.0402590827639132i
0.103616720794486+0.132038295049057i
0.00618708645528276+0.262204466531402i
-0.0609474965807571+0.283350030758578i
-0.178109757624996+0.160590042389038i
-0.2102477859193+0.074607459310357i
-0.125658712907509-0.0149193653893945i
-0.0665329616364282-0.0787725289651923i
0.00289397604621236-0.0373050368811515i
-0.00988439529638885+0.0409128534234033i
-0.0802673728955175+0.118452326657805i
-0.134376030539507+0.0929509992266769i
-0.147011039686116-0.00341549587810315i
-0.0613937640704266-0.0681755800781352i
0.0341188210754329-0.134724555849748i
0.139472192774055-0.041259798289693i
0.139838854183298+0.092650659480035i
0.0715241286069906+0.109515239087298i
-0.0184819414575835+0.156192333288675i
-0.110402277871875+0.0693969924807666i
-0.0522688559072829+0.0126883229869176i
0.0223171811205491+0.0162578717552728i
0.104226396016792+0.0344994045673054i
0.102842537175045+0.144284113703887i
0.0164320951779317+0.225529368354584i
-0.0264713652342616+0.20976331156075i
-0.141547031763594+0.159092480464683i
-0.167545673061424+0.0809026816622891i
-0.100122062387249-0.0292149306188733i
-0.0486894915403044+0.0105192311658785i
0.0436325014595648+0.0766589514936509i
0.0423074332751234+0.133167771124022i
-0.0481134491623249+0.188834848721726i
-0.115002277438263+0.176844500753185i
-0.155895223287712+0.105413133997299i
-0.159608380116297+0.00645564558289261i
-0.0421681247543921-0.018351917497884i
0.0700827963369489+0.0191734752085526i
0.0615260551820429+0.0972347965879038i
0.0118436322526936+0.179733786886844i
-0.0791266740237056+0.171073822328256i
-0.162304179532025+0.0716478370589187i
-0.146114146406072+0.0147502412770712i
-0.016768045544272-0.03449754326776i
0.0629156082649433-0.0673801332799896i
0.0916090440410091+0.0156495701601027i
0.10433813810985+0.111864256563827i
0.02497800212925+0.155230591191566i
-0.0424813598281444+0.158930235124557i
-0.0758828851407721+0.0869812734104525i
-0.0180211740410526+0.0280077137818211i
0.0703504204291828+0.049590272456964i
0.0994336909727589+0.0799208634975031i
0.0953693269143135+0.181133787980072i
-0.00161761463031086+0.226981501461292i
-0.0786142589111923+0.206787422847197i
-0.133010851751464+0.17598666664845i
-0.13024600060095+0.0614979533612434i
-0.0327986013634759+0.0190632041822545i
-0.0121068637454727+0.0506146721413338i
-0.00628586671359857+0.0722217661269424i
-0.00503756593802451+0.111952282611865i
-0.0646932066956707+0.133616708310672i
-0.129379649753862+0.0397910200500165i
-0.0826156745959225-0.0446333669231229i
0.0229546280834862-0.0709689333436532i
0.0566284934676249-0.0432519874869605i
0.0892813117694699+0.0473053574645988i
0.0792894084835045+0.158634200993595i
0.0129764836033899+0.223265093345631i
-0.0550774441948982+0.146325931386005i
-0.082270025513767+0.079207847643334i
-0.0609661274066277+0.0263622826641588i
0.0332092079084657+0.0390114873865236i
0.0849333603420566+0.0887114511372959i
0.0210054253539004+0.117474572950312i
-0.0406939529968046+0.197796932131447i
-0.128678798771249+0.180897457538454i
-0.169439295154399+0.094175450183825i
-0.169955658971935+0.0147802069934424i
-0.0906681557822383-0.0320453850032058i
0.0208791005216727-0.0285914363473711i
0.0417643349116696+0.0360700421139766i
0.0532765332276992+0.13650172864582i
0.0014359826140172+0.179485636394909i
-0.065064269310088+0.155836768731293i
-0.0902796474527775+0.0829367010978018i
-0.0173114633406174+0.00905448569756592i
0.0488069169268517+0.0114830404796779i
0.0591412129304106+0.109417493908382i
0.0570361064546062+0.213706622105946i
-0.0230077718589289+0.224339747084146i
-0.091221630991415+0.193332363775516i
-0.148923656226375+0.139132369617624i
-0.146974477041273+0.0582512777375931i
-0.102738893426812+0.0475428917540901i
-0.00112338777122702+0.0492872449812579i
0.0328018097367204+0.0801439296116614i
-0.0253625649762633+0.136793802804775i
-0.0450072840746603+0.109419844171866i
-0.139004148451149+0.0880871630959828i
-0.0744004241526485+0.0336799241808682i
0.0165836400092562-0.0569513356195734i
0.0113316761935515-0.0150820655567875i
0.110549803164004+0.088088606213107i
0.11018357027075+0.14453290274976i
0.0422671528849934+0.13849116714805i
-0.0399981414785478+0.115677716921313i
-0.0854154905299863+0.0856409318642746i
-0.0100010527937806+0.0283647394633367i
0.0504287944570075+0.0555492880128802i
0.080334940785181+0.098083096209199i
0.0648128330709714+0.139396444287692i
-0.0193871926628146+0.190691445328064i
-0.0948669969655964+0.149206703176209i
-0.100138819091292+0.082081873046045i
-0.0370601040731869-0.0214964877253415i
0.0435331943609412-0.0106120743025548i
0.103826951627358+0.0600862931697525i
0.103258272600141+0.0972922343450499i
0.0465589381750889+0.193771164101286i
-0.0500708992149798+0.196897515030814i
-0.101558933789805+0.148299105893487i
-0.0753048603070165+0.0871445725497411i
-0.0658631105162211+0.0378391134176717i
-0.0016016902667997+0.0504250266128428i
0.0318120883394079+0.128302403677641i
-0.00580045971678652+0.170964734203213i
-0.0790494675364298+0.182805507173877i
-0.170264604562786+0.1812751708958i
-0.168304692024124+0.102354157726315i
-0.146646854024377+0.0256465285799804i
-0.0625035790106372-0.025686233465531i
0.0288177174433838+0.00348573397512465i
0.0222589902373411+0.0728348604575701i
-0.0329335132454827+0.100683234034763i
-0.0653849874924975+0.102078543800066i
-0.0627525703395619+0.0645559211802132i
-0.0823736650416975-0.00733808693327431i
0.00164413073456312-0.0293803528318369i
0.0725599101942889+0.00511597031845517i
0.0826850716096842+0.0612300799567975i
0.101651557583083+0.11629495360167i
0.0152043945980052+0.196086041206047i
-0.028531808662925+0.181043387959577i
-0.0376590820520116+0.113873539331666i
-0.00220478980760148+0.12854934617186i
0.0576014495390956+0.13927551571549i
0.0333256119931346+0.175982441872874i
0.0343417823427093+0.201201833212835i
-0.0297687258692466+0.274508303758537i
-0.121927434959725+0.228858338727302i
-0.1399145286455+0.107314108274744i
-0.109462743154925+0.0970835762751492i
-0.0434836195306293+0.0388284524992275i
0.0048720502688597+0.0552916479553794i
0.00227105824443695+0.12424509931865i
-0.0561059474895808+0.129838896536846i
-0.0982406596207474+0.103271554758454i
-0.0912791571481326+0.045387089799757i
-0.0921573294662399-0.0375055593267351i
-0.0513260401050456-0.0827727760156683i
0.0607000799157801-0.0278812498875795i
0.101648458304206+0.0777716461405439i
0.0863088580892039+0.113517908780374i
0.0275856768431511+0.118465934123488i
-0.0753614996166441+0.115986176532219i
-0.0801585329320486+0.090383628076507i
-0.0510559218169527+0.0259902415253819i
-0.00185160880705314+0.0152575124287835i
0.060587477996708+0.106669785763658i
0.0488462999117269+0.146658824945013i
-0.0168621181133119+0.203128938132264i
-0.100313992400237+0.162493504435502i
-0.142164803760712+0.0830689492863357i
-0.105058765920671+0.0465319519812504i
-0.0444980206037087-0.00502603216751091i
-0.0164265651549815+0.00294150399500492i
0.0284851724456798+0.0597725036848698i
0.000658279623841583+0.135968746621179i
-0.0673337896375209+0.128441033517642i
-0.0841960386315874+0.101933322562371i
-0.0694483957729277+0.0612936267522059i
-0.0142582820644561+0.0233333662077695i
0.0246088011525354+0.0519340226528976i
0.0295955975469615+0.114999721137531i
0.0253395579865323+0.176064818640597i
-0.00760757100460075+0.175866596393365i
-0.103522549269361+0.155976641360419i
-0.115166090341567+0.136329634706072i
-0.0690710108612431+0.0745410119791883i
-0.0817786881700565+0.0682785518702038i
-0.0500001034401592+0.130091415129815i
-0.0285585119195235+0.111121264570399i
-0.0601799209460464+0.113296830010141i
-0.084400233044231+0.103989841454516i
-0.119920142901217+0.0458247882541445i
-0.1006749719412+0.00562576828873915i
-0.00320369364532073-0.00671274292599445i
0.0582350363543518+0.0290236346333992i
0.0810236299378347+0.0411301086052121i
0.0798970423956415+0.127366373985237i
0.019656012794818+0.172824464989905i
-0.0253377392777439+0.106758883694559i
-0.0175047231796218+0.0759331835216917i
0.0122971977380426+0.0683683109392614i
0.0516084768653382+0.0824038129141925i
0.053658893415698+0.175572713856377i
0.0258019440216308+0.214818833198874i
0.00143134789919424+0.205966697223113i
-0.101341843940598+0.191303523031306i
-0.163996660074137+0.0963101089536235i
-0.119667897117853+0.0658241391629421i
-0.104067621601394+0.0111679965175606i
-0.0366073135453569+0.00252865153059667i
0.0046885336792298+0.0476163398751427i
-0.043493394428529+0.0815166216033473i
-0.0621472266249121+0.0912043197046515i
-0.0877573728681976+0.0416801983511808i
-0.0647378631594565+0.0124641634585961i
0.0245491997354727-0.0294961705410042i
0.0443169971335491+0.003554719029928i
0.0559437882542656+0.0493087545423139i
0.0489213807387348+0.138058739641227i
-0.0371561486441125+0.191514835307743i
-0.0736148562003967+0.118892215965106i
-0.0774502326051407+0.100026501449125i
-0.0781977404983396+0.106258150742934i
-0.0293211193839639+0.0648957822326536i
-0.00382576130541326+0.089872875780928i
-0.0478676381427383+0.148760489473398i
-0.113304585057909+0.120757851105701i
-0.105609196760999+0.104923772575535i
-0.107410019091407+0.0595899117076289i
-0.104156962133959+0.0103094141989629i
-0.0342950806162739-0.0150780468755035i
-0.0296804008683436+0.00238481981898566i
0.0319384853134081+0.0622376287251719i
0.0236260051023857+0.0841866105605635i
-0.0475268385736638+0.12530482983771i
0.0125112410493462+0.0696376864914842i
-0.00554024974977551+0.0417092161654347i
0.0334109503863764+0.0884337985811045i
0.101855078939832+0.0915329708650278i
0.0544895899135196+0.157366099187811i
0.0377287547046324+0.20557013926607i
-0.0163724562231707+0.214322514814941i
-0.0953058249103217+0.212960820913739i
-0.118067440345118+0.139636061743208i
-0.0999400975808507+0.0791152660816976i
-0.0977929305287523+0.116925325541766i
-0.0612038421421653+0.113259704521808i
-0.0453077631177097+0.0956203357475011i
-0.10534331580503+0.0854461301259677i
-0.113507745167457+0.0684782135703486i
-0.139917785415592+0.0261172617991715i
-0.102123568501783-0.0558357363924489i
-0.0405272058989872-0.0621987490720262i
-0.0180041272353186-0.0812678390209318i
0.0403713219517982-0.0276085606715789i
0.0369970924782054+0.046108462088222i
0.0602871185688283+0.0305819489694547i
0.0455497866174073+0.0633365715810961i
0.0244212338807404+0.0397942196395655i
0.0652039766412502-0.00275064153711128i
0.0809762097857304+0.0584992159281633i
0.0686198290663323+0.0984579555555778i
0.0304884981309677+0.13829901148296i
0.0166370215481699+0.166564155729483i
-0.0190756142583202+0.138536946567086i
-0.0332841768779299+0.142156993234611i
-0.0564227990927621+0.137060431020745i
-0.0527333037333737+0.101328380735277i
-0.0293585099930965+0.098146653341607i
-0.0538429630615012+0.1025157538136i
-0.0966762521272998+0.0853776033600657i
-0.146409266163154+0.0765163884145747i
-0.140832066374011+0.0681316205919352i
-0.129729838545673+0.0228184698158881i
-0.078395785469095-0.00627425300817358i
-0.0478214094447265+0.0323319813968752i
-0.0608697741407395+0.0555981801776752i
-0.0511598554027307+0.0631566136520223i
-0.0507680475849665+0.0655659339280736i
-0.0794628223316026+0.0600746977632025i
-0.0814390516015939+0.0166920951721678i
-0.0455217249121447-0.032325256234599i
0.0104808972699059+0.00979174217636106i
0.0606577395746304+0.0542460258162724i
0.0277863391772544+0.0922498106926956i
0.00151560912903666+0.113045005623655i
-0.0260505139662235+0.0929687107356849i
-0.0279904345558273+0.0743349229164716i
-0.0118852618212162+0.0678123926305051i
0.0246339941117418+0.0947466902212815i
0.07290550795895+0.0910354145134634i
0.0341563727360072+0.0901181731226338i
0.029298676898409+0.1670429906552i
-0.00321392703195631+0.127346990432904i
-0.0850817799602515+0.0738465608660041i
-0.064714229356948+0.0881690958313887i
-0.000438007572994558+0.0667540483244305i
-0.01513490971697+0.0668546305165747i
-0.0328015078657076+0.0697131257808327i
-0.00716620263894332+0.132325161809176i
-0.0593690802635312+0.114219354030829i
-0.0417020921150038+0.0552168793876503i
-0.0143167445398614+0.0559407384626233i
-0.0443377880288789+0.0613637813363803i
-0.017218294482564+0.0517497983900316i
-0.0358290390805449+0.0455816385641633i
-0.00525353264765083+0.0866004783994967i
-0.0249501616820498+0.0849487635190334i
-0.0412013783806586+0.0895352106719931i
0.00180881443590235+0.0795547036304947i
-0.0224228514651256+0.0284795706106682i
-0.00479266126222817+0.0351342326238759i
-0.0011355490614638+0.0714665831200916i
-0.0398737846453939+0.0550384905185286i
-0.0710135897775833+0.0418352486847275i
-0.0266915246014961+0.0585140439818893i
-0.0055712114736585+0.0182909113249754i
-0.0282009974328343-0.00760677393211519i
0.0126325486956868+0.0137743303542488i
0.0282566218739212+0.00173548087323951i
0.0136180924796992+0.0295581071279557i
0.0181484699680769+0.0774906687041135i
0.0113984516824661+0.0878499648634863i
-0.0271141243462618+0.0921824857155856i
-0.0134362673488983+0.0914028941566765i
0.0470859873989207+0.0742252059492178i
0.00764368468900098+0.0741795340896115i
-0.012875426683795+0.117270486692473i
0.00333525671407112+0.0915155822740215i
-0.0714671898002925+0.115942622165705i
-0.0580110425235434+0.153760158573965i
-0.0512127499424605+0.117696818462926i
-0.096593944055327+0.109156055967043i
-0.0666477035663858+0.0607740141925026i
-0.0703201553691899+0.0585551497297768i
-0.0398984221457813+0.0612003532208501i
-0.0317648454723984+0.0496075888261063i
-0.0512164594174366+0.0580301185825114i
-0.0284092748603629+0.0404140340001844i
-0.0304705358220621+0.0409755981371344i
-0.0121953544790081+0.0285359280927902i
-0.0277077556750456+0.0509891850228685i
0.00473540371175857+0.0574216449517233i
0.0397271138979487+0.0440312749465279i
0.0403377598120121+0.0910804726050344i
0.0442967229487372+0.0923462240025364i
-0.00321646763286999+0.0937395939517868i
0.00898824926925073+0.0843949485696907i
0.00438209877012709+0.0655131134817231i
0.0286449465947579+0.0740550058965158i
0.0305627692126952+0.0303703231695445i
0.00445713326759264+0.0545357999360154i
0.0350247562612032+0.082423706323266i
-0.0172193072333655+0.0336423954734646i
-0.00961295541940621+0.0405121672013773i
0.0322268347920834+0.0614198490444134i
0.00599215087216691+0.0820988740740972i
-0.00685291126996952+0.0883826193903679i
0.00132887577126667+0.0621560143491379i
0.032107183600833+0.0709706158471402i
0.0317470145424696+0.111295630184762i
0.0126593749652412+0.123344919119604i
0.0172979485684132+0.111613617695516i
0.0115789502517602+0.124884965183214i
-0.00759794906141736+0.102632681798463i
-0.0133687900289065+0.115410588479033i
-0.0505403394893463+0.106675270763129i
-0.0634499660977575+0.0658426351723294i
-0.0534219305317715+0.107936488811226i
-0.0987980183885935+0.075335073450156i
-0.0663538425615103+0.0413601778135526i
-0.0447081995695263+0.0474277732128332i
-0.0327928737590117+0.0377739797021011i
-0.0124773825043626+0.053154451596359i
-0.0272686973444325+0.0189440747751293i
-0.0100345043132904+0.0342519785730006i
-0.0293918555577396+0.0591947748134095i
-0.0171822621221394+0.0262593506059275i
0.0192517410950262+0.0283838261476736i
0.0525056106747534+0.0260160207252586i
0.0366832316963183+0.0711059263059471i
0.0154156446661848+0.0919146156022374i
0.0238510943910638+0.0905593077074767i
-0.0038322036794566+0.103900070594745i
0.00172553796541391+0.118583711780201i
-0.00147006031969813+0.140007077646489i
0.0401979234810501+0.11211348698692i
0.0482803773421261+0.101788871411889i
-0.00283584691211544+0.115438744389675i
0.0323262023101772+0.152337621482463i
-0.00448530112424536+0.169017692578433i
-0.0443277176601354+0.167337182117027i
-0.031939775200278+0.151007821649694i
-0.0615063453053512+0.157749182597631i
-0.0805307102005534+0.150233705450704i
-0.0825831850674718+0.10533790836344i
-0.0818207885406313+0.105700221329867i
-0.075387251270116+0.0689322268860871i
-0.0556250021992378+0.0220236281028699i
-0.0764857440979142+0.0458945080728691i
-0.0958174973979169+0.0563959454050642i
-0.0636739308468178-0.0149991434570193i
-0.0276969640857734-0.0366597376025014i
-0.00318006079106005-0.0427999144949028i
0.0497995880771078-0.0713150821170264i
0.0704542826836645-0.0226752108942652i
0.0718794510765736-0.00398195306007987i
0.082141828600285+0.0195048287017332i
0.07803771258076+0.0756046198795381i
0.0845865449699702+0.0842009611544335i
0.0770034325403408+0.0918238295336277i
0.0908457311426542+0.096832010670313i
0.0303971868075129+0.125673860160467i
-0.00385005328564255+0.130924624182391i
0.00803227690820986+0.14140530861521i
-0.0156245405380186+0.179212149909712i
-0.00825357572386521+0.139484496720488i
-0.0664236810047318+0.115424850212411i
-0.073114313027394+0.0973350774097906i
-0.0702994248310705+0.0773772812936195i
-0.117067361846263+0.0842366610039083i
-0.0736549619319344+0.0442531494448163i
-0.0395159863781224+0.0313189170593521i
-0.0465612960186553+0.0112541043218911i
-0.0298518425802565+0.00122763847138226i
-0.018920670662428+0.0349178000408629i
-0.0524511626395638+0.0490794072111159i
-0.0528554760567753+0.0525939684625971i
-0.00765034003680595+0.0527127417590617i
-0.0287240902708897+0.0749156922578882i
-0.0295524022373681+0.0843608202351884i
-0.0244010040340402+0.0799257088050391i
-0.0279188293851614+0.072374721937989i
-0.00263359128208822+0.0769724921125512i
-0.00274055959200954+0.0739482891313681i
0.00530133476636476+0.0929549721698507i
0.033312509494327+0.10826644740289i
0.0314573656433444+0.0920420783980497i
-0.0134095325313413+0.109749266495914i
0.0139624928772872+0.093203275283189i
0.0616750481960047+0.0753380511128019i
0.0782543875554274+0.075735285267058i
0.0562044409956057+0.108259216492707i
0.00375431524752661+0.153453388528893i
0.0156208813292757+0.133687888442703i
-0.014965507374873+0.14607036448815i
-0.0401202807454706+0.145528244433705i
-0.000752685475391826+0.105127984703612i
0.007572533064156+0.116219858931719i
0.0317412862354831+0.134500226607788i
0.0124135875421065+0.123150333919962i
-0.0489069559635091+0.103164351601987i
-0.0609168731007313+0.107376961416226i
-0.0697571206753305+0.090599025921641i
-0.0671535089384067+0.0501102584145596i
-0.0395294555787178+0.0384593565185193i
-0.0154114203973702+0.0208491014405188i
-0.00143607124784235+0.00855109151718611i
-0.0460632298468968+0.0375859752632647i
-0.0270248963411709+0.0234645590601374i
-0.00346376417729067+0.00906863165040105i
-0.0260377618267222+0.0321690215566749i
-0.000228839482447954-0.00908341208785587i
0.00716635026947648+0.0109841374474603i
0.0386027164603348+0.0587871420036907i
0.00717853723202297+0.053527620668451i
0.00349564989462947+0.0887262221686919i
0.0184801778310263+0.0729198292798508i
-0.0355557749580671+0.0497382252538381i
0.0197649936287398+0.0493490152635829i
0.0616419057472618+0.0703026408937853i
0.0374800861025915+0.127102326977682i
0.028552665212544+0.122520822927719i
-0.00438814269598513+0.13594951025213i
-0.0476455449622155+0.163692899459834i
-0.0657127586809846+0.154265785774728i
-0.0553366541892029+0.10604693062762i
-0.0380586919586002+0.0940083348072058i
-0.0282163162357149+0.141374410740239i
-0.0396215296886317+0.154343401763632i
-0.0652191226363538+0.143702396221404i
-0.106123878579248+0.129904409898084i
-0.134297127928599+0.0819579366069643i
-0.111459846831805-0.0056252200849591i
-0.085297036079485-0.0172244184528692i
-0.0564912628195959+0.000982419854615043i
0.0133531244426119-0.0119324598951629i
0.0105373369438957+0.0234366661144002i
-0.0296317017108325+0.0462908134366668i
-0.00114968238568268+0.0449201773843815i
0.0359621884559359+0.0435767998547987i
0.0737857912050132+0.023486940652467i
0.0959833076141103+0.0400170337821354i
0.104686519979116+0.0853740261462271i
0.0983318467626819+0.145393809993336i
0.0532763267115622+0.185509737811292i
0.00344688935668195+0.170670710932273i
-0.0169137979809652+0.164438964711888i
-0.0321582963579154+0.144813179965681i
-0.0322254187487627+0.08966033229848i
-0.0232379480966828+0.0726491781161465i
-0.0283564862295733+0.104462584604225i
-0.0754959771930491+0.0879824027858233i
-0.0986374648224944+0.0333793417694052i
-0.0961061566562748+0.0090135717098189i
-0.0790797906816764-0.0278359200339663i
-0.0190652954201752-0.043766608217691i
-0.0078370548906597-0.0294290994176918i
0.0349438162996338-0.0114623499243751i
0.0463802745418015+0.0520671635535873i
0.00500296760318892+0.0760842290608281i
0.0355987975354123+0.0508866049774329i
0.036895938135054+0.0576224102790102i
0.0306921876299935+0.042839435786007i
0.0727549851510588+0.0610744817887604i
0.0396499615594871+0.127519647602375i
0.0175380501432838+0.162458009223391i
-0.015719273088044+0.164271378256026i
-0.0812562984369705+0.119190942596817i
-0.0723969089062308+0.052009621167708i
-0.0861264699895435+0.0261087220591542i
-0.054470038366266+0.0265419318698784i
-0.0186860545114921+0.00812765241790726i
-0.0128140213725302+0.0525709392971968i
-0.0188205406290516+0.0964505484719692i
-0.0615445103494973+0.0571959715114062i
-0.0390880175650033+0.0614475692822241i
-0.0357970410745319+0.0565028140093925i
-0.00227147599489834+0.00341629195081791i
0.0271167620400551+0.026630741211334i
0.0193050972111521+0.0773799395465041i
0.0318378721127398+0.119329524747009i
-0.0178056156174298+0.125170470777133i
-0.0843068874644342+0.143227859595738i
-0.118396504079394+0.110110453372318i
-0.0340508240611392+0.0321403825631786i
-0.0110835800600987+0.093104127218493i
-0.0175450464484176+0.0546810266496151i
0.00995441227297837+0.0696630576872459i
-0.0363931812676003+0.126939312092691i
-0.0523702662535317+0.0403484575113978i
-0.0705146869551557+0.0694107996305184i
-0.0225396368658725+0.0455199193175971i
0.0327436311791081+0.025121290677159i
0.0414175296957314+0.068195167988294i
0.0510355982416072+0.08226497945171i
0.0208542935988007+0.133151831819948i
-0.0339006753520245+0.114649570608537i
-0.0589161753808385+0.0892784469008808i
-0.0370560172716135+0.065004122237211i
-0.0238971403167508+0.0186705087858237i
0.000727114458705515+0.021406311856457i
0.0137562300614096+0.0549839112113734i
-0.00928998482552134+0.0987122839185141i
-0.0258805593340847+0.092947317328311i
-0.054868734342586+0.058191023574467i
-0.0705726974177723+0.019754543551794i
-0.0140254066971023-0.0491215249515849i
0.0469115658489663-0.0511629600915028i
0.051279981970558+0.0368712284703034i
0.0452029296949731+0.0937207663627612i
0.0249008006887284+0.0954159340376296i
-0.0380903725703996+0.0960219644507302i
-0.0650555706440859+0.0363423778947754i
-0.0363270920556901+0.0147248127128559i
-0.0118049911887859+0.0408723756938024i
0.0294961815562759+0.0461992817703802i
0.0164199082795048+0.0820862813321291i
-0.0161118575536518+0.116781850389439i
-0.0274757296013576+0.106217383890474i
-0.0897968105073028+0.0543662374676656i
-0.0831200200684023+0.0284437540579243i
-0.0412320277792161-0.000344123527108426i
-0.0255206965393228+0.0170958768828339i
0.0212049030785915+0.0431277122456422i
0.0400838673152351+0.0651925031556548i
0.0127616536250435+0.111907554805981i
-0.0385392315319378+0.118454622112775i
-0.0385269013873823+0.0878930950443372i
-0.0241393140339203+0.0408871420848908i
-0.00960368611010718+0.0510209152235728i
0.0394010545382407+0.0691731358087048i
0.0185135184607431+0.104790800994805i
-0.0430965936249338+0.15025480209181i
-0.074703279186315+0.113372742065828i
-0.0790135602939057+0.0713125142547279i
-0.0907706840840511+0.0421588670815353i
-0.0501883333855656-0.0284249256814701i
0.0348759416565396-0.00618573819765815i
0.0585505740738882+0.0733630990974549i
0.0355203688606753+0.0709632972724986i
0.0265556039650238+0.0583339344500293i
0.00360246162621101+0.0310598773846275i
-0.021936982683492+0.0355912823271516i
0.0359791257514+0.0309955113478128i
0.0987977799208192+0.0473192773436423i
0.104958395011018+0.132665716634535i
0.0486981001045109+0.146571831431485i
0.00819773086377374+0.182024396003254i
-0.0109316003893307+0.150340048322888i
-0.0514906834348137+0.0807261624611743i
-0.0277978128238574+0.0777490358573221i
-0.00245278700166372+0.0404306762252874i
0.00204893496518383+0.0438552691753835i
0.000162929330549119+0.0506525346954163i
-0.0379841588137855+0.0825315180558394i
-0.0824512793356995+0.0690193696121691i
-0.109848512839923-0.00965931629946479i
-0.0777689908435201-0.0387766121771701i
-0.00595441629759775-0.0634001319356839i
0.0310603490839887-0.0411161754621702i
0.094755487185987+0.0174546840210326i
0.0831852840041917+0.0936298052147037i
-0.00176245138069981+0.12225440758824i
0.00638514170926257+0.0832081152153287i
-0.0224827713888614+0.043432241208927i
-0.00639369009837221+0.0320546255151783i
0.0399653580046031+0.0398526263778277i
0.0580030350963143+0.0463789808431673i
0.0444739730044019+0.130906037065393i
-0.0365215421994334+0.15583948878279i
-0.0709501901672751+0.121957820492613i
-0.0972579690653466+0.138624260010261i
-0.068266523248844+0.0453054699003916i
-0.0258474113240944-0.0124591214329614i
-0.00429551602046721+0.0540572314301082i
-0.0215530349820002+0.0839200272920692i
-0.0334394094856446+0.091233137922837i
-0.0312546678096464+0.113102668718233i
-0.127766742402647+0.0995335386584953i
-0.10922826066504+0.0091203753521689i
-0.0404715774616509-0.0110905342330415i
0.00092933975961096+0.0145039785441944i
0.0617182407017288+0.0346713626074739i
0.012674131243057+0.0792222666411967i
-0.0108870191839792+0.0846525932460958i
-0.011705557764091+0.0764305869087959i
-0.0515498136649104+0.0243829667787489i
-0.00910879579348323-0.0265027952024715i
0.0361118281580949-0.00804295443856601i
0.0794176708429424+0.0606505787341406i
0.111086695098661+0.112907742315006i
0.0429921403010691+0.128758201714372i
0.0100308806836743+0.124012703086809i
-0.0095982000900472+0.0820653827878421i
-0.0310223955755089+0.042486465683356i
0.061942223113484+0.0174826369023318i
0.100033006965785+0.057147179377538i
0.030248466661635+0.141042390261423i
0.00527176611268543+0.163660866138295i
-0.0474657305430012+0.138670991653892i
-0.110331958777307+0.0947378741534813i
-0.123905792049934-0.00431409745026668i
-0.0766086697162377-0.0560914225381683i
0.00503239050378625-0.0486949300830608i
0.0284824272879904-0.00685933624399015i
0.0438863470743852+0.0610206150280488i
0.0196260113767486+0.0418595381055044i
-0.0288920271873047+0.0455650477564045i
-0.0449257082024829+0.0347561710931712i
-0.0223180169393647-0.0240509982970639i
0.0389966464283995-0.030764175371638i
0.0952451002431269-0.00823951618082787i
0.0954775388888626+0.0779407738003799i
0.0248586086436985+0.174385032364643i
-0.017305095068636+0.145859437755474i
-0.0353218212974006+0.102440929172035i
-0.0736756850065633+0.0513271176292091i
-0.0596119667021493+0.000918674766178574i
-0.0132720990994239+0.0371309750605693i
0.00359208118727966+0.0339903281425209i
-0.0157027847015638+0.100558600220716i
-0.0421854744064533+0.1250539195864i
-0.0482777727544593+0.0630671133036496i
-0.0895673792400515+0.00842018100461551i
-0.0384247932740808-0.0675007685648395i
0.073799846393866-0.0191146131976762i
0.0834463503493316+0.0254668159356483i
0.090435031433096+0.0927537135112623i
0.0214323046704329+0.118550723848036i
-0.0594031726430293+0.0791848793383484i
-0.018278781981025+0.104432527484249i
-0.0166588086306001+0.0410392428298509i
0.000551068119660454+0.00292228488375912i
0.0585520338235113+0.0693239750457483i
0.0238790564785069+0.127556545502371i
-0.00656308081736155+0.140734979559388i
-0.062883303549064+0.158107001584348i
-0.119317964856287+0.119788808257087i
-0.0643787768795754+0.016634967486236i
-0.0209652713398245-0.0172432693202526i
0.0466652567188188-0.00235326654106796i
0.107404093507202+0.0216764865761825i
0.0767051969457477+0.0911085307180709i
0.0207564439777882+0.130067410552385i
-0.0453128683864461+0.0881273786093965i
-0.0111970694236724+0.0443609322315205i
0.0584034751125235+0.00327273916374264i
0.0765457292919995+0.0150568678155901i
0.119479376437349+0.0953924014584103i
0.095128049129516+0.157263729326592i
0.0165679044602412+0.200431119264772i
-0.0561729162555843+0.161211332810826i
-0.11163053743328+0.107479979749071i
-0.0814194778648559+0.0656866774620168i
-0.0384698730407664-0.00100847670688171i
0.00817139662518758+0.0336519079401478i
0.0321516962391655+0.0613812379802645i
-0.0271645479263236+0.089882562085016i
-0.0451559312485353+0.0994733178084691i
-0.0900376434139385+0.0474933570202576i
-0.05652232402213-0.000321014269863636i
0.0157252958212203-0.0328138505881036i
0.0415761727427598+0.0029244457331951i
0.10621576692796+0.0646124035648219i
0.0374454620831337+0.103936616747411i
0.0162061841460703+0.110403448741226i
-0.00927720219642742+0.110970728245704i
-0.0913110491238074+0.0484206223492117i
-0.0283469645079982-0.0232888160903706i
0.0115466393123004-0.000270551471255273i
0.0393756972309171+0.0167218426368339i
0.0850117045360518+0.0755318702434259i
0.00954427983437622+0.143409341635962i
-0.0718560741409658+0.0842103809596993i
-0.0943658585009754+0.0343836919622753i
-0.0514326318985892+0.00235414810637719i
0.0240766361495097-0.0502978445304447i
0.0735623566459355+0.00022384802419778i
0.0883591077311757+0.107345260487903i
0.0560612396987765+0.161405986646904i
0.0154535106885137+0.187845368996047i
-0.0567699186564248+0.134018982714009i
-0.071882131175493+0.0606235537420902i
-0.0251826472361841+0.0502756119052i
0.0366314488667113+0.0037357631568425i
0.0327873971077304+0.0776940419060142i
0.00489765238241568+0.154462618880251i
-0.0128995323220438+0.136506060032201i
-0.130226941341352+0.121787654628683i
-0.122247193478862+0.0254514855679094i
-0.0430292148129691-0.0204179813992761i
-0.00292111369625798-0.0351232973570462i
0.0631018689402795-0.0137770211532226i
0.0968553475361375+0.0541420479160213i
0.0706413064479767+0.125328538665937i
-0.00857681626374761+0.134633221749494i
-0.0302464369948038+0.0466824443955957i
-0.0199752669638391+0.0235444500434226i
0.0249844075776064+0.0273832100972782i
0.0687261780798363+0.00906394977271641i
0.0717723575275906+0.0847851573644348i
0.0576473359809229+0.175334948112386i
-0.0275993548676916+0.141913942323403i
-0.0809222489852581+0.0951487940322988i
-0.115320931440478+0.0454454976245897i
-0.110972508004456-0.018586958378194i
-0.00793872097988249-0.0281740325226866i
0.0545370006865708+0.00330760306355776i
0.034012704076691+0.0427031896279924i
-0.00632287728954909+0.0694087886254756i
-0.0358733612244269+0.0615101850323504i
-0.0563071307804873-0.00456949581811532i
-0.0195503636939226-0.0647287726881272i
0.0547519015446738-0.0533503781941383i
0.154272219804825+0.00610034607335696i
0.148947148140071+0.103222747641448i
0.034538271701968+0.195062642992421i
0.0178446884709306+0.179113980450354i
-0.0521629016402001+0.107053292286892i
-0.0894426875254946+0.0650110820214823i
-0.0148757455446231+0.0660039526683835i
0.0136421550738825+0.0762735378341833i
0.0428130003114686+0.1217697802787i
-0.0200730850738161+0.196401295546807i
-0.110340161375317+0.175865543664201i
-0.14117307578924+0.119733985102968i
-0.138143277989371+0.0406487760702133i
-0.0725131858301463-0.0334069827508823i
-0.00537065341069245-0.0506526995727268i
0.0687904133237789-0.00356542993445331i
0.0431944613284015+0.0815750165511431i
-0.0358014828447621+0.108567130958661i
-0.0646708700506919+0.111598060740971i
-0.067184249455997+0.0325610710243871i
-0.0320335200651375-0.0228992194066501i
0.00330603245932518-0.0186775921508087i
0.0947464532613832-0.00072635481112113i
0.108919281563023+0.0704218540145782i
0.0778990861797044+0.13155107447257i
0.0228797416731967+0.170627124694901i
-0.0674835820675106+0.110171751931682i
-0.0298225875657166+0.0362904946542725i
-0.0258481402009492+0.00945193909770972i
0.0356038301854225+0.0273679886553287i
0.0824868007401464+0.0675523903959798i
-0.00238527391709849+0.119754436732108i
-0.0307727790175352+0.173924635573961i
-0.0831025005572772+0.114224918902624i
-0.117081482784151+0.0258878279804944i
-0.100335916925129-0.0144229176926845i
-0.0408502648413441-0.047731232533369i
0.037345582871839-0.0507601852498763i
0.056150781426328+0.0177988286781863i
0.00960495057586084+0.0954905733647592i
-0.0739697705084749+0.0704838974582917i
-0.065268223359561-0.02233080814443i
-0.0301907435548228-0.0395076102677187i
0.0275063262761813-0.0564909280648183i
0.119769218938952-0.0264212683947925i
0.104389413872567+0.0987552406076988i
0.0913967711819555+0.113241749196155i
0.0358149416617304+0.135079148083677i
-0.0684990015906241+0.138329841806634i
-0.0626892943152548+0.028250355850347i
-0.0231437260087553-0.00329911030288402i
0.023425451225203+0.0135642020633753i
0.0548674236761128+0.0413201763595469i
0.0318085241999841+0.131206405000133i
-0.0214732540366675+0.187166036846106i
-0.0815277939820293+0.132830973884846i
-0.134487171879014+0.0423414281210501i
-0.0972433345557995-0.0473348579849901i
-0.0163354919397824-0.0695847191125556i
0.0554731530335723-0.00390324836484914i
0.0996302336648946+0.066166145233579i
0.0543341882986411+0.138190973310785i
-0.0201782055928537+0.132337538232633i
-0.0739407949477185+0.0709804985920464i
-0.0418265616601383+0.0422545626085124i
0.00626462320465815+0.00915200741695912i
0.0403374298040341+0.0326020909948894i
0.0477090571123896+0.125230495711812i
0.0214113492096169+0.184312686892221i
-0.0391373298284717+0.189505076569878i
-0.157724860695324+0.116072736969242i
-0.171093264364232+0.0170025773748648i
-0.10627158653942-0.0368828553595652i
-0.0470202189957747-0.0733131528392321i
0.013320399327933-0.0477532576212726i
0.0165848080489006+0.0349961438768426i
-0.0184213587431908+0.0634395823116096i
-0.0432772035342964+0.00674113968246804i
-0.0403367188602189-0.0530646039688422i
0.00598584334309354-0.109131181530131i
0.103199497077673-0.141790741460389i
0.188639775403327-0.041838782028468i
0.212475235309392+0.0664772672252101i
0.136810538547804+0.143916817945988i
0.0508937288228097+0.197997778176716i
0.00782878860666333+0.138063208300842i
-0.0327635793479629+0.0923705172944319i
0.01444754155479+0.0664483306870567i
0.077613924265438+0.0916731780079478i
0.0543234476220643+0.163268673662456i
-0.00692980540024082+0.18282307094715i
-0.0790778148737163+0.20200704845462i
-0.153211318732542+0.164544491726236i
-0.191919727879505+0.0527156152361851i
-0.121227119081598-0.0552057909701184i
-0.0173971124804291-0.0904285591803555i
0.0280333111185205-0.0270528710734453i
0.058668831101089+0.027715760090155i
0.022746045687701+0.0522825208581874i
-0.0270595747707738+0.0570872010838285i
-0.083116044293963-0.00798492971808615i
-0.0364823887478919-0.0647255398130525i
0.0656658933415358-0.0565977989771821i
0.075171866415591-0.0218140007552288i
0.117221822478535+0.0713566814859544i
0.093027325932426+0.160304796649847i
0.0231248241722046+0.160890868190941i
-0.0760623086399947+0.127411243591844i
-0.132139398977684+0.0543657598731515i
-0.0601129030308837-0.00471743857069531i
-0.0258271482281599-0.0012228521312155i
0.0135740655757947+0.0182861168742246i
0.00120410273328365+0.0829620405796641i
-0.074110762839136+0.110921526336801i
-0.114883314424761+0.0422307754309874i
-0.124491534627823+7.92725431209085e-05i
-0.0327526243108186-0.0626291494688563i
0.0328529548260686-0.068356492230305i
0.0875922445651426-0.0231519316590221i
0.132813764155613+0.0274796615150327i
0.0523713506331736+0.137140653447011i
0.016118291860104+0.13721990337463i
0.00108592772845271+0.0840019780776194i
-0.0342572150455286+0.037462266065698i
0.0185316321461704+0.00103605550304348i
0.0766418504465125+0.0766896498725815i
0.0798540681173631+0.158129202725854i
0.00172339944789285+0.162011876446506i
-0.0874618812308996+0.184679157741523i
-0.116183984404264+0.131463550623946i
-0.133582668432027-0.0143135418739643i
-0.0808260112550402-0.0486597135760188i
0.0165391404774506-0.0436455807740248i
0.0527058851116346+0.00201565641242491i
0.0660378219768111+0.089708422285956i
0.0405635716544501+0.0841167774147317i
-0.0553028428093936+0.0571900824685699i
-0.0806970203383572-0.0198264937453808i
-0.0431957717072817-0.0945740851047115i
0.0447013744457436-0.0542308503396997i
0.141589276153838+0.0141710459531723i
0.118780537934439+0.0581553158986864i
0.0393125684951797+0.150491878735656i
0.0167204983160032+0.173327835162421i
-0.0469906781536731+0.104809778757026i
-0.0877322575925527+0.0312232050547575i
-5.96164626463149e-05-0.0498875555303104i
0.0388018310827749+0.00561569262514017i
0.0826438958743471+0.105532407463576i
0.0387276177437616+0.147309072753655i
-0.0773757032096898+0.168027596244216i
-0.116122821858166+0.110142309275932i
-0.14158558994746+0.0272671642685065i
-0.103469517572081-0.0293729656903982i
-0.0209911850103232-0.0525809375338443i
0.0545546622142901-0.00383297555722448i
0.0602169879280646+0.0290770344585501i
-0.00582931272227137+0.0867835215874204i
-0.0609666948480059+0.0825267410072209i
-0.108224472067443-0.0272411376595107i
-0.0733308879126406-0.0554816871674087i
0.0300188955565584-0.0729496765335711i
0.099525809023216-0.019844696159778i
0.116686346432919+0.112282677838059i
0.0660847927162526+0.147046577851107i
0.00670667842991205+0.126217525305445i
-0.0530388133856329+0.104014705207239i
-0.0425787540381231+0.0592803366722868i
0.0398110352946386-0.0223036533509074i
0.0907689633533215-0.00604950762497878i
0.0991006490012909+0.102154824827699i
0.0496377872917363+0.17253480957321i
-0.0358949108867603+0.20071856651577i
-0.125216814722925+0.123852756233508i
-0.120514008142284+0.0179739101968398i
-0.0232829029679582-0.0144708920685465i
0.0391326754336587-0.00616610828429364i
0.125719037389672+0.00112435041938798i
0.162020307046404+0.0966880611087335i
0.0427181169840058+0.186916044847025i
-0.0442090469388896+0.124245867573359i
-0.0611659768626338+0.0582178047136627i
-0.0376265273229548+0.0355215382022914i
0.0217574691346916-0.00132283687003132i
0.0637156801463081+0.0398629532330135i
0.0884769500515975+0.13197865960361i
0.0228260113413088+0.176870028191646i
-0.0816052749389388+0.170551170497876i
-0.14524178356601+0.0931804680119874i
-0.159614602835503-0.00594610847564932i
-0.0923523254628792-0.0739990073131753i
-0.0324236559969738-0.0811319847495848i
0.00798074848822898-0.0192215871883489i
0.0338400673729247+0.0465769798165536i
-0.0381729514460098+0.0528593322478994i
-0.0891389188990632+0.0436728302572854i
-0.0631463541179681-0.0325273325056001i
-0.0329704518583413-0.119209191262858i
0.0506484774793824-0.126044812842712i
0.113545398068509-0.0481259659869232i
0.136316531773063+0.0517550335064626i
0.112643507823465+0.100399540025076i
0.0195511159053662+0.158880513142342i
-0.0263451205112037+0.0984580011958471i
-0.0316865809585393+0.0278984299301935i
0.0161615531805085+0.0305662914975938i
0.0836431411283744+0.046464365321462i
0.0847808071573709+0.132442746726583i
0.0211772500039949+0.185358509581424i
-0.0190002483792909+0.166389039284047i
-0.077097068541347+0.143092677692748i
-0.132071948320297+0.0786222647225814i
-0.0588809644282753+0.00198840941712946i
-0.0175835225757503-0.0146125736264581i
0.019368674624549+0.00428242546106718i
0.0347431889511635+0.0825598701627412i
-0.0524313865397207+0.100705455627566i
-0.0926607259813865+0.0983896900396961i
-0.0850716875980763+0.00843518318145143i
-0.0531607943547856-0.067511650113946i
0.0089886889973119+0.00713395957929616i
0.0480629994966642-0.023765859517686i
0.0739119668735147+0.0583801202203619i
0.0310582596268674+0.150387809232734i
-0.0328327320490719+0.132144274093896i
-0.0671368492851401+0.112047681809141i
-0.0730933640988664-0.0181303717591579i
-0.00205173641367291-0.0346312016376298i
0.0887254619204148+0.0129083582340634i
0.0913170223182113+0.0323150122399303i
0.018784519706983+0.114425759084547i
0.0009524072959711+0.13418868158266i
-0.0745041222956783+0.11462127626327i
-0.124120716753383+0.0529259112901327i
-0.0367975105103517-0.0526086619611295i
0.0766176358487023-0.0651173042764134i
0.114206356734375-0.0144057996532411i
0.0957207806395277+0.0700804817753825i
0.0546263321441683+0.139157406765922i
-0.0316914345750745+0.113502688814719i
-0.0812584006504225+0.0543896311097389i
-0.0505642588663975-0.0190430558767523i
0.0385917154116523-0.0378032124647973i
0.0926215971159287+0.0437355016336803i
0.10127779700865+0.0838573271149454i
0.0727824679448864+0.117704169189247i
0.00619070849685252+0.123280871653776i
-0.0710656254034229+0.0551097147730755i
-0.065515777238871+0.00387903656899339i
-0.0160859381683787-0.0518903542839333i
0.0184017027122321-0.0453821741170839i
0.0838400911378061+0.0400479985858163i
0.0642298157756858+0.104647376031014i
-0.0162405625787354+0.105916268098579i
-0.0522589152159776+0.0861588732937697i
-0.0694384167994553+0.0305222583934109i
-0.030540166321575-0.0160131991663862i
0.0296784223314682-0.022468271426151i
0.0892524748410317+0.013952968398686i
0.100298589999584+0.126339973871779i
0.0277472348191435+0.146146985783288i
-0.04473993799023+0.103044721171196i
-0.0827116627844844+0.0814089609720916i
-0.0551279438854802+0.0235902224445482i
-0.0352605997532175-0.00122515436602085i
0.0192156922000562+0.0286271700981932i
0.0558518374783031+0.11921303334455i
-0.0223292387698105+0.167597115982585i
-0.0913943606863648+0.137002005325481i
-0.134050090879357+0.0778911365511614i
-0.132594438492369-0.0147759045621939i
-0.0836737811371301-0.059018689263799i
0.0147584748046151-0.0760181902284831i
0.0817563486030474-0.00382385344215354i
0.0345926150213177+0.0624190937083546i
-0.0145682229662559+0.0436581616483562i
-0.0694258885901052+0.0455999983508773i
-0.055247374669705-0.0137549539304049i
0.0113458356601785-0.0509038972750362i
0.0578233000512706-0.0575606519715137i
0.132889985685857-0.053489174880621i
0.142902998434636+0.0625780730975254i
0.122219423942776+0.115476568342991i
0.00981446915797321+0.129076700446227i
-0.0730737726148494+0.150725357320411i
-0.0324949425800817+0.0510475421115734i
0.0104633171856402-0.00700381317412029i
0.0705197558631111+0.0335588356864604i
0.0796018167334641+0.0722778088868688i
0.0647144695543431+0.135029562929324i
-0.0398076553318746+0.140884064094691i
-0.0971938301011862+0.0611536814011665i
-0.0943034407747836-0.00965748570252504i
-0.0604545829039726-0.0535983705500629i
0.049292147778782-0.0154650962425692i
0.0672234252622538+0.0468127649732025i
0.0759535135993236+0.0642274364220083i
-0.0166979721410955+0.0823148469832181i
-0.0742210282049036+0.0851024523496457i
-0.0585275640696527+0.02191785343843i
-0.0376627495095039-0.0464444572632325i
0.0626286308785824-0.0538311561350967i
0.104214752988969-0.00259152358315048i
0.113146818358472+0.0801911274098119i
0.0433466542414565+0.117354580629891i
-0.0560630600062318+0.148524026400108i
-0.0998727034091585+0.0804489394791318i
-0.0895677102419341-0.0122776442498457i
-0.0456923183131341+0.00263978104893928i
0.0349810643577058-0.0209369368035787i
0.0799126023250174+0.0520926807044335i
0.0342799471604598+0.109142401389282i
-0.0532058344422793+0.113760290632823i
-0.146712266551017+0.120565698755731i
-0.116901130209503+0.00181282531480948i
-0.0361894710691889-0.0461253466448189i
0.0175429208675046-0.0600063529629502i
0.0556394795580648-0.0384430802349788i
0.0614315689526766+0.0592054352414019i
0.00406783645154367+0.0664231729209013i
-0.0582869050423776+0.0363667591737463i
-0.0406774245924892+0.00949719074551483i
-0.0245616554162957-0.0749355257601763i
0.0638305056693723-0.0771684946756517i
0.165778855389847-0.0218569300650066i
0.118365315912531+0.0103634875915818i
0.101577482093272+0.0907611087063459i
0.0492087915393071+0.151882940724247i
-0.0456762888907089+0.112830834284284i
-0.00212182541768177+0.0178196771655313i
0.0372727060450426+0.00685814172089467i
0.0812613396578534+0.0439388341657782i
0.0927142930143243+0.0907430013115319i
0.0412179734052668+0.138737218074604i
0.003939056196799+0.157520675342565i
-0.0846494743705695+0.150087661796622i
-0.113040326761595+0.0576086252553079i
-0.0708097134672934-0.0292213467999677i
-0.0114090406635549-0.0280052871788283i
0.0676647282979898+0.00291837510996402i
0.0362718960759338+0.0662150376467732i
-0.0348098042229942+0.134664597557464i
-0.0736222324107389+0.132277101729852i
-0.107546625677673+0.043563125647981i
-0.0940012942473945-0.0461985413990348i
-0.0202049808202391-0.0486963074495318i
0.0778158052668104-0.0307902904417584i
0.0549942090651895+0.000638706666794368i
0.0171146492486884+0.0940626390612123i
-0.0146006274757847+0.11034559705564i
-0.103758145062015+0.0457474757596261i
-0.0885775875751264-0.02101278059131i
-0.030462250942845-0.0766859563973653i
0.0443994358922618-0.0639845945506206i
0.110898889712143-0.0308052934838206i
0.103997442873498+0.039510081532413i
0.0151956721618959+0.107072306802884i
-0.0351342209100355+0.0961461090180014i
-0.0517634650444031+0.0354875093265759i
-0.0463812230073897-0.0562325250252092i
0.040386635979539-0.0772772395461182i
0.0972516014731044+0.0264779136563282i
0.115701959099432+0.0996112465383993i
0.0314761295014627+0.124345352749858i
-0.0249269794057674+0.156502182576074i
-0.0183361680564774+0.0995537009350418i
-0.0412146078261268+0.0533949369735389i
-0.00898353722038759+0.00774370666744353i
0.0199800877626604-0.0113731128180221i
0.028423689779367+0.0719184736183416i
0.0419426739234112+0.122047983492887i
-0.0141941160289301+0.144022041734071i
-0.092216424762323+0.0789044897693968i
-0.0861611642779853+0.0170164642422805i
-0.0245874455394336-0.00874479199074817i
0.0340089145980539-0.055226574434579i
0.0597331262466186+0.00348870945838238i
0.0609606270253066+0.0622768942857905i
0.0351316696982377+0.103292164515843i
-0.0018439421224301+0.106655315874366i
-0.042885473422765+0.00959075210038496i
-0.040467812460739-0.0296567164208388i
0.0301272190813063-0.0362414410705049i
0.0723459272429031-0.0174576642532225i
0.106228908611301+0.109714898123589i
0.0922009506268438+0.15447192062009i
-0.0401924471114386+0.111491223369196i
-0.10593211685162+0.0692206579289782i
-0.0750233159210895-0.000314817326328264i
-7.36706844230751e-05-0.0164575510830146i
0.086688378614816+0.0102343306936549i
0.0512878307603679+0.0614326636420717i
0.0332553897826744+0.122550141089117i
0.0043486446312011+0.136859305564699i
-0.0796101630294101+0.0571022181060176i
-0.092676430945543-0.0301300806610067i
-0.0626450920698864-0.0662334865969177i
0.00842503561481124-0.0672856425879573i
0.0910667744173438-0.021067607995132i
0.0943858667563431+0.0618833452763457i
0.0285601017429949+0.0677883408180059i
-0.0171882503423033+0.0198679033148553i
-0.0460562337568458+0.00248377928158827i
-0.0406616156552898-0.0459847350773155i
0.0455647960150113-0.0800771115797806i
0.0972116792360637-0.0373983866449853i
0.10264891238905+0.0555189189478865i
0.102168515455001+0.107506993805181i
0.0279842829449398+0.151578601848759i
-0.0168555366531166+0.105977476094593i
-0.04682454285015+0.0237310621339324i
-0.0334052382694065-0.0138792073166502i
0.0472165120424433-0.0206269884101934i
0.0807570852376832+0.0415434831252607i
0.0381638922378512+0.13564989181186i
-0.0313689278966184+0.199036534879294i
-0.0610098296281048+0.146085198330092i
-0.100132791392118+0.0777107057633115i
-0.0826608831201877+0.0076074898872912i
-0.000292634176344751-0.0364098972674162i
0.0550581129825451+0.00649564108865146i
0.0520223222921502+0.0421539234867613i
0.00420418112368776+0.0734933782159319i
-0.0510382634620982+0.0983316866513179i
-0.11759363010188+0.0142258266546391i
-0.0663693050728159-0.0536697291528504i
0.0323153335936077-0.0415112019550579i
0.0695135912281929+0.00862976244561217i
0.090560204661596+0.0643915355984035i
0.0538385341114693+0.100662900982055i
-0.00297929357567249+0.155353990922158i
-0.0486115427120833+0.109533827252928i
-0.0461849157368292+0.0398518679002731i
-0.0243996054293318-0.0151714211633002i
0.0426941664085295-0.0291808181413551i
0.0867726276780174+0.0369917841570738i
0.0388912675819565+0.0899319748434617i
0.0156066047074016+0.1222593904381i
-0.0522669674763018+0.0603474752401039i
-0.0782783467408655+0.00761906736186989i
-0.053651606578379-0.0372221499590152i
0.0107553283088837-0.104493274727746i
0.103370692111146-0.0411112211303148i
0.0840290586047398+0.0481727279177482i
0.0668836978892594+0.0715580228284841i
0.00106140966450048+0.0780313042299865i
-0.0611571508604328+0.0648879529203176i
-0.0116889134836364-0.0273073931359982i
0.0690390979778826-0.0715618441948795i
0.117585517964167-0.00539317753026144i
0.102029118201805+0.0458767181615926i
0.085871200881403+0.136384909443168i
0.0077664276446296+0.158416523485006i
-0.0540700681504845+0.108355108286296i
-0.0329073455394434+0.0632833634725593i
-0.0333954082791398-0.0111842709691325i
0.0170872113346131-0.00678528846063723i
0.0497666782475862+0.0659423881907218i
0.0299511221258555+0.0977182206544408i
0.000804366346308434+0.117784771155584i
-0.0865401400670613+0.127680076120434i
-0.0785833646528529+0.0190032175161077i
-0.0529308158395684-0.0235718634047979i
-0.0460662392728714-0.0246019440760771i
0.030361776238322-0.0283585422363165i
0.0641508946757664+0.068350542520359i
0.0286544208806986+0.118511511805308i
-0.0202522325856449+0.108303709510452i
-0.0566606341481562+0.0268072283292833i
-0.100234213145549-0.0178349955307048i
-0.0156579052530268-0.0170550656358298i
0.075542392825073-0.00935164861586687i
0.0563864867833496-0.00167532574795382i
0.0353192446524345+0.0336256762456989i
0.00116728500624906+0.119135959350916i
-0.0390526624624051+0.0672581978896924i
-0.0600195339996603+0.0121184754155735i
-0.0298215728323874-0.0398008469465066i
0.0497161273115395-0.0691998576369409i
0.097750667120109-0.00473803462222502i
0.108543077849856+0.0308366111154985i
0.0393340937989901+0.0804228402172053i
-0.0435975937026691+0.0732984702561394i
-0.0185166098064278+0.0297965738187137i
-0.0478390166325947+0.00110813544167971i
0.0137019631859843-0.02343437107253i
0.0996102533529125+0.0156494416078052i
0.0713514766137298+0.0616421530505285i
0.0670465530001161+0.119639545728761i
0.00618658386996465+0.109374404054247i
-0.0561708459879889+0.0542619553582884i
-0.0711146792715905+0.0280692338394488i
-0.0339488195047263-0.0138696733633695i
0.0264281555843043+0.016576488223585i
0.0562886794579177+0.0420054677885013i
0.0021008043338283+0.110328982145473i
-0.0326055518967884+0.131560423314468i
-0.0286575013754528+0.0618002559942001i
-0.0953399720432126+0.037561860437304i
-0.0578510639153153-0.0555579686629327i
0.00385533894664685-0.0538898129059946i
0.0025500048306444+0.0133545707489739i
0.053591214619596+0.030630108486387i
0.0322431103728563+0.0701594471588198i
-0.0554231578133807+0.0743576554157732i
-0.0421522832056915+0.0561586208820987i
-0.0246803279469964+0.00104461581791692i
-0.000354932186902422-0.0466969845773914i
0.0664608773443009+0.0023968069048407i
0.101559420624898+0.0626137723239985i
0.0502583968635321+0.0931822847389285i
-0.0630191903188571+0.104470958287177i
-0.0625587736874345+0.0563016110025465i
-0.0455944481061573+0.0114375064340393i
-0.0334380887167249-0.0158300445660179i
0.0259736336127353-0.018251254032834i
0.0402719084680787+0.0258910385117469i
0.0202978682503478+0.09884764630279i
-0.00809080939753874+0.137337338450361i
-0.0230435880242146+0.0634368788689709i
-0.0900678970032768-0.011357778832559i
-0.0631432882848412-0.036551445601593i
0.0338393573977517-0.0612561319136749i
0.0400859269062794-0.0330193521229265i
0.0716503314703624+0.0337223246849004i
0.041848613835679+0.097623059765503i
-0.0163256334630713+0.0671591901465634i
-0.039814929324152-0.0104290668707224i
-0.0369694080399479-0.0033726518337738i
0.0432896046049608-0.0227009873985908i
0.0702617649396155-0.0525235998781139i
0.0848842702749821+0.0279868309530732i
0.0880629329547719+0.108102600164596i
0.00183940569059372+0.118173220333134i
-0.00610939194289454+0.118869842834411i
-0.03622344951459+0.0504465673860951i
-0.0325123347128559+0.00747807645606766i
0.0508169381980526+0.020552325154558i
0.0485072873894474+0.0367194712309155i
0.048558702195581+0.0857543223994541i
0.000197203104050037+0.101727415523424i
-0.0732236853925494+0.106213521218766i
-0.106962456097975+0.0448848776315443i
-0.0813603848808025-0.0247704578202649i
-0.0409297008368312-0.0436520555074305i
0.0177977899249012-0.0425063422879892i
0.076311762799132+0.045068754405968i
0.0526288170325521+0.0910287253907408i
-0.0340685514114249+0.0471229731874228i
-0.0756785529380064+0.0246888883890323i
-0.0452622331068644-0.0192615433453409i
-0.02948478817452-0.0530467414781544i
0.0119817800790472-0.0165111612562906i
0.0776012624435265+0.010297510193149i
0.0979887453951271+0.0539226676748306i
-0.00557566461013591+0.0743141041424461i
-0.0272275558141126+0.0489895595032819i
-0.00229427443587694+0.016182026666302i
-0.0159103685457191+0.000192990669996101i
0.0309779867063568-0.0405451675383755i
0.0807634622900982-0.0409909899306841i
0.110530042363847+0.0599754455872862i
0.0281764674010738+0.0741272878618886i
-0.0258363363549816+0.0822371072786773i
-0.0440296331719186+0.0474455714335416i
-0.0532349014892151-0.0377695758694827i
0.0186471649250201-0.036025273721624i
0.0761249691069075-0.0214506306787044i
0.0774888279687068+0.0445046627167813i
0.0472623583785644+0.0937267773993165i
-0.00599190277787212+0.0852255825535009i
-0.025531211791314+0.0851936281667273i
-0.00168437060624334+0.0120444482424014i
-0.0243908177450343-0.0324714978971357i
0.0458222489374925-0.0402854880199916i
0.111584884633057-0.00542324113985954i
0.0675927552087262+0.0794677053811687i
0.00422970245925165+0.0974195040480046i
-0.0351234439270859+0.10030477225985i
-0.0431384109140642+0.0502123833873026i
-0.029808419566732-0.020810014694089i
0.00690689231854175-0.0665251528038962i
0.0293894438036254-0.00743405730140026i
0.0504291349468843+0.068098553703477i
0.0146899438153844+0.0694608337343564i
-0.00493863939346452+0.085958535038754i
-0.0256774064366457+0.0187417263547606i
-0.0465095166988906-0.0264804537437218i
-0.00969843012682075-0.00501662453698777i
0.0236316913719653-0.0184392667208295i
0.0325305889058569-0.00627152539565975i
0.0187197469699986+0.0546747255398302i
-0.0199146192033754+0.0707887421463857i
-0.0348035360842406+0.018807447419606i
0.000102143880291013-0.0104659514592113i
-0.00797708525171184-0.0358607428302489i
0.0372909431858541-0.0367329872217407i
0.103208844551645-0.0108840905989362i
0.0609275840957549+0.061406577103203i
-0.00164795662396287+0.114926389718534i
-0.0256659143789725+0.0775791586887106i
-0.0537865824315314+0.0252255597087981i
-0.0465299507816857-0.0308572361572092i
0.0142783393887904-0.0312365467949267i
0.0461210183138093-0.00478985762428556i
0.0598703253219812+0.0473719753782999i
0.0369211165763417+0.0789870676743479i
-0.00872507628239274+0.0523403894111473i
-0.020745005580929+0.0187335802101301i
-0.0347794868250346-0.0357518086126517i
-0.00669582028694271-0.0424233786420338i
0.0757852616713084-0.0238288737803402i
0.0517161680248679+0.00156734686071337i
0.0522525127018576+0.0551458598076116i
0.0161601633422178+0.0852737712315378i
-0.0459442454630047+0.0349385229759002i
0.000869131845797466-0.00037029438562393i
-0.0344533454567429+0.00199662525988941i
-0.00106412600309129-0.0160704379869731i
0.0666012758066083+0.0681414464928665i
0.0858417465010266+0.0972084633588517i
0.0480653173219381+0.0709074831607139i
-0.053586322988594+0.110137527348913i
-0.0370907720738022+0.0802775266162707i
-0.0157244336019348+0.0217318671913329i
-0.0369516956968016-0.0267292236473105i
0.0156252947662824+0.0108592995397491i
0.0387837201344629+0.0603243617355219i
0.0143080982386277+0.0360895281799447i
0.000548303632117064+0.0540630467885245i
-0.0502569661940351+0.0247567705167086i
-0.0353079777511882-0.0307304202764123i
0.0128044690078657-0.0441175088373423i
0.0633638623634872-0.0721497576722349i
0.0933513638684451-0.0349871035117203i
0.0365084001671646+0.029511166422211i
0.0435453164108729+0.0112828640051788i
0.0187393201850909+0.0305991039459985i
-0.00274864768788262+0.0261422876283622i
0.0528558360256513-0.041788222498361i
0.0430194994119444-0.0339206215096831i
0.0528434880190021-0.00788179258184841i
0.0689854520040696+0.046641996849723i
0.00989412785312349+0.0955778593873939i
-0.0130270742973268+0.0806339096808014i
-0.00694061610121957+0.0462150058404993i
-0.0419442026701271-0.0119519787741865i
-0.0316573845566457-0.03842158618504i
0.0460948104726848-0.0123074324251223i
0.0751188297474356+0.0228602470513842i
0.0366203109692649+0.0343818723457905i
0.0226772651795783+0.0500867921078708i
0.0135364241058964+0.0677251002267111i
-0.0159441539429292+0.0121245108168186i
-0.00728045454939763-0.0272171826987592i
0.0697128903037186-0.0146663509213574i
0.118854192027462+0.00402228720706273i
0.0817847904155092+0.03276662902298i
0.0227075223118638+0.0792982382013573i
-0.0218963234816725+0.0950164670624604i
-0.00708599881009239+0.0435655890190886i
-0.0171234521346364+0.014542000351834i
-0.0117364978663739+0.0169490496100273i
0.0334070682878598+0.0355907260405767i
0.0274693053823909+0.0549134986886683i
0.0105917749520846+0.073496151377812i
-0.0758749612738495+0.0852040022871799i
-0.0655858553642413+0.0433952093981722i
-0.00205064491130894+0.0135300351105184i
-0.0231277488979424-0.0233946015339843i
0.00414512439406122-0.0675337138500778i
0.0486878898003452+0.0096125058355686i
0.0469205052261731+0.0417676707774132i
-0.011090803729+0.000370553851469106i
0.00820659317997462+0.0120275198243152i
0.0134299218108209+0.0106296511048216i
0.00467642022552605-0.00278306711705811i
0.0463531855980374-0.0128731774399509i
0.0585122868301366-0.00309619446605574i
0.0768348554944422+0.0315955240904843i
0.035192052281395+0.108396879203048i
0.000471112765894504+0.0969090209938944i
-0.0178158396924674+0.0178541402901408i
-0.0177946285190985+0.0446057463344895i
-0.0021486222936976+0.0205493699581674i
0.0182588446241774+0.0128109277290062i
0.0247042865462918+0.0355073226445362i
0.00535657391617456+0.0356090980926771i
-0.001575917154585+0.0635821148309931i
-0.0483485229162174+0.0218975807498788i
-0.0196936287496578-0.0213757433718798i
0.00125788676307786-0.0375755414197579i
0.0257992850253326-0.042853959007927i
0.0535621375471023-0.0187910642668595i
0.0340759605584036+0.0589374949184366i
0.0292248780496936+0.0799869759207859i
-0.0126650785120077+0.0408849227291133i
-0.00114203172711263+0.0413983933404952i
0.00925566463911752+0.0424268245820835i
0.0489511110625857+0.00559774427984407i
0.0843777781012524-0.000704655336960538i
0.0445052161307241+0.0471494646353863i
0.0026660478696449+0.0841167821195848i
-0.00104284023825595+0.0811133165279686i
-0.0148277431156437+0.0447239909097551i
-0.049977999846522+0.0167529855652505i
0.00837951672363196-0.00392371333222259i
0.0214287061988611+0.00339233729431976i
0.00310098492748789+0.00403608071144206i
0.0298457484895876+0.0634070353660159i
0.0185890375426023+0.0675128529866201i
-0.0165157219986311-0.0135314763831798i
-0.0260745387456084-0.00840530490881046i
0.0140544828778663-0.0273993599806246i
0.0246541820088961-0.0172518648850825i
0.0323032456796223+0.014885147096118i
0.0467863033991571+0.0394430010453256i
0.00604908073752345+0.0614663006797881i
-0.0181756971130995+0.050766158102368i
-0.0186645232161761+0.0313335431850355i
-0.0142521672644303-0.005792251599179i
0.020746958528268-0.0142248678666992i
0.0314241841761338-0.00299195464247713i
0.0657570325867591+0.0548799780750174i
0.049441809627838+0.0409104477990149i
-0.0539042636495631+0.0372976961839119i
-0.0176904544995543+0.0784729516770507i
-0.00132164800381044+0.0300454632707439i
-0.00934776906768148+0.0128712062369929i
0.0433149178709867-0.0171965414759882i
0.00554950255939016+0.00674111444762978i
-0.00553088728062849+0.0814079463152686i
0.00192126697715313+0.0795259989748598i
-0.0650928074752292+0.019879965341898i
-0.0463649373485508-0.00411243264662652i
0.0200122463343137+0.00817296333013165i
0.032530662797501+0.00491798358611077i
0.0657185944555882+0.045154688766578i
0.0664569236062266+0.0235575177956653i
0.0303398400110084+0.0537061251199829i
0.00983802795715501+0.0694521527762281i
-0.0174835073730792+0.0212150303146031i
-0.0569736124794317+0.0294254252696363i
-0.0119715919115278+0.00368994627801878i
0.0403374821026686+0.0213526653559798i
0.000239014061750029+0.0211669243701673i
-0.00207426050094115+0.0876358536686145i
-0.021250565198216+0.110774685777465i
-0.0751981453812658+0.0376835641627897i
-0.052927138864889+0.045269533106002i
-0.0270499966474702-0.0250161801129544i
0.00531223433797105-0.0504687684435958i
0.0113062111910483-0.00547252763295098i
0.00942066025900965-0.00503659641193817i
0.0148288512730049+0.00995102770393504i
-0.0274998283242281+0.0410620556077517i
0.0131698963337124+0.0176942712043543i
0.0136426478049818-0.00999870722864359i
0.00129915128769004+0.0315479385505971i
0.0416132710196947+0.0191873760241613i
0.0310334804833164+0.0304308375465373i
0.0294801244513761+0.0723501666237618i
-0.0158984669537541+0.0897344798345361i
-0.00922528591776873+0.0552371771833477i
0.00228076210853039+0.00341448074837102i
-0.0264662144934925+0.0335345230262452i
0.019264164019289+0.0211533814973756i
0.0201200816355894+0.0545015298853412i
0.00204600092967819+0.0513567696273148i
0.0255406244090264+0.0277973102147972i
0.0208284164319328+0.0715976321607472i
-0.007838602241676-0.0122091639407748i
0.00075060026346151-0.0601287610846667i
0.0246733978310035+0.0121246400873168i
0.0457693376595947+0.0190305556834527i
0.0592828385308714+0.0299541587866514i
0.0379446987265658+0.0822457223820283i
0.0165218815076205+0.0373924457073082i
-0.0191537604483586+0.024201206934748i
-0.0340336746032121+0.0288239480461872i
0.00262775839420257+0.00464299750946487i
0.0251737742968733+0.0116067374321768i
0.0358945727689114+0.0363012968935105i
0.00405966680505261+0.0570549363726108i
-0.0315089595335892+0.0356328564881407i
-0.0236117033680659+0.0235713120234437i
-0.0336389447166362-0.0265475505376004i
-0.00439586205368767-0.0662824813765608i
0.0370633912480265-0.0562093420071485i
0.0638039874869726-0.0186879604131436i
0.0511564720661934+0.0486470799246071i
0.00971688016159619+0.0387347620203758i
0.018398034174489+0.0276589774742055i
-0.0300999503233733+0.0534606581737531i
-0.00510263831452476+0.01555535799753i
0.0491597270290634+0.00762564091683867i
0.0206385785987589+0.0384311271341303i
0.0414956294574923+0.0240314515107801i
0.000652287972730225+0.0501401784340988i
-0.046011810738263+0.0935300026500182i
-0.0347124515876352+0.0483111803000503i
-0.0506993561282491-0.0020992355812064i
-0.0256774705271666-0.011189365283251i
0.0036495563478341-0.0107825196251361i
-0.00224929544064664+0.0154721074427425i
0.0128861713056725+0.0257774038678281i
0.0108326540130281+0.0169114154715294i
0.00795519038447306+0.00691811564251047i
-0.00927959535849386-0.00378397817235779i
0.0167315800893202-0.00177551654769307i
0.0614798428836451-0.00885009439919554i
0.0526235434418465+0.0158806871748288i
0.0498181242313102+0.0460112528932407i
-0.00239509312332111+0.0812257638157834i
-0.0238470908032859+0.054521644007854i
0.0216258189645021-0.0275692835798554i
0.0227507320925855+0.00627016504045439i
-0.0319286289626739+0.00530700228001348i
-0.0056738931024504+0.00517248500554086i
0.0393443811514641+0.0324285510864595i
-0.0217348360773493+0.0413746742710666i
-0.0212362788298654+0.0422392037703477i
-0.0115702262932419+0.00667118953296985i
-0.0419802695764767+0.0180619334616068i
-0.0281909599289297-0.0350091597263582i
-0.00891094668571583-0.0379801276335053i
0.0466665856807183+0.0220649090000111i
0.0565524086172563+0.0368571870261764i
-0.0101484319421231+0.0458086797076932i
-0.0124910616807098+0.0227305371149651i
0.0226503226654746-0.0106404828071746i
-0.00638065104187814-0.012173405009709i
-0.0172297099350984-0.00458943074884111i
0.0162177437713518+0.00426417504324005i
0.0413071781362229-0.00930779068775131i
0.0237995725805627-0.0104122728126296i
-0.0267379117839564+0.0693197839912375i
0.0124877301921556+0.00169738974140844i
0.00521005323446411-0.0563576006512038i
0.00304508032815191+0.00284567290210806i
0.038529676315353-0.000745669763801674i
-0.0164283718815244+0.00226509212616241i
-0.00583298125560399-0.0138524478758642i
-0.00656159207382631+0.00496285008501371i
-0.0338747279295094+0.0110884049323835i
-0.00374901661085065-0.0185176989510694i
0.0114104789328256+0.00515147542043951i
0.0202837622191407+0.00742643653883637i
0.0327676376161825+0.0140036971436361i
0.0117906343228056+0.0385192118840408i
-0.00729171522632072+0.031613736022941i
-0.0191217076898484+0.00542228833512434i
0.00907021933687461+0.0132552269687907i
0.0412125222664232+0.0260243390706415i
0.02255283363874-0.0171878153995752i
0.0237857311948749+0.00702600623159641i
0.0336841411064854+0.0258618949426603i
0.0374334195201512+0.0382480729617714i
-0.0131823208966148+0.0529542163381441i
-0.0137864148084049-0.0216322424297323i
0.00651171083603144-0.00502423680810114i
-0.00880357885764482-0.0114612187132787i
-0.00425068744955703-0.00413441778659914i
0.00112981869712822+0.0388077028182589i
0.011101973710009+0.0358820455364563i
-0.0132799661242655+0.0230694910794677i
-0.029643883262833+0.00434705040517056i
-0.015520507014118-0.011283964707433i
0.0391351351942247-0.029072011092512i
0.0328508976675836+0.0102663234794743i
0.0173758696825692+0.00132000382476789i
0.0363891637481804+0.00770428199714956i
0.00602348745956406-0.000536898884874005i
-0.0100671174169744+0.0185354419249681i
0.0132690672775602+0.0142122570349046i
0.0437021434515755-0.0249708970873249i
0.0133824578955433+0.0320116706225064i
0.00783373780695855+0.030114935777751i
0.0325355008154699+0.0489948951684086i
0.00190258133533601+0.0471104505229275i
-0.0129804858031069+0.0244729403199539i
-0.0461038956613911+0.0245935413731019i
-0.0502841864118061-0.0391954316394876i
-0.00852492318922138-0.0217992627754332i
-0.0157436711884687+0.0120373203731908i
-0.00443890971299742-0.0216234411404207i
0.0125017738313904-0.000726883991161662i
0.0102700069614345+0.0274312446326162i
-0.0174202369500774-0.00926885573965193i
-0.00728403041158381-0.0162602241369241i
0.0444272255080599+0.0102986672294546i
0.049907279744004-0.00651595447571757i
0.0769765870768319+0.0166642713878319i
0.078674873431756+0.0499593212677645i
0.0505554195439728+0.0450035408129673i
0.0345813277786528+0.0646806135844412i
-0.0128561745704985+0.0498176579170673i
-0.0107723519900911+0.0313965810557408i
-0.0182719201424509+0.0392662353311275i
-0.0128236762702062+0.0427881567750521i
0.0179819156391944+0.0672169649989909i
-0.0438965435335068+0.0415685481650439i
-0.0330377963556791+0.0221296154020761i
-0.0143445390061889+0.0102558544544956i
-0.0305215890088511-0.0170384616535819i
-0.0123593050949145-0.0212771075834942i
-0.00922370522300128-0.0544036384694819i
0.0191495536347111-0.0204175352965397i
0.0408303230538307+0.0332568424630452i
0.0349795985747738+0.00461586519868389i
0.0241674657182902+0.0152157427759499i
0.0297071525774239+0.0251013565646982i
0.0375710834094135+0.010897755359117i
0.0502498884637886+0.0343004768254164i
0.0545352631656365+0.038318777942226i
0.05324095004546+0.0309129348530947i
0.0255370580330367+0.0260306332152637i
-0.0176727516090814+0.0363529075141423i
-0.0315500034676872+0.0260346827070473i
-0.0310203140564082+0.0267056137240551i
-0.00973059147093526+0.0379047028522357i
0.0233500640429897+0.0302708681548021i
0.00396335708451995+0.0077564664228512i
-0.0220801120161454-0.0128405531536622i
0.011999840042174+0.0252709704890213i
0.00637288560659198+0.00520214738304032i
0.00297970468843404-0.0183435925872832i
0.0208541007619432-0.00930721098273664i
0.00925229421394773-0.000490350914235106i
0.027595347443669+0.00180728094880988i
0.0340742783931203-0.000293351312556969i
0.0287165970347494+0.0245553103444168i
0.028550286065408+0.0144362817316023i
-0.0214380335000852-0.00201614949013663i
-0.0105333425140653+0.0170002847172974i
0.0466143879820803+0.0344949641225736i
0.0304146787490874-0.00876797554304762i
0.0157880946944706-0.00247919975751173i
0.00612381592415108+0.00739554019620467i
-0.0155101202164326+0.00611094817290709i
0.0141961757081186+0.0192666667830987i
0.0378122044757608+0.000906885850261829i
0.00900596863970537+0.00560991815362453i
0.0028008034477115-0.00129022000466461i
0.00794814996038559+0.025044932639462i
-0.0205260107665689+0.0224240009696063i
-0.0122426817466727+0.00396981833120328i
0.0151035870541908+0.0198907486091537i
0.0179013999998517+0.0187637750718877i
0.0234904072096929+0.00151840120568535i
0.0355426842300938-0.0171873367557537i
0.0619987794765716+0.0260514468043108i
0.0246786943997407+0.0382988638759346i
0.0141660787841293-0.00349118936187356i
0.0247058291782852+0.0345506015894212i
-0.00255823694423071+0.0503381809381209i
0.0063455861995752-0.0171157424621957i
-0.0197807264746585-0.0098057340410982i
0.0106966926745594+0.0345308683956043i
0.0386395925693826+0.0181925154484167i
0.0080127615154796+0.0101418180459332i
0.0120138613259858+0.0227241632883672i
0.0150619837320564+0.0222141869797633i
0.0063434967608385+0.0330268258016792i
0.0196364393838554-0.00206877351831882i
0.0221529880174944-0.032126813281597i
-0.00387094026167863+0.00237175764309222i
0.011634252860593+0.0285680437985068i
0.026274632934532+0.0159311295864697i
0.00401649274423225+0.025056220438284i
0.0212367212364899+0.0186498620763904i
0.0294117868624981-0.0408716736074424i
-0.00458223893332812-0.0164984537024611i
0.0266612155983786-0.0219474387374785i
0.0258745441699574-0.00576301449431966i
0.0406633549580662+0.0256720999187386i
0.0415179332005662+0.0089763940672664i
-0.0193352245347403+0.0288662609092625i
-0.00742273129200932+0.0179398762403393i
0.0109787799944245+0.0217430411568005i
0.0123075395482716+0.0149169242371757i
0.000259719072680244+0.0146520323942208i
-0.0148535546521534+0.00576904200141341i
-0.0117441152806035-0.0112727494258242i
-0.00638307267524386-0.00191202699208355i
-0.0174853548155898+0.00957877905740209i
0.0160491198895937+0.0164417314828919i
0.0369966507431868-0.0131412996239631i
0.0172821826826021+0.000348937927763739i
0.0191208703523324+0.0203020299910292i
0.0158274375223108+0.0106157992881595i
0.010888917461605+0.00227850051804167i
0.00949710821997978-0.0249825982762282i
-0.00154426935248355-0.0352705164869254i
-0.000452057372998824+0.00051159425202275i
0.05542333200258+0.0303427891045626i
0.0466863996923465+0.0150484277080046i
-0.020357329390762+0.0511374342510365i
-0.0344610411037585+0.0626989951047549i
-0.00224337926615693+0.0260994480274976i
-0.0128230030150387+0.0233577667252686i
-0.0144635181601159+0.00596787557562876i
0.0217517471477551+0.0186924777214236i
-0.0224547827525818+0.0120824276383295i
0.0104942573220611-0.0182401933890823i
0.0314098288814687-0.0106103065511036i
0.000590217358566134+0.0087877955830524i
0.0207611971076944+0.0130640331449906i
0.00203212146628133-0.0115622780628322i
0.0289701965455888+0.00670889060192396i
0.0217374775553016+0.0143944145227839i
0.00269291370702287-0.0276150997711523i
0.0360624623641141+0.0155811008669978i
0.00699322618197922+0.0508937733088892i
-0.00783268045211472+0.0139854801762903i
0.00778477637572082+0.0192403695066141i
0.0180012949590378+0.0212047142735986i
0.00115524300816436+0.00425292793737787i
-0.0219160572468363+0.0150525300886779i
-0.0101674561393738+0.0191578509544189i
-0.028283400875147+0.0113651693495629i
-0.000733817322644871-0.0119804266661069i
0.0263682483317021-0.0186231370172238i
0.0113228501169503-0.00253069376872694i
0.0344025111396061-0.0258927682937104i
0.0124143174695716-0.0196328917447005i
0.020407449004608-0.00428586076252163i
0.0162293135838657+0.00116473248129629i
-0.0223635553644993+0.000456987342557889i
0.0118770339861603+0.00312945985021911i
0.026572100784314+0.0150965285107843i
0.0261242068325121-0.00582460406044304i
0.0217731929595063+0.015309818178053i
0.0374747778997579+0.0135270893867696i
0.043094091224794+0.0091531344035648i
0.00583220938157309+0.0481991538191115i
-0.00542403817692742-0.00289992323720572i
-0.0116469138374688-0.0359021773401001i
0.00366993043892829+0.0124414502294426i
0.0062349411968043+0.0147680456872943i
-0.00976562968949311+0.00248803805371373i
-0.0208572020284602+0.0162677579708975i
0.0114084840528686-0.0019439574743346i
0.0551598524409122+0.0225291518085519i
0.00545411252766848+0.0331518128505465i
0.00921260903686353+0.00018825618557869i
0.0249046828168848+0.0212752558342118i
-0.00673911930916589+0.00735021403556061i
0.00836900620998141+0.0195452415340229i
0.026306223293807+0.0019582574750166i
0.0121835916297672+0.00461036574518281i
0.00220145849390729+0.0419716964128743i
-0.00885463422006989+0.0347196010304357i
-0.0282677865667168+0.0502850056343471i
0.0140725164834062+0.0283398551654492i
0.0253270807157527+0.00763136108565784i
0.0186193514729005+0.00510247546727498i
0.00459999144087448-0.012178020451744i
-0.0101316593344133-0.0225636224374055i
0.0366027923112186-0.00201941375934596i
0.0373587306297975-0.000270059187284413i
0.00849733598638345-0.00665950252481426i
0.00210459786866459-0.00802792767408196i
0.0431030565902222-0.01190773141738i
0.0442655759182021+0.00372840781592435i
0.0181103200231978+0.00859027087082851i
0.0237761386990926+0.0351850783074073i
-0.015247992528847+0.0451920078438623i
-0.00146762862559011+0.0218507893625921i
0.00440506932539173+0.0041632539600126i
-0.0168544096280639+0.0158269032300132i
-0.00463110002298237+0.0217102936856351i
0.00157419154189013-0.017880622088976i
0.000827800645215149+0.0115768238696321i
0.000299762475054264+0.0172949761935172i
0.0132830808787951+0.00475345994577591i
-0.00639505049702829-0.0170111670947506i
-0.0142437686206519-0.00727715036620795i
0.000573870194390602+0.0532048965415618i
0.00110885263966602-0.00093752620174164i
-0.00708665500897076+0.0278591915633663i
-3.72160051723683e-05+0.0496205584876236i
-0.00704367214777339+0.00211777403730162i
0.0171510779381007-0.0123913458073796i
0.0318151685975999+0.00216326996756081i
0.0128171581323823+0.0259667857029547i
-0.00896556006735979-0.00325873648337093i
-0.00991471836257831+0.0252193082834869i
0.0483730589626788+0.0128081599988442i
0.0191871449311177-0.00373272443198288i
0.0151779702880961+0.00271635620099151i
0.0326452328826217-0.000490191694090368i
0.0120541377933682-0.0174252435900559i
0.00776148878109325-0.0316453023682238i
0.00338367509840862-0.00260435066818231i
0.018816028006938-0.00189314160582055i
0.03059318470617+0.0209001716974577i
0.0344495089960875-0.0034316179540534i
0.0171731105503721-0.0094950316398794i
0.0167474560862999+0.0283827712819199i
0.0112329449602327+0.0233382578615342i
0.0196058892786225+0.0262021154489102i
-0.00373574824497127+0.0420478726616083i
-0.00610516002384172+0.0241609845664426i
0.00680154278285014+0.0300814790383067i
-0.0450123256230642+0.00511502202108514i
0.000952047378912758-0.0329828430092843i
-0.0151773255405917+0.00562830466573793i
-0.0140375743782869+0.0023984726321126i
0.045927829796628+0.0212255588828689i
0.000923942472512995+0.0167162973433234i
-0.000678370917675393-0.0050937364609126i
0.00182746334787228+0.0138113046562337i
-0.00267449563545423+0.00775760966479477i
0.0155703507137912+0.0026100374510244i
0.0296455958027617-0.0176941355307571i
0.023848188294509-0.00751917400020693i
0.0192533397360043+0.00600205813186741i
0.0289662393032128+0.000346496921185295i
0.00387729399598389-0.00329157951612675i
-0.0108436170817568+0.00126258697824484i
0.00893010824356301+0.00287016074002823i
-0.0323559807349416-0.018732124116812i
-0.0350822584401689+0.0031015910030279i
0.0343079837375958+0.000725528061355023i
0.0126030686909663-0.00850933419220799i
0.0317782036291968-0.0312404562519672i
0.032018425412484-0.000904945657967677i
-0.00914363061535971+0.0435000850593603i
0.00508899110061825-0.00248129961347342i
0.00289828780303658+0.0253545836293109i
0.0494015328988577+0.0453108380909788i
0.0269610133135313+0.0297448387749614i
-0.00282421066179451+0.0284937901811622i
0.0134448424934553+0.0214741234643526i
0.00414785202339433+0.0102871466179893i
-0.00170682159607745-0.0121560366351402i
-0.00198102251799388-0.00307331575365546i
0.00477531808598882+0.037946313653262i
-0.00661819590081398+0.0227268860559871i
-0.00779579345279356+0.0101354756575681i
-0.0511913572792588+0.0145110454531323i
-0.0182437758398295-0.00752870770110208i
0.00922908941394007-0.0164260214964579i
-0.0116456203361059-0.0261526068660897i
0.0133285818186805+0.010709145520545i
0.0101917635126811+0.0231828391521226i
0.0160230142534614+0.000696919697182726i
0.018218148911613+0.00548390388745026i
0.0125612955478257+0.0219689839276087i
-0.0046659272890797+0.0254700749493796i
0.00888271137626743-0.0145290659689078i
0.0304569547024978+0.0159876263514056i
0.0253442917910252+0.0426392783490324i
0.00922499898142076-0.00406986501441931i
0.0282118279764564+0.0162431419878979i
0.0735032598586839+0.0032754633543788i
0.0224887789097884+0.00727800587150383i
-0.00882765592235866+0.00330099306531719i
0.0127163014012532-0.0293473108063516i
-0.00192555299863984+0.0355343329161111i
-0.0142827661805658+0.013840378898637i
-0.0015463047704139-0.00395243276809553i
0.019420402805511+0.0207150820774285i
-0.00681457371164805+0.00466036922772373i
-0.0123313515056801+0.00397296453970083i
0.00226858975274429+0.00440680154632485i
0.00462664410827024+0.0186054737834754i
0.0297483615342511-0.0132401639552496i
0.0190912790640997-0.000641238063702769i
0.00954502492940321+0.00302648704165632i
0.006068006283941-0.026274363689777i
-0.00421288240461994+0.0111206139925344i
0.0314490644949573-0.0170042235794046i
0.0633713353475617-0.0265934751672869i
0.0311505402485437+0.00132504016356089i
0.0030763267297529-0.00772841431599507i
0.0382607613039272-0.0212378234640306i
0.045896295011219-0.00792207712365755i
0.0399464175311708+0.0152063848392478i
0.0314381268823419+0.0057107902314265i
0.00418956054546776-0.0128239971528862i
0.0163664271041905-0.0130602208819314i
0.0243408696314532+0.0437091747172796i
0.026249145124193+0.0406096313978391i
0.0381176678097749+0.0162086908220353i
0.00175278870870144+0.00773384419801252i
-0.0266464364449241-0.00952460094668954i
-0.00335242853910728+0.0257169419551503i
-0.0142801346233549-0.00207201772178456i
-0.0169648678985615-0.0358454742035505i
0.0115052861781092-0.0179739081055733i
0.0108836223608319+0.0112681008218703i
-0.00894154643182322-0.00868531082208638i
-0.00542596981033415-0.0351469885042667i
0.0239911482378692+0.00639731576565426i
0.0291878342759536-0.0170833653900221i
0.0427189060749504-0.0317018931472228i
0.0358278302005392-0.00198206045464304i
0.0337932039341958+0.036701237568057i
0.0264536300301235+0.0474515427395267i
-0.0305045703205518+0.0141193981912593i
0.00159301333223455+0.0268003093060563i
0.0130005187601627-0.00137972465048541i
-0.000298355665650327-0.00733117511568395i
0.0259675737313707+0.0277401179438168i
-0.0198039754854334+0.0120387336017233i
-0.029573920183188-0.00129847681468783i
-0.00167368917361915-0.0300252640919386i
0.0179053739158021-0.0160028204841125i
-7.70756462896869e-05-0.00273085085805509i
0.00825935929120452-0.0248628407826228i
0.0301025844922905+0.000478232466176604i
-0.00332918225736442-0.0126537566034897i
0.0232527768381561+0.00577199486831796i
-0.0148974742458876+0.00843229653695771i
-0.0238364264951358-0.036512214392857i
0.015421656789817+0.0164652893080782i
0.00293665406047263+0.00123399129453861i
-0.00656994414568706-0.0279689642558898i
0.0119854607276686+0.0439025434471i
0.0392930344378703+0.00321719302909184i
0.0251988590633438-0.0254077940712651i
0.00834638276121796+0.0382207316788062i
-0.00790379957512903+0.00537726505972547i
-0.00605610236130917+0.0103429999692584i
-0.0145533667113581+0.0240320735049642i
-0.00337238941249009-0.0199308439702913i
0.0241619124695918+0.00408825294537978i
0.0422819785256648+0.0301819108234253i
0.0412029288484332+0.0221795829553137i
0.0386694233212889-0.0019820171528465i
0.0270815614965187-0.0130096082538753i
0.0285340139245305+0.00583507545561374i
0.040625255607237+0.0162653271010062i
0.024790925499296+0.0192383068526081i
0.0447792630189036+0.0412051479743585i
0.0233739987903255+0.0217653477675148i
-0.0156870610149095+0.00708383112386736i
-0.0106300745105089+0.0547804562168883i
-0.0111414761435866+0.0219619690708141i
0.00637898755664007-0.00927087505383808i
0.013388261315691+0.00347428469050998i
0.00194872042286972-0.000633113683784937i
0.00841838404068228+0.0255191713471663i
-0.029239074296443+0.00458369999453759i
-0.0201145369435749-0.0505037647551338i
0.0124338140006229-0.0530073997910739i
-0.0189442258968955-0.0477398155241981i
0.0311112739841883-0.0390649546742354i
0.0451630378411092-0.00336083169844038i
0.000985179997469505+0.00532807104195367i
0.0241227334041886-0.0102248465150043i
0.0398810610881683-0.0138468238949909i
0.00342018492571235-0.00820472588028747i
-0.0247006204362726-0.0256266442955444i
0.0422073930220362+0.00336878882699785i
0.0341922762064009+0.00293182071146826i
-0.0213025390758228-0.00272225742562491i
-0.00445313361411562+0.0657274429999855i
-0.00707598289761862+0.0210490885904534i
0.0014737044938486-0.00409913841582351i
0.0098654170955002+0.000745848252250246i
0.00948070768631111-0.0189089048212172i
-0.000187633137216973-0.00306988491598755i
-0.0040996466598407-0.00161397788687707i
-0.00535996325373106+0.0181064220838623i
0.000920877993811898+0.00852220814203319i
0.0109251521546529-0.00336101735336781i
-0.0200337494725982+0.000252506628042834i
-0.0155460496885449-0.0153903909247074i
0.020174532411347-0.0109373746554094i
0.0444087513439859-0.00808581241922109i
0.0350834273696734-0.0258573678264442i
0.00929097692783463+0.00669704009675677i
0.0073493829473736-0.00851813584966234i
0.00371697560001892-0.0314574262507886i
-0.0116395217880157-0.00119651843923933i
0.00596943163925361-0.0283558968798101i
0.0321188493684153+0.011175492595433i
0.0142237383280315+0.0536073993851503i
0.0205257932240521+0.0104794095894787i
0.0251254771962687+0.0121844039720385i
0.015171940131182+0.00838323513416473i
1.09249404901582e-05-0.00654338864337682i
-0.0225662734819197-0.00107070080793082i
-0.000536409090888542-0.0152150744133645i
0.0172764353861331+0.0297881448088495i
0.00262915128268099+0.0122637649750692i
0.0209844990661682-0.008754467044589i
-0.00162131835854699+0.0228930734367036i
-0.0232724009448441-0.0311075760702069i
0.00702851919258753-0.0283951398674023i
0.00866806673361111-0.0277044355514131i
-0.00535090370352955-0.0131233708083276i
0.0299268250340928+0.00923507737326277i
0.0406784657123803-0.0237722935163963i
-0.0148813296743881+0.00912704913673128i
0.0186997629848154+0.01908016299342i
0.0287748295108009+0.00592523988130325i
0.0396227767094929-0.00253974416214732i
0.0407991531369239+0.0102577383820436i
0.00271190879164478+0.0227399907355832i
-0.00148544585999909-0.00448161432343399i
0.00274819861023888-0.00813609824688028i
0.00669665132954252+0.000597970548246307i
-0.00517115852235947+0.013999197125084i
0.0168051374353285-0.0296084963984488i
0.0024854911773437-0.0340807310551497i
-0.00747926633252265-0.0112526140252988i
-0.0111267948056043-0.0379426258495104i
0.00180107119053945+0.0204909727679913i
0.00750363426964478+0.00984055532670393i
-0.0173130870854778-0.0489810111847658i
0.0250410241968698-0.00967765442742674i
0.0372938498280739+0.00581623606709699i
0.0423584727997508-0.0123541199860042i
0.0536235533100778-0.0156346390025747i
0.00196068047619096+0.00956579599592067i
-0.0185655932332302+0.0319828787763423i
-0.0481913851463109+0.0286578859315236i
-0.0435355234233749-0.00863413792240873i
0.0106856437267949-0.0139578334319074i
0.0221372854067404+0.0082980392853827i
-0.00249840980366173-0.00279691169152663i
-0.0449482405374937+0.00990234677504857i
-0.02240676916862+0.0401204493074554i
-0.0402371907288253+0.0157719951887708i
-0.0314346722642044-0.0275901072324208i
0.0189500952586718-0.0255407260239881i
0.0267247277079372-0.0188040499114387i
0.0257473059412296+0.00192570920449676i
0.00593209791784174-0.0140280574383508i
0.022897557971646-0.0072535746765407i
0.00545032220675116+0.010914039998613i
0.00113166344485088-0.0143757940939032i
0.00558147656646008-0.00254932200706682i
0.0183301399049091-0.0200835875666329i
0.063630420279985+0.0010706533966345i
0.0458845114963962+0.032743416136151i
0.0258874436548766+0.0151268622656866i
0.00244553513459546+0.0207264009969961i
-0.0225234990765691+0.00954175953742607i
0.00516251424193366+0.0152251524294784i
0.00864326413170209+0.0216655008459194i
0.0023424536253558-0.0155183982192387i
0.0301502308802618-0.0138501248634632i
0.0216820624686629+0.00622507188702539i
-0.00931811653203209+0.0252743951423231i
0.0269104794461952-0.0210024991866679i
0.0255820953024403-0.0459807561314045i
0.0137107676620199-0.0172202556778533i
0.0341312434531363-0.0444519679233237i
0.015924695432541-0.0111147543176581i
0.0356721000392845+0.00496436307688088i
0.00545396008849527+0.0147398052976992i
-0.0107033913831406+0.0237227723502664i
0.00920415598898511+0.00220643422836285i
-0.00121075640885129+0.0160999937763458i
-0.00595600207179522+0.000701495221899186i
0.00561903612263436-0.00140217719451476i
0.018861927371269-0.0113217840150098i
-0.0138962900151789+0.00356339258525168i
-0.0217821977505501+0.0269775765386905i
-0.0122739802593849-0.0263282285956772i
-0.0164996587600074-0.0281301418526904i
0.0270756568712785-0.00388051085631497i
0.02934268989436+0.0065885137113038i
0.0132692189517113+0.0119763281233703i
0.0342606530450151+0.0099641688239575i
-0.00162520188362863+0.0144439863183624i
0.0316031290259477+0.000433294336396566i
0.0408162230213911+0.00210932253338178i
0.0115734563059308-0.0205739883594974i
0.035412528721167-0.0252457093748283i
0.00896281430813592-0.0131104912539201i
0.0318125895427261-0.00113352867960309i
0.0127052365228871+0.031584087127096i
-0.0115379840993614+0.011592962695921i
0.0370795214986563-0.00818571031770234i
0.0173652183435992-0.016337996777193i
0.0282463748912921-0.00526347877251035i
0.0210986619577954-0.00598011992328444i
-0.0302673430922701-0.0197096400721672i
-0.00689072811069028+0.00222982798534893i
-0.00295026037233756-0.0132965873742576i
-0.00767739985794739-0.0264574262611985i
0.0234900788652654-0.0151780858892168i
-0.00772661587594461-0.0480818612555706i
0.021809687756689-0.0289035159748491i
0.045365577244539+0.00825003417005756i
0.00561837692276936-0.019640168876049i
0.00831852702305785+0.0246656776901584i
-0.0249765809802411+0.00913103054091518i
-0.00124341954278259-0.0288670878687918i
0.0334265130991337-0.00817019322536417i
0.0352309979257739-0.0114980706011611i
0.0394116351391499+0.0282946112720786i
0.0406400163138363+0.028205800057328i
0.0263801580922573+0.0279402281686974i
-0.0147861994612915+0.00825110126901858i
-0.0279304485635493-0.0338216044389656i
-0.00498256076915431-0.0257548806746894i
0.00262378345738809-0.0244667019589859i
0.00772140581808601+0.00283877137104328i
0.0321040187765988+0.01123405250349i
-0.0257361749305781+0.000816385950944723i
-0.0267421450484305+0.00859120799647846i
3.99751803970985e-06+0.00808958524517551i
-0.00668948504650927+0.0027802044511394i
0.0156720037783323-0.0149039908355285i
0.000220366368921971-0.0336295908861053i
0.00738428595780605-0.0124773264072849i
0.0140122540572756+0.0149130415008747i
-0.00879320503449202+0.00887505411472939i
-0.00260447086578128+0.000542958458958437i
-0.0171345211190476-0.00884712630335283i
-0.00778130290943044-0.0177611824604639i
0.0494596923863135-0.0263705026534554i
0.0289001477373209+0.000906884795450597i
0.0375118412930621+0.00854031329851545i
0.030064719290243+0.00203874793710645i
-0.0194888268368711+0.0264417760743856i
-0.00233785324137272+0.0137100392566411i
0.0124690227198187+0.00148878084849188i
0.00464109205107159-0.0355138123673236i
0.00680505662319909-0.0391500433337068i
0.0261673657589152+0.012485841400331i
0.0235853642183733+0.0275697610015881i
0.00125673694108663+0.0275523080289395i
0.0107437333849908-0.0131962510686708i
0.0209248108162441-0.0399151216814193i
0.0220331761938206-0.0278038249402146i
0.0267449123474767-0.0175542173942836i
0.0220953535419279+0.0106391011840013i
0.0399389913249553+0.0114591895454605i
0.0203280954250714-0.00484423019842294i
-0.00879212510063539+0.0213440892202126i
-0.0215192183823531+0.00279346353820325i
-0.0284050672645236-0.0128894535083314i
0.000757855984180445+0.00301709597090698i
0.0347557194502903-0.0141088555463673i
0.0246311683218651-0.00777147670380063i
0.00286951093232991-0.000342790081072602i
0.0173291189543681+0.0167380393143961i
0.00151853541401406-0.0178402943448983i
0.000745507717672996-0.0284224477875348i
0.0277656867143813+0.0150195120648443i
0.0356551196408665-0.0469000454006974i
0.0135309440995068-0.0379629068444941i
0.00682226927570445+0.00414725238431729i
0.0178198076113592-0.0172099780928901i
0.0173707175584439-0.0205584758806665i
-0.00176168375469709-0.0122407452683453i
-0.00413686153783783-0.018323946721328i
0.0258296221918624-0.0362061105194168i
0.00809058048792544+0.00248554369392206i
0.015535856587362+0.0101715911469289i
0.00763559926328559+0.00626802187742025i
-0.003061793547072-0.015311285031652i
0.00571758418186107-0.00411984655146717i
-0.0188898509541515+0.0452350493344383i
-0.00735269966278239-0.0105493826580225i
0.00501355267052873-0.0113833458953113i
-0.00234212242268652+0.00357690100443646i
0.033190099962014-0.0024828822107371i
0.0217703832436549+0.0147517815544867i
-0.0257643922090252-0.0108637758501618i
-0.0152595313638577+0.00480258310115632i
0.0223800176373829-0.00485625047151612i
0.041087268414645-0.0324512866424474i
0.0239312545744983-0.0165684678099724i
0.0315894528827487-0.0135427157673339i
0.0232459698719738-0.0178447229153006i
0.0224217121502261-0.0103758941777545i
0.0229562802727577-0.0137939048569156i
0.0232793657404781-0.0196799639734657i
0.0163271099261556-0.0281384978595121i
0.00999437068483463-0.0145504542347211i
0.0119685236399119+0.0201200309071866i
-0.0193656927955524+0.0151972500768007i
0.0122045542541105+0.000761399559713125i
-0.00978664699346843-0.0132943424147144i
-0.0155045149564957-0.0496726237557151i
0.0434212385759421-0.0720383100881659i
0.034989351545939-0.012820896876721i
0.0543955304132426+0.00699246081956441i
0.0283047804157484-0.0217196313071134i
-0.0087191090075777+0.0120709502081352i
-3.86838922663776e-05+0.0147146627845886i
0.000125917234309068-0.0451657454475902i
0.0155050129889604-0.0471484775590678i
0.0197868165288992-0.0126750952375906i
0.0722175410043486-0.0230096918812384i
0.0378211401197809-0.0210900405512247i
-0.00798137781787722+3.62914793779953e-05i
0.022436775442868-0.0184090554153591i
-0.0199629150687358-0.0272482790651619i
-0.00506785980608005-0.034729190600956i
-0.00373180048452035-0.0312314944786261i
-0.0126737676489118+0.00605477813924308i
0.030689263298969-0.00481806676686015i
0.0426614671042273-0.0123238067246577i
0.00185831190429607-0.00492735292267079i
-0.0168496550899898-0.0273070336381125i
0.0151099839394603-0.0425265611360948i
0.0103720279918762+0.0171518208209143i
0.0364585621240642-0.0191412281981722i
0.0164799598415549-0.0486505014077304i
0.0174116856358636+0.0156816847298461i
0.0299724619782649-0.0136114994110752i
-0.00924910322058411-0.00295297142560738i
0.0246487404151605+0.000495262354554903i
-0.00394408490050831+0.00812638108242901i
-0.0204456314213556+0.00276915772200843i
0.0202403455680421-0.0132320145419953i
0.0392212867829577+0.0392916823525088i
0.0281594850343695+0.0166350454025033i
-0.0156534054890416+0.00395189487357901i
-0.0166194506256488+0.00155916609201095i
0.0146823191043742-0.00071386247994603i
0.0445156941042235+0.0140167198919487i
0.0353959217896179-0.0284886969525227i
0.0357720991929588+0.00472388792304618i
0.00822348038868002-0.015888309982525i
0.00741410291232025-0.0298679781460957i
0.0158354967116661+0.0567046632106927i
-0.0123183357681436-0.0225072260413341i
0.0293273571694382-0.0536471390270556i
0.0214140120532202-0.00372032766324i
0.0158414089440886-0.0204083662452839i
0.00492038373969412+0.0171881439532476i
-0.0112497713245281+0.0127749345950453i
0.0151646473335272-0.00799120808108549i
-0.0112546379774634-0.0177619884806408i
-0.00900171456799376-0.0237663350961949i
0.00334092917568504+0.000267196893977073i
0.0235663145257026-0.011551170643193i
0.0234903524784482+0.0118185221911919i
-0.0135521245984591+0.00962706642484663i
0.0121915343124143-0.000673215200699857i
0.0280428066670611+0.0108427054485262i
0.03532996968606-0.0280699345043656i
0.0136266782014085-0.0303802012315019i
-0.00484553173912946-0.0359516674268863i
0.0335694903540024-0.0301097400722127i
0.0391819794335715-0.00237533068947234i
0.0069562828405179-0.00730098624510847i
0.00956453186503867+0.0137829133284802i
0.0323315101828629+0.00978329687917789i
0.0153064218427778-0.0185862139020918i
0.0150796391605335+0.00401104032909934i
2.36670247741214e-06+0.0302992289716754i
0.0353015408115495-0.00434457568693215i
0.0376172425365526+0.0118304660663629i
-0.0134939324705254+0.0320169449498133i
0.0115147816009001-0.0136984070475375i
-0.00671891339941063-0.0379924505906096i
0.0130600418300071-0.0521814287701184i
0.0241197398262285-0.0440131051995267i
0.00373771323632585-0.00426804957561706i
0.0313412205188267-0.00443580465665186i
0.0154944873571889-0.022651144329133i
0.0161045831148833-0.00435078373610843i
0.040526305421689-0.0172341701634447i
-0.0069508423899811-0.0260930946943755i
-0.0138094743714168-0.00726005292652335i
0.0161686340768556+0.0146381094259327i
-0.00971450676239327-0.0106765482095583i
0.001249332012907-0.00154066962413362i
0.0109317670266133+0.0315226463501654i
-0.00854785161297571-0.0220066314385436i
-0.0187949512980465-0.0079011130304839i
0.00475005772487695-0.0103903294179004i
0.0394659807015398-0.038446240338505i
0.0294191180397987-0.0100844483146252i
-0.00926453709601722-0.0419976679652832i
-0.00111148382973998-0.0198745235148868i
0.0249737007329953+0.01441427715577i
0.00521261709410722-0.0599592743549441i
0.0208876300495746-0.0711755655907707i
0.00822496557539104-0.0036990882993061i
-0.00422275928078083+0.014431799211123i
0.0334968420917739+0.0241320960193317i
-0.00393087127397269+0.00704500603486277i
-0.00699446384171415-0.0362794647658505i
0.0291335028397219-0.034838437350441i
0.00352198034962109-0.012789377311097i
0.00312793079314482-0.0322833199462795i
0.01543825719624-0.033681948134533i
0.0112572159426843-0.0027604536687031i
-0.00272592730487982-0.00061008483072679i
-0.0285023072976512-0.0053301540493853i
-0.0304822351440002-0.0645651850804418i
0.00251849743702812-0.0333549560925236i
0.0321018325697625-0.0126589066782351i
0.0350370194645037-0.0331591365079568i
0.0239742897088853+0.00484384181648766i
-0.00100945226729196-0.0117865477004067i
0.0243913583111373+0.00153056133204431i
0.0310410708854298-0.037618121021465i
-0.00501989230256611-0.0459978671230916i
0.0160468048360416-0.00963260773345609i
0.0159640089587294-0.00103632058058388i
0.0387669173905127+0.00352096127171063i
0.0554962714218181-0.0316220284454428i
0.0272885384376508+0.00806302901028699i
0.023207069765751+0.015938805636536i
-0.00784846047090541-0.0160005767351973i
0.00959460904266191-0.0132410451827791i
0.0384789356468761-0.0182409000111179i
0.029823308232405-0.0131433868272978i
0.00650995823670717+0.00624165546287515i
-0.0210731005390311+0.0409792565470701i
-0.00883113085773767+0.0166438835757659i
-0.0122213069365472-0.00756747317479994i
-0.0147672098591984-0.0102145123755995i
-0.0100770866219721-0.0617170534498819i
-0.00653280899499897-0.0522674035732907i
0.000472461636197053-0.0218665731005067i
0.0102481689220681-0.00848333030061577i
-0.00741375583845381+0.00195817769177264i
-0.0197008904953852-0.0440243335805568i
0.00494272814665504-0.0263231346270376i
-0.00183938193349307-0.00322633701465932i
0.0297538384472455-0.0424370809172357i
0.0531935691204979+0.0138543844001475i
0.0403907860110125+0.0147068187367685i
0.0163758349512885-0.0246501986616767i
-0.0225486606050628-7.63310948450131e-05i
-0.00385751846890429-0.0242247235870027i
-0.0452415771525105-0.00608400008599174i
-0.0178296108237584-0.0152022320269227i
0.0497378625825485-0.020265349504748i
0.0186170289482247+0.0288772347480637i
0.0395789622415828+0.00324680359628927i
-0.00253756324681337-0.0266472243086841i
-0.0165628012272821-0.00799762354184073i
0.00953537648061277-0.0025620935193924i
0.00365514701677039-0.0107141901790459i
0.0346768099030144+0.0248995385259809i
0.0295169457978881+0.0229914243228028i
0.0245506588582762+0.0108751385413351i
0.0128642793908131-0.000515759579946448i
-0.00640141514083948-0.0316733100891394i
-0.00190252814152698-0.0102408585155536i
0.0340955802213221-0.00986024919126757i
0.0318149733035048-0.0151527318230126i
-0.00459389870929681-0.0012055180339056i
0.0209869108039636+0.0216681467244253i
0.00103672995241378+0.0305966601289199i
-0.0388104461388558-0.0063708231177386i
0.000649415954566415-0.0293189356895347i
0.00647346428319213-0.050730746002626i
-0.0292974875331959-0.043135520722907i
0.00156269432863202-0.000652998456760275i
-0.0027722710148792-0.00340012666166352i
-0.027823380239364-0.000223044190981896i
-0.00164204142369918+0.00173815295547402i
0.0290794190055452-0.021753400223819i
0.0474736844125306-0.0399488730207518i
0.0206344801706974-0.044620970396067i
0.0381022767839321-0.0263078215309131i
0.0287031478661312+0.00538020544549327i
0.00337091807139243+0.0262542416864293i
0.0142199644038377+0.0158218685376026i
0.00129631744267795-0.00783676910832441i
-0.000201997255260984-0.0382535261548634i
0.00276106703645181-0.0335696673548368i
0.0430214884641579-0.0173286124758773i
0.0692268655815101-0.0381095538297533i
0.0284224948347116-0.0118493719019238i
-0.00766925924713344+0.0264290632664448i
-0.000566126562539804+0.00892627431686318i
-0.0261151254161638-0.00206125177429834i
-0.00606069392798486-0.00612587695217407i
0.0235993179135263-0.016221561526176i
-0.0106439290737495-0.0295463004972336i
0.0183031605213958+0.022946419625792i
-0.00338452208824914+0.0296917286137875i
-0.00337307126331911-0.00968964964460296i
0.0198855912044333-0.00129364291720782i
-0.0290563610149068-0.0373754020387797i
0.0124974946401662-0.0231236351095461i
0.0492976259680846+0.0243627216138778i
0.0319679651773691+0.00478961143511273i
0.0221532656080759-0.0161143064085309i
0.000527460659010146+0.010021687479939i
0.0169950430924604+0.00220219626662172i
0.0171540847256999-0.0130831796571671i
-0.00137357168891803+0.00590303446178122i
-0.00323175315319339+0.00478744601845307i
0.00418861801660338-0.015095703012845i
0.0198103860035698-0.0484814500593358i
-0.00316925618014745-0.0132461629508883i
-0.0358771709530737-0.00374191174657106i
-0.0209167809500298-0.0509950381295303i
-0.00105712633632117-0.0385970258075134i
-0.0236351511827787-0.0506612247200905i
-0.000571522060410335-0.00979928096031717i
0.000357561462995043+0.0257298669184491i
-0.0342616278129869-0.00156554348633156i
-0.0242310993856637+0.0104957491276158i
0.000646530674867068-6.04720605330837e-06i
0.000201928168701822-0.0516770191218338i
-0.00681515990926509-0.0564276435939277i
0.0332990620149513-0.0188591774334253i
0.00937722000430994-0.0280425767307262i
0.0144235615263304-0.0287047924187963i
0.0209619249104328+0.0023600539355947i
-0.0153151229942192-0.00286212708596784i
0.0319672870415226-0.0127856441259399i
0.0133884946340115-0.0172859328854442i
-0.00599589973992774-0.0279239883950186i
0.0579677224403692-0.00356787186771164i
0.0254602753910714+0.0104801221677244i
-0.0157391236872534+0.0244052770151456i
0.0274745132557576+0.0177919794702488i
0.0313928556993542-0.00535837420578364i
0.0136793657963002-0.0211882862100633i
0.0097286044413197-0.0195485502120041i
0.0188182320091971+0.019735102150286i
0.0140036230050863-0.0083608886890424i
-0.000137460054669036-0.0273039565747302i
0.0239536280936261+0.0179165983207029i
0.0143574846778636-0.0171878798856278i
-0.00346918586652784-0.0141531581705641i
0.0188619459007203+0.0146313678061316i
0.0168631441701704-0.0291837964555364i
0.0353261298083342-0.00797382883587227i
0.0387507557966166+0.0128318427440171i
-0.00285220800341383+0.00978330431483856i
-0.0083873716637281-0.0142580420300647i
-0.00323855456497872-0.01203168345573i
0.00713118500903725+0.00271727677783594i
0.0417626689063396-0.0340798103796735i
0.0196210440918488-0.0461404906387735i
-0.00924305379785856-0.00274958568965146i
0.0271316532627678+0.0460379494456844i
0.0112132059655087-0.0135505791644794i
-0.0164178358453135-0.0298132804381102i
0.000109338220598392-0.0171785600595268i
0.0239137613836146-0.0241744704417023i
0.037147007982435-0.0166538802209892i
0.0118244128275206-0.0420391909948132i
0.0130254728829215-0.0251167564948474i
0.0350195333929928-0.0141532287078381i
0.0074058941398205-0.00603736554643768i
-0.0397248806945997-0.0438595438800575i
-0.0112568723321589-0.0626800816664547i
0.029682907085415-0.0337134233396821i
0.0166261891512074-0.00173260882281182i
0.0352138035065439+0.0211872529014161i
0.0273122675437434-0.0154134161772089i
-0.00227647880102284-0.0207874161031773i
0.00131212178369359-0.0191194153811836i
-0.0195451610385056-0.029174891814917i
-0.00245283445774501-0.018817798706409i
0.0454350839977603-0.0106872545403697i
0.0287964107254852-0.0307922397578278i
0.0122565672098759+0.00373045257822288i
0.0107890822144993+0.00278648177846479i
0.00168399089652604-0.0144213555512132i
-0.018233252515722-0.01283292149696i
0.00226195111438211-0.0268958525904094i
0.0218675098783997+0.0114781061154597i
-0.0104163479521641-0.0104861251208307i
-0.00927659969468569-0.00641811490796301i
-0.0135644577941158-0.00503148767934164i
0.00486306157630986-0.0188121565366907i
0.00696352213415437-0.031584151302562i
-0.0061292419207484-0.0457080761657246i
0.0405811501237677-0.0298325361037304i
0.0255067117495736+0.00276009502656487i
-0.00847416705706059+0.0140854907276824i
0.0178357787588374-0.0276179197291996i
-0.00031412235761312+0.0120480556390756i
-0.0180505759656918-0.0085547515901022i
0.00988692944238429-0.0425844161566764i
0.0332751458784091-0.0075340058137103i
0.0103447844663467-0.0309373767456139i
-0.00370356494758079-0.0172891778512208i
0.0159995226281844-0.0173409496445916i
-0.018620558526295-0.0154545258052788i
-0.0194901519460008-0.00478600753324192i
-0.00490307650626543-0.0509415868490173i
-0.00532122406495367-0.0544533391502361i
0.0326161993731155-0.0540725993211112i
0.0239961121113422-0.0516655157149153i
0.0184837809633504-0.0377590535201581i
0.0135566515361137+0.00223174914040528i
-0.00283678944189164+0.0129789447321459i
0.0253293942205718-0.028494568137441i
0.0148213790678532-0.00248570354768555i
0.0256949914023677-0.0234425911717459i
0.0310531794147724-0.0488695485229833i
0.0602317289174026-0.00841884573633726i
0.0364869617338328-0.00735165838802286i
-0.0427630466726679+0.0182917552330221i
0.0139523000719878-0.00408341977657302i
-0.00557598776729108-0.0285828401855013i
-0.0364350699907696-0.0296616664068751i
0.0130490529068713-0.062406800146246i
0.0364872510082473-0.0324934543087026i
0.0195708597749566-0.0227412114985971i
-0.0090977212187365-0.0289101345458788i
0.0364114670406183-0.0340169148905321i
0.0313671752965398-0.0460491212828899i
0.0069819297586536-0.0220287460527885i
0.0285517954906262+0.0313368502676998i
-0.00542669055924125+0.0181607695283824i
-0.00766273437261019+0.00883901355007531i
-0.0227390737296008-0.00263942563294938i
-0.0279305123200638-0.0297245092468674i
0.0100347810641113+0.0037087494830748i
0.0109160019863035-0.0192172909753074i
0.0212013699506449-0.0277389639570631i
0.0204542913613301-0.0225779244922889i
0.00293546031302721-0.0191656789996946i
-0.0210002251077686+0.0148989561028453i
-0.0109508225147541+0.00158778596127544i
0.00525838212583181-0.0337657811410326i
0.0260429754318906-0.0386626973838372i
0.0484150486400325-0.0215238757615289i
0.0111362688199417+0.0106808082770249i
-0.00138132665654058-0.0019352261955781i
0.00661497136757782-0.0169390172032864i
-0.0275445442340155-0.00839058534667748i
-0.0264828634494643-0.00843431478291868i
0.00696771870581683-0.0247109995617278i
0.0141829656546007-0.0336142367167898i
0.0107049775942377-0.0223040887445206i
0.0207584735126419-0.032076364372587i
0.0033567449681659+0.00182687625576845i
-0.00393541600660991-0.0188618807445983i
0.0288950534405873-0.0344936890527315i
-0.0188810058864989-0.0126036802164442i
-0.00536027312358128-0.0274190458042474i
0.0225823251745504-0.00805094238876232i
0.000419989035310692-0.0246488613355248i
0.051605829377412-0.0385011110355207i
0.0106998611540922+0.0014232792092428i
-0.0395702734678704-0.0291678774255558i
0.00203618309813851-0.0433571567997524i
0.0115779350473521-0.0113838961169777i
0.0063058606611678-0.0127795504096253i
0.0184725024507617+0.0129485116227773i
0.0248888893632072-0.0128034684450268i
0.00551122434274375-0.0327172426393043i
-0.000631458753005643+0.000569986855688513i
-0.00116228150480581-0.0325408394748516i
0.018299417063449-0.0544021214038158i
0.0400230387371013-0.043139514456634i
0.0228864130345477-0.0575460635951028i
0.040749868832802-0.0141658063970091i
0.0150260397346289-0.00382373377822518i
-0.0038727192389861-0.0313678696551317i
-0.0115989272259974-0.0138376986549032i
-0.0115641029289726-0.00539464747070106i
0.0193342458586429-0.0306670165261813i
0.0248597191011815-0.016491991092595i
0.0196444500421094+0.000971803368928447i
-0.00580759165448462-0.0220255584158319i
0.00717210018237176-0.00213928061976055i
-0.00627421678704005-0.0294343301863095i
-0.0045910611394752-0.0156839112594751i
-0.00231894367423449-0.0210782144010485i
-0.0141560381298066-0.052410310575336i
-0.00570971612027708-0.0324770762326439i
0.00906016763923535-0.0281254792861835i
0.0197205193378906+0.00245475709714982i
-0.00224035653182196-0.0244101571393267i
-0.00208522440726203-0.0374897131768517i
-0.00920012253670721-0.0385728122147987i
0.000191694590392095-0.0397402954715001i
0.0141858278446475-0.0223981112289374i
-0.000817979628096741-0.0264508161347852i
-0.00839820584350573-0.00551712432661386i
0.00345376861833409-0.0272765547995616i
0.00549746825817414-0.0195171408875485i
0.000101015443045743+0.0147374262935364i
0.00180361329481372-0.0264630419300806i
0.0107152147188169-0.00566950599442873i
0.0305261079234228+0.0223307070212124i
0.0224896136675252-0.0276651054263897i
-0.0036360007030324-0.0160470442688845i
-0.00117017733824209-0.0024903861379169i
0.00396183464226634-0.0148428148856992i
-0.0132805832535891-0.00528421932684882i
-0.0114126752545828-0.0315406848197901i
0.00514586359339697-0.0251820502816945i
0.0136823264771415-0.0134078658963154i
0.0123266651214417-0.0177624078594886i
0.0253424556587851-0.0280400583209741i
-0.00479672927115075-0.0567513299682296i
-0.0292366839187715-0.0137993844251236i
0.0119961055802722+0.001878554391551i
0.00126789546307403-0.0332871913334259i
0.00826268614024176-0.0262065470335707i
0.0222284998134656-0.0219964664958629i
-0.0265646764313173-0.0225543574855399i
-0.0127132747966718-0.0140398479996768i
0.0193074291989058-0.0147927171453273i
0.0212949996409592+0.00235728546487497i
0.0333042893481559-0.0146988723515288i
0.00916850608851836-0.0566058098162395i
-0.000863865420763701-0.00483160074928123i
0.00443240731106687+0.00343002436391587i
-0.0126193240998353-0.0295813781449007i
-0.00289256035785481-0.00363700594856278i
0.0252002030021961+0.0125492746202987i
0.00890601522371664-0.010565920710228i
0.0362235964380399-0.0555409628492337i
0.0395198731963401-0.0271050646302568i
-0.0166997263551777-0.0105467574723323i
0.00294253033651341-0.00710978485958024i
-0.0102716523342447-0.0107604962082646i
-0.0130064559246867-0.0361122712585026i
0.0162163439789055-0.0168761221413115i
0.0287837267523435-0.0319397209328288i
0.03466785155206-0.00139775300539516i
0.0371756609895878+0.0138064577706869i
0.0329551318731873-0.0201062633216464i
0.00626290466431203-0.000391177665284697i
0.0186119812429913+0.0145103379093048i
0.00326480022148371-0.00934016090682355i
0.00607547575668966-0.0438002926975192i
0.0418853613997295-0.0216116065665858i
0.00723908335051484-0.0124145659556613i
-0.0044893831273184-0.0331674803813016i
0.0101768752659068-0.0293994368675482i
0.0065022743958611-0.0139763794430051i
0.0141082794126034-0.0265264336887322i
0.00493473893573584-0.0407123965270968i
8.28385084483591e-05-0.027141593710476i
0.00176374967729069-0.0595381613658272i
0.00297180673526058-0.00981810941834389i
0.0258512926541619+0.00668877833021333i
0.00120133574882929-0.0457871093825346i
-0.0229459933110794-0.00314879524182827i
0.0341389639024572-0.0359534238878034i
0.0670341629091216-0.0362615781740521i
0.0410628131007799-0.0305042636044501i
0.00638919994742951-0.0506940862949876i
0.0275408317180477-0.0159369246110802i
0.0433081637669576-0.0378057537916926i
0.00553845372755443-0.0173849320924634i
0.0112818132094946-0.0137916523574853i
0.011425793976182-0.012597263373485i
0.0284368183123995-0.0156778178834786i
0.0364313230538873-0.0576191321476451i
0.0149774453296751-0.0375043951632973i
0.0437138167595059-0.0279574724946115i
-0.000280583548525693-0.0354638379622424i
-0.0153876672968579-0.0392339854477506i
0.0430455755722742-0.0505622619022396i
0.0262859460671944-0.0342545867306944i
0.025466030850724+0.0123792122421007i
0.0335066961393709-0.0112260510352538i
0.0189188754959461-0.033648531710984i
0.0055827960375901-0.039059175626978i
-0.0165998784978458-0.0407793620920988i
0.0209453235849222-0.021718027548411i
0.0510659439268861-0.0373517312940786i
0.00612754425067297-0.00628771538817724i
-0.021188585766558-0.00955598569439106i
-0.01280079375761-0.0307881897280713i
0.00928109416017952-0.0375351440123809i
0.0179616301809316-0.00940228723403718i
0.0119948190716134+0.0100515370702092i
-0.00830826217862054-0.01872195052501i
-0.00930216444012011+0.0307602513814013i
0.0311719590560962-0.00157442116181118i
0.0163771589317615-0.0593606428296028i
-0.00448854212563937-0.0439506057080709i
0.0203585162081235-0.0134641443317004i
0.0199407671318275+0.000332387463283085i
0.0149490191842118-0.0408186477586555i
0.018116370151167-0.00860499285050573i
-0.00252001962503776+0.000439608517767964i
0.00974877405613469-0.0290411605148874i
0.00795559136347176-0.0123990408728904i
-0.0100715119714171-0.0367979370412855i
0.013183576864473-0.0227016024865899i
0.0240549430118077+0.022176751297385i
0.0579058252175353-0.0109887678947533i
0.0617824344997221-0.0438372006020333i
0.00288714804016805+0.00129227807508147i
0.0322516437077938+0.00929742800846446i
0.0207150211069388-0.0454391505321511i
-0.0118163222132925-0.0487825508899211i
0.0397466159256485-0.0378617904567015i
-0.00658665687747962-0.0189289721197977i
0.0478325984431777-0.00826181977603872i
0.0494565948141818-0.00460496069927329i
-0.0250923036631895+0.00538561722623322i
0.0156223189857503-0.023564506963308i
-0.0244480819457068-0.0489514040566921i
-0.029420230752924-0.0472968045736013i
0.0267285806701728-0.0345350391436953i
0.0514393737375834-0.048612814547i
0.0226214901495942-0.00863039933687332i
0.00252445772505222-0.0141920184167429i
0.012598924485437-0.0421224791119371i
-0.0110708233702334+0.00614753454431784i
-0.0481002933998786-0.0503404672580057i
-0.000830258626512664-0.0745406666960677i
0.0556514338156698-0.0157014839570161i
0.0163779726357291-0.0197254954817557i
0.00178258113604733-0.0262737950224751i
0.0100122206224471-0.00849344069229092i
-0.00609203529674027-0.0175849573449607i
-0.03311203612909-0.0165157286216648i
0.0124602840012684-0.019217035005622i
0.0291825120512077-0.011808355941216i
-0.00169274165982785-0.0238209156313713i
0.0517921664076686-0.0444117556747528i
0.0400264195109845-0.0300600682551314i
-0.0027381194423634-0.0356994340602279i
0.0100065141512277-0.033430627458481i
0.0126481246248551-0.0455825191097127i
-0.0184919620768637-0.0355161399320341i
-0.0119330288912605-0.020304546545626i
-0.00375072954943634-0.00577189786948917i
0.00125868341683864-0.0112130829964679i
0.0312382468958352-0.006763287825616i
0.0272642278544001+0.0146614124452084i
0.0309236242827666-0.0139517630966211i
0.025951784185804+0.0027289827805813i
0.0142811247484803-0.0122209822602739i
0.0505547800221995-0.0198849158424309i
0.0311359663932905+0.000968696938934521i
0.0128159994395552-0.0487043296382358i
0.0362012492064357-0.0292122167293922i
-0.00394160833478585-0.0165610450885763i
0.0221934140412241-0.0288315917802894i
0.0425665464172207+0.0168466027807618i
0.0216311950778208-0.0228018277601949i
0.0109319349862049-0.0189333151398844i
0.0441250662224876-0.00854125542716348i
0.0463348114270546-0.0351685818115948i
-0.0100525224257122-0.0002809964956139i
-0.00992967467363884-0.0362024216728779i
0.00396397797722212-0.0298903351728193i
0.037005097656951-0.021231651173072i
0.00453015484569054-0.0368512953545099i
0.00668400111382005-0.0174947300006892i
0.0210321598368054-0.0324769651921187i
-0.0103364535064598-0.00865185221987818i
-0.0246095885816929+0.0017012376519254i
-0.0226480445519441-0.012916068008492i
0.0376295451714-0.0288796157744359i
0.0170426382562426-0.00587137111029698i
0.000355043605150001-0.00260902066413954i
0.022091836493042-0.0236608866300933i
-0.0143640960517647-0.00966623691460598i
-0.026757039263785-0.0435722505556072i
0.0233581737478956-0.00921328247526378i
0.023486215501254-0.00146889062802922i
0.0571220845964202-0.0317874481122878i
0.0701358495653717-0.0252390245441734i
-0.00309328304128502-0.0414606918711377i
0.0193033109742471-0.00351364096572468i
-0.00570715234931097-0.0207263465669721i
0.0122029543449722-0.0357901799407705i
0.0206508129148742-0.00172263252437247i
-0.00234986339762168-0.030030688186028i
0.0280167998024906-0.0120323677024681i
0.0252441341684322-0.0133778905005079i
0.0219971476332483-0.0237731591200813i
-0.0241629959410377-0.0174795356488419i
-0.00800582795994356-0.0351727883764647i
0.0220759670667399-0.0308886679145765i
0.0342164053187497-0.0305524900755189i
0.0308563722245073+0.000781628496488498i
-0.00504327610052165-0.0365994890266872i
0.0343929232145101-0.0427247631661042i
0.0335254680067896-0.0210731933607612i
-0.0366997811788301-0.025611167661424i
0.00877108945003002-0.0211136462657358i
0.0547629027618141-0.0507672750289582i
0.0173547751272536-0.0124068624927607i
0.0218341982877457-0.0064153081592763i
0.0119104661005621-0.0357447781030743i
-0.001022728510942-0.00628007522768408i
0.00479808714614764-0.00969169767963661i
0.0161422254609249-0.0445577239994156i
0.011666258012069-0.0177415713422527i
0.00150711893295024-0.00322235597382359i
0.0257319808536265-0.013741216172114i
0.00868352365356351-0.0307174996847796i
0.0331928329687401-0.0480863037923376i
0.0329310606215841-0.0448031366508071i
-0.0186988951188954-0.025665989814052i
0.0104886229967221+0.00258969308002955i
0.0109116591707612-0.0441048852926252i
0.0112483787935616-0.0495544883668833i
0.00948151169322362+0.00534256173435005i
-0.010472013136286-0.0113579266440288i
-0.0158595439525766-0.0310140910749832i
0.0138269311776414-0.0365775258467971i
0.0360966564932034-0.0554137785084318i
0.0182306998858206-0.02966426380149i
0.0374058831294211-0.0305387492055498i
0.0114059749143234-0.063170089692222i
-0.0184257245458232-0.0381381743654415i
0.00502926614013651-0.0215862668959795i
0.0247752848216089-0.0294987687990623i
0.00567840239444196-0.0303995593358508i
0.0126655651237393-0.0180011363238492i
0.0232682535065628-0.0293875018358352i
0.00837014122250896-0.0397156201306764i
0.000576832142891758-0.014387242499566i
0.0116167814831372-0.0280375728602752i
0.0212215385791754-0.00857399579228719i
-0.00531995097503954-0.0241212789365527i
0.0182531978996503-0.0476471713774665i
0.0159191144711326-0.00964146291345054i
0.0149188944396246-0.039239151832619i
0.0225794342427573-0.0277895022551822i
-0.030063453107405+0.00137397369975204i
-0.0137087930956957-0.0347317286132558i
-0.00369980431069302-0.0474793692059522i
-0.0175431327747349-0.025967407979822i
0.0138099351741663+0.00591535078356094i
0.0111200511145102-0.00470868931689953i
0.000726757579783507-0.038133907528793i
0.013879747505823-0.0248963186508178i
0.0207314277221829-0.0283769620241296i
0.000794469563327334-0.0110277782485985i
-0.00816631325164198-0.0160926638005397i
-0.0173773241413232-0.0399395094966281i
-0.00280649127831772-0.0148608721953057i
0.0106264618513421-0.0271199392858897i
-0.0147147326506017-0.0208160861907034i
-0.0035184043830475-0.0325699075888278i
-0.0136629550548329-0.0509553064563859i
-0.022292003753407-0.0265976592491312i
-0.0267858873700345-0.0173889268188187i
-0.00122208079134383-0.0321698393258773i
0.0454358929157655-0.0546556578516483i
-0.00800825364573234-0.034556155645996i
-0.0173946887346321-0.028459950907126i
0.0321237116631699-0.0405336824358213i
0.00475789043394687-0.0150411330130054i
-0.00249823696561864-0.0155593382306911i
0.0191180893192259-0.0194889293388544i
0.0285371704277304+0.0124266316945547i
0.0409854172771048+0.00123391819260248i
0.0266783306716283-0.00953990544668245i
-0.0172102548799004-0.0515294715392496i
-0.0280465944363566-0.0731795424594742i
0.0307609569313836-0.0113009228648528i
0.00755946243651454-0.0394803194771601i
-0.0239395606301007-0.0233470146652676i
0.033396441364046+0.000256087323611175i
0.0213211813407664-0.0252703620721421i
0.00757802123932442+0.00693640020899234i
0.0131016543020236-0.0195969852079249i
-0.0115042618026769-0.0355206093486617i
0.0163427450117818-0.00832547587336706i
0.0147600945448424-0.0195207854073257i
0.0348415784178475-0.0176669490386505i
0.0323987785882594-0.0283071456179696i
-0.00160362705559643-0.021309545272105i
0.0331459387894497-0.00502480218097929i
-0.0124130562380444-0.0169852341352538i
-0.0219868590001036-0.00726572504151852i
0.00872594460353839-0.0553022611536533i
0.0462323558470658-0.0292342513147336i
0.0416056539409943+0.00148532716526558i
0.00645031709287132-0.0129227233887529i
0.0429979430372751-0.00540777047464374i
0.0141665182614997-0.0182298550576094i
0.0247411448653219-0.00630301677072976i
0.0494251880706169-0.0411129770337485i
0.0608456746832451-0.015860478482437i
0.0219390177613833-0.0152784616912674i
-0.00676826190631846-0.0506403509690078i
0.0289071945047507-0.0323488947187627i
-0.0159797568963009-0.0343971667859048i
0.0130150530463318-0.00547253925141196i
0.0218196538447109-0.0241046019280606i
0.013286165874377-0.0538821975760181i
0.0117771935631879-0.0115187995249955i
-0.0287526856136739-0.0211438393826126i
-0.00100500408195598-0.0562105001121236i
-0.0118611953833554-0.0418177361880727i
-0.0165707887968435-0.0397810366705931i
0.00110739865589465-0.0203206854708103i
0.00225935200329144+0.00343017308977894i
0.0242936744233941-0.0169867588066864i
0.0266443088244453-0.0366403978837804i
0.0122565597336155-0.0207712207383431i
-0.00784682571765954-0.00698332432217348i
0.00300273548997114-0.0134540887506964i
0.0286471760666301-0.0297997685779007i
0.000318726101263633-0.044857825730999i
-0.0120125573251185-0.0283739017143181i
-0.00685581871640474-0.0410320323488966i
0.0141320010822486-0.05250399169422i
0.0436659981901521-0.0552137006184395i
-0.0054603651791734-0.0305602002654219i
0.0150587457143106-0.0255953444963009i
0.0151414377014771-0.0470054814808458i
-0.0229012249278126-0.0263865803465192i
0.0232203182854806-0.0521138669526726i
0.00904694339796425-0.00426184760443924i
0.00506371508825155-0.00334606870446636i
0.0242327249174626-0.035779528979989i
0.0152445045597647+0.0102794802012032i
0.018203021837885-0.016050382545464i
0.0134034454789967-0.0195832208869898i
0.0261250054334611-0.0273833683783356i
0.055491006204387-0.0467913974782055i
0.0186618224510692-0.0410848753081985i
-0.0103989001446643-0.028804446057792i
0.00395568269481892-0.0123980518524907i
0.0131170480643555-0.03237478843708i
-0.0219511064031024-0.0460290832204545i
0.000225973003604904-0.0408543740197542i
0.0572335893990312-0.0151402333951044i
0.0204500842525705-0.0255337149785774i
0.00877378162122767-0.0316547952000131i
-0.0148526741008183-0.0206139231196723i
0.020698169411104-0.0680447705748117i
0.0325565018505089-0.0400030024591722i
-0.00388876157370248+0.0194609259815316i
0.0330298444005599-0.014208477802806i
0.0197137732834058-0.0351188563451774i
0.00497509627257288-0.0182583418670163i
0.00918371852517827-0.0424792091863766i
0.0133282700699979-0.0418766055397966i
0.0296517648042724-0.0105363470322282i
0.014917474470852-0.0249423986835546i
0.000102367315062386-0.0362412813507203i
0.0149178323456529-0.0240133733604806i
0.0210112955138173-0.0119759577654486i
0.00612218623044814-0.0090251006695876i
-0.020871259267233-0.0375415663709348i
0.00458572256525531-0.0400084147524676i
0.0337989026707217-0.0188033173193962i
0.0308557814393954-0.0395963671902598i
0.0243803377889938-0.013735259725398i
0.00345501756766297+0.0122393505130095i
0.036073507423749-0.000491271187765494i
0.0162750403309463-0.0212030357308462i
-0.0201379634855293-0.022653560029035i
0.022622484147567-0.00819886103240647i
0.0181190417504361-0.00445401696962912i
0.0171021383317594+0.00534726325273715i
0.0127691650903918-0.0207549299652391i
-0.0181736964315891-0.00862726965608747i
0.00151814062777658-0.0275906926099586i
0.00960152942224215-0.0261353954197688i
0.0129338279527137-0.0162282319219155i
0.0439889556849962-0.0581463495462761i
0.0310222430462288-0.0500436903378657i
0.0128583571335946-0.0323390784931174i
0.0410335358941596-0.0195710905385075i
0.0362819877044473-0.059894612068765i
-0.0165791067563093-0.0401939004219205i
-0.0179043446735048-0.0264637227361197i
0.0341313935965584-0.0443746531937754i
0.0395615362063394-0.0226223331943132i
0.0251552261916854-0.0313955066397802i
0.00346261448514453-0.0272970899226365i
-0.0220559928035382-0.00758091039003388i
-0.0304889011818256+0.0103725622383375i
-0.0250468806178859-0.0232718421888433i
0.0232452127654146-0.0319072858305273i
0.0241153737243731-0.0300826605525743i
0.0145592100894978-0.0275835857864064i
0.0224096073849466-0.0211812420589151i
0.0118335015461521-0.0219870735439263i
0.0384965252487054-0.00907811867491455i
0.0207559993138687-0.0315254337612569i
-0.00549740250679492-0.018293895104403i
0.00623793934361946-0.0302182020698226i
0.0157987664108975-0.0486987447994727i
0.00920596911189024-0.0239717447583238i
0.00417658822515954-0.0256670072514096i
0.00838686799792052-0.00922447583552883i
0.0197616499638103-0.0290721571593999i
0.0290417550946822-0.0384651724613241i
0.012325855465006-0.0079403854138065i
-0.00421818982334168-0.0354641740810832i
0.0271745171300058-0.0439131402520087i
0.0629986843328076-0.0385759407015526i
0.0284045854519971-0.0141868171054638i
0.0101397900244683-0.00952275500264478i
0.000384830022090951-0.0156256664685613i
0.0204400796487361-0.0120352408301874i
0.0353636996004853-0.0304310880116554i
-0.00872930616605625-0.022724356190944i
0.0028328059876126-0.041361725740791i
0.0322686739989822-0.00730150996491966i
0.00591681319337265-0.0101861044502852i
0.017203101821522-0.0614116279963951i
0.012821414903241-0.0182122417039559i
0.00526294877812306-0.0234451223725577i
0.0347049614299191-0.0441308464185912i
-0.0135936784997131-0.0352149681302151i
0.00751103691172544-0.0255144998736672i
0.0205652352551257+0.00457851134343277i
-0.00527295808057868-0.0354693127290668i
0.0260593483093538-0.056165941366764i
0.02681105804079-0.0277015298127928i
0.0239994305950522-0.00237968539809819i
0.00551871713834356-0.0362491972684301i
0.0133868940768896-0.0588874887450609i
0.0306832888587629-0.013090125416827i
0.0103917681575752-0.0261759762144132i
0.0104582836792781-0.0196212655508404i
-0.00116154100957402-0.0181122720622637i
-0.0132470137566572-0.00552336333942467i
0.0119369848395454-0.0415868113700657i
-0.00272142087833945-0.0296078664784472i
0.00890834285496657+0.00930465568170816i
-0.0109927136470481-0.0382772028096382i
-0.026067093238599-0.0220543825686677i
0.0142999794332581-0.0377603128335057i
0.00790337560147648-0.0140440759724611i
0.0511447842652546-0.0321565924837918i
0.0267863929800567-0.0311985860487534i
-0.010671373813294-0.00023776379104458i
0.0126918227029722-0.0373337869791894i
0.0116705408327349-0.00703772824678741i
-0.0124133353896996-0.0179068531121846i
0.00535186200748236-0.0300792289939365i
0.0406320393489733-0.055370810965503i
0.000230183824179014-0.0224040884665763i
-0.0142522217857516+0.0129699863927942i
0.01305933981632-0.0397681591578918i
-0.0013023939253828-0.0355629787360996i
-0.0137836162691585-0.0297248113788087i
0.0231993002823489-0.0337394067210236i
0.00248561115717586-0.0642622016206345i
0.0104349781706169-0.0449427842393604i
0.0572931007827276-0.0402049084824835i
0.0212827798039523-0.0461294597478885i
-0.009848088922507+0.0028495067908648i
0.0100386515232106-0.023838227042233i
0.0206133718121549-0.00596609283344927i
0.0123219759620626+0.0133410583755975i
0.019628656631095-0.0266744211915838i
0.00477622887936267-0.0600268344561454i
0.00998110276749517-0.064525482059268i
0.0142305469325008-0.0313789097159352i
0.00265255246168009-0.0305333658940903i
0.0031127127996801-0.0423946754772571i
-0.020400503022411-0.0138395580972954i
-0.00697808674830225-0.0141236663725397i
-0.0109591972745821-0.0324390651323773i
0.013145014115269-0.0134049699540399i
0.0475632139105895-0.041073608118144i
0.0105286294111904+0.00799088229398494i
0.00430095812170619-0.0119507697992242i
0.0133966768895579-0.0797895261691747i
0.0116337796449532-0.0258988785870355i
0.00557206362437371-0.0442319391979638i
0.0149182750402851-0.0139733261308611i
0.000704093585563388-0.0116354029045313i
0.0231226838111997-0.0523821312392332i
0.051863823099351-0.0372945900299021i
0.0126244420456926-0.0333812296684205i
0.00781914793453094-0.0313242584465918i
-0.00151046828646038-0.0393351096054452i
-0.0277007080340308-0.0344873887773541i
-0.00280985413431627-0.0495495221709719i
0.0419724702808787-0.01020958564336i
0.0345960573370531-0.0106017832480571i
0.0250583219611423-0.0441802369441182i
-0.0412979150007401-0.00022900543710444i
-0.00217766153901976-0.000801704905969795i
0.0353633436210135+0.00248814780382847i
-0.0208495270536563-0.0109311388401409i
0.0429720660541459-0.0362608437149254i
0.0146807048026015-0.010839237931389i
-0.0103521647635931-0.0105609782203688i
-0.00116037774932202-0.0120963087243874i
0.00328413390418229-0.014620545953095i
0.0240345085225249-0.0485744738385665i
0.0312721863713399-0.0290553162005162i
0.0245843791888884-0.0186168318450683i
-0.0150491697659253-0.052030593626769i
0.00981869039901336-0.00904888526511764i
0.0139992168567996-0.00785988125867319i
0.0121117437742144-0.0647753425897624i
0.0327749397108711-0.0169262879623587i
-3.47445389446194e-05+0.0394171397634018i
0.0142826652237598-0.0012673199863558i
0.0272863765984983-0.0192186470869604i
-0.00438673374606615-0.028434975105539i
-0.00956671289270181-0.0436055753947739i
-0.00891256251452401-0.0384013088763564i
-0.00239120514251428-0.0401107775146467i
0.0145909695259621+0.00940046712310084i
0.021237293499287-0.0206032880012299i
-0.000125346386182126-0.0333705163425062i
-0.0026476587995163+0.00763828580586711i
0.00567448616424951-0.0348373688764614i
0.00253632727451395-0.0485801872751065i
-0.0115555425025125-0.0439307674764997i
0.0130501975483288-0.025467497235403i
0.0182136145302932-0.0553816358163747i
-0.00777359472983413-0.051678987521539i
-0.00790464567249133+0.00167406324670458i
-0.0161399481248142-0.0527293734772848i
-0.00502207517503557-0.0375392225570984i
-0.00107630824583334-0.0164203480341205i
0.0109233352592336-0.0551319377907359i
-0.0224535636518606-0.0274503779762968i
-0.0259040924575471-0.0313850489649271i
0.0178497925221209-0.0378891095223274i
-0.00964030972147651-0.0234264366025979i
-0.0326037274432581-0.0245009191115563i
0.0140785905061368-0.0148439670043085i
0.0342634711750938-0.0267600947423837i
-0.00299362993525972-0.00532963940597233i
0.0141961957619926+0.0123408212530171i
0.0129342883458307-0.0372563873959436i
0.00609540128614131-0.0259652823585005i
0.00545500932799967+0.0088560256482109i
0.0109038147196101-0.0109251747803414i
0.0182468170000221-0.0309280123131383i
0.0378874952207557-0.0281841140982438i
0.0561828630997707-0.0165005515011997i
-0.00929829422181394-0.0106286584501391i
0.0285888021747812-0.00933861307121926i
0.027201009218257-0.0169968903779278i
0.00369382710618027-0.0154373146669578i
0.0466500598046476-0.0219619441487606i
-0.0308932060349695-0.0474126369936659i
-0.0107739719342775-0.0633665640494611i
-0.00440334395620183-0.022120932338389i
-0.0167156248107247-0.00722979461312126i
0.0429538207043234-0.0454983966908633i
-0.00551433681607062-0.0214406016471418i
0.00157446354541368-0.0624370327721105i
0.00946079026890573-0.0633419197290268i
-0.0125498596926713-0.00217475551155133i
-0.000605861964557218-0.0258644225348008i
0.020067671386473-0.0177646307218996i
0.021460753309152-0.0459366354910935i
-0.0217686948753921-0.0579103037823883i
0.0132776718199105-0.0183740286625374i
-0.0247820099515435-0.0340631237016738i
-0.0549241848775486-0.0630887927774523i
0.0333359136607535-0.0405342508294829i
0.0211879853814202+0.0218682757142017i
0.00312428259522598-0.00460455271786969i
0.0135633777973772-0.0194964984934315i
-0.0128821734048382+0.000133938155347721i
0.00574772319890145-0.0351495032199872i
0.0268753961605822-0.0137576835458634i
0.0111772912211136-0.00260747943927101i
0.00248404523872232-0.0383290465498256i
0.00520382551014617-0.0680061936297745i
0.0129598803686432-0.0481630357009058i
-0.00262622745346084-0.0231127036284548i
0.0104489286654598-0.0503912673875263i
0.0154826580550214+0.00104308684056768i
-0.000211217965928333+0.00103519319900654i
0.0250643379791979-0.0332159649212361i
-0.000152644480305663-0.0100260434324353i
0.00548369430562248-0.0446808046736105i
-0.00561168341854136-0.00767856855391421i
-0.033872495478352+0.00564710020844314i
0.0327266902421304-0.0489811203887765i
0.0454803633842408-0.0224710840853951i
0.00650130258992456-0.0174805992712744i
0.00297232558539272-0.0398289273007877i
0.0292991098740008-0.0489554154723459i
0.0127631562176996-0.054131468973341i
-0.00505079852331956-0.0125343432790845i
0.00621644823385964+0.0158525112293096i
-0.0125976410677481-0.00838519073795752i
-0.000746596466320962-0.0273449663065815i
0.000573152495800794-0.030162703414468i
0.0104297321897416-0.0389492611139772i
0.00281049943979237-0.0398478694965418i
-0.0198599752176855-0.00215023282399522i
0.0316010377622959-0.00909210048236636i
0.00950519839656993-0.0683626384185474i
-0.00148206910763569-0.0168524788508968i
-0.000316096382456695+0.00699378089012104i
0.0162126830943276-0.0469790513936893i
0.0360589690979738-0.0464183490619454i
0.00601128431886643-0.0445341878606857i
0.00302799614589544-0.0406803266927672i
-0.0206426797948911-0.0443919959423776i
-0.00832336473382617-0.0275747950161097i
-0.00767842052115333+0.0111993806554731i
0.012486768151178+0.00631893255911899i
0.0157485821070001-0.0508538167714082i
-0.00329681130452239-0.0528761221838224i
0.0194871084467081-0.0290075266088054i
0.0111266963199252-0.0438845920743655i
0.0316595325328236-0.049575346858822i
0.0284158915320938-0.0584044746435247i
-0.00652362673537317-0.0345998624173358i
0.00823072591530216-0.0537518640789696i
0.00171176686526686-0.068233572246718i
0.0156137871173468-0.0449120060338023i
0.051102820454886-0.0376423801469753i
0.0452432678599523-0.0314373008746141i
0.029224109555566-0.0271788957690555i
0.00681193031820911-0.0029278361717622i
-0.000436413203373763-0.0317259949189875i
0.00435652746911562-0.0133101312609686i
0.00386786233684677-0.0165217922695079i
-0.00943954591633392-0.0250809414699369i
0.00630242747718853+0.00644098807298145i
0.0294989278851198-0.0605141571397272i
0.0280765596594657-0.0122679201767006i
0.0188392454958912-0.00645667589051888i
0.0130562402835439-0.063142502708819i
0.0246891442072925-0.0204309194266164i
0.00454507512489808-0.0357122007284394i
0.00286972864714426-0.0322245197730876i
0.0285550374374216-0.0159138551633584i
-0.000243956858608033-0.0264971387266308i
0.0153679062999703-0.0416520451704272i
0.0198903947576389-0.053854475896212i
0.00321481579489049-0.0303118763052644i
0.0291702505917636-0.0331543554947553i
-0.0300106918495303-0.0419061627529089i
-0.0148271713221386-0.0245007829318725i
0.0125501830468919-0.0239739706553935i
0.00583103456933541-0.050536349390577i
0.0263564662596426-0.0577944072516126i
0.0101111511326255-0.0239899986765436i
0.0200573824534599-0.00373416531735709i
0.0139465791393575-0.00224512005167337i
0.0252686895238853-0.0517632311784466i
0.0137393809624728-0.0403689728607324i
-0.00438505877131896-0.0311201573009971i
0.0100796527410392-0.063749629348231i
0.000706678689492957-0.0211712923099941i
-0.0147127120208672-0.0105368143097812i
-0.00959133766145414-0.0174319387195579i
-0.000617818981683255-0.0611845255204882i
-0.00450416434266172-0.0464200116617716i
-0.00444291689363824-0.0232850850819153i
-0.0182457156703335-0.0402072658592027i
-0.00648783417182149-0.0268995965229805i
-0.00397227838235434-0.0227238757733938i
-0.0348317416390625-0.0066191269414865i
0.00283020132690584-0.0271887489974103i
0.02533207630615-0.0204631119405867i
0.00600357680401028-0.0119095187886762i
0.00391608718948021-0.0376593814330707i
0.0131198128552783-0.0117752604579779i
0.00829648252314255-0.0192198128373802i
-0.0107166717460478-0.0383900224353882i
0.012777875875551-0.0139395464699837i
0.0191633747669023-0.0434413778930952i
0.0275555942236364-0.0352788334670042i
-0.00815635344021829-0.0128659322177291i
-0.0392523403132495-0.0203252692679406i
0.0318422143838598-0.0327917190861223i
-0.00669613924748706-0.00878343568345893i
-0.0333344182146563+0.00483335311102292i
0.030192465318674-0.039654184505338i
-0.0162522553401291-0.0215471764295265i
-0.00724575681784867-0.0214285957816019i
0.0349082690354215-0.0337731711678364i
0.0159519416653365-0.0258897808004788i
0.0330967685523468-0.03282988647922i
0.00810005117998149-0.0443229842850609i
-0.0115254754939441-0.0180793124014536i
0.0170747844427916-0.0341924514468694i
0.00810983139655211-0.0362920192254997i
-0.00509138621215569+0.00526783517087897i
0.0210314082230512-0.0552891370489363i
0.0229434799167718-0.0685630658235358i
0.0196618234050918-0.00934739060851872i
0.0161474432362743-0.000603449499364345i
0.00463617342452484-0.0230601041455453i
0.00800598818658991-0.0229964308386684i
-0.0173278269366283-0.0559331841998207i
-0.00128499623000538-0.0546529926216843i
0.0175518511395772-0.0463640588446048i
0.0240171809657254-0.0295436682151551i
0.00340341540686821+0.0345606695592428i
-0.0530468576248212-0.0316950703010467i
0.0166626899011855-0.0478336578017871i
0.0445601449874458-0.0114381707679648i
0.0143737238135252-0.0175214275809335i
0.00941290324481839-0.00114981861923508i
-0.0106746674727661-0.0399276618994008i
0.0342185682405642-0.048075011408749i
0.0423909830706387-0.0294239263505455i
0.0421456151101241-0.00567048868013378i
0.0370736933989395-0.0106453816217561i
0.011687890389322-0.0498518875359545i
0.0202657064632517-0.0232485369025099i
0.0125723649590144-0.0094515275052423i
0.020102422652598-0.0320132331604868i
0.0274320586814995-0.0352308321294966i
0.00575549292938656+0.000346054399961955i
0.0243574507790809-0.017900276772756i
0.00630652866682649-0.0403774791770597i
-0.0255486550953683-0.0244039105225343i
0.0192502378687149-0.0238407895321922i
-0.00137194055024877-0.0299460292239917i
-0.0412426438100226-0.0502752776618181i
-0.0275402169177373-0.0357475587067248i
0.0199039610659091-0.0345808004220931i
-0.000397741125968927-0.0112746073865648i
-0.00862061056427877-0.0448093206944559i
0.0229316925377726-0.0715331377391494i
0.00129480585468455-0.0154587589737473i
0.0180877237794531-0.0342863733054791i
0.00822169594118203-0.0254960174848214i
0.0194977442734708+0.0031781234391885i
0.0151217575468325-0.00935078335905289i
-0.0204172902682607-0.053593828811664i
0.0306443679344161-0.0366623250806398i
0.0410218296227517-0.0256262417429366i
0.0024677784439045-0.0565490635514322i
0.0229827935360549-0.0258880229610333i
0.0149883974825937-0.055409518344932i
-0.013615112074992-0.00803623473490753i
0.00351079034482705+0.00511393165873484i
0.0280060264789281-0.0579961420974528i
0.00472155591704049-0.0561217064496071i
0.00420823203226109-0.0371863639034453i
0.0364034721399942+0.00733251302238115i
-0.00482746085015374-0.0389508051839257i
0.00786864183869931-0.0223859262167544i
0.0247420646223109-0.0261211558141084i
0.00873930857303806-0.0552189248099179i
0.0107215038207517-0.023650915897386i
-0.00424451303910052-0.0390665068321951i
0.000856472194987521-0.0174092545999503i
-0.0142020104289746-0.0250759007642489i
-0.0399223549563604-0.0303208464065464i
0.0061262823322045-0.0316078655565496i
0.0273602470824027-0.0183536866138623i
-0.00410590254827146+0.012073148264673i
-0.000687715193304446-0.00659348103840562i
-0.00466508109803812-0.0183390631174573i
0.0128654606605881-0.0114245832573204i
0.010106339255512-0.0324800105009801i
0.0102993314927792-0.0538240001364352i
0.00704843189212803-0.0162715860552268i
-0.00595397102467031-0.0419578416335713i
-0.000185434731670582-0.0808826530716587i
-0.0140939822722893-0.0682744430352869i
-0.00295488231495556-0.0516169468692453i
-0.00446195986504967-0.00899414087831086i
-0.0180480690791325-0.0350677287749258i
-0.0119413493857911-0.039383586629694i
0.0137655111963368-0.0223789779899271i
0.00496223897824224-0.0481251087856811i
-0.00237383922105689-0.0214219148660649i
0.0335577829957131-0.00736680282126581i
0.0025079925414851-0.00261475480466562i
-0.0131618033072153-0.0234664510876618i
-0.00070419244339048-0.0345568188966783i
-0.0364239445896166-0.0105234355173178i
-0.00743832763102632-0.0535110232663204i
-0.000430499535122639-0.0551274807759283i
-0.0312732308721642-0.0415490208414187i
0.0103032051034245-0.0265772356213981i
0.00907861573049099-0.0302614390152138i
-0.00680970646599807-0.055512433946199i
-0.0131556053401233-0.00802700253477632i
-0.00735872013882872-0.0291885166124241i
0.0153651039868242-0.0258360273071718i
0.0180273170341462-0.0323864009387066i
0.0351837464531938-0.0609466554463317i
0.00823483476491299-0.0307131962222304i
0.0177900229482049-0.0448035878709841i
0.0110325704408833-0.0501791299890726i
-0.0214397291196021-0.0322385213695991i
-0.000656871810622619-0.0327786158896297i
-0.0054736909055047-0.0546583730440571i
0.00150290014103956-0.016587050768008i
0.00321938076455991-0.013792590183889i
0.00582120541979644-0.00169877285524654i
0.0217353996186562-0.00362445574768835i
0.0109930534682902-0.0509386428909566i
-0.0165943958366272-0.0414344350171175i
-0.0396334979630756-0.0378071530691427i
-0.0174784956732505-0.014856286975269i
0.00868825319394212-0.0352560146875634i
-0.00898989490567982-0.0145156523756355i
-0.0267142151395923-0.04306798817337i
-0.0245638086201654-0.0573012830688193i
-0.0118030879982607-0.027882783158189i
-0.0121019879154727-0.0665489047747149i
0.0261996689498118-0.016067373757731i
0.0591476170801243-0.00914395101982049i
0.0119084400721881-0.03902911311812i
0.00460142665582052-0.052842866576946i
-0.00221147658933646-0.0504573798604128i
-0.0331463252512856-0.0267950688186778i
-0.00380313776939654-0.0286414986716435i
0.0175514317194851-0.060753238230001i
0.0376009243373121-0.0450377612085319i
0.0404154772700392-0.00303920156876309i
0.0281784067621335-0.0205613266706178i
0.0274090842568537-0.0297861937306869i
0.0150691371612878-0.0714379812143367i
0.0150846792799612-0.0697584382296586i
-0.00759947730497714-0.039004146820523i
0.0108331623894923-0.0190073527210765i
0.0248743166524895+0.00204314941225648i
-0.0131973252003235-0.0321975936853318i
-0.00983313337419027-0.00881473318257152i
-0.0282607691761467+0.000307168944031191i
-0.0205901537628396-0.0170677767298661i
0.0024472895188375-0.00550361495177092i
-0.004187133105943-0.00896312489287656i
0.0139799371403237-0.0252678576449433i
0.00546963361300261-0.0335869119855348i
0.0201779658945909-0.017671663375656i
-0.00643309713254649-0.0340514629777164i
-0.0156522241165994-0.0426265145095125i
-0.0105664223522263-0.033443796983077i
-0.0059943697679793-0.0291907958620399i
0.0383774222673138-0.0323460879975143i
-0.00775985470388974-0.028856074412305i
-0.00460679482990863-0.0291115239596275i
-0.0260507302965287-0.012660240434022i
-0.0423995545651671-0.0294055814776322i
0.00958664016971095-0.0582920974391063i
0.00128974006106558-0.0375857960938972i
-0.00704949438183462-0.0349671059672449i
0.0117427595702461-0.00326067962728628i
0.0118704661909585-0.0308391212172874i
-0.0324103808073714-0.0176575831062301i
-0.0151444767679179-0.00676933136340948i
-0.00174140953614762-0.0638902496733159i
-0.00922327231435733+0.000655000144125747i
0.00907975935024501-0.0296590654059189i
0.0288418071408296-0.0614108837272385i
0.0231976441090517-0.00142309384021491i
-0.0255220419475697-0.0564988322759007i
0.00250613316553789-0.0273878178823556i
-0.00344208931300574-0.0214892982183936i
0.000245720562653321-0.0584419553604635i
0.0386738536908283-0.0344299945339319i
0.016768205928547-0.0379665963097174i
0.0194030783751341+0.00474614532344047i
0.026463389262122-0.00599046594977854i
0.0183537986075446-0.0092222199822377i
0.00134537902909448-0.0358717309065587i
0.00823449120696901-0.0440203658547571i
0.0158834511475913-0.00297296927627166i
0.00966453509013453-0.0372193859553586i
0.0351499839301847-0.0341399631964456i
0.0120149159716397-0.0383928564367378i
-0.0382258816158232-0.0420541386688735i
-0.0194240734934182-0.0392099391338108i
-0.0110246024905548-0.0679687392388067i
0.0213143605235468-0.0275648434481174i
0.0449253061223334-0.0232057388240865i
-0.0144380844169363-0.0307491208648741i
-0.00713589914899177-0.00204343451124708i
0.0168056305686184-0.0293630582286743i
-0.0339106655227558-0.0171838910090624i
0.0131886948325594-0.025270132004191i
0.0447116071036326-0.0521857382354443i
0.012310188588863-0.00722281939617492i
0.0174329899033432+0.00968145424451779i
0.00741520194284446-0.00953657272394322i
0.0473044541546493-0.00886961964900383i
0.000871784583630708-0.0110385661021746i
-0.017850805500857-0.0110450791641988i
0.00948909731467826-0.0129743712404477i
-0.0335613232530961-0.0379402598582685i
0.00616442413414885-0.0393093811832585i
-0.00178140899585227-0.0181727289042571i
-0.00374286592354904-0.0323180702012897i
0.0279817729136019-0.0319839253334857i
-0.0052493811389352-0.0299493915835854i
-0.0211231243749531-0.0233452899190827i
0.00617494496379426-0.0368904271791887i
0.0101911746828674-0.066136703183786i
-0.013885986219945-0.0250056500474006i
0.0171636537653118-0.0120341241265535i
0.0385680492227862-0.0168835152289072i
0.0182270143889816-0.0364959579506429i
-0.00112478620730306-0.0272227969952147i
-0.00166367939502971-0.0409431215704308i
0.0254915344130685-0.0651117262334829i
-0.00184434786383335-0.0356999839313459i
-0.00424462796459763-0.0342988526735027i
0.00310757130690435-0.000932165403773536i
-0.000219687147500055-0.0208646128458973i
0.0163573236562233-0.0457557004276287i
-0.0284475858107306-0.0225269182183975i
-0.00166031897151254-0.0625071945932426i
0.0145341550789779-0.0622290763522202i
-0.00070388245216478-0.0311013186695604i
-0.00215241062685926-0.0299450776210821i
0.00303100603781006-0.00572770405364343i
0.015214629876757-0.0182694399304831i
-0.00663978345401503-0.039923413891465i
0.020977260160884-0.0523775092797336i
0.000423350413489634-0.0308361755717772i
0.0282444450340474-0.0278404804148601i
0.0649059962059112-0.0338859930047801i
-0.0162893131397767-0.00677438653851322i
-0.0125569149944929-0.0225815792417386i
-0.0118818379121466-0.0112297156881246i
-0.0267231993161164-0.0404729057818885i
0.00532276960144331-0.0561534710534575i
0.00190179208999958-0.024137437701716i
0.00320136912800964-0.0473700320042953i
-0.00556524268651244-0.0387950367845575i
-0.00105007742439591-0.0101164561652514i
0.00262529783336112-0.0363258730594315i
0.00482239641326796-0.0665863224631743i
0.0242846588739073-0.0752588522971633i
0.0189588576912935-0.0677351577731895i
0.00985943130154175-0.0366163503400144i
0.00562662550001742-0.0401747431888429i
0.00397593132081016-0.0463131884172149i
-0.0336742555637789-0.0350453501294363i
-0.032481173684727-0.0421487161717177i
-0.00952094439546947-0.057084753475036i
0.00750876183846247-0.060338298258786i
0.0350136555278253-0.0330076389312524i
0.00648998998189889-0.0276262773540265i
-0.00638838414652594-0.0239438518045633i
0.00250659105463715+0.020467224436459i
-0.0142966496651364-0.0078369528664088i
-0.00138785995021149-0.0420095386123695i
0.0133720536972058-0.0299144912754366i
-0.00135112071651519-0.0390250960881834i
0.00787877789346327-0.0252921569775586i
-0.0026172572073067-0.055443498255837i
-0.0151561185324488-0.0745172421007822i
-0.0195322617729473-0.0448534721085946i
0.00613205949607386-0.0445925592161036i
0.00583684833339318-0.0437640780272996i
-0.00715522645304404-0.0337570833327169i
0.0280245020295321-0.0135424388052848i
0.0090369064642727-0.00679170413313119i
0.0203138369926608-0.0549021294949184i
0.0261552243260845-0.062257613583985i
0.00393589836198417-0.0289670224916051i
0.00734759645354229-0.0330628797831546i
0.0031756262087323-0.0264144940625281i
0.0213420873730779-0.0140787301950433i
0.0149262385842749-0.0300175048593454i
-0.00412595492321708-0.0313986232916115i
-0.00230708407846067-0.0309242693297204i
-0.0180807682288344-0.00517762329156451i
-0.0396291891194117-0.0122870045288229i
-0.00274849294688954-0.0777870720186635i
0.0458109091845077-0.0463498193689565i
0.0256781581837065-0.0236970833325375i
0.000665130979988926-0.0474703481724851i
0.0112552857977212-0.0122975635915502i
0.014066396667259-0.00445049125847699i
0.001992495832463-0.0439679038592725i
-0.00302558552029309-0.0300956871639922i
0.0382003901947459-0.0190773138754143i
0.0382954009592069-0.0222823420669607i
-0.0035601489920074-0.0192514280527509i
0.0112410604157287-0.0255860510905684i
0.0115759886399298+0.00172283749867963i
-0.0127630953379401+0.00168167102178228i
-0.0217318724845441-0.0451980127777332i
-0.0125273053052331-0.044160871106008i
-0.0265123001417848-0.0225578574673362i
-0.0146866861154707-0.0342433351652644i
-0.0041510699587931-0.0164939795624791i
0.0171021580088394-0.00626569108220721i
0.00713500821428709-0.0246779745889319i
-0.0330075718463737-0.0344537201642486i
0.0163376149423901-0.0520231098120481i
0.0199051378671655-0.0687150637040944i
0.0104460499301316-0.0501094796676982i
0.0116800264126561-0.0480332589990523i
-0.0183320112567758-0.026482370073512i
-0.00824194829846776-0.00228269944243252i
-0.000763460106203014-0.0398816243379494i
-0.0134034412153681-0.0262183531121621i
0.00874130554245897-0.0372198111821795i
0.011856154928866-0.0437082524934627i
0.004409152483009-0.00760536630558928i
-0.022435683976766-0.0276490319280858i
-0.0184287153163454-0.0292091967426761i
-0.0141459805996753-0.0174176325376966i
-0.0140657105571583-0.0435826027337716i
0.0421846931202378-0.0459882693552069i
0.012672169523501-0.0196683880814347i
0.0319580890198474+0.0042081239452461i
0.0119819598557435+0.00219856893082897i
-0.0287411420641448-0.000828331788688561i
0.00301044357540902+0.0125932084039029i
-0.024020114716545-0.0290249109665668i
0.00236532137892628-0.0437371298290187i
0.00509588317014177-0.0463710469346703i
0.0161690602731579-0.050920069110074i
0.0456452769167722-0.0319533136451851i
0.00494476404226387-0.00828613022546443i
-0.0319863532502204-0.000961880508300557i
-0.019869968147673-0.0500019115075654i
-0.00537533364326198-0.0459458147741608i
-0.0343775790855066-0.0352887030063197i
-0.0310730876286533-0.0438185692515433i
-0.0188062214823725-0.042210180230245i
0.00263422890056971-0.0336977867193356i
-0.00933416374987014+0.00903876899349455i
-0.0189780434872811-0.0238520126582152i
-0.016888607534658-0.0741290072857279i
-0.0262556395010487-0.0493935633775425i
0.0212563013776422-0.0545366400416803i
0.0187047323505452-0.0447977799913056i
-0.00515320284540613-0.0264531139159912i
-0.014920806400481-0.0217642892974512i
-0.00440334511945274+0.0274594051169021i
-0.00924305245251592-0.00694340103141729i
-0.0152409936413088-0.0552922552825204i
0.0334585775269544-0.0323128205180014i
0.0458902177433626-0.0493382224955654i
0.0271659762233226-0.0365233321262805i
0.00455246814641309+0.0113149817436718i
-0.0319007299714703-0.00451772777057091i
-0.00815291939240355-0.0616505327599999i
0.0421983096154874-0.0431498361408759i
0.0243692297223225-0.0443592675633216i
0.0148320352855689-0.0742591211753401i
-0.0287100195548294+0.00686602496074139i
-0.0189650859621457-0.0287851229107183i
0.0251131617691087-0.0272707089734838i
-0.0247179883958124-0.00477216654458424i
-0.0116885396684145-0.07394612824528i
4.24085384815695e-05-0.0149522353890245i
-0.011304516361014-0.0380678629827277i
0.0218086355388452-0.0511504863558996i
0.0265805927159876+0.0122754280266197i
0.00387468812424777-0.00238494633285443i
-0.0118477092937372-0.0418183749414003i
0.00451392201390643-0.040616362155341i
-0.0059813801161486-0.0671819319722891i
-0.0234604031245301-0.0638168806748115i
0.020245685342335-0.0310992174725293i
0.013215035783399-0.0488827614837592i
-0.00146611481835231+0.00269120032090158i
0.0103848178688229-0.0333403389746835i
-0.0203723682984326-0.079997210763262i
0.00696433131590792-0.0652126721319107i
0.00828564101065635-0.0552898642466877i
0.000907297549773507-0.0608835639249221i
0.0337601261891146-0.0510466239009564i
-0.0220712654022761-0.0057302475835628i
-0.0140884629038364-0.0307954544294167i
-0.0246498040971532+0.00748284584177839i
-0.0333665769689592+0.000932982602829502i
0.00576530611299686-0.066404943248869i
-0.0228557482763658-0.0435107553165075i
0.0349398796104245+0.00851031526390712i
0.0315506227871964+0.0161463127349212i
0.00789840903656321-0.0185345436035019i
-0.0040748747414127-0.0118657786032763i
-0.0344451410339724-0.0176028674138736i
0.00237809226623243-0.0477367097363414i
-0.00472727416059362-0.0751817102298886i
0.0293863598974068-0.027406619681874i
0.041575462473248+0.00145602614755614i
-0.0247190115134088-0.0292352277122646i
-0.0258585308504457+0.00217695552941687i
0.00579949880324394-0.0591884541247545i
-0.0217645601274305-0.104934870817518i
-0.00343515865758851-0.0371086923411995i
0.0220648006281293-0.025271634017899i
0.0165468731358323-0.025823985552922i
0.0375408825720964-0.0363459887421901i
0.0183467987834332-0.0272235872831073i
-0.0128356992584491-0.00580361217703613i
-0.0610048002822745-0.097163989259113i
-0.0177748373428468-0.0641881060503273i
0.0332588704014312+0.0115531568745523i
0.014804020513996-0.0262796960543632i
0.0188310283301671+0.0063986263737416i
-0.00985104187901649-0.00370316916614631i
-0.00483160166808946-0.0214169273241493i
-0.0076949463867924-0.00133946418276321i
-0.00691119546122845-0.0242392130192857i
0.00584291818262869-0.0304490038536636i
-0.0167542694891935-0.0179370560054418i
0.00326756022581468-0.0287128620057928i
0.0221839498277764-0.0336883358555467i
-0.00292762250746427-0.0182527520077123i
-0.0132346240581112-0.0294258218281766i
-0.022555339605645-0.0644217443997585i
-0.028083023965693-0.0554876508002339i
0.0234380879145428-0.0527089626167306i
0.010963910999881-0.0544463079235619i
0.00358726293417574-0.0199590010539908i
0.0162257115599023-0.0249164914047203i
-0.0346813274990046-0.00883019672948746i
-0.0249749210578951-0.0509640577538718i
-0.00922545033430859-0.0650034402318982i
0.013896485182509-0.0241207195562392i
0.0280535157165544-0.0444234518861109i
0.0126534435912828+0.00508654083679818i
-0.0151933499628145+0.003759645931513i
-0.0215775915331018-0.0152839847585274i
-0.0117415015340673-0.0112420482574087i
-0.0627593974323378-0.0535493150802566i
0.0168972182114741-0.0567192514849357i
0.062784441641684-0.0472798701808001i
0.0467407440674314-0.0150206538894069i
0.0462698552551636+0.000131122682638434i
-0.0144294600141159-0.023060363097442i
0.0215984604371137-0.0295108593899331i
0.00330614271368661-0.0550278840777719i
0.00467394152004946-0.0447516209188334i
0.0396422641712324-0.0076193571022942i
0.0189746964193448-0.0362198743461923i
-0.00384031227341998-0.00974945594820844i
-0.0057231585621896+0.00210860291314649i
-0.00367697437261418-0.0386245439023259i
-0.0517758980127447-0.017724944724502i
-0.0126092708138794-0.0554299329564392i
0.0279498104436392-0.0527830114136296i
3.36295449331965e-05-0.0235505904916609i
-0.0162433702918074-0.0159241202015312i
-0.0198774116229855-0.00537203744227504i
-0.00106270021536698-0.0311717292895238i
0.00773614421650914-0.0206726037382231i
-0.0114962897040613-0.0612150988903428i
0.00957606579545333-0.0519055217664903i
0.0199166496950147-0.0340394947719779i
0.0181764684829628-0.0495779062824924i
0.0126342398166954-0.00831995533170694i
-0.03135382088751+0.0018429297019652i
-0.0021177696964013-0.00120576465897504i
0.0217328328774386-0.00353440991315442i
0.00639525325251891-0.0303500169312277i
0.0160632293720225-0.0575454023385753i
0.0158647538833168-0.0422634710045995i
0.0105976056518703-0.0260706444884291i
-0.0345349114352979-0.00419867179984723i
-0.0177563675128224-0.00142238115879901i
0.00352312707054392-0.056639567558i
-0.0311890987701845-0.111374791473075i
0.00314380712239182-0.0701490511377607i
0.0229690433363015-0.044241748222658i
0.0306979304193052-0.05001619625216i
0.0034202075424489-0.0043609337358877i
-0.0347719442598056-0.0287459288273951i
-0.0189536858267078-0.0346084198571128i
-0.00819753849924983-0.0402495266204222i
0.029874794359601-0.0759769794862155i
0.0309587079232443-0.056434466918545i
-0.0101610414493019-0.0119776535615764i
0.0197807862745469+0.0242137993536787i
0.0156832132440693+0.0354909363514805i
0.00230992205071635+0.00100098120095794i
-0.0156842163489953-0.0384680440753381i
-0.0266674909745882-0.0400344237949815i
0.0286332146114913-0.0549117782813263i
-0.023859169736984-0.0176662817687624i
0.00758621959719354+0.0053723801985673i
0.0203396074629106-0.0231718010965787i
-0.0416701349326419-0.0157775926048151i
0.0107624420952708-0.0414063325351365i
-0.0312888564705617-0.0517052122062709i
-0.00767815849574862-0.0176414670015935i
0.0624188359942999-0.0285259398260514i
0.0321938447201571-0.0302957025633991i
0.0268309749519969-0.00868661038146689i
0.00685016908287693-0.0104480058561597i
0.00557084803337631-0.00358282854008503i
-0.0362584390305734-0.0331830000562764i
-0.0266965505876239-0.045500359405213i
0.0101054726878021-0.00970890191185552i
-0.000408426559362056-0.02946237657993i
0.0270864165734725-0.0201948965175094i
-0.0190329505719928+0.00453408877951972i
-0.0311827168703241-0.0249595644357471i
-0.0418214175678211-0.0363509257606261i
-0.0308447309186042-0.0567339455200025i
0.0105172081685942-0.0362459059613915i
0.0227974937049141-0.0279058791596952i
0.0227601113642145-0.0741902726721099i
0.012036778122803-0.00703079450673887i
0.00454000913527996+0.00615714380002947i
-0.0548693321285562-0.0414349666491612i
-0.0293975796085585-0.0389264759654563i
0.0415429972616952-0.04667122635866i
0.0287813012125879-0.0483457683346887i
0.0132397631699786-0.0390905103448229i
0.0108317040641237+0.0016397017773135i
-0.0109408876147273-0.0202375336263181i
-0.0289990759991309-0.0220949460838416i
-0.010346911553443-0.046982913892905i
0.0101674046784369-0.0566459547476195i
0.00459729978636318-0.0223066387193522i
0.0183276376434941-0.038215772336147i
0.0404999266918217-0.00141441801625721i
0.0232599260044071-0.0133587635566619i
-0.0023376723034242-0.00449161748596813i
0.00340882104321178-0.00640540911898534i
0.0254509268343334-0.0407977553021802i
0.0298929775620338-0.0660912029440248i
0.00577883761354899-0.0812587655612355i
0.00451290427863221-0.0586656454791877i
-0.0113806366707317-0.0185516176043538i
0.000829406818207675+0.00612161799223117i
-0.0222874003646315-0.05300855470627i
-0.0462804405450755-0.0418421158263839i
0.0415000625691695-0.0406054601431071i
0.0278813788965222-0.0376416783765109i
0.0182282443583229-0.00287751522816091i
0.0447659320119624-0.0284530487139637i
-0.00426267774999258-0.00630963166096401i
-0.0210494349199579-0.00688944410067476i
-0.0117851032012291-0.0401066752985054i
0.0105188421642049-0.0368353953247754i
0.00662543610748583+0.000119840494018685i
-0.021455338746226-0.0235429885132151i
0.0068871025844765-0.0274560541165739i
-0.00104567043820446+0.00645650861440731i
0.00982641899250266-0.0377581501763695i
0.0267487074425019-0.0207945873538794i
-0.0324193605005744-0.051333415431839i
-0.00519651207992356-0.0860092085985086i
0.0327198505394254-0.0381187049982418i
0.00978589790204585-0.0296954202748081i
0.0194616823977826+0.00265153503437462i
0.0172012737859781-0.00902390074560011i
-0.035669613939031-0.0348236172378338i
-0.0265364782597516-0.0442558329556656i
0.012985901271525-0.0378418292657103i
0.0442243499854171-0.00314479491585258i
0.0453828758429425-0.0147448230933417i
0.0152443451959189-0.020328139962122i
0.0158005178928299-0.0116725652803605i
-0.0131996510036584+0.00267320480756364i
-0.00549882746135315-0.0279785049153143i
0.0133989797435335-0.0634660477428308i
0.0227745408808773-0.0456632305056311i
0.00122546002189984-0.0467107960139182i
0.0045879339717066-0.0219778874472982i
0.0300477267282123+0.0139962831347294i
-0.0179149888085745+0.000136078749548786i
-0.00294831747761014-0.00816610799427136i
0.0188839298763304-0.0237976079834691i
0.00941030218518487-0.0741172176811352i
-0.00614943919381643-0.0685461599054099i
0.0101211898997377-0.0245278076162625i
0.0124618398431561-0.00906762067742815i
-0.0322975960475381+0.00829416625643616i
-0.0182416755951128-0.0303671618218135i
-0.00662607101993616-0.0642713149559248i
-0.0137612356395011-0.0386415089958725i
0.00454362641229663-0.0455178070562201i
0.0422720590023256-0.0247457453162648i
0.0272851714649387+0.0260351487473614i
0.00912783738092822-0.011152778424303i
-0.0461045288993646-0.0569982549807871i
-0.0518711898928464-0.0364365521371118i
-0.00394445129058411-0.0395869359899021i
-0.0447505681084894-0.0347635433220267i
0.0136935687525801-0.025320937182978i
0.0115716782520693-0.03877612467671i
0.00240985850675435-0.0185932505241098i
0.00253774445384674+0.00952331756303484i
-0.0415879016439434-0.0408503428673643i
-0.0242561963645869-0.0731979993058956i
-0.0273246403302757-0.0341694878951865i
0.0299113628113367-0.0404986341015517i
0.0282871120257235-0.0305107212959056i
0.00393436145300046+0.00749749335171989i
-0.00493468163938756-0.0032671339038887i
-0.0138173655264047-0.0387269597368786i
-0.0167070572618746-0.0608553658690429i
-0.0224495632426691-0.0660420193353007i
0.0235405297055777-0.0490390280915762i
0.0205482119478399-0.041684082356295i
0.0382593067288765-0.0109516640410791i
0.0309289893950714+0.0144912291549996i
-0.027283289575884-0.0145717666261927i
-0.0283789511899787-0.0345964015094291i
-0.00529742816370807-0.0445131924162601i
0.00279850386101185-0.0633941804935066i
-0.00045518834195343-0.062521504879317i
0.0122629325751443+0.0125945232448205i
-0.0149907148695137+0.0181416889429429i
-0.0151358351453783-0.0195071367023309i
-0.0131461187730706-0.0281189278921975i
-0.059091791251443-0.0393795599694949i
-0.00447865404794288-0.0332920142131172i
0.0631848467527688-0.0527445963562835i
0.037435311832776-0.0313974359801612i
0.0113640461866027-0.0189257754605782i
0.00445548551883868+0.00957704225662085i
-0.0285447501837984+0.0164004416187941i
-0.0229224249042748-0.061484060023663i
0.00130278552356609-0.0535347227565054i
0.0143583536218155-0.0525284285633531i
0.0498456774182588-0.0442514087202735i
0.0335391581760221+0.00370116173658255i
-0.00976890623466588+0.00610003806854435i
-0.014889921902125+0.0173590597686139i
0.00343183872149242-0.0205773868991423i
-0.000778710965307798-0.0490412692193851i
-0.0128688676487765-0.0408331543995015i
0.0371392637034337-0.0614774829522547i
0.0288692183787256-0.0349700424194372i
0.00636227173351214+0.024906759125055i
0.0294024817632018-0.014431540351239i
-0.0101452713845837-0.0324506008052063i
0.00966185678252261-0.0303891625886599i
0.0111766052479816-0.0751429400548021i
0.00261886143656582-0.0434898151422653i
0.00375738196050513-0.0568994811835923i
-0.0241430147320025-0.0142934951856857i
-0.012035898115778+0.0233924883992813i
-0.0276804005418024-0.0269925345773784i
-0.0143128679780645-0.0150881638253252i
-0.00898383060548731-0.041216923405569i
-0.0109479734298842-0.0386143796772329i
0.0124288991506382-0.0277417920399764i
0.0141377962950278-0.00752849122098915i
0.00592396937538463+0.0206182052193191i
0.0163426669935-0.021922328244658i
-0.00131769034808349-0.0288882479143015i
-0.0340530369908307-0.0505732655274954i
-0.0156517282848712-0.0753107456370356i
0.00117069716397902-0.00262876939776647i
0.0112067752835283+0.00252563006274297i
0.040736186447888-0.0202100786363169i
0.00652964630516816+0.00245308127059913i
-0.0392326287365867+0.00413429171758816i
-0.0252053630220672-0.0238443766396085i
-0.00435680913907753-0.0868138135372603i
0.0475766687436695-0.0519680279025262i
0.00607419043350716-0.0199390162796905i
-0.032378823989119+0.00938986198606319i
-0.0182885092969388+0.0119730154609381i
-0.010812421330237-0.0688046883603647i
-0.0199388819176001-0.0205982624345986i
-0.0599289767361764-0.038593787864337i
-0.00125264000640155-0.0740671343299473i
0.0321159461650627-0.0214524123070682i
-0.002182571903884-0.0500542956116366i
-0.012130952984615-0.0319720985932239i
0.0241986940132147-0.0336263853353208i
-0.00958597340141499-0.0426896634960527i
-0.0521610691632389-0.0306036748524057i
0.00990482779201965-0.0407323700041428i
0.0440882832968028-0.0347121241746078i
0.0673498068644747-0.0315723734387598i
0.0411978412312868-0.0302998862397094i
-0.0125283931659183-0.010063239377339i
0.00392669563734893+0.00774078959551705i
0.00255148011326092-0.0471164826866078i
-0.00573900123121523-0.054531286648396i
0.0250076089176937-0.0297688039848117i
0.0220930211688804-0.0349684794409066i
0.0256751020912688-0.0340615045371482i
0.0291002654043077+0.0200315776599615i
-0.0284958379784185+0.0162379322840633i
-0.0230216161840324-0.0413992896888493i
-0.017732711572295-0.0339922084200562i
-0.0117297675756133-0.0366700976234721i
0.0165671636961185-0.0312165499479202i
0.00729799821745369-0.0195367491549856i
-0.00664340628118939+0.0068338289265806i
-0.0550008266095939-0.00324922831808297i
-0.002112792862293-0.0027823423816948i
-0.0122043958768635-0.0114170550931416i
-0.0467156461635306-0.0694576879210265i
0.0225985886479568-0.0395662709758329i
0.024444396427282-0.0317390177299009i
0.0259537069071103-0.0166025736318434i
-0.0209718016981035+0.0198423587590462i
-0.0597017441831341-0.0200254492747967i
-0.025944804817087-0.0399013157425506i
0.0264696347442253-0.0627411252066687i
0.0440288153358227-0.0678414485514861i
0.0171859743979092-0.0340532381266389i
0.0233368331182545+0.0141416261758567i
-0.0212478960568352-0.0269445221616856i
-0.0381639261718173-0.0529997689438354i
0.0101251919836694-0.0136155217846615i
-0.0203732092838121-0.057033955881588i
0.000697545446784814-0.0665806161720653i
0.0349112905481934-0.0470496888999841i
0.0278504464363948+0.00100072174149647i
0.0235402585693746-0.02831660960196i
-0.0243908350615147-0.0447140472976638i
-0.00408698328660889-0.013079444787745i
0.00730812996556244-0.0502772340032225i
0.00172488263171908-0.0450897027236196i
0.0496923809597908-0.0486082948693921i
0.0560772637183457-0.0211744120441103i
0.0212824394299798+0.00630340401904344i
-0.00916244258593509+0.00865895004038065i
-0.0210701100971678-0.0189636542998031i
-0.0029343721134305-0.0657735787940726i
0.00609186322082789-0.0527586248051552i
0.00693834767038827-0.0573088237610375i
0.0230643584889373-0.0472020005104252i
0.00871282830696984-0.0253752649608726i
0.0114666960113242-0.0262217707539407i
-0.0147813029766211+0.00195761589788755i
-0.0241659654955831+0.00117033889823448i
-1.21839758645921e-05-0.0579269350219528i
0.0108595425324775-0.0516393027010585i
0.0429307397985549-0.0235100599875783i
0.0016692666710489-0.0344186112838781i
0.00797283089636843-0.0198872076636213i
-0.00234416748639133-0.0348591844742886i
-0.0435468186141157-0.0235270406971005i
-0.00503798425725252-0.0494851874412273i
0.00703721753550448-0.0603252464220139i
0.0153509857757489-0.00869343859372272i
0.0217817681418762-0.0587159180662597i
0.0402967519899023-0.000803545454693919i
0.0185305374420132+0.0270537058025133i
-0.035889637932982-0.0361680556951164i
-0.0583748801376245-0.00758392651908086i
-0.0513030048352876-0.0180634232248916i
0.0145467855755192-0.0226161327408147i
0.0271557915161123-0.0553932025885592i
-0.0179951568132241-0.0394590163468193i
-0.0143494808258844-0.00791101778717271i
-0.014449203189919-0.0285709434326641i
0.0127245279410075-0.0340948682577975i
0.0206196771690783-0.0642997403123761i
0.000213155644831344-0.0292439356316119i
0.0165065388489011-0.0456194073787037i
0.0220976144514111-0.0296918512128575i
0.0203703972650241+0.0133087798485506i
0.00247148238604936-0.0164417005896808i
0.0157069502875943-0.0137227662070497i
-0.00790410157969891-0.0527328143917927i
0.00421656564014898-0.0334656869210379i
0.033774666684093-0.0301282595799406i
0.00437448692388952-0.026462906459634i
0.0180527532709071+0.00479859823058087i
-0.00302395235785554-0.0120465065440344i
-0.0211341854806102-0.00821255579118927i
-0.0157777672348049-0.0562331728845253i
-0.00806168126834244-0.057105032397043i
-0.00435837763857971-0.0452495643192892i
0.0138996385485403-0.0414882399574193i
0.0399873956955597-0.0253304287065876i
0.0318339784730713-0.00844113664638351i
0.023128630765234+0.0197394283187005i
-0.0125920400082084-0.0250602701281928i
-0.0154542860273868-0.0392732636007386i
0.0255476130886697-0.0315960337127135i
0.0206238166876666-0.0231245832604385i
0.0182869873294963+0.00706319176478161i
0.0183780109975155+0.022441829930719i
0.000777590173859707-0.00466964498134572i
-0.0156402250210779-0.0154472345341763i
-0.0237938795659006-0.0122118018160814i
-0.0102036237785206-0.0414956034263504i
-0.00340384213056324-0.00429520365676427i
0.0113493129473556-0.0141652555328317i
-0.0151814835603343-0.0214798417094317i
-0.0213486079431009+0.00608839122737772i
0.0119084365954179-0.0443765827654098i
-0.00844211695383136-0.0623170018245016i
0.0384975763586799-0.0576776527805239i
0.0490360079207921-0.0503144948365043i
0.0161946196195221-0.0308343112021517i
0.0648899937327514-0.0188318826568267i
0.0398053366172827-0.0158241228850977i
-0.0246436088131475-0.0305605369936952i
-0.0478496185127348-0.0295646443626878i
-0.00741506732241527-0.0658285765069759i
0.0170596543256895-0.0623262266940146i
0.00286140429932214-0.00902900570226711i
0.0156892041906325+0.0166888213645737i
0.00442311908783421+0.00795550233462313i
-0.00340786364886434-0.0318570081610711i
-0.0402081819088816-0.0146784975881472i
-0.0368629900477449-0.0405660809565066i
-0.000261192070454966-0.0492708083363612i
0.0195139876925582-0.0180220424024364i
0.0329190860840888-0.0367755538711482i
0.0257740440473861-0.0160654374439574i
0.018849114480293+0.0415038730172527i
-0.00591497285164237+0.0199660501248932i
-0.00568961201346497-0.0225722982545526i
0.00767266135650226-0.0399503673547286i
-0.00148177662573214-0.0516735541999192i
-0.0301669061608879-0.0461486764704333i
0.019291377439963-0.0424209292282039i
0.0282511465027735-0.0106351512675278i
-0.0187106925518189-0.0321870085168636i
-0.0279542096545622-0.008514218277542i
-0.0466264796948988-0.0348379979992156i
-0.0019589667038311-0.0798713005486122i
0.0195888925473643-0.0375209653598041i
0.0154961719676733-0.0229536337284343i
0.0318353017083823-0.00843490794078481i
0.017072191111489-0.00225897437012629i
-0.022098871195693-0.0198434602160704i
-0.0458706653184695-0.0719018995285111i
-0.0294576435999348-0.0444644175356734i
-0.0211221581695527-0.0271302043320793i
-0.00881031524197004-0.0672369441598703i
0.0126644155813287-0.0334474356811546i
-0.00997170532001852+0.00405341260597844i
-0.0250963196019012-0.0317114521283767i
0.0027255493179809-0.0309940142100888i
0.0138118405480591-0.0469417000300807i
0.00553925020376159-0.0827716541167943i
0.0115422706390657-0.0547324001410197i
0.0115703191889409-0.0491345597829475i
-0.00204453909729058-0.0322020683510533i
0.00354961834188069-0.00819198386792508i
0.00545584899956231-0.00837987820881779i
-0.0149024508720991-0.0637897368412647i
0.00768407470320969-0.06312264920809i
0.0389065817987195-0.0112995213088075i
-0.00336961571542368-0.0310711989356709i
-0.0109881209814079-0.00548462004203536i
0.015417888934096+0.00875704276621631i
-0.0430079633070171-0.0318035092043433i
-0.0612825326114296-0.0437575678063656i
-0.0362365389871294-0.0435182890796395i
-0.0196666337148208-0.0332749151822747i
0.00890516368294029-0.027492255690397i
0.00154724267668356-0.046614034822039i
-0.00271028293095643-0.055080456571718i
-0.0257689801115774-0.0237691487295329i
-0.00383132214202393-0.00727195289087738i
-0.000214517159276906-0.0288929184564235i
-0.0164107569157476-0.0295061361091364i
0.0630248640112874-0.0131338875369865i
0.052908924579775+0.0163011887155941i
-0.00288310427269413+0.00849380493623366i
-0.0167935574897723-0.0252119065624473i
-0.00863366955892064-0.0227357795050297i
-0.00863106287123002-0.0640619482243924i
-0.0246463339707932-0.0723949420305929i
0.0069356831023251-0.0441223189235713i
-0.00111496402214715-0.0130315784493519i
-0.0280078193232999-0.00145516815863652i
-0.0234189547140695-0.0248183027559301i
-0.0339789878708283-0.016217778071336i
-0.0402591641149167-0.0670573925141397i
-0.0241713269927501-0.0611400347821715i
0.00967953877634661-0.0481880531411084i
0.0231101856021535-0.0704342755731182i
0.0293326087189288-0.0241549598313439i
0.028217530747851-0.0172363515288759i
0.00191387305335749+0.00135907683534293i
0.0164284417681043-0.0168815545235664i
0.00731901908293957-0.0542560456080724i
0.00855425568038434-0.029965505536922i
0.0262244602351231-0.0126431257735446i
0.0262531065452501-0.00586552333982613i
0.00744459476951613-0.0282078862484287i
-0.011136361050143-0.0121447947956073i
-0.00290715138197992-0.029189675170092i
-0.0698968460255532-0.0650370786152736i
-0.014720404410568-0.0329729421247668i
0.0424289268869514-0.0615496756959492i
-0.00747973158672134-0.0349053399067627i
0.0368152963657395-0.0261678359895421i
0.0174666471491515-0.0626138990951441i
-0.0327881388565602-0.00638821550910466i
-0.045448395185909-0.0215514852408421i
-0.0215227326482286-0.0586376533188875i
0.0247572607177579-0.0589941060773275i
-0.000427373775175236-0.0314858904029174i
0.0182384585674593-0.00640664025323735i
0.0382175714003383-0.0241120787104138i
-0.0272716519366829-0.00289863737459896i
-0.0288479561687374-0.0137933970573496i
0.0143730031622157-0.0242417047755262i
0.00338666573493868-0.0145447168027495i
-0.00864575436293579-0.013706372043778i
0.0071015266910169-0.0183305619581436i
0.0130267110769985-0.0295248043694898i
-0.00897904187388256+0.00342003683808255i
-0.0181170358153474-0.00309649307136379i
-0.0132112291981384-0.0275215669147397i
-0.00922186054627487-0.026430591605465i
0.00979959512853297-0.0337423829138956i
0.0183137431646954-0.0430327205850933i
0.000104111635243623-0.0430500508707739i
0.00760079445349223-0.0214945020779861i
-0.00915120736440745-0.0228606929998229i
-0.0234472024170508-0.027406487613035i
0.0106992356493397-0.0294312632546442i
0.00107473089399665-0.0433777065050067i
0.0143767521433855-0.0495120355171711i
0.0307019030565624-0.061109097335648i
0.00878024920534407-0.0633428769581919i
0.0122046878452032-0.0433827740237163i
-0.010165343400419-0.0416452116594477i
-0.0347127876017545-0.0762875490185832i
0.00216807215065826-0.070159927912968i
0.0307613200045931-0.0336173931940253i
0.034249914963666-0.0333889651315604i
0.031590843503197-0.0277684186753882i
0.0115157427594235-0.00253144957369177i
-0.0201151630455158-0.0176481668319991i
-0.0214654416564103-0.0475679306079367i
0.0133962498398485-0.0447459902605091i
0.0168571167964097-0.0392312399791701i
-0.0196784306424937-0.0574709145198678i
-0.00896714867844874-0.0395267838240695i
0.014984185345861+0.0205386156598768i
-0.0110961585998832+0.00437080961859267i
-0.0314886109873695-0.0557064975675334i
-0.039048258934091-0.0350595082340819i
-0.00162297210002959-0.0252905327906455i
0.0136088557290731-0.0475780838072532i
0.0171714505145112-0.007664564383677i
0.0150875538424741-0.0034776667337069i
-0.0141472380212685-0.0213140335422125i
0.0125186099175447-0.0312279868166385i
-0.014247405417231-0.0455090864955595i
0.00955260448819385-0.0606725553004769i
0.0443195809607845-0.0544432666442533i
0.012221437159061-0.0358958603749898i
0.038735583800656-0.0377553374963983i
0.00241027856418685-0.0305556382919302i
-0.0399113219846962-0.0696152871093182i
-0.0104813015944493-0.058498271830987i
0.000114968252897298-0.0510128799760938i
-0.0187524350690327-0.0668944688646746i
0.0322534798304807-0.0468021674731166i
0.0285696312331828-0.0536112549531834i
-0.0242045714866279-0.0129385138561367i
0.0161913033429658-0.0124350627829525i
-0.00803453480952901-0.0137868629128693i
-0.0230764592184875+0.0101019651863102i
0.013837138595462-0.0416793240028469i
0.0221754762079032-0.0361744131322835i
0.0344939185097413+0.0032436514558621i
0.0145740641248078-0.00690752291688049i
-0.0172589558256246-0.0127828530525888i
-0.038784735255971-0.018461295793599i
-0.0403700260395259-0.0358778609243656i
-0.00351178482037238-0.0494099832557066i
0.00202055528765159-0.0679310603005259i
-0.0134938470082857-0.0612359451933892i
-0.000260301405465188-0.0388435079782237i
0.0223568229073246-0.0183732751658068i
0.0100210004811672-0.0245950256107648i
-0.0327307968174306-0.0553087420878519i
0.0107384484931249-0.0309121001018467i
-0.00340687671934226-0.0590570707589524i
-0.0346897147321111-0.0407103127376509i
0.0422066621837486-0.00480431333359233i
0.0133953748903446-0.0097251021556177i
-0.0018710553474644+0.0276117646943235i
-0.00197274969157031-0.0108028547277674i
-0.0268080361030843-0.000559279498992826i
-0.000532658764340277-0.0323873855481416i
-0.0051727262871479-0.0775786567423249i
-0.00257162950283329-0.019257492484238i
-0.00644226693690289-0.00418048556269527i
-0.00336400137817081-0.014571329315532i
-0.000514239073960759-0.0120292378567822i
0.00301111840388186-0.0132465727061513i
0.0170032645318262-0.0503406156407282i
-0.0118361410056215-0.0408193764827263i
0.00278729776920281+2.72866953085974e-05i
0.0275040650144913-0.00843578885440255i
0.00985891635223209-0.016979468130918i
-0.00217060289890432-0.0076799162484417i
-0.0483892242181239-0.0162179342424034i
-0.0291933744894779-0.0485482185842692i
0.00896295553803438-0.0576092184919714i
0.000219987583035-0.0310250441542154i
0.0123506557377437+0.00692008930874735i
-0.000196231473983853-0.0266169376614936i
-0.0162119787021514-0.0634167027367931i
-0.0365953404325669-0.0163862257356557i
-0.028520563361975-0.0462238689574543i
-0.00218795186616746-0.0478175013210522i
0.00715510999179536-0.0359055761137135i
0.0303380188167294-0.0362978377498373i
0.0578694545628333+0.00363435533820701i
0.030605641462809-0.0505395317547529i
-0.0151276313717495-0.0155085995406436i
-0.0377738489247758-0.0309281725695784i
-0.0163813872157547-0.0610514722153584i
0.00411690682579651-0.0255378611059933i
0.00479979554559535-0.0274031776825463i
0.0428913200030457+0.018987078947971i
-0.00673442045954919-0.0237076787311411i
-0.041837109192933-0.00727921061864849i
-0.0260984638385251+0.00396122284565381i
-0.0132370947171688-0.0427694453305861i
0.0143989612659488-0.0180473314881417i
0.0075235906565577-0.0158869993184906i
0.0273031152203368-0.0186123764288429i
0.00565443720875513-0.000644344290913179i
-0.0169754217647125-0.0210169338767791i
0.00495943472041005-0.0172503426150017i
-0.0240217014919156-0.00238052193817383i
-0.0202882274819214-0.0618450341971889i
0.0289314510903019-0.04928547938522i
0.0029649746386734-0.0287499951660871i
-0.00717535505887192-0.00368890214607176i
0.0215296796785964-0.0146235820039604i
-0.0126327140797749-0.044421458808568i
-0.0273135918254007+0.0170258975366881i
-0.0206221391140997+0.00856911724069018i
-0.0152766934028653-0.0335805670459271i
0.00752228977455362-0.0457455722783435i
0.00284692820610815-0.0253044762517983i
-0.00692683068116351-0.0133550262440661i
-0.0189956311628982-0.0118703070647896i
-0.0102662514301086-0.0407052593263613i
-0.00488476402609819-0.0630013028252575i
-0.0360300288989344-0.00292872030377412i
-0.00413258343387699-0.0288696014254442i
0.0231775767801914-0.028170038000817i
0.0131904757492602-0.0125850755258751i
-0.00976553613651091-0.0619805478400121i
-0.0277510021878343-0.00777657566753421i
-0.00737337994832631-0.00432216962583705i
0.0159147787988287-0.030082855940589i
0.0155764915994231-0.0213252599034281i
0.0250558695024829-0.0556468481672921i
0.0396259240129737+0.0102010509694453i
0.0183052574943808+0.0135863026119205i
0.00375564673485185-0.0576037538508488i
-0.022750121633638+0.0154788698937741i
-0.0395461075462162-0.00197977183095042i
-0.0277241448090703-0.0264511487377057i
0.000885786057944114-0.0223380406306251i
0.0138945790543459-0.0523827548598992i
0.0124501187693961-0.0190561851364491i
-0.00926106709694363-0.024022572057557i
-0.0374153092769091-0.0228070938514905i
-0.0158269857823762-0.0176052530689468i
0.00501790261921235-0.0199649180658618i
0.00815429757821878-0.0497434230401874i
0.00123195566490977-0.0248998685705493i
-0.00617609336778958-0.00867145516730127i
0.000786515010583015-0.046966231748656i
0.00351562920808532-0.0375216833718623i
0.00487447177197684-0.0418633747819222i
-0.000146947729610514-0.0243844863849344i
0.00492021675646019-0.0509347415255757i
0.0332115422924318-0.0499785792200509i
0.0269928708073084-0.00597550075299736i
0.00280636732653185-0.0275386615680183i
-0.00986229991613001-0.0155525811326562i
-0.0128279348114643-0.0202938771101062i
0.00282430552964294-0.0604495461595358i
0.00999585718685248-0.018976967143343i
-0.00282619001939408+0.00855416179040796i
0.00563460676251615-0.0371777520236673i
0.02916707352383-0.0118902274663924i
0.00759164028332209+0.00782715332319232i
-0.0102025118101858-0.0283357124966455i
-0.0146493997176157-0.0312347471456622i
-0.034336878080146-0.0669540707905606i
-0.000673056944247264-0.0540523547467732i
0.00556295915308288-0.00670275547822655i
0.000742713827504394-0.0199862100395529i
0.0320097029457779-0.0327380557554262i
-0.00150299013688589-0.0156565460296242i
-0.0189792319027452-0.00604258569041358i
-0.0209337921499779-0.0367209878931983i
0.0147581905276378-0.0300773337703358i
0.0451759983779351-0.0390079664585207i
-0.0112371167711176-0.0260391834214248i
-0.0187879883772083+0.0176757242449237i
-0.00908582037152265+0.00399218351460829i
-0.0184507771696456+0.000388977748688235i
-0.0102124034622446-0.0276566373823347i
0.00199056769735274-0.057406801179406i
0.0183267852789647-0.0495353710635663i
0.0175183290599527-0.0110417798237263i
0.00807390343783982-0.0121193352350476i
0.00903756854135879-0.0356660657352397i
-0.00528373725411088-0.0361450005300835i
0.0191399537358433-0.059229246409234i
0.0168739694674195-0.0311608186691579i
-0.019437355150649-0.0253148315476182i
0.0317862042024826-0.0360928783746243i
0.0156026606845149-0.0128380652034935i
0.00233332001164298-0.016948333975574i
0.032730422973871-0.0178000832524393i
-0.00189597626858805+0.000854948845719202i
-0.0328725069934751-0.0083895573931666i
-0.0294984467714693-0.0450394411668103i
0.0116097631886459-0.00990868733168446i
-0.00157638703103102-0.0134043692019262i
-0.011283276846494-0.0171031342753646i
0.0166215343974042-0.00278174471453884i
0.0036063369137518-0.0617459506589637i
-0.046876097250931-0.0353246777157841i
-0.033809405271975-0.0549841096278872i
-0.00832035067896656-0.0734905130725469i
0.00746172941577943-0.0384029482066542i
0.0310807741863424-0.0361868699007588i
-0.00687593483517073-0.0368211821458077i
-0.00197343881413537-0.0317457612126329i
-0.0169073031882424-0.0166165244671934i
-0.000527400284608482-0.0374882627400678i
0.0348129902120536-0.032498583873915i
0.0428784863560579-0.016316863160639i
0.0194039117674178-0.0217705219113906i
-0.0273961493903549-0.0272331874009283i
-0.0116630033288509-0.0225085853878054i
-0.0246938934946921-0.0371900449759013i
-0.021100219933323-0.0330916444382147i
-0.0187350879543798-0.0306849936874178i
-0.0215513433290244-0.0126081583375621i
-0.0124969466328663-0.00434430719146472i
0.00808729903343725-0.0382807551116197i
0.0232240269836678-0.029766265838729i
0.00363129225927941-0.0283245237888575i
-0.00921059149898857-0.0275771173474128i
-0.00629450679837481-0.0245925587847485i
0.0185237579090633-0.0217737361139898i
0.00615979003141256-0.0124886678236074i
-0.01670489240708-0.0478117049838554i
0.00184415676093174-0.0602639148947848i
-0.0104506497814206+0.00350302534128322i
-0.0327059174539643-0.0403983252871449i
-0.0137360213413491-0.0698866451093414i
0.00956366519981537-0.022161701588621i
0.0312281203290985-0.0549607760796212i
0.0204311401171512-0.0370315367959489i
0.0358823569011047-0.0357942584104062i
0.0297026921987048-0.00222177026658353i
-0.0313257943884723-0.0108083103832334i
0.0125014527492197-0.0573483130851701i
0.0204221764390469-0.0227634785131117i
-0.00360144571007419-0.0660163555699173i
0.0448321921535578-0.0116814517638747i
0.0274742311711644+0.00276189467897631i
-0.0150241649394786-0.0471188591973073i
0.00299999658214485-0.030020561607271i
-0.0139840014808968-0.0422647077713416i
-0.021494811478963-0.0179950704693639i
0.0104649267491893-0.0345197999706192i
-0.0180907642756195-0.0360009456631912i
0.0138858601534544-0.00336145248641401i
0.0141730658825569-0.0251086209593946i
-0.0341585034431344-0.027865397196186i
-0.0223602054366124-0.0185109431093036i
-0.0182938901731259-0.04534630433878i
-0.0103883671045029-0.0364575210464168i
0.0014990144160484-0.000558782483470945i
0.0235860748767096-0.0281356230762685i
-0.00854449609652615-0.019594823108304i
-0.0362664153385724+0.00128935619126604i
-0.00985826709840463-0.0196574754564065i
-0.0396853405948335-0.0354078509422112i
-0.0241804261473795-0.070305344460218i
0.0174303990161066-0.0573093316682536i
0.0140689037088097-0.0246899035207851i
0.00363324010214851-0.01766030968166i
-0.0129467973022547-0.0128437462501996i
-0.0180793022324646+0.0205788908081007i
-0.0406834802972189+0.0166944578682221i
-0.00608610810581211-0.0301142044149033i
0.0324646960369987-0.0342659899099137i
-0.00432813425229056-0.00468919259350697i
0.0308259787590373+0.00411133253974896i
0.0242539150547751-0.044006260797422i
-0.0199258910468662-0.0496412984934396i
-0.0332308825199427-0.0314066141134514i
-0.053599398111561-0.00407613181736302i
-0.00707531335662175-0.0256764302405429i
-0.0300163813905167-0.054684521702011i
-0.022402527724123-0.0367698457277282i
-0.0145246131885512-0.0426636715232798i
-0.0357824114798557-0.0368410217843056i
-0.00556078913594285-0.0579680250011292i
0.0137998280389326-0.033017785023916i
0.0112807561545063-0.0265696900822792i
-0.00221748623821897-0.013105579201829i
0.0190583889722352+0.0170200400202663i
-0.0034553408539365-0.0408330875590742i
-0.0107310225088229-0.0230197037967147i
-0.0234213446389349-0.013576896785041i
-0.0249531791243381-0.0669657454335129i
-0.0285908262141738-0.0405738379269205i
-0.0269394065846524-0.00754593067716303i
-0.00429882673438377-0.0301751143303089i
-0.0209390544290139-0.0022909975927476i
6.20843954351924e-05+0.00080633772057303i
-0.00477059330940685-0.0534613673673244i
-0.0152716504646256-0.0565541549918514i
-0.0112706592477391-0.0673912027561186i
-0.0119257532525323-0.0505607660599653i
-0.000983812610238848-0.0302207812268412i
0.0229730882267341-0.0438498833966213i
0.0262807360322645-0.0154482971537325i
-0.0182619133380905-0.0481175779843697i
-0.0353755918271931-0.0506630673594512i
-0.012506214805178-0.0379353473082111i
0.0263485436488572-0.0636261183626135i
0.0185633421618401-0.0318789449736234i
-0.0126539779389714-0.0383878925649509i
0.00102489336079415-0.0327842216182047i
0.00606720128394753-0.0211009588411701i
0.00540134084907739-0.0147330361507913i
-0.0356528091012785-0.0224305685068265i
-0.0355703497608784-0.0627052126646258i
-0.00523395098205604-0.034691093218921i
-0.0383160662419409-0.0389396124626647i
-0.0247371588019447-0.0595328821141155i
0.0128518415398418-0.0259181568903037i
-0.00600136192323063-0.018143138670983i
-0.0271732063870915-0.0150419272190381i
0.0116341193994494-0.0420264151855785i
0.00122838105108627-0.0154841397192832i
-0.0110186445800151-0.0371540263954015i
0.0112039501378716-0.0710539352729581i
0.00583719900161195+0.00513128231176125i
0.022841245439865-0.0225323979172748i
0.0061275604744271-0.0225282875875825i
-0.0136824462561377+0.00361675949641374i
-0.00136011163260148-0.0203105253271216i
0.00182185448260207-0.023764895120538i
0.00919256650084151-0.0350911960389951i
-0.0182895657367919-0.0239432809116055i
-0.0227039020375743-0.0107658164848742i
0.0117427727235652-0.00687871950718952i
-0.0158147309147738-0.0326881196523033i
-0.0332491635739914-0.0769219141320612i
-0.00523003116852853-0.0280799892841042i
0.00906305634116128+0.0130175215091209i
0.00781922180628871-0.0365459597403278i
0.0115401511814911-0.0210049289758113i
0.0159727558418289-0.0286242771039438i
0.0142063257798765-0.0346026625695912i
0.0234509979610982-0.0126064392020619i
-0.00739793121963545-0.0570486062120717i
-0.0439412813421842-0.0431953509581561i
-0.00365568318177576-0.0467095776894291i
0.0213696521765054-0.0350057107890581i
-0.0194106044963209+0.0300249211284076i
-0.0591986767517465-0.00361714053091705i
-0.00298596838270428-0.0423035026461363i
0.0111782824929077-0.0337702771643689i
-0.0133515127403996-0.0203774671762635i
0.00866891275710664-0.0185402394626644i
0.00618714923714749-0.0441955978626151i
0.0139968417003241-0.0479820954315818i
-0.0266497343335985-0.0426684445209912i
-0.0408523140519855-0.0414485122707686i
-0.00534179932145182-0.0561611942062063i
-0.0281261347866954-0.0318262378900459i
-0.0571463695164798-0.0154600878200468i
0.00885671468917794-0.0385333803793639i
0.0271933749679197-0.0167165116611788i
-0.0180867137208706-0.00379638808301698i
-0.013288843841651-0.0229998396008265i
0.000355851722597426-0.0392568268377636i
-0.00228328481668659-0.0230279792803239i
-0.00455838801501586-0.0361271967285271i
0.0121315576954527-0.0356316845446145i
0.0119341141495579-0.00895502173968064i
0.00815364157629826-0.011531861279384i
-0.00589770838184111-0.0252913749044577i
-0.00182001992826513-0.0350500833199235i
0.0136074829314285-0.0540735598695513i
-0.00820480442375307-0.0212764825496324i
-0.0257409330023141-0.0146175102441022i
0.000482073309513872-0.0554739919498441i
0.0154398382487985-0.0180319555674751i
0.00495306058249023-0.0343484095243529i
-0.00757561725980458-0.0330279006156352i
-0.0138132523499288-0.0253274919187942i
0.00542644423441055-0.0258970414929187i
0.00935071076978383+0.00160104684735608i
-0.0047880741961739+0.0103008917416491i
-0.0143145705357485+0.00705009661633075i
-0.0192281463466878-0.0251348443853092i
0.00349104406988964-0.035894035344784i
0.0259468081191812-0.0329102699127882i
-0.000875498156682212-0.00361381523695584i
-0.0182145402203093-0.0307413267051048i
-0.00232693147473111-0.0376598519274239i
0.00436420853326161-0.0126896535019818i
-0.00300945585720784-0.0323041414938947i
-0.0240236138314344-0.0260539169531998i
-0.0421436384575955-0.0371583031026428i
-0.000283648136228732-0.0280610973613001i
0.0151875505348275-0.0463916393341595i
-0.00761307189671438-0.0509159473369207i
-0.0115569944273393-0.0135317960306688i
-0.0281599477845661-0.0163480325031107i
0.00639876574867074-0.0417036746556631i
0.0293251280451907-0.0364554431101744i
0.0115628423315581-0.0139278821891277i
0.00134831322852757-0.057201204453063i
0.00050645821337076-0.0510168549103325i
-0.0106008590942319-0.0279202098083636i
0.0186988726605068-0.0271894527422164i
0.00246485595851094-0.023639646247913i
-0.0202005184068767-0.0250959838741509i
0.00932290236366508-0.00531401751538065i
-0.0232864959614501-0.0139793294722994i
0.0121194088145449-0.00772987291643388i
0.00917693921466106-0.00922998556186237i
0.00237668508218479-0.0230808451457225i
0.00878919259424962-0.000412886267713595i
-0.0224746665075485-0.0157279543996526i
-0.0126394809816919-0.0324509539419631i
-0.0277429272528556-0.00967647916282142i
-0.0119080645428203-0.0452320656614086i
0.00485558372839976-0.0217820288582719i
0.00586257296530287-0.0191962694532877i
-0.000631717762270961-0.0335019767820978i
-0.0298610284608318-0.0124115323776054i
0.00295502914316468-0.0620017365389042i
0.0204263315936926-0.0257291684029645i
-0.00643090378646661-0.0324141646731007i
0.00563038933684766-0.0258203803770045i
0.00205437367163355-0.0240623191121518i
0.00448585168643666-0.0516528948409505i
0.00616156187390696-0.00219912003355564i
-0.00174354043060643-0.020467070874239i
0.00207592238664955-0.0345183039878978i
-0.00203504781376745-0.045617597819553i
0.00807320487693528-0.0461459705470636i
0.0230366750138086-0.0418905550253398i
0.0152137700254156-0.0469470206077022i
-0.0093300551204235-0.0196822778811223i
-0.0278697822897394-0.0301624945019704i
-0.0142335747364831-0.0216586235541483i
0.00246828670562237-0.00602210168093251i
-0.00991955676779138-0.0459348689604864i
-0.0156486607500132-0.022428923814646i
0.00694555164288096-0.0242478825268911i
0.0136430832295718-0.0375415487818548i
-0.0158443370424046-0.0175635461414318i
-0.0104049309433037-0.0267312942363007i
0.0171302267081048-0.041271269484378i
-0.000738092555450836-0.0495423472505366i
-0.0186436249119783-0.0229638504789042i
0.0101845655662261-0.0502478935643456i
-0.00502853089237652-0.0337097521804122i
-0.00264962440205977-0.0124322584243931i
0.0201577810469494-0.0542198705593193i
-0.0223862741884403-0.0408444109277988i
0.00890936251989712-0.02187042845209i
0.0389829957581673-0.0158339125057026i
0.010816003895953-0.0153918496396801i
0.00637787834364357-0.00648572114287451i
-0.0170116734967847-0.0412495544653461i
-0.0293466371421059-0.0443800148234485i
-0.00617641832909084-0.000707815349186654i
0.004741445931262-0.0232178504201591i
-0.00834573687730509-0.00742527293973256i
-0.018304366347784-0.0263819496466626i
0.0058748880059591-0.0198677069597764i
0.00897783139993943+0.000411507614091671i
-0.0183552934831406-0.0441319975445689i
-0.00868370918357585-0.0203855563158582i
-0.0215425294207281-0.0479611831619446i
-0.020417388541222-0.0387314255850639i
0.00350535084041731-0.0107029887739208i
0.0301164813338946-0.0362718279135959i
0.0267271310632517-0.0281123096636773i
-0.0246822535699716-0.0166712606248662i
-0.0132551666222861-0.0231546888164152i
0.00503225147929065-0.0467990487049945i
-0.000279999976318734-0.027967879048386i
-0.0089909403434119-0.0635892081235088i
-0.0219027948748531-0.0734135659042326i
-0.0185678942773853-0.00810211321374873i
-0.00508861130538603-4.93856919225699e-05i
-0.0105337133021211-0.0301256542934797i
0.0266908729776258-0.0331396340566433i
0.0148698041164508-0.00990354752955695i
-0.0487064405839532-0.0391442439077659i
0.00307952897912414-0.0351747298801861i
0.0264214917384029+0.00289712950150717i
0.00852661858992365-0.0138638487263563i
0.0120634804801738-0.0176256000756256i
0.0143740964622163-0.00400343697600707i
-0.0056589196329434-0.0209822617966751i
-0.0097133747005352-0.0205869688944421i
-0.00522733131898725-0.0123055269003761i
-0.0433405412289111-0.0308261123590478i
-0.0254680212521158-0.0362597418550053i
0.00449053346627617-0.0244870573070613i
-0.0233946831249164-0.0188118521167799i
-0.0142310621080313-0.00667456113744627i
-0.00260723714978697+0.00353690718966252i
-0.0474652304534297-0.0153920466743182i
-0.0378405707989459-0.00421082928473445i
-0.0219527689976967-0.00365836927433692i
-0.0135086720923939-0.036380329497162i
0.0119658736035387-0.0269542113683982i
0.00490970178849464-0.00699979747170305i
0.00715857506541279-0.0444327910884837i
-0.0152492226952272-0.0381736793771585i
-0.0131734581432628+0.0187691176534205i
0.0217452055764809-0.0168346624443394i
-0.00255742031911017-0.0373668493175712i
-0.0146643008122932-0.0457018419578942i
-0.00610111120529097-0.0229033620383931i
0.00604071902258162-0.0202184162360135i
0.00826674263960931-0.0522123218802906i
0.0001641480512808-0.000280844437694004i
0.0170574671029631-0.0381424497976414i
-0.0181401674374213-0.0527886055407732i
0.00479781392783498-0.0395655430892614i
0.0285249255035883-0.0255225204967847i
-0.0257073783152649+1.57836185216779e-05i
-0.00146851581451803-0.0476094542541633i
-0.0126193459586895-0.0237954629710903i
-0.00835051163782671-0.0469224331804298i
0.0192893353967317-0.0625216086481097i
0.00062357359291908-0.028710516656088i
-0.00414546001886741-0.0269769451359391i
-0.0220253718783108-0.0258995741733597i
0.00382157838169148-0.0500159896693744i
0.0112312844996326-0.0271420163111487i
-0.0138637101731226-0.0441722878423942i
0.00207102549857535-0.0317236038602697i
0.0157552611471619-0.0249153080364426i
0.0152041317285246-0.0456364849346389i
-0.000413758269292275+0.00285084396647886i
0.00170737306998964-0.0149099943748757i
0.00776007294553973-0.0117222692100825i
-0.00492106690491881-0.0113052717222806i
0.00572909202643902-0.0410213506486127i
-0.00587954334150271-0.0434812458669223i
0.00515530237102057-0.0439069116526261i
0.0506410816985252-0.0340638406256165i
0.025917283105896-0.0573284839393165i
-0.0150122364956843-0.0475299179843242i
0.025907594342499+0.00765718362826028i
0.00471669914324239-0.0451490001453892i
-0.0382290541801459-0.0650211694016636i
-0.00143094884046655-0.022451815663357i
0.0184693796149429-0.039474579919811i
0.00875219605483803-0.0156510490473761i
-0.0123432491899125-0.00883840742397354i
-0.00128948128120857+0.0257205541518164i
1.28532221451483e-05-0.0282311438651648i
0.0110516575575662-0.0622799179621675i
-0.0207915433746321+0.00257208454143976i
-0.0364389233587657-0.0457889702567632i
-0.0167262883561002-0.0148127661612684i
-0.0133529510874212-0.0110572702698056i
-0.0011477057620809-0.0284967432833971i
-0.0173834612577246+0.0306310346106678i
-0.00849315445340272+0.00258228160296974i
-0.0186682290187344-0.0319527347854363i
-0.00720563740328019-0.0491553068529779i
-0.0132518872990408-0.0546181316645179i
-0.00675124460246667-0.0314833607375618i
0.00684716305276521-0.0258638324689841i
-0.019206719809443-0.0340902553939902i
0.00556226206870848-0.0457082666980421i
-0.00815840762371837-0.0368475943190404i
-0.0249732362038176-0.0373370680952206i
-0.0278088095337804-0.034841368236608i
-0.0023535390061318-0.0223596462500671i
0.0412731801986032+0.00481002945371564i
-0.010876344018499+0.00230987493258216i
-0.0337047763809467-0.00422520120657093i
0.0118754774844845+0.0241351972265102i
-0.00225439632087813-0.0184156797927346i
-0.0176615854803348-0.00242310087536338i
-0.00524093005223461-0.00569445692994666i
0.00340652373852386-0.0256072927233503i
0.00917002219486243+0.000878802758182795i
0.00298271092362494-0.0286152459431905i
-0.00960641533897952-0.00956723140064234i
-0.00504614992504358-0.0395461908933146i
-0.00266110501057472-0.040044270191324i
-0.0348956766600546-0.0265840718042531i
-0.0147171915830915-0.0411125547102614i
0.00495808457821242-0.0143604490532523i
-0.000272886304946162-0.0416443845025948i
0.0228875463939081-0.0370007035658776i
0.0298404592038694-0.0255570826157247i
0.00906631156410461-0.0230770152127874i
0.00462937774020441-0.0314838061897893i
0.0107991662535485-0.0308290240929512i
0.00897161136197974-0.00993826593185943i
-0.0268194702205036-0.0399304309672169i
-0.0208808688685587-0.0289388821325532i
0.00707318565434893-0.023630809876354i
-0.0525333665763183-0.0319823795904012i
-0.0115479776139372-0.0118745614925811i
-0.00744180866962288-0.0377104725490289i
-0.029828022032999-0.0280905050774138i
0.0134122001679048+0.0176591209195091i
0.00412865174015264+0.00669805866974815i
-0.00401304292663847-0.031167438708346i
-0.0191176617198798-0.0247078042393719i
0.0181140547232277-0.05411775186874i
-0.00013150102989847-0.0514683539984769i
-0.0239539616922414-0.0427923623284815i
0.0134139921804545-0.0519144326343573i
0.0294585239225439+0.0018298223757971i
0.0402945228491986-0.0356517411187064i
-0.00857680475730353-0.0227526995396054i
-0.0208954786379872-0.0244699241205733i
-0.00442697284146424-0.0707053865066022i
-0.00948316838077185-0.0377499850627018i
-0.00837062381918053-0.0159565477213059i
0.0320712836726184-0.024285392934014i
0.0454880509480128-0.057699751385151i
-0.0193232411011493-0.0055548074111192i
-0.012067385041924+0.00138489304901444i
-0.00786615733917647-0.0575003448189842i
0.0108599980730618-0.0372060263543467i
0.0301623126112385-0.0457235330842973i
0.000587010859923769-0.0272731460481494i
0.00194259270281445-0.0149157478301364i
0.000876025310561896-0.047185371846552i
0.0196681547649973-0.0206566751798393i
0.0272849731910291-0.0177214021526286i
0.000512010864012791-0.0283830639939041i
0.000323971183591106-0.0481971681846565i
0.0054673750945454+0.000374666725898182i
0.00369442913436325+0.00762494491000594i
0.0209009312865568-0.0541876797433807i
-0.0025586961891995-0.0227612058845752i
-0.0436521802020301-0.0375922668906056i
-0.0216032906451345-0.0417897084269949i
0.0255718533251494-0.0462141951465623i
0.027940306054428-0.0309975720861382i
0.0208600619991036-0.00768853789991546i
0.0165854916325409-0.0145824694756247i
-0.014823258111518-0.00651607754354206i
-0.0261588209892859-0.0553416348975231i
0.00806028500637859-0.0561295396919006i
0.000123430381039428-0.0349524306435172i
-0.0020299696426197-0.0157489937903296i
0.0399735562220856-0.00906157076224964i
-0.0188715837542798-0.0186952635210614i
-0.00807325783594537-0.0315219049892822i
0.0366062012354042-0.0527103461520874i
-0.026994037728264-0.0119656156228552i
-6.25638248448012e-05-0.0135890799491646i
-0.00253978022954496-0.0155915959228979i
0.00243348021353719-0.0115648132632015i
0.040189453755641-0.022388090734698i
-0.0333275537663313-0.0288688240928789i
-0.0255206200444317-0.0535505404719066i
-0.0174799659394605+0.00915216446095789i
0.0158336044941356-0.0100142007798274i
0.0614651915954533-0.0428153797692806i
-0.0423859554304105-0.0446637552206218i
0.00280436516075972-0.045957942210729i
0.0232211571205769+0.0258151595087191i
-0.0595750295938317-0.022068865177803i
-0.0113922499133023-0.0281388355795666i
0.0236357245855671-0.0474326760497258i
0.0306687937875147-0.0634856299002234i
0.0341337117843191+0.00114897877711875i
0.026498471090517-0.0150384388529127i
0.0258706454294383-0.0178585248910459i
0.0143984197556158-0.0361139133746283i
-0.000565026016167445+0.00778658773396878i
-0.0119606791656059+0.00502897547513137i
-0.0175738564349376-0.0475015476225119i
0.0116989671041209-0.0228124755915404i
-0.00104825621588239-0.0384663478669626i
0.0100574369441331-0.0334543574624981i
0.0261292698730234-0.00928261276761299i
-0.0544136101073543-0.0114144198774226i
-0.0400472747100019-0.0258868439277202i
-0.00761758019653264-0.0515842316320443i
-0.0156036222227891-0.0539418648095899i
0.0321232626106393-0.0298163515207672i
0.0255121305213569-0.0278752296094479i
-0.00566098644744208-0.0198186943776823i
-0.0165152406826876-0.0142500654239333i
-0.0126262487517729-0.0140145629225288i
0.0175602453696704-0.0429203597858655i
0.0137984723552576-0.0452635885633497i
-0.00100772045399602-0.0127477718230978i
-0.0207159119081817-0.0454422082832506i
-0.011835314384067-0.00337837486217884i
0.0063525106505644+0.00563934046517102i
-0.0481419466708786-0.0413584837442319i
-0.0275345975440817-0.00875904019080983i
0.014621556602292-0.0102645977287698i
0.000484235825014908-0.0274901308999393i
0.00958629421410259-0.0286260494264393i
-0.028566279944367+0.000227652168831316i
-0.0278508219306886-0.0078142140697891i
-0.0215509059395587-0.039477421127433i
-0.0263721919391872-0.0341036497046732i
-0.0130249524027968-0.0596314826239489i
-0.0215758009179756-0.0420520561707935i
0.00433916402092013-0.0430604905966713i
0.0105467379355224-0.0263761486454771i
-0.00534359250044776-0.00530516837268487i
-0.0479070637265817-0.0356441857141333i
-0.0165523521424145+0.0105053599209928i
-0.00535541482865816-0.0474606208217379i
-0.0162700459377274-0.0782087458654545i
0.0235998129410101-0.00373708055005772i
-0.0404128182804359-0.0410419329108139i
-0.0262359486657125-0.0232384665928345i
-0.00108867171381802-0.00703162678679638i
-0.00852632458752574-0.0409793089015672i
0.000164363210297321-0.0296338001497114i
-0.00658227276755104-0.0340795863504865i
0.0378231977593542-0.0113172247155423i
0.0280971248316577-0.00686660870682333i
-0.00746536082105545-0.0264723776587796i
-0.0322001733660398-0.0036506973771865i
-0.0382232896397142-0.00169054845647811i
-0.00951818785536495-0.0287489098700028i
-0.00552113357126475-0.0468178138269231i
-0.0225855421296589-0.0323866633067149i
-0.0191318870943159-0.0414329149677594i
0.00146963825211779-0.0357540035645948i
-0.0193352578829854-0.00547080508985292i
-0.0312514932252266-0.0446155260018579i
-0.0076905086943086-0.00468137466889991i
-0.00959936335325614-0.0058119555604934i
0.00161760002528576-0.0500498849312109i
0.0238675178002452-0.0208884524501282i
0.0160545236034718-0.0104508247206667i
-0.0163669963981756-0.0159503795117293i
-0.0160820134276504-0.0462520156586433i
0.00480180262694779-0.0305663610671874i
0.00519123135964105-0.0336839525129486i
0.002819874738854-0.0279515653285602i
0.00969489790384935-0.010205958220271i
0.029861817871456-0.047456765495736i
0.0303977688154026-0.0415370973234768i
0.00550297323928969-0.0066334076414526i
-0.0118981916668117-0.0096305170856026i
-0.0255877413393945-0.0346198055787445i
-0.0258487291401641-0.0473802551100984i
-0.00528883732415502-0.0396427338098272i
0.0436662625818356-0.0290561613330084i
0.0480410216088476-0.0135552158714344i
-0.0101998535441346+0.0209715523911158i
-0.0164363562666113+0.0226946439614233i
-0.00608299938445171-0.00024309607251749i
-0.0191814415342919-0.0364048241787908i
0.0112284392671647-0.0372282079984932i
0.0390637950185363+0.00217392981266826i
0.00211262370641191-0.0201568225070407i
-0.00760489286863422-0.0156552931638112i
0.00413150970932738-0.0220580323435445i
-0.0360890736681699-0.03320723957695i
-0.0476239820862756-0.0467220580384011i
-0.0208800535911419-0.0808592581048963i
-0.0298777584984111-0.0485289694069251i
0.0104925022707666-0.0566667856346317i
0.0226491819224388-0.0153207656161706i
-0.0242901635227045+0.0159764624204605i
-0.0110365648996809+0.0207597016242809i
0.0109554173249509+0.00636876374747577i
0.00217242359194585-0.0543830215541994i
-0.0123961013167842-0.0344412568200569i
-0.0165765304325162-0.0570034926632613i
-0.00163242960198888-0.0175830044547658i
0.00909899615347044+0.0267816950778057i
0.0180687142404788-0.01545651138322i
0.0287373662734023-0.000785382848774852i
-0.00238537586789311-0.0502609042930212i
-0.0107098105799801-0.0725184964268184i
0.0142333780852423-0.0186301998612633i
0.00545214720175249-0.0381410762294839i
-0.0054959525692623-0.0353706210388259i
-0.00321315030738072-0.0332455052373964i
-0.0464149466596727-0.0431453851022188i
-0.0440257458862106-0.0512836534311117i
-0.027751006639341-0.0423570584197623i
-0.0136013526285664+0.00697477341184139i
0.0545203721451521-0.0491138865531021i
0.0298139254932537-0.0396687433491564i
0.0181319611570606+0.000658002748961736i
0.00511025671049685-0.0204987838534025i
-0.0420980423574752-0.0127068320878344i
-0.0377707371922093-0.0563497526207988i
-0.00734330526681753-0.05984786346435i
0.0144133985570174-0.0417897122052013i
-0.00199023952087388-0.00990308986125666i
0.028527615282155+0.0192374224288274i
0.00649151621356044-0.0150667442258803i
-0.0137105516362515-0.0462032218588122i
-0.0251155805291424-0.0477063677833638i
-0.031063482405191-0.0440416339142694i
0.0107470080358484-0.0175503529410873i
0.011484516471723+0.00672807264475036i
0.0198769471679211-0.0382954155818377i
-0.0184376344010506-0.0175901343103521i
-0.00632056447369973+0.0128945741076137i
-0.0245665865377833-0.0175840441522262i
-0.0310434524505971-0.0596129141592301i
0.00661159005465538-0.0771942518494826i
-0.0115488415560258-0.0296315414958371i
0.0144947383055299-0.0143672612913678i
-0.0141811288544635-0.00993989271447445i
-0.014711798296827-0.0319071353101475i
-0.0197348862130017-0.0125436054355315i
-0.0243750728731104-0.00992272917058093i
0.0140831602138445-0.0727640991497776i
-0.00317297615039259-0.0313857132682138i
-0.00363640825313847-0.0307207457922948i
-0.00476868844832905-0.00106461230958625i
-0.00226676575483051+0.046739208009798i
-0.00149415150514322-0.00409073911632186i
-0.0379127956405191-0.0297033462261978i
-0.0153472741538245-0.0398583840714775i
0.0082538131246434+0.00529521902943538i
-0.0123819779228838+0.0115906661308038i
0.0135743091726163-0.0257133521133773i
-0.00163615235799355-0.00590066039677141i
-0.0439325703311479-0.0111895372804061i
-0.0129919370551056-0.0473270110224053i
-0.0057854074870964-0.0420044253561946i
0.000989569150438258-0.0329621888013465i
0.00130083408382381-0.0368074997288818i
0.00555828238604116+0.0252834339698547i
0.0466091208425259+0.00903585352738628i
-0.0154078083762518-0.0407633976367555i
-0.0246864870611906-0.023534613324172i
-0.00948676393941545-0.0449099175175776i
-0.0184467213911594-0.0543306092271131i
0.0236022960301733-0.0217087817639795i
0.0149540222890163+0.00794808296538138i
0.0333102856588087-0.00887914856693434i
0.0260348309117505+0.0222083969252771i
-0.0201266193342019+0.0194610244731368i
-0.0188431721639264-0.0360587730709735i
-0.020372700271075-0.0355365417617764i
0.022242882610747-0.0743683344555478i
0.0427824484142092-0.0214497180348009i
0.023939867814066-0.00735730561662519i
0.0230347578016293-0.0307318193323403i
-0.00448922396814737+0.00277580322516519i
-0.00870422375884106-0.0326391715618258i
-0.0207505488207374-0.0311811080659089i
-0.00305228969874533-0.0650794550163996i
0.0325318603844318-0.0622427967948264i
0.0238712277235544-0.00148724228727272i
-0.0106716835729611-0.0190056880824712i
-0.0455040554299564-0.00669166707586626i
-0.0422356431783853+0.02653839551843i
-0.01828098206806-0.0342943703153203i
-0.0195923843908335-0.0701541620340224i
-0.0104189266117979-0.0513781044058584i
0.00949062930764208-0.0439444761259247i
-0.012682397154976+0.00843129967672043i
-0.023192028377349+0.020267317430345i
-0.0301692257317589+0.00305694703879622i
-0.0239295284128396-0.0144530554149119i
-0.0254162760496603-0.0518745861848862i
-0.00460791141010791-0.0604843646842478i
0.0100083754811634-0.0611162698177258i
-0.0005617167095968+0.00224828791907002i
0.0214158022911043+0.0233873616542484i
-0.0123484705110955+0.0096797731807505i
-0.0395995079682042+0.008474185938637i
-0.0212231829095126-0.0375912229958812i
-0.0155640805751481-0.0344970602159492i
0.0106087388436061-0.0479573765640465i
-0.000624448858899488-0.0133030883548539i
0.000429650840488255+0.0208330063422581i
-0.00850546618737032-0.00110649458784221i
-0.0582046449734401+0.00802760570937795i
-0.0105253705793172-0.0400697992552984i
-0.0215475945349996-0.065571336273854i
-0.00980934449294424-0.0460444489701856i
0.0276314112564937-0.0403488840917594i
0.00460890861456358-0.031211611980701i
0.0271855281401964-0.0143523088918966i
-0.027280303613313-0.00269674146469463i
-0.0388092540467982-0.0538061720837376i
0.0223617962152817-0.0769622913873668i
0.0216418207114101-0.0415439636869i
0.0137036167727066-0.0120581156883152i
0.00339356628036412+0.000979213006157205i
0.0114670188528486+0.030842464872703i
-0.00154799154939553+0.0240100987311248i
-0.0875540802167869-0.0162586944568932i
-0.0600371225970928-0.0170417030924648i
-0.00417193331076446-0.0494883277294907i
-0.0286393291874559-0.0431340865475708i
0.00549181259959358-0.0125775846447339i
0.00298137197726151+0.00314651808650428i
-0.00531938787222328-0.0187183049992619i
-0.0215891861740038-0.0308609754504737i
-0.038900401219521-0.00666695121136559i
-0.00487807582005711-0.0443039936546196i
0.00182418103447158-0.053981841961756i
0.0137103561180329-0.0517207991324845i
0.0184868258290102-0.026139793155925i
0.0104923959889142+0.0216636045924311i
-0.00935495679474329-0.00850817218360539i
-0.0194280388640445-0.0346729764318185i
-0.0269817647223541-0.0572713141679948i
-0.0121876715498806-0.0300946412645286i
-0.0097340145844715-0.011222830348642i
0.00152763661042791-0.0427604811167354i
0.0335700573339922-0.0222808734938177i
0.011391878959584-0.0226429879521111i
-0.0307304478784075-0.0137422622959862i
-0.0534096854230188-0.0342217726256104i
-0.0189953149215549-0.0688884889227603i
0.021815935694538-0.0414716352829983i
0.061853619920849-0.0341274221319941i
0.0363984589188093-0.0326948021848965i
-0.000956227106662072-0.00481927678149493i
0.00587081520165093-0.0129015178274202i
-0.0177488045014846-0.0220429669257325i
-0.0256458155775617-0.0413085347118537i
-0.0102606267425705-0.0569136389605411i
-0.0022447069031443-0.0491291257749791i
-0.0246025084269768-0.0206403363290664i
-0.0015484108630528+0.00164870714934523i
0.00229197114628303-0.0131257645681176i
-0.0261105225248146+0.00406655505180223i
0.0157675553294679-0.0253327447285468i
0.0144214268325237-0.0310861546612319i
0.036173377109074-0.0425391540541106i
0.0622673678553184-0.02569143356391i
0.0165124993120866+0.0404037237371572i
-0.0109035429132485-0.0194233638111453i
-0.0175927681283014-0.0453532775077794i
-0.0173964782123569-0.0266975781117923i
-0.0183203048710378-0.0379835314625796i
0.00530426936807505-0.0146846504229177i
0.0218875647784568+0.00522583260001246i
0.0136824532937264+0.0208547817284711i
-0.0365753586565686+0.0102262188332242i
-0.0631881893872367-0.0100447013081924i
-0.0455769083636249-0.0330255264521166i
-0.0279478394069537-0.0706160389474133i
0.0199948610498271-0.0497570725441065i
0.0208299896537616-0.0394332616631872i
0.00105376973765287-0.0278970557624481i
-0.0220417079208744-0.0112351190488432i
-0.0133561854487046-0.0134457869186999i
0.010057326897691-0.0248285790916553i
0.000828119704469181-0.0530214844170127i
0.0381346224818556-0.0495125431789277i
0.0329910561628969-0.0429281061255106i
0.00834560251687447-0.0125309370562511i
0.0106130118985695-0.000260633735521529i
-0.0048337281544959+0.00633498076545711i
-0.0369020315584961+0.00636451127065185i
-0.0429070797339149-0.0391317869027767i
-0.0140736518727755-0.03636065665331i
0.013138265105921-0.0271723698927856i
0.03843029584512-0.0164236203382327i
0.0103639346674467+0.0184112981858343i
-0.0268720538783883+0.0345461760305341i
-0.0380397043283369+0.00628341146194761i
-0.0543569871134749-0.0291070813799035i
-0.0150204320898672-0.0546130407977136i
0.0189445018137667-0.0621669644483112i
0.018921777598073-0.0422139384507334i
0.024992616839706-0.0134536083131675i
-0.00707259097721729+0.0249979772036255i
-0.0225601629966602+0.016959711927839i
-0.0507619661396435-0.00694367258568029i
-0.0582858696153332-0.0262271249050117i
-0.00410709588304616-0.0382755472681892i
0.0174695959336047-0.020043849210482i
-0.00681233615866383-0.0260827952475817i
-0.020007336985291-0.0404891397328849i
-0.00368592470745697-0.00049054468585995i
-0.0312599870564335+0.0114209630868077i
-0.0448912299247947-0.0458464488653793i
-0.0177560510013694-0.06700477572442i
-0.00249974913443799-0.0453995153206682i
0.0114012937257934-0.0544286082988065i
0.0421104285299209-0.0270147153282388i
0.0439765231057154-0.00433335830516033i
-0.00205668833244073-0.0390538515319831i
0.00409562861650948-0.00648041669773509i
-0.00404331591603744-0.0441447148252104i
0.00724902534757566-0.0880600069117824i
0.0469077606420279-0.0198843108062308i
0.0324812985685307+0.00918074793724792i
0.0179800836816726+0.0110904128859776i
-0.0346934584113116+0.0238453521626925i
-0.054790057403005+0.0167682854904286i
-0.0349380576610679-0.0298712207482903i
-0.0284614697664822-0.0335417134883347i
0.013237607680407-0.0384620615282277i
-0.0133379268902147-0.0224560114426843i
-0.0035151906580748-0.000288868007831735i
0.0165195073467835-0.0280092881212874i
-0.0730693068008708-0.0233330200276773i
-0.0548918014542833-0.0278491109369013i
0.00838213978651785-0.0393195620703267i
0.0188619956909943-0.0495777244852197i
-0.00222336481995174-0.0361580860571287i
0.00261897920917413-0.00693295906087974i
0.0108628528200642+0.0134737022041957i
-0.010254753519554+0.0138179981791082i
-0.0209187648133697-0.0198373967142856i
-0.00970653589913064-0.044926121245391i
-0.000893929101577868-0.0561741848635753i
-0.00648404953935868-0.0721148321293473i
0.0382454347784025-0.0320983398637974i
0.0186817432759854+0.00765241869569344i
-0.0108632711074376+0.0302231775208771i
-0.0512701762988716+0.0218067780662752i
-0.0651196011896798-0.0282763614547439i
-0.00821101704157919-0.022623199628078i
-0.00276218042687371-0.0410029383004377i
0.031815647294413-0.0172807812916467i
0.0213643617247985+0.0177285134770469i
-0.0212113685784012-0.00891385769465078i
-0.0284066525772701+0.0184878475128583i
-0.0406982088229272+0.0142998646038598i
-0.0206195807850713-0.0288981700443499i
-0.0238372012650908-0.0341472699354902i
-0.0235375888942821-0.0557193047032808i
0.0160396405318669-0.0287027729916871i
0.020995970028889-0.00548720082975539i
-0.00963478078638643-0.0391704085732121i
-0.0208941846211432-0.023995939134541i
-0.0130086261420818-0.0459375412482752i
0.00968038163177031-0.0714830672243983i
0.021707251187413-0.0459628524780332i
0.0239137339778868-0.00349630516925028i
0.00722101453261279+0.0136462111072339i
-0.00889647370045263+0.0170221579563982i
0.00845230177539147+0.0540809804055184i
-0.0514097458236607-0.0224750426812351i
-0.0353801936763277-0.0503843739123163i
0.0273484294096548-0.00508547174129118i
0.00505645489678069-0.0361441203852972i
0.0288820871841373+0.00717917932635377i
-0.00110016985581924+0.041230610819318i
-0.0713065364552017-0.0156238752411178i
-0.017719893437623-0.00599063265240259i
-0.0180119930886021-0.0398654133105618i
-0.0241796473820854-0.116632092254764i
0.0346204282581706-0.0291695105978777i
0.0134489625730958-0.0328469363253977i
0.0429723800615644-0.0626677157960947i
-0.0157178017690304+0.0101122144117051i
-0.0743043610254512-0.0134621242400006i
-0.0397197168502334-0.0310816940444155i
-0.0317745126619885-0.0332648938786138i
0.0509403506405037-0.0334755186151186i
0.0496596367212975-0.00762103513851898i
-0.0179176751296527+0.000511265075603794i
-0.0350016776338361+0.0220627235922155i
-0.0603482682677055+0.00372375439855949i
-0.0541245846991975-0.0141769488549478i
-0.0229008355566429-0.0120505940710021i
-0.0218523909352667-0.0479421556075432i
-0.00243185743785051-0.0300591751128329i
-0.00205211044817511-0.0188490967938315i
-0.0218152995643845-0.0166697456662813i
-0.0161785196987213+0.00656295946897357i
-0.0459723971713741-0.0261528206337843i
-0.0395541030299898-0.061029442941866i
0.00700987096380366-0.0677120106831392i
0.0270447387250509-0.0596893783008019i
0.024231947846795-0.0480709139812377i
0.0124270396112488-0.00761849418276875i
0.00205973638715569+0.00630381985482289i
-0.0299196902622256-0.0206353703936513i
-0.0279883630978129-0.0254071228733396i
-0.0254170593703354-0.0379953226744393i
-0.0125146061780189-0.0408721689150647i
0.0287699095995221-0.00503684767804189i
-0.00124018020227551-0.00334386308464099i
-0.0247254151039444+0.00194669533642021i
-0.0219065727742252+0.012103930816959i
-0.0472706876466194-0.0274394023157349i
-0.00212853028572549-0.0399746865580215i
0.0314518255051741-0.04728456516196i
0.0241517300363352-0.0311147698594159i
0.033254960751499-0.0157584089012923i
-0.0093101086970927-0.00844892517701975i
-0.0236317509806066+0.00348915374745673i
-0.0513894571394506-0.0373336120091829i
-0.0404845411761719-0.0308260418556245i
0.0141796074617521-0.0131436677613531i
0.00301733270652749-0.0725802108583787i
0.0264407928718187-0.0101113647026552i
0.0514492461469765+0.067189008097326i
0.011861982399071-0.00239760245860379i
-0.0427151345077389-0.0402937239293051i
-0.0382897913838701-0.0462193595778734i
-0.0138204664630965-0.0436802712517081i
0.0127816891916277-0.0452975658451964i
0.0585261324464383-0.0270693937883774i
0.00641035127567014-0.015713848761249i
-0.029822730604066-0.0292608247701141i
-0.0352782153288973-0.0345535699424916i
-0.0305746783599272-0.0644890522507243i
0.0115158821514131-0.0783952400118383i
0.000879030962877088-0.0544016066034157i
0.0241145282632152-0.0306664482597912i
0.0136581639013606-0.0278294186464717i
-0.000748964987533256-0.00121782760567376i
-0.00910490795481847+0.011073815206619i
-0.0352041743858962-0.0259203735900335i
0.00604695737654142-0.0572540592714259i
0.0328452883634161-0.0527824180224425i
0.0189397595860662-0.0420038039954161i
0.0284864563757312-0.0122990320380002i
0.0174601006217485-0.0119474097682965i
-0.0186565543188978-0.0100357145930818i
-0.0201484179677479-0.00154120035772275i
-0.00233476622281871-0.0604662867085235i
0.00887089622152438-0.0616604739689497i
-0.00926300333815285-0.0475956599498151i
0.0162289066616238-0.0396948661708299i
0.018102155051463+0.0253315451437698i
0.0115454281866574-0.000288640455089533i
0.00982286661346569-0.0149311554648021i
-0.0205277808528314+0.0015959404734897i
-0.00981956362670552-0.0935026020725909i
0.00732724157330802-0.0558659667685232i
0.0424348884877944-0.0146810506091122i
0.0334532335286533-0.0368260152015128i
-0.0123491830397746+0.00942421257738322i
-0.0114617699852244-0.0151583658096859i
-0.0245279461897955-0.0389087941440411i
-0.0502062180696376-0.0802589153406767i
0.00663694865775269-0.0780071662355917i
0.0558104523666918-0.033152511235932i
0.0614685498981974-0.027772512146602i
0.0111455548757396+0.00502504151171668i
-0.0227564579963358+0.0388894985131194i
-0.0102809147994919+0.0154289414736939i
-0.0480482184629867-0.0205495368970008i
-0.0377735868406097-0.0225916962297573i
-0.0082260165646393-0.0549077053820367i
0.0386002922832398-0.0226590583204594i
0.0112153182322953-0.00351118887641083i
-0.0337481663478714-0.0106009244295769i
-0.00866739528159609-0.0101165886297056i
-0.0465222038497056-0.0344006818769235i
-0.0255814476464156-0.0385712244320953i
-0.000334105751689645-0.0543463071266225i
0.00151262746003598-0.0297991987730188i
0.0227250682421714-0.0422440592663154i
0.00897716051270302-0.00425230523007188i
0.00835716151695247+0.020842535505346i
-0.0135197696905498-0.0354059497364415i
-0.0380120406634263-0.0425919838222317i
-0.00414421361853003-0.0678508444540345i
0.0160068832302445-0.0410148185175103i
0.00307658187296994-0.00924796833061686i
0.0135660975782635+0.016855803265788i
-0.0209495922904579+0.0272635935009069i
-0.0411534935790399-0.00962021596334846i
-0.0344936323177568-0.0208045825670895i
-0.0100318654329662-0.0503434669574053i
0.0209919022933669-0.0596901703731482i
0.0148716834670688-0.0536831881546148i
0.0144481582742788-0.0249732829168721i
0.0120551306076236+0.0146189711067592i
-0.0190717858469157-0.0066368033378326i
-0.0601945784464917-0.0128105986924743i
-0.0225950855093728-0.0190878220703411i
-0.00526940923207991-0.0861794228523039i
-0.00414723815072607-0.0307857940687405i
0.017318280931377+0.0260376779616296i
-0.0162196514016321+0.00595272841276788i
-0.0653312549945328-0.00244259332071915i
-0.0488197069920743-0.0394443446368703i
-0.0357481365757633-0.0138253741563063i
-0.0441508060183248-0.0636780105715254i
0.0151058483364777-0.0863588521985226i
0.0276394860090604-0.0184444266258506i
-0.000118432120209335-0.0255447194732076i
-0.00956511729907638-0.0176802593406568i
-0.00565159293011356-8.17723286593447e-05i
-0.0259781465911461-0.0267110382134864i
-0.0234841914219841-0.0745547138537241i
0.0257652178598056-0.0541071591157195i
0.00560423552530667-0.012459201120277i
0.0135437501488005-0.014540012935205i
0.00832295161907871+0.0356986632341953i
-0.0249955047838159+0.0370098794164695i
-0.0372951130780627-0.0230545173221363i
-0.0548322304543353-0.0313367678989423i
-0.0125034048868458-0.0543789292480278i
0.00833177952283225-0.0593179816934539i
0.0147411408877125-0.025660214103342i
0.0435382832352559-0.0303975073326294i
-0.0191833948397771-0.0218631638049188i
-0.0443666747091358+0.0112783576307125i
-0.0103457406559648-0.0568311126075631i
-0.0439384306278608-0.076379088047806i
0.000619399594366876-0.0457319849731143i
0.0626959040526385-0.0469630738553117i
0.0526807734626629+0.00360117278816703i
0.0271446510534524+0.0275707481007093i
0.00125791015617118+0.0317331529366937i
-0.0263179254845939-0.023177679445625i
-0.0191355713553293-0.0362213922916471i
0.000622694350720405-0.0215273310878439i
-0.00467862281255946-0.0276490799891981i
0.0170720136967795-0.00236319711483796i
-0.0157551141723512+0.0344531604138732i
-0.0370915814728536+0.033613944363849i
-0.0463866657751401-0.0322207822987984i
-0.0682225515045052-0.0234137799977001i
-0.00697713721689871-0.0644853329241367i
0.0202217279199222-0.0799158481302438i
0.00672682047398532-0.000948268871614865i
0.0172480546380962+0.0136869119838074i
0.00845979416147094+0.00906539005907658i
-0.0422501681322526-0.0405253249391557i
-0.0223540143451262-0.0756930247464894i
0.0082260110232385-0.0496869601061414i
-0.0120583425989036-0.0513043033695171i
0.0470508617719751-0.0541977821610648i
0.0233664183814387-0.0286597389418046i
-0.00581778174963051+0.00393173663474714i
-0.00826423391263822+0.0225456330037884i
-0.0483392210758137-0.0344499146452177i
-0.0141030453782772-0.0814127273903715i
-0.0200663577295675-0.0522475792731539i
0.0181753598921921-0.00715897138012555i
0.0539434879046939+0.0157272062623156i
-0.0116798138035266+0.00703417218332298i
-0.0444761547062469+0.013480888858553i
-0.0145857665123553-0.0180120686640559i
-0.0186207937923818-0.0637575162606486i
-0.046333104064032-0.0665180170689669i
0.0131747605906694-0.073970573966777i
0.0379114151569427-0.0266983518745913i
0.0127824753543552-0.00592955908146514i
0.00629088536131429-0.00216504068227824i
-0.0150824427277911+0.0178885780379465i
-0.0472096393092537-0.0107553072116132i
-0.0422410886361249-0.0073436624225353i
0.00836661234571533-0.0572226501040374i
0.0223044880980057-0.0388560459068098i
0.0382812481801135+0.0174561903849731i
0.00236379248175454+0.00618625266526774i
-0.063983017965434+0.0032825826804159i
-0.0429042814076696-0.0188408923697024i
-0.033376533211626-0.0170681497508087i
-0.0193299937588327-0.043354025471548i
0.00137122259699327-0.0163663315097817i
-0.0133765113874523-0.0137503864620863i
0.000390120960219722-0.014356176894358i
-0.00175364432344421+0.0309531826457175i
-0.0462204211527851-0.0353833506488254i
-0.0417403832380501-0.0485286969458905i
-0.0172276684772029-0.0573892876509767i
-0.00873993979523539-0.0557416446844862i
0.0140765861545737-0.0163462960529971i
0.0040270121310026-0.0244522711357757i
-0.0125223316871037-0.00109333537565895i
-0.00131791609005924+0.00364234853283157i
-0.0227499328303638-0.0127991024635256i
-0.0368197454343094-0.0682672749118621i
0.000433586585637698-0.072382158950079i
0.0242542557233187-0.0531030926853169i
0.0217051124697123-0.036423673744403i
-0.00862413569099978-0.0141822126003735i
-0.0428050825088799+0.00172163370830827i
-0.0398737464196002+0.0256037880871627i
-0.0249233725727007-0.0577376945446069i
-0.0264840297239967-0.0717550921703979i
-0.0128881587928437-0.0387734372753254i
0.0395469815249276-0.0220110283992271i
0.0456888725705294+0.0165639505132214i
0.00647890750226039+0.000212151724063769i
-0.0356482899597447-0.0193394049464806i
-0.0628369237550423-0.0458728948115802i
-0.0317296000726012-0.0341963111126988i
0.0234914574644156-0.0112736443992636i
0.0358072634953014-0.0163965009695781i
0.0174419042671489+0.0230958348210804i
0.010835736987692+0.0384153728676046i
-0.0249617315657258+0.0353224344987892i
-0.0236128953478407+0.0218495425977578i
-0.0193015497021226-0.00324155634983735i
-0.0151353576190412-0.0160386691140653i
0.0427784959277038-0.031877365514667i
0.0160847151632924-0.0313474276221009i
-0.0354873202109439+0.000845849190736241i
-0.0463892568483186+0.0225451787891496i
-0.0600413111371353-0.00658851500322797i
-0.0379772370668839-0.035303619656171i
-0.0264804067317523-0.0748478083490946i
-0.0260860685301903-0.0633229883739803i
0.0176448216145776-0.0255351313917921i
0.0237534594162661-0.0048311623405693i
-0.0029669854949474+0.00714916600287593i
-0.0316812380648806-0.0103842289473086i
-0.0369719799296226-0.00939501392153061i
-0.029465042657045-0.052381499359112i
-0.00260126142602102-0.0754525795314644i
0.0268446876577736-0.000572761632185379i
0.0239510042817938+0.00318621546867401i
0.0186076586979467+0.0224441037365666i
-0.00380021284476327+0.0605252288895483i
-0.013794051304626-0.00623745127564004i
-0.0374337711536795-0.0417766406198803i
-0.0202678396740694-0.062522209071193i
0.0243868874839597-0.0471940386054227i
0.021457701578475-0.0140823814705818i
0.000828196528301326-0.0279578159559841i
-0.0357616830488788-0.0220812910485414i
-0.0448964661380741-0.0154918094794406i
-0.0391954454095831-0.00879668038659939i
-0.00534974845691862-0.0552924634449886i
0.0311567473393234-0.093421895434058i
0.0164807814308839-0.00381229750575027i
0.0407516498396465+0.0072489146824866i
0.00652598247207779-0.018586821279066i
-0.0351999290166112-0.00690568131029941i
-0.00736810130564892-0.0454815122084798i
-0.0260480378750199-0.0298269503478019i
-0.0181481481016148-0.0340768390044417i
0.014379342844066-0.0239469231466621i
0.0140733527990847+0.0358741797552336i
-0.00836828594696258+0.0331530247472187i
-0.0180617358559296+0.0423473079887289i
-0.0304039166324654-0.00633300879292478i
-0.0378040496504316-0.0660317140589127i
-0.027527135732585-0.0404122711362769i
-0.0206458898830221-0.0338373312687291i
0.0161169748804303-0.0179833497812275i
0.0249037041521682-0.0152409478337764i
-0.0513040337798176+0.00899032938841761i
-0.0813910889589837-0.00488341491263929i
-0.0227944329449229-0.0510565792053511i
0.0186186780545316-0.0189737524188291i
0.0434340059785175-0.0281846108563659i
0.0705062100719521-0.00718033455642342i
0.0215229694989406+0.00268217754152204i
-0.0109319320329636-0.0157413950880887i
-0.00415650483363033+0.0369407354320931i
-0.0315306666505632+0.0127665132523711i
-0.00982307061518619-0.0371803711582123i
-0.013202074243553-0.0421936425137809i
0.0245732091932974-0.0388894920643352i
0.0527748389429753-0.00556340181048028i
-0.0184470462623558+0.00682198796319748i
-0.0398475639436376-0.00403187003124893i
-0.0461072010118618-0.0121822450993751i
-0.0380516416571985-0.0591879590474134i
0.011187060624375-0.0605028479218648i
0.0417931363748998-0.0372637682799433i
0.0238276156949076-0.0161125185434326i
0.0198763566820301+0.051815767467128i
0.0183516630323548+0.0135139465092444i
-0.0342800145898611-0.0154033119101213i
-0.0583522485809679-0.0165126429597431i
-0.0290626266092865-0.0200484766820532i
0.0120065083497001-0.0182860421279206i
0.0308767574088966-0.0446655945601721i
0.0264188050518248+0.00277232570094371i
0.0252544321816882+0.0115942899728819i
-0.0134064215360077+0.00915266552735623i
-0.0453756760921121+0.00705004555344672i
-0.0404560766535327-0.0509168289575816i
-0.027609207453885-0.0606147737471729i
0.0119821141734262-0.020641301525482i
0.0174804081722657-0.0122983015666237i
0.0232338565301828+0.0095344368016475i
-0.00653800263640286-0.00172342924948031i
-0.04802974861384-0.0194585269449723i
0.00342220665023614-0.0195859571856114i
0.0174821000440202-0.0588702911151486i
0.02035476138423-0.0426123623749926i
0.0392328525064421-0.0216047229633725i
0.0174997809212164+0.0192264653213631i
-0.0174905521049114+0.0312214321637103i
-0.0479127913510156-0.00282019105427023i
-0.0419029972304415-0.0355240402785422i
-0.0257453168704653-0.0954317577317628i
-0.0129600736431724-0.0785182261107674i
-0.00109760083373282-0.0441195959855598i
0.0186547430664751+0.00447468168061171i
0.00400106518315828+0.0447657358669469i
-0.0399882383022093-0.0253135277589375i
-0.0217861356348543-0.0477673615384173i
-0.0198203338254758-0.0482344449556022i
-0.0153110904259457-0.040460800261621i
0.0201405597832676-0.0141133467993157i
0.0432419309240611-0.0219877262974643i
0.0464640671658969-0.00597075801333i
-0.0294220593307832-0.0137403482171431i
-0.0266517128499023-0.0166624108729258i
-0.0301657933001012-0.0188104174180894i
-0.0522252984360542-0.0334433695917454i
0.0264160303726063-0.00480221996644091i
0.0181468432584909-0.0150741553453903i
0.00767120805799994-0.0240864500375615i
0.00627642692646208+0.034210428936319i
0.00329524569080868+0.0110912798963781i
-0.0287515674709803-0.0579367959852475i
-0.0603660079119725-0.0659118811823004i
-0.00940542281212265-0.0669033193257634i
0.0145178971899611-0.0318284067272907i
0.0449232837025198-0.0264119880969087i
-9.35985172473899e-05-0.0143434835783415i
-0.0488483872063523+0.0466169903715907i
-0.0351503254654491-0.0310619275648194i
-0.0255623979351493-0.0622623909349501i
-0.0151200135622435-0.0170127884743658i
0.00952404612017209-0.0204415167239242i
0.0349409190029961+0.0144611637465934i
0.0257958498206662+0.0105437619683027i
0.0160809132154688+0.0244574541483628i
-0.0523866864229608+0.0167150178109116i
-0.0530786821090937-0.070610379721971i
-0.0146542842601636-0.050635545932166i
-0.0125405537388248-0.0585687266516827i
[truncated: 239,426 more chars]
