# Supplementary material for: Time-frequency analysis reveals an association between the specific nuclear magnetic resonance (NMR) signal properties of serum samples and arteriosclerotic lesion progression in a diabetes mouse model
Source: PLoS One. 2024 Mar 8;19(3):e0299641. doi: 10.1371/journal.pone.0299641 (PMC10923453; doi:10.1371/journal.pone.0299641)
Supplement: S1 Data — (ZIP) [file pone.0299641.s003.zip › SupplementData/fid_B26-2.txt]

0+0i
0+0i
0+0i
0+0i
0+0i
0+0i
0+0i
0+0i
0+0i
0+0i
0+0i
0+0i
0+0i
0+0i
0+0i
0+0i
0+0i
0+0i
0+0i
0+0i
0+0i
0+0i
0+0i
0+0i
0+0i
0+0i
0+0i
0+0i
0+0i
0+0i
0+0i
0+0i
-1.01422808280364e-05-1.03025061999765e-05i
0.00148462584323238+0.00142647629013798i
-0.0531040975532503-0.0669718912121714i
-0.0281836876908475-0.143672050532379i
0.113855074648782+0.0407306857782948i
-0.0949793000361513-0.172007923318259i
0.246872033061502+0.233691697319277i
-0.299951889931256-0.223648097238701i
0.29315778625141+0.179305555256026i
-0.263508156747035-0.0985129652722673i
0.112140615255972-0.217713862255062i
0.254940096228768+0.523941477803918i
-0.625165271707959-0.975581256294309i
1.25269654203699+1.53384419012233i
-1.90935111481946-1.97279158771083i
2.58180711640073+2.42989390972267i
-3.27420105396178-2.63140428012395i
3.8510686511028+2.5513950729908i
-4.39630205754531-1.94165781526399i
6.73906594967643+1.84634342690023i
68.5193558655833+109.392163591178i
11.4485093666302+141.37910259634i
-64.5296274772236+73.6492407890325i
-63.0032402064091+14.8969264323901i
-32.4926522734743-28.1330693793786i
16.0817689170338-14.8290981963863i
27.785880078402+21.6120949737193i
6.5464040083019+52.3474507288352i
-32.5155673486728+50.4930732057528i
-57.0446509504619+16.5388725488646i
-49.5893706473611-22.8975278113489i
-20.3136422961527-46.5444873320217i
11.5313246522236-41.5288920773188i
23.8653985917569-21.3014119562596i
16.1047662007221-3.03630567326621i
-0.674784392496394-0.657207429572817i
-9.24888353057808-11.8657254592892i
-2.36953826307508-24.0844665689473i
14.4628822833108-25.2984612577871i
28.4373426319365-12.5885812914148i
29.5587303237967+6.12577872193645i
17.637483980737+19.2711137087167i
0.933347957915114+20.0532652935167i
-10.2581929052845+10.4794180011699i
-10.9171610173794-1.49529903531479i
-3.3619921676455-8.0994792820835i
5.99669453674135-6.23152095712338i
11.1603626239784+1.71248248270921i
9.72050791982263+10.6099304478897i
3.08651684265255+16.0603569065322i
-5.09752807047713+15.8461951425989i
-10.829001338149+10.2564932404301i
-11.1776312676319+1.85673336887321i
-5.21674622826711-5.16944375145821i
4.75058145137793-6.44444481166077i
13.5739754615216-0.0476556221173891i
15.7953118689238+11.4448092735198i
9.19440253512265+21.6452482317055i
-2.81542823061328+23.9437486958247i
-12.8374705875007+16.2515630436223i
-14.2562324339761+3.08541603455536i
-6.08740447039465-7.05993138515376i
5.89261317135542-7.67182523152302i
12.9446860313859+0.765702216114516i
9.95019390429285+10.8899627552784i
-0.426609829865956+13.7415439415729i
-9.49490781435725+5.66605424850704i
-8.85534612949886-8.49956019976694i
2.96491192527001-18.678512515914i
18.9026768563721-17.1659636708536i
28.2436781828611-4.39185736692925i
24.7507248173845+10.7576402973521i
11.2638803332536+17.4677186518064i
-2.03772403087215+11.5350681206069i
-5.10469933249605-1.83852865204141i
3.89572972754126-11.5813838128453i
17.4270459000478-9.37671491352329i
24.1022582836545+3.86862939518282i
17.5460701074479+18.4581226390783i
1.45631054962596+23.2102635631806i
-13.2956259134515+14.3211322194438i
-16.6772662900683-1.93268921440246i
-7.23016540869792-13.6864824060076i
6.9008291561379-12.5598329107239i
14.0289828083689+0.210690678303879i
7.85657093012935+14.5815346642335i
-8.0818248987235+19.2485378879726i
-22.9116003305569+9.97491961039384i
-26.3980077254994-7.67316485817581i
-16.347766393222-22.3266181935538i
0.595271910146498-25.0923334729525i
13.5180586435596-15.4974020231189i
15.287167562302-1.18001352793539i
7.08037007661459+7.86554722858371i
-3.29766212042658+6.49556912245869i
-7.31702453029459-2.42100294141516i
-1.86064317598411-10.9782742750188i
9.33172466746507-11.9125987932308i
18.7119585447166-3.78609663294246i
20.311880162703+8.70131332394732i
13.6834488892573+18.4953794673218i
3.55560239132418+20.8609362843854i
-4.08241378693964+16.4135986889673i
-5.87931280932561+9.61495377976992i
-2.79871430633821+5.44760006261155i
1.20323571344476+6.09047676591264i
2.19081082897311+9.89161858999416i
-1.30107521581782+13.0327838337252i
-7.35997023533863+12.0993305754203i
-12.1553656935405+6.32100681796847i
-12.4519936842921-2.11930107063634i
-7.37884029270626-9.33587274992838i
1.0050795962175-12.1741466979313i
8.90679808423151-9.63514456622331i
12.8342230732131-3.50098532379829i
11.5349005427821+2.4290806143469i
6.88778181543082+4.91898087930058i
2.86337448266341+2.95221666428892i
2.9341272901104-1.15350551261606i
7.40222344351206-3.17670900769541i
12.9916312583007+0.0249066400433207i
14.5030594104987+8.17912365099364i
8.47006339502231+16.8078423604174i
-3.71142871742994+19.9773875611373i
-16.2715604919454+14.2883535943425i
-22.3850377927798+1.56761320244722i
-18.7443043313951-11.7455967369308i
-8.10054685863351-18.7892538597993i
2.6380107966593-16.9150484709529i
7.06314516675407-9.40313114540011i
3.84030126079018-3.06362069541134i
-2.36804665351385-3.11243863222014i
-4.8528051328317-9.1842041401573i
0.176136608109602-15.8816514974627i
10.6070397935014-16.7440755671487i
19.7389620439797-9.20491842301782i
21.4599969654163+3.20602444237247i
14.5831531328122+13.5152598251495i
3.62163136145007+16.3806513265916i
-4.57105056281717+11.8042466165458i
-5.83851325977742+4.58392164986253i
-1.55852520519087+0.714351998421144i
3.0023319957235+2.8454080978795i
3.07082372369495+8.52591793513268i
-2.37498756022748+12.5995356574913i
-9.70565734619253+11.0093960259187i
-13.7710000097232+4.08572155981809i
-11.7654062517506-3.97721019180434i
-4.88976071152523-8.50300395675156i
2.53472798567839-7.11756128102697i
6.27163688044919-1.42382864301995i
4.86928095428297+4.54431522701389i
0.266056806310779+7.30554580320309i
-4.18951133376339+5.74846862213721i
-5.80097165938148+1.61912153762225i
-4.0049698326853-2.1756460203414i
-0.564995508691568-3.3133642237701i
2.15689090713115-1.49637375236077i
2.46418965711929+1.78163707035177i
0.0308000734083902+4.31647513411674i
-3.91158969041438+4.09095546141695i
-7.16795578297581+0.613487088715205i
-7.64269382844157-4.91762432736609i
-4.50901568149226-10.0467024976044i
1.3668179560523-12.2478898085437i
7.42373862515929-10.2936807934628i
10.8450611248642-5.15329563456204i
10.4065723614134+0.356463975760247i
6.99975929066973+3.38704056039189i
3.46228764014855+2.92009146282596i
2.53288474642046+0.556068502462515i
4.56536492505081-0.669636752981551i
7.43288018005721+1.46568533875952i
7.7359196667535+6.4583957247472i
3.51902068331569+11.1413018525446i
-3.94333376919483+11.8886286436479i
-10.7212255824662+7.30196014186723i
-12.7888671200911-0.368573737810386i
-9.30395607023191-6.85258325044967i
-2.92336692703934-8.74946606090683i
1.91235581973132-5.82667970427791i
2.19477988102526-1.404160280756i
-1.31027412376033+0.36035899512666i
-4.91758339818806-2.34945807655536i
-4.65904183444896-7.62862987532766i
0.450783967393464-11.1682093679507i
7.43245427827192-9.70287455122055i
11.7680917335714-3.42685387304911i
10.4894547071061+4.11073167170535i
4.40954922505311+8.41965009980594i
-2.31153348370323+7.34837331476752i
-5.57101708725571+2.41077587016186i
-3.88445817878662-2.38705419819324i
0.731152782173343-3.64558698202456i
4.23005700472284-0.811418369664756i
3.80699282883133+3.67867888253279i
-0.301106082526781+6.31542375059025i
-5.38542311568811+5.24088179753553i
-8.21439396391956+1.09748748716527i
-7.12859029696129-3.41943990808508i
-3.12350006305772-5.68975972995357i
1.10220216134353-4.66995011561446i
3.14828899408552-1.28572867163435i
2.11204085228168+2.17921927267546i
-1.08130971002396+3.92474021899007i
-4.37236164623613+3.1386001890189i
-6.1296946623635+0.489981171966073i
-5.67408653169637-2.49492109808818i
-3.48491486083577-4.50003079692672i
-0.944867388484464-4.60981961375849i
0.685343878868166-3.07404875052636i
0.571202343314274-1.02850471180044i
-0.995743357677876+0.0642580382994183i
-2.66616919938154-0.828068231363023i
-2.91825114844075-3.45042144634527i
-0.79150986169827-6.23410985123797i
3.12598575076888-7.08091300212143i
6.93835137306317-4.93569283911477i
8.5345504997123-0.507342211631439i
6.88743246176398+3.88306394265363i
3.19759996661455+5.71195637308875i
-0.0133206831989785+4.25437111763522i
-0.613486267764376+1.13102728657526i
1.52795213810375-0.738244320698087i
4.15663911338244+0.621935255117388i
4.48437680957551+4.5046487999408i
1.08015921813337+7.97486952781714i
-4.57688332613724+7.80806791615609i
-8.95945269514673+3.05028604925647i
-9.07220325073262-3.88235981656325i
-4.500000033495-8.931443611617i
1.842463951018-9.07565710028561i
5.81837247166747-4.60941261462434i
5.04815824815484+0.853622673825126i
0.49504039602909+3.25687118891875i
-4.1576626736191+0.920001282781683i
-5.23982933798708-4.39871851723862i
-1.77107678007417-8.55561194970578i
3.77337544645739-8.28392680203718i
7.34967509147081-3.53579545160251i
6.33336998999183+2.58666486709138i
1.2720799462029+5.94214306635116i
-4.56363801185519+4.53455630420942i
-7.56790684632529-0.434501225701024i
-6.29675058413598-5.4555362963321i
-2.23724490070689-7.39279177899897i
1.47043683912867-5.61715622218858i
2.35334398028659-1.95653770414166i
0.391367994138986+0.652707608677954i
-2.49121620480971+0.564097835978194i
-3.94249680454532-1.69005763396889i
-2.80489826528147-3.98189841980342i
-0.0648435713415087-4.36308135969862i
2.24059484071931-2.40522660115819i
2.53420038389634+0.646622449274547i
0.553179168068008+2.85898950332998i
-2.39169288132879+3.01068653991682i
-4.52429542940096+1.08418366102692i
-4.61610217675379-1.56316045899916i
-2.63616948293731-3.36351410237675i
0.214209563896099-3.42846712300646i
2.5046119005896-1.80082795207266i
3.02171765731764+0.446691432029772i
1.66194519908986+1.96487850591566i
-0.354391127183276+1.82105398805291i
-1.41123370700426+0.0394484261079191i
-0.330663308020118-2.19581555024542i
2.82313604354587-3.1798465036622i
6.41399568755018-1.61810652328849i
8.17700311837354+2.32844920251285i
6.661451180263+6.73083783827053i
2.21568866678804+9.18520081169939i
-2.85238669700192+8.08306314300239i
-5.63774550134717+3.97170455350867i
-4.7143226553129-0.560391227413375i
-1.22392463907547-2.81329162803918i
1.94639396257318-1.53131142326066i
2.07603365668499+1.81558908775249i
-1.30602522153203+3.95800916037584i
-5.87453275861323+2.47268489922468i
-8.15358248974172-2.47454813563804i
-6.07726480684975-8.08913978849885i
-0.663688857550197-10.7909161139859i
4.76254784976678-8.84872711159372i
6.7495137122472-3.75621268782498i
4.24751828501149+0.888942673832252i
-0.559631216562487+1.9396078687855i
-4.05485763336276-1.06377528272471i
-3.65813401287021-5.5893906876292i
0.117540225887501-8.04806468950275i
4.18078984796979-6.4080928484369i
5.37746667558228-1.87911069828271i
2.66348458830243+2.26864006550872i
-2.09220005201576+3.13325989447718i
-5.45937764198752+0.109483998133772i
-5.09171820422095-4.4456327518846i
-1.37146247816065-7.12972192065849i
3.1022006386833-5.91780106556876i
5.28622173952722-1.61076439943929i
3.91704692550788+2.97817531345115i
0.233265869398545+5.15955854388248i
-3.11918715986383+4.03339487839328i
-3.98616590302608+1.18956716741588i
-2.33312100633334-0.829289605327945i
0.144674794392702-0.304127832814185i
1.21533430210451+2.59660428661567i
-0.412390855937952+5.8076971949387i
-3.95361001489638+7.03606131481676i
-7.50644422177111+5.16390134558388i
-9.10188612250965+0.985951074730635i
-7.68896890571461-3.43409489937403i
-4.1125375319706-5.97936031930165i
-0.182776515997455-5.66993547763568i
2.39135801937618-3.24397640380153i
2.66911512905074-0.493077143332727i
1.22732933580284+0.749788576572275i
-0.2583930808867-0.186464966584336i
-0.148572703878214-2.53162392932807i
2.11417361933751-4.3686952326258i
5.57653351910888-3.90427372388061i
8.32055205178189-0.793067626278409i
8.44876864676976+3.67888349435392i
5.48289908414474+7.16053552409185i
0.780520285479266+7.73658934728377i
-3.23029198967687+5.14127474606435i
-4.42758482942446+1.04640483891998i
-2.77050257874762-2.09891872050203i
0.0387164339272418-2.66510967214615i
1.63820398941224-0.912463256678705i
0.504087589540953+1.14105028716941i
-2.52197095218394+1.26510887409298i
-5.13617947312243-1.42951354877757i
-5.13923626403155-5.55260899367855i
-1.96137315443301-8.48334788104079i
2.61150215769393-8.33685988647924i
5.71667965234337-5.19703834315112i
5.56490880725616-1.08240902841426i
2.60138967776987+1.4340257780605i
-0.989513469182071+1.08055550718657i
-2.65011231403833-1.30262159947454i
-1.44185563486439-3.41888155050715i
1.19262041451436-3.19991678195963i
2.82862473756387-0.545701333723401i
1.72585876689804+2.79576289506652i
-1.91313598844525+4.43239167130512i
-5.89585740988836+3.02885483267952i
-7.67932610210362-0.694939064003623i
-6.229049100247-4.43467554818696i
-2.48720961458916-5.99153521835418i
1.20391898082173-4.63885206118271i
2.66510381890609-1.39146166010005i
1.44157411315383+1.57661475199167i
-1.14177851635258+2.56948946390478i
-2.9450727629823+1.31297257614539i
-2.54075023619021-0.832103561557955i
-0.120719040103946-1.93622954830108i
2.73869288089255-0.928180669074104i
4.10924680868819+1.95313572175445i
3.02855971630766+5.21529416853613i
0.0651539373922788+7.06845857327272i
-3.21145273428468+6.56189470753513i
-5.0512052401228+4.11681571390604i
-4.70289137712491+1.25183787579161i
-2.79235698802553-0.428068578788153i
-0.739680279978351-0.223475315641792i
-0.0344660703363851+1.27254640639236i
-1.13831651826021+2.60404636321072i
-3.19788610117582+2.36300680604716i
-4.65576243058256+0.107815093017722i
-4.25559074927099-3.20859040410528i
-1.7945572995313-5.77655577638862i
1.57558239162773-6.15065631460847i
4.05556552403494-4.22584515715792i
4.4594522660135-1.37416794077985i
2.89368113727719+0.482307676582581i
0.825144531509052+0.166040466396767i
-0.0378176371157409-1.98758420963948i
1.18247420583924-4.15320501812035i
3.7618149300661-4.46300900166019i
5.73808586225924-2.35173336740493i
5.58795076182593+1.12517773096426i
3.06266763267918+3.70237376583615i
-0.480144050659404+3.7261594441015i
-2.91416963712545+1.3163771803289i
-2.91617152239766-1.77037388067037i
-0.903988811294177-3.33488090573454i
1.29657024927312-2.35546818939434i
1.74057273303187+0.350079423131674i
-0.236476799669296+2.62341430362974i
-3.46318213279107+2.61971937256314i
-5.86345501507692+0.0896921574461654i
-5.8192153310846-3.25917397198434i
-3.4165025089315-5.30502366511113i
-0.370587040811808-4.74850641739683i
1.32024337620745-2.0361838833587i
0.720998144033323+0.701368208245611i
-1.59455680404054+1.78626820375995i
-3.7798675507513+0.646007579270559i
-4.17153289981174-1.7202245355878i
-2.52574784106625-3.36193456656679i
0.0440710351790945-2.96998573777515i
1.77977181051114-0.643553005235286i
1.62959980483237+2.16716726452036i
-0.398597464110781+3.85164423057957i
-3.00224223024631+3.50102536060048i
-4.52038000994901+1.47585861020025i
-4.25951464135245-0.828519632421486i
-2.45513737702489-2.13600471896538i
-0.220110354580575-1.89394778427259i
1.15608246589666-0.519300914216483i
1.12057169697979+0.92312325644665i
0.0442191042098968+1.46446488144068i
-1.03298645326878+0.78748662791081i
-1.06989048270777-0.635327078787322i
0.290625900696411-1.79526200676022i
2.50089704752145-1.74397349497301i
4.3662933915936-0.292905078824854i
4.6994257291801+1.96513480439357i
3.1903922746531+3.98186075654609i
0.622314225976953+4.61048175100684i
-1.65730070284032+3.4717267277832i
-2.44379823682501+1.35195609308361i
-1.52624811169402-0.532196548441208i
0.183805552034624-1.04062526286996i
1.12143072990084-0.123689057952414i
0.312076209526862+1.08494457214179i
-1.79630303887014+1.26840432599792i
-3.73562345467737-0.47167234191076i
-3.92566275847811-3.48764842807469i
-1.85906296155835-6.03880721402888i
1.39408358090023-6.66353856540577i
3.95009385433143-4.95691493605565i
4.43068802911158-2.07207627266502i
2.80729449029418+0.124532367011377i
0.547282525957702+0.395715164985299i
-0.543083413264376-1.05902998334188i
0.299485949184646-2.66644350984143i
2.33311793597625-2.6970041760667i
3.71659705043686-0.670824449631245i
2.96729373447117+2.3387969058027i
0.097399959159051+4.47767052558036i
-3.43059199455767+4.25552703945832i
-5.57296010142846+1.84529837430922i
-5.36621147767721-1.15440075549751i
-3.40342317637343-2.85729208261631i
-1.21926760926305-2.3030710126731i
-0.557482942156281-0.330012858392299i
-1.82576945785579+1.44969790056499i
-3.96770132013202+1.55467139831054i
-5.39846262582239-0.318788884054022i
-4.90766999612574-2.88706455418662i
-2.61990882780812-4.52453691389985i
0.168120226012319-4.17155647309091i
1.95661191731782-2.00454440988482i
1.99086025029132+0.650951600933924i
0.539919369248343+2.2584688312646i
-1.2506061714109+2.07854468544387i
-2.11991341480429+0.543617944295839i
-1.47374365683961-1.15875543557265i
0.222471589183327-1.74247909150428i
1.9198003659603-0.828405967031043i
2.67332368373746+1.01606720536599i
1.98792760226013+2.73368736857735i
0.409537511927768+3.19820515975907i
-1.0139650932458+2.20889482530715i
-1.32886841129648+0.369144548378891i
-0.268622893494395-1.03716347402452i
1.50325638684657-1.11107053545112i
2.89873473033458+0.123149727253257i
2.89919888131953+2.01004014548417i
1.40254132310554+3.01847179489614i
-0.581600874992463+2.4671202102704i
-1.73467819311763+0.617895685264585i
-1.30270166089332-1.4476100713553i
0.457227557894061-2.27250949053753i
2.18133962768697-1.43737334537387i
2.47398245064878+0.423243654690263i
0.965436390106927+1.72649039403623i
-1.46167775344336+1.30094798148383i
-3.09165766579977-0.914200320451149i
-2.69504916870622-3.6360129013164i
-0.375799690614684-5.0083942628276i
2.32476742853568-4.2324029779022i
3.49553101559436-1.79555604088042i
2.30258930052929+0.580389015087496i
-0.524449355394645+1.16398988145901i
-2.96484549904274-0.542110524738276i
-3.2578634920596-3.40364834854074i
-1.1309801275858-5.38948179923215i
2.07619096749499-5.11581030018006i
4.12893426346542-2.53816740314884i
3.66131556056363+0.694466836805324i
1.0389399320576+2.55873330572983i
-1.91513316624811+2.12118471569256i
-3.17141357010833-0.053628456850698i
-2.09171340572697-2.0795209274766i
0.354482674626865-2.4469533678628i
2.34102051777664-0.694854600501201i
2.27903590713261+2.10897452601992i
0.0865140887304421+4.04172180400338i
-2.75635939158086+4.11551019540428i
-4.51177646444729+2.40023056109713i
-4.2659544979477+0.0947755896880637i
-2.45724834022783-1.17075629276684i
-0.552611444630505-0.78402773281586i
0.109994399362683+0.69972239124223i
-0.866928565772462+2.05877569457303i
-2.65924230183803+2.09951544509958i
-3.78623481670765+0.611313528159256i
-3.28673292027625-1.6343633365207i
-1.21954202300464-3.23437261862595i
1.39727615361029-3.26907513361176i
3.22299566165107-1.82377302007995i
3.48703179499524+0.255994181100185i
2.4064006466961+1.68479840543005i
1.0458275102523+1.74329943537414i
0.523264860775161+0.589480682992389i
1.33961117165938-0.705937135877266i
3.00537698026252-0.992605795205827i
4.36873953531414+0.130364193654467i
4.43687140190588+2.20301249559453i
2.89787615211892+3.99264989870026i
0.486507780148883+4.32738845647471i
-1.48792005623383+2.78138159458023i
-1.89974309182972+0.290210189139198i
-0.628007762643759-1.66145732535207i
1.33889983191138-1.97705456604383i
2.56143475429909-0.442723615442361i
2.03688296968902+1.60803751182757i
-0.00159443619017252+2.6343272947654i
-2.34183663666041+1.65394609885357i
-3.4327561645728-0.974312791173448i
-2.51052549450463-3.49670516776086i
-0.192352395366061-4.38835457612846i
1.85958019385747-3.00055132729106i
2.11211529874527-0.333136511504647i
0.289818219442078+1.60839770529882i
-2.49269071940225+1.40338155249342i
-4.38518241915062-0.97858428952231i
-4.11675380666761-4.05852473160911i
-1.77034601647291-5.79778262011388i
0.996828986007548-5.09256629390482i
2.44716722933796-2.71522351816065i
1.87894819690282-0.350548951074593i
-0.0863171183931274+0.393058367840508i
-1.61353538243649-0.894923761976132i
-1.30482222166004-2.94947669529817i
0.88557284397653-3.91604819385158i
3.64416066222599-2.65195495213639i
5.1946973843137+0.437700933808187i
4.47263656648235+3.73600866140269i
1.93177419816382+5.52791185153235i
-0.824819689926486+5.19083285051595i
-2.23346409754105+3.52573417784607i
-1.86663648100522+2.11510679832904i
-0.628741822536023+2.07644372949377i
0.0346087804502967+3.41688175902178i
-0.904791660642939+4.88196435066073i
-3.12498442237479+5.06891668185709i
-5.34364469158797+3.40297094702527i
-6.07560132845174+0.450309860198329i
-4.75284821037109-2.28795229682953i
-2.16859927979264-3.59155513169216i
0.353936795469826-3.0522750388949i
1.58202270441459-1.56412291842823i
1.19621322260304-0.456929470938293i
0.0865213802045716-0.532048334835608i
-0.384382934596956-1.80466432586183i
0.642544611101946-3.34386533129314i
2.97175698110732-3.91673019164332i
5.38240662101113-2.8734953087102i
6.5080583539016-0.586197147729889i
5.77819768370638+1.80615438869849i
3.65270294611974+3.05740646158497i
1.37566673316597+2.72434238428531i
0.289147932983224+1.12605265129017i
0.867050742801471-0.504727877180112i
2.48170439982275-0.884811989744524i
3.74522042914978+0.115985992888338i
3.50061064389568+1.95834370564998i
1.69123307787748+3.41315702052263i
-0.787908844086713+3.379691333859i
-2.55367451228796+1.87169888446297i
-2.69165577835736-0.233983932397703i
-1.39261431182098-1.65583738887883i
0.111438383747701-1.57018883385963i
0.57697874990756-0.219930689652401i
-0.515185353601405+1.20714245788319i
-2.51201769141243+1.51496493317084i
-4.10539444643618+0.281291707235463i
-4.27689221375185-1.84721709099665i
-2.88534206433299-3.52765661694781i
-0.951269575451978-3.81514781319136i
0.35277885733107-2.63542869383066i
0.237613006960577-0.996755852432967i
-0.935858448970476-0.198475230743265i
-1.92615085954643-0.719767238631933i
-1.78224986470003-2.10973137467981i
-0.274728365797539-3.17300468528183i
1.82115248979276-2.86216371734096i
3.19278280710406-1.04744364552108i
3.11038455223321+1.37237103081635i
1.73900846957457+3.07189665680744i
0.00726270159483646+3.21113521333815i
-0.800826842368746+2.08074564379048i
-0.29991989614001+0.859508805022971i
0.970782741975477+0.607128693058842i
2.00673765203512+1.71781396424441i
1.87038727864536+3.54487955663749i
0.441711677854115+4.83729029922293i
-1.50623142698878+4.62494844024074i
-2.72661503708233+2.94394397159458i
-2.57656036209509+0.849428738210499i
-1.21363238147283-0.485038793228663i
0.489717800339905-0.403481857074321i
1.34679870527466+0.912478924752208i
0.918345231754042+2.34230627997332i
-0.453471148667672+2.72842858678428i
-1.82921183970005+1.66878411322052i
-2.30386439996632-0.325829489684655i
-1.56512708498962-2.04096838844622i
0.0222722248584574-2.72187322109285i
1.46710084544225-2.18399185798343i
1.93691731110971-0.950250923320075i
1.38743139667893-0.206105029168806i
0.394514013684019-0.519744495760758i
-0.164907633681748-1.71791721179087i
0.401393884445852-3.0297948087668i
1.83649204440297-3.46979014455431i
3.29385761417027-2.65626812835159i
3.96958824523117-0.944979289492116i
3.4002384081178+0.69068404129087i
1.97756613112758+1.4082958059601i
0.578946372245366+1.06222295463945i
-0.0749227233867498+0.159033452630418i
0.215007996948865-0.3776578289018i
0.883534499987578-0.0201311930635058i
1.02061668861352+1.01594969266212i
0.106149967585404+2.02541546879458i
-1.53880927049092+2.171357805817i
-3.05955032853399+1.25674007714602i
-3.65523729601024-0.261933277465528i
-3.03905952143633-1.59305364160792i
-1.71056164509937-1.97204527063048i
-0.632323554250316-1.37976567672599i
-0.487034371085995-0.474681653744591i
-1.17292450576069-0.0906298262521011i
-1.96509501812306-0.539121976130781i
-1.92366852962224-1.57500495686039i
-0.6876018556477-2.33516128447853i
1.12107953276076-2.03197726490507i
2.5490276905278-0.67908234343996i
2.82781015945669+1.25411220012972i
1.70962884690416+2.82340754358297i
-0.035666136725702+3.30440582002217i
-1.33613553151645+2.66062314530969i
-1.5503062059506+1.52357743025798i
-0.792620593618901+0.74887016461653i
0.129635226917757+0.749861477724248i
0.539853373478974+1.32515919124398i
0.017097358438676+1.88108445313593i
-1.00948175049397+1.80391308674631i
-1.6297446472388+0.909620142051471i
-1.34441970157521-0.353447254589043i
-0.153206818127464-1.3039790753308i
1.32871917146479-1.45307620231467i
2.3590741955631-0.761003532689542i
2.50861617530546+0.31101863761578i
1.90898412637691+1.09457569937338i
1.12330017638241+1.19539846034377i
0.748247595094469+0.742539220183546i
0.945469023549348+0.215901960781447i
1.42838648903194-0.00705883981560596i
1.68817219820385+0.234298539696451i
1.42359636214942+0.7265332651416i
0.756794312573758+1.08347453282705i
-0.0133725910737134+0.970969963579225i
-0.461631659502542+0.338016077419898i
-0.413577207883283-0.448783542891016i
0.0139571635272998-0.981126438555226i
0.399820759594683-0.998592180811797i
0.43666611715172-0.656054532565766i
0.164959931330568-0.279907739185826i
-0.267961397127168-0.155565047733529i
-0.581331578357273-0.424485910427493i
-0.553183296791315-0.895315894382938i
-0.234901914192754-1.16801719630439i
0.0745571305094437-0.938899025602928i
0.0769609764162741-0.295877831379066i
-0.429698753614555+0.387105692310907i
-1.23773679749297+0.624426113274296i
-1.96154065050688+0.160952627368276i
-2.26907453940191-0.779975003671658i
-1.94142162045178-1.72518530590174i
-1.16847940177388-2.2147951560322i
-0.344125704865686-1.96348446154875i
0.186552703329742-1.23606282840144i
0.328942833004902-0.599043973762817i
0.186420786385715-0.313938055648451i
0.125235607875505-0.491790320272371i
0.465650138863364-0.763824755005991i
1.11234442311506-0.617270437357572i
1.81887323364803+0.13556270941298i
2.12402508332606+1.38473763919001i
1.76591204929525+2.57847691932759i
0.949487346031007+3.23781058630659i
-0.0493257455049825+3.21242053715807i
-0.821664786584218+2.73942192307275i
-1.13465441153855+2.21086989225928i
-1.11019385374823+1.90708631518751i
-1.03973142761018+1.83564775477026i
-1.21004402901833+1.7531281585383i
-1.51460093555256+1.38245514628989i
-1.74574697729105+0.634242507454677i
-1.7018588158383-0.268436664648968i
-1.25837249501173-0.911330116322378i
-0.612299087907479-1.1800749758832i
0.00610990142012215-1.2349044239029i
0.442869054388181-1.1702726849545i
0.613329937711433-1.29700891068162i
0.764058181804283-1.61629641221101i
1.13373825455738-1.8652820887121i
1.61452744078116-1.85746156969793i
2.1712473374575-1.51831623782859i
2.52015660656509-1.01165205126017i
2.48495636036212-0.537121883640308i
2.23179502686703-0.346729143939464i
1.9060712891327-0.399901643775959i
1.82478452413969-0.518153649716948i
1.98665467439641-0.412216476129423i
2.19921310857532+0.0560479576262321i
2.19551429159593+0.674906639468288i
1.77401095662599+1.2988745303908i
1.017122176581+1.53305867986015i
0.105427616202532+1.39935384549717i
-0.605963128218459+1.1226470892863i
-0.895378597206152+0.731473287319649i
-0.871495949338276+0.521741559746819i
-0.836805075529169+0.532786372499392i
-0.975996790523951+0.633548326338754i
-1.40822546929883+0.584708390832679i
-1.93212223942514+0.324412252794627i
-2.27096224868209-0.0819411434350344i
-2.30484758382858-0.560543574760787i
-1.9447691430191-0.902682963062397i
-1.45459432968046-1.14577661189451i
-1.02816443038704-1.20923211680394i
-0.810113198369539-1.1824173030721i
-0.714155576696141-1.12346070535055i
-0.514968219044308-0.945497442120315i
-0.208491798677155-0.806018250498194i
0.195629874172681-0.589173237582482i
0.530551336149269-0.275627849549068i
0.669462106096912-0.0100929378236173i
0.646597194477914+0.203327974342293i
0.537607557526634+0.337130803903376i
0.559365747301528+0.414402818152826i
0.776981981217994+0.472347215087736i
1.07661907820001+0.60368147615247i
1.32505241499748+0.86424168448123i
1.29568225081064+1.114719017695i
1.0454739312751+1.26851132374457i
0.839784903572826+1.26935650477258i
0.778186076952137+1.19124445131394i
1.04473260696483+1.19321519543907i
1.49455697914421+1.28925153101667i
1.68189910065724+1.6040500801797i
1.49622695278857+2.09596392975136i
0.784437229540107+2.52696198691245i
-0.174073740807821+2.58536030585003i
-0.94814538868048+2.16373940778209i
-1.37048053000344+1.46848307472256i
-1.37105578152623+0.627406448973223i
-1.19747717042387-0.00526383822178923i
-1.03693175252448-0.363310561731235i
-1.07726391408853-0.520355455704601i
-1.28974915752461-0.714682110818791i
-1.47527188304386-1.28456702779918i
-1.38410336162323-2.06878809199857i
-0.81154860457959-2.94246069030296i
0.0870302145515307-3.56496731998516i
1.02664591577307-3.58900831943619i
1.76721867250055-3.03228352466798i
2.2080652574403-2.26525582060321i
2.35743781031239-1.54120107416172i
2.37473430538061-1.01108444780762i
2.42472184243977-0.70146511743884i
2.48410599347373-0.256764174969041i
2.41779288337331+0.447556393159653i
2.05029150679613+1.35276007159372i
1.28709609655908+2.23882557240296i
0.26409827384457+2.68446974377835i
-0.692255798603975+2.52140844233211i
-1.32487290871867+1.96935769806966i
-1.63008571892023+1.39708334827792i
-1.71632214522759+1.12433485424557i
-1.85563613416074+1.1345019480839i
-2.20112415903285+1.16290997446221i
-2.56889623584328+0.816136303627747i
-2.75250334096655-0.0161039982738257i
-2.39608185308349-1.022398542711i
-1.4594033439034-1.76713403110263i
-0.341528670380605-1.7436935912416i
0.530305820164472-0.94535479289012i
0.814924517913548+0.1171174748393i
0.457826316639053+0.832495875961139i
-0.087755899781111+0.811932254641075i
-0.317551289178951+0.208786690658705i
-0.0288029438916347-0.396227425833953i
0.732707365973732-0.465094824273116i
1.43781613673971+0.162528378972661i
1.62826166905331+1.17472269356411i
1.11677174419481+1.87222311365176i
0.188477675979568+1.86020727856295i
-0.537584718250326+1.14468354312741i
-0.700285296427609+0.059770445820273i
-0.146739153847571-0.68918242461594i
0.776584491276859-0.790580406599496i
1.47116741178047-0.375252341658726i
1.61818294946348+0.135809019331978i
1.35144559264508+0.303313916311102i
1.01840237073453+0.0149743189135105i
1.01428393031273-0.49632699985598i
1.62327138052048-0.695861594609294i
2.40979077705335-0.328480367623656i
2.8678371777287+0.531652901408978i
2.72809630868576+1.52682880595402i
1.8762422900083+2.19746139928934i
0.723280315539937+2.31002664642544i
-0.191040706128244+1.99386847273274i
-0.604441627102386+1.6139274599212i
-0.641311234610401+1.38686156559634i
-0.678908650015234+1.51742917640037i
-1.24210161527981+1.7307803238275i
-2.27335521087079+1.53444741372336i
-3.36974463434335+0.771572614564049i
-4.05719137578906-0.551582300832489i
-3.84060524477667-1.99531178009138i
-2.87073004752022-3.01732110774549i
-1.53502333734661-3.32775382717271i
-0.556573927805191-3.03798252653206i
-0.242072947238178-2.57373367732594i
-0.29108217988983-2.36646572333657i
-0.286982245199873-2.57323728402074i
0.368848976289134-2.94340031447373i
1.70485485608172-2.97069949661739i
3.19491576913746-2.21043964930436i
4.13732142725186-0.556598573077149i
3.99034841667903+1.485608764312i
2.81413750501603+3.06646106483985i
1.17119380760925+3.74332198343235i
-0.142747424765566+3.50238418284877i
-0.616751382885422+2.81754576410062i
-0.424086763906547+2.32863230522183i
-0.132045094792515+2.45138042373839i
-0.450511347543315+3.04278544351883i
-1.46175640880145+3.49502330582444i
-2.71371966165567+3.19626618119859i
-3.61058588703762+1.95641039897874i
-3.52534024125231+0.234330272477012i
-2.47522528344058-1.24116947524191i
-1.00955711072326-1.76232462931981i
0.207873233410329-1.27859224576388i
0.627728479950723-0.299792539452332i
0.233465988486555+0.409926768809627i
-0.312928232367858+0.36441620877057i
-0.444904021902008-0.285142526159266i
0.103371855024307-1.04007039865559i
1.01835841948289-1.17345551251643i
1.59745176264367-0.494470025457865i
1.48692724474997+0.559829919064194i
0.627387492689497+1.30530812365018i
-0.465763365844697+1.09470252797345i
-1.18151354705897+0.0314874762624815i
-1.08736402387402-1.3166296806751i
-0.210779596215745-2.2633098982802i
0.783187025923195-2.24144643651293i
1.36729864484969-1.51212933944838i
1.31008079021468-0.772640532169481i
0.802880517470372-0.648195747027732i
0.442103820328054-1.21493733832075i
0.817631718494535-1.98681331759071i
1.89041656358229-2.30281014337762i
3.04171175984867-1.57537247548142i
3.6454866687665+0.118256798511267i
3.17413337410906+1.94757432659996i
1.72795523080081+3.06475278779429i
0.106764078553366+3.10446990264608i
-0.977659904227307+2.24531644820478i
-1.17581777547845+1.37326871905874i
-0.730349235393478+1.21426437533488i
-0.454627295369289+1.88933105082548i
-1.01325340005245+2.96805579925055i
-2.52836590430774+3.42818336724504i
-4.44950429740818+2.64997010112954i
-5.69039133021523+0.776187280821963i
-5.57960588721913-1.46613319261134i
-4.23003516958739-3.04355830106146i
-2.32561232576212-3.40974529309429i
-0.931393594156468-2.69857920086356i
-0.611793206661859-1.81648396974025i
-1.04555197334349-1.67553474809349i
-1.39154250632759-2.44451882851855i
-0.826152541659777-3.65072511063334i
0.892729883072282-4.32504455692378i
3.23224630224989-3.7801764095742i
5.05889259131398-1.99578639343872i
5.49676933582961+0.267975619993958i
4.60048133196432+2.08681230470418i
3.13140110308353+2.87419469021661i
2.09489299653011+2.7045878326305i
1.98846995067626+2.41348666697335i
2.46072637517549+2.70096719455259i
2.66884698760183+3.8113716780405i
1.82325744459058+5.18847686224791i
-0.154386132799682+5.86433191056831i
-2.48462970127039+5.34077087523049i
-4.16812041875353+3.64668032428343i
-4.51980030513149+1.51077843304328i
-3.68268535467163-0.136050147075645i
-2.56879639557311-0.779662415354623i
-2.00745223821549-0.699171508788833i
-2.36120729271912-0.67326743211583i
-3.11584805729134-1.31291225051098i
-3.32409447398215-2.77952197128817i
-2.32517558501174-4.43228139328364i
-0.214056599996938-5.36953269325736i
2.13373391405529-4.99540272824511i
3.68334931762607-3.41885316251954i
3.74017073597744-1.40010088348198i
2.62372624497672+0.00662546258337922i
1.26375652230774+0.259563706783913i
0.573316078344842-0.378745327873467i
0.977348905825274-1.18608809224013i
1.99901657371191-1.16831869392268i
2.68483619044134-0.0849131985556906i
2.28204277381879+1.49717870608296i
0.788912596408302+2.70987569290004i
-1.1374624009569+2.7244498356379i
-2.46375238554883+1.38908831211568i
-2.4420033145771-0.474000258845671i
-1.29828037290049-1.76704249402022i
0.265883189608935-1.82462209005383i
1.26315101036704-0.665845755647659i
1.05152324665065+0.925586417631459i
-0.00750319153334869+1.93685834411381i
-1.19487470297774+1.8079933288093i
-1.71701562788141+0.807644987581559i
-1.21487639058097-0.190820910963652i
-0.205114166202806-0.291174482703336i
0.433843270212537+0.672740599857053i
0.0496694663533661+2.05955072086057i
-1.35679948632737+2.84198083839201i
-3.03859593603538+2.31763738358686i
-4.05744175069837+0.56190360175963i
-3.74636547417356-1.54692885280496i
-2.31127490379659-2.83959311392487i
-0.620072650548419-2.84054916472309i
0.46271349415309-1.86406338001816i
0.434044345895119-0.912669989842816i
-0.202883792071248-0.894436455112753i
-0.450932564935112-1.91190225439223i
0.373602130128507-3.24893951207365i
2.22269524319729-3.7596271675828i
4.26949158023787-2.74566727604287i
5.40785455529395-0.427245137384718i
4.93107311285003+2.03853636253815i
3.14087240656641+3.40740934944449i
1.10816193116767+3.15675389327842i
-0.02618358646391+1.78654357495527i
0.249798947899301+0.514525637428094i
1.3642615312596+0.355355686129206i
2.09374230553163+1.45357396441366i
1.57549093827123+2.94737511515755i
-0.212862466552244+3.63933178718825i
-2.40597360752711+2.80610321278189i
-3.61851054911841+0.668162114033404i
-3.11460151007021-1.62442549952007i
-1.29310138049009-2.76234082703801i
0.70556673865824-2.23114461787358i
1.55445192795369-0.577222193697401i
0.699363494800197+0.964220205853348i
-1.1437287473201+1.1931300774659i
-2.63989117689179-0.0799649351776328i
-2.74269493030705-2.02227217794949i
-1.27844502890849-3.36155230816316i
0.767306882946907-3.23331116955898i
2.06631093217157-1.81780859490829i
1.8705361363941-0.0178868531884172i
0.346566558384146+0.859034743548833i
-1.30404386879855+0.255939531635121i
-1.78613369371691-1.29824612363423i
-0.691719725072147-2.7693035491595i
1.38879867585857-2.93866251100526i
3.13711510712444-1.52257996618302i
3.4172244962209+0.59745408777174i
2.13707494368663+2.31607806389195i
0.161347998630204+2.77573849611022i
-1.2108767275688+1.86641296307134i
-1.19133455497898+0.505216054303369i
-0.0668579685980222-0.203501401863703i
1.08343807727423+0.329450623226446i
1.19260812760444+1.69606670138703i
-0.063750545762482+2.80046444116415i
-1.98186188722703+2.67949228460391i
-3.25872229633857+1.1409849883666i
-2.97670361270378-1.00347768602096i
-1.18862199901614-2.51742283620977i
1.09437239623621-2.52225533126971i
2.59698599858678-1.13465560222264i
2.49147109826768+0.773235587972366i
1.12937642123307+2.00159250973032i
-0.314156669369307+1.77697499754053i
-0.817568172092598+0.470665035089129i
0.0280870633271003-0.677110278252801i
1.5518976883-0.701469003376673i
2.47606150396491+0.58154205640441i
1.908628329275+2.56256747316341i
-0.0894504571465922+3.7630919276629i
-2.55793976447586+3.22405610108153i
-4.11191350060297+1.05202925288249i
-3.93208988829181-1.77423528735787i
-2.23990711198805-3.76924583641968i
-0.0165605103223249-4.1277984623676i
1.45353568485343-3.10549780771035i
1.6124632010221-1.70400813841271i
0.941596569130292-1.1344608666853i
0.398575787078015-1.77460882191145i
0.870666779634206-3.03887112545419i
2.5916248575553-3.7450402092332i
4.71966831377839-2.85547370883441i
6.01640720818719-0.460122761643835i
5.69415788468752+2.5650008761356i
3.74465782818818+4.77149467175628i
1.0289008310213+5.33034260045152i
-1.23234291219683+4.37996825149302i
-2.21025896950031+2.68451403460543i
-2.07338731478395+1.53327788458191i
-1.66277104524556+1.44923339442034i
-1.87722963120678+2.03773344927083i
-3.05585857818202+2.28997087461436i
-4.63058087156487+1.29444069019762i
-5.48575744803294-0.985857611730037i
-4.78876337515088-3.63939564989296i
-2.63715376346773-5.38239264524739i
0.118534545590704-5.44429754554623i
2.22904476618394-3.9220389452458i
2.85630473233535-1.88506389706002i
2.18389292123474-0.529663575476052i
1.23219595751513-0.419415684429463i
1.04950816626441-1.21711474814102i
2.05022411068056-1.74730443058068i
3.68859506272198-1.06184874796981i
4.69768340342605+0.983221827305471i
4.16182608741017+3.49212402826023i
2.05438612780449+5.02843961522676i
-0.657341283100866+4.81646917758149i
-2.48104060826711+2.97627662266172i
-2.52575499679583+0.644573487604125i
-1.05517336525951-0.685314304667127i
0.81390469720841-0.424714165269253i
1.66670617405725+1.01715308393461i
0.862994742109317+2.46126416573672i
-0.915462411269495+2.64581140807535i
-2.39186959186879+1.35221896012939i
-2.39608700534175-0.643264199741332i
-0.802322865115269-2.07456541816507i
1.36277673081763-1.84852683759022i
2.6452999691683-0.162132386955318i
2.14515109909482+1.80541068061145i
0.197030796257294+2.8165944632745i
-1.9844217961551+2.1451367748551i
-2.94578676528971+0.164215329223098i
-2.1656867650238-1.89408042813659i
-0.197772211071131-2.79722859704641i
1.59297855311279-2.11028648004281i
1.99319254557967-0.525507599901904i
1.01160392169221+0.707919760348577i
-0.545138062255865+0.679547429821002i
-1.45197393225543-0.613422987981468i
-0.81405232542784-2.22614309575277i
1.0304636464358-2.94638384503991i
2.83785006326957-2.14437017286288i
3.53938131462311-0.216981078514906i
2.61694699654635+1.71558489160912i
0.717218996450676+2.45394209261967i
-0.857010651141743+1.70234133242631i
-1.20514051915134+0.178760504544755i
-0.147709585636675-0.966032239383493i
1.40665635128439-0.806259407328512i
2.18876020503634+0.612124137095021i
1.54012258829079+2.35965673562336i
-0.191315139363253+3.18983231613423i
-1.95131312509521+2.59395766055214i
-2.59305729844209+0.96986184401227i
-1.80520726314734-0.641660215538092i
-0.201656978482522-1.0477786678204i
1.03223573398527+0.0405102219394296i
0.883603995228727+1.86673561775277i
-0.612720811163293+3.1528779453865i
-2.68583807907439+2.90175196179794i
-4.01964659270788+1.06698762693258i
-3.77994265569233-1.34653663607201i
-2.18766365859584-2.95507841353089i
-0.146966989544256-3.03177730798607i
1.11255953725401-1.77368328241643i
1.05460319975769-0.243174637499621i
0.0305019606190912+0.301960227236278i
-0.84448612037927-0.504435749869689i
-0.542762345543519-2.14840598015658i
1.11584034745784-3.31598147614977i
3.53888399289798-2.82644189705549i
5.26097408272442-0.682652994312913i
5.28000675344667+2.22842984534868i
3.57616109730199+4.50424901362476i
1.02696180300419+5.08190259316594i
-1.06646129283543+4.0143912084958i
-1.85999350998264+2.35152696719131i
-1.44560025301102+1.2776286725486i
-0.830582726914115+1.37035681579187i
-0.928124765977617+2.23555832105553i
-2.21148091691105+2.69453094316593i
-4.04843930290993+1.71871429999246i
-5.24762465315042-0.768559047323139i
-4.75649470940972-3.78608441327577i
-2.38813018874845-5.94131994005591i
0.771272444186578-6.21756242535049i
3.38563910399908-4.641623718281i
4.38171114221029-2.23923218255832i
3.84893462162114-0.381741780976937i
2.72592970848376+0.205162155402777i
2.20296660072098-0.144609569717498i
2.88416585501691-0.384143765241419i
4.10420594601308+0.517958793093853i
4.67497085326043+2.70782740238378i
3.52722876512832+5.31907388824727i
0.591163036627764+6.90658409047944i
-2.95672479902209+6.46864932034192i
-5.51574149486067+4.11120410528906i
-6.07771488209986+1.04640255623823i
-4.72337390028764-1.26672832555528i
-2.70992200255787-1.98309044215958i
-1.45697446506334-1.3391738175807i
-1.6270518769927-0.584145512704105i
-2.71565748987043-0.853988478777869i
-3.28554083548216-2.40751463082167i
-2.22198675498469-4.43148048241222i
0.58438706538999-5.502297554518i
3.84231950685331-4.51855980832674i
5.85098510239896-1.61408205624677i
5.60599062666746+1.85559227781416i
3.26680251018078+4.27341018965856i
0.299396190338025+4.67538942811324i
-1.67790375161442+3.27272683625249i
-1.87791470021148+1.42600880776739i
-0.713138036710844+0.518018411710555i
0.338775920496309+1.03848117603875i
0.0775877860880659+2.37535642121227i
-1.64540215394549+3.15158807794778i
-3.8629314464072+2.31147207698596i
-4.98688263688371-0.123914983960774i
-4.14331008755441-2.98359052682108i
-1.53650163899845-4.80092539894319i
1.46769136270234-4.57662771569727i
3.32887960524073-2.59455137656724i
3.43180939102584-0.190782653364622i
2.09584413859783+1.26008821641674i
0.645341421492938+1.16728279246634i
0.31960164851573+0.116826700043666i
1.24619594789433-0.691233111090234i
2.61738100216422-0.159262401959883i
3.15662443361126+1.6422849049004i
2.06885978682743+3.70283314518896i
-0.358313982294618+4.69672304657593i
-2.90972719870336+3.80616043791863i
-4.21507850028901+1.46298034146391i
-3.78239935795157-1.13409158464502i
-1.96638348048235-2.54389438466693i
0.00888820367361669-2.20657923858078i
0.785254972324585-0.743707876930153i
0.119643208098582+0.624078761009957i
-1.25114651261832+0.718016394462857i
-2.15606934532698-0.626869600980448i
-1.689920548534-2.46379112468136i
0.133401386738563-3.40550542828427i
2.22957855203692-2.66030974719436i
3.30681430052548-0.455330758599572i
2.65743949682091+2.01986221455664i
0.561825128137169+3.2616717123163i
-1.68068253462764+2.6350471175468i
-2.7834370735417+0.637780546881739i
-2.23609124184953-1.34600390312534i
-0.497246977266166-2.04531884799829i
1.10074885774783-1.06585831102359i
1.36129417610955+0.874579209314954i
0.0392701471264591+2.25806259491048i
-2.03334487688097+1.96020605487319i
-3.34234565516336+0.117480349232237i
-2.9028841640793-2.16490639517369i
-0.936527453531394-3.45299769908619i
1.38593610628052-2.80620006461829i
2.62445946405182-0.731606564482836i
2.00855351767566+1.37975010838742i
0.0342161374976341+2.21155759923947i
-1.88705525330983+1.15538295444528i
-2.38869857606613-0.960378057878208i
-1.04813066364186-2.70125365719573i
1.26250684118515-2.90006665274504i
3.03217037968572-1.26357739256083i
3.12601903678574+0.966235344628444i
1.56684525624399+2.36294125028788i
-0.454209505299357+2.13578041922795i
-1.46178691074419+0.529338394646793i
-0.67537051758575-1.06912280497397i
1.27799644704143-1.35552228110228i
2.88751705135765+0.0480664711173799i
2.85548018515509+2.37587036836722i
0.991806947101561+4.03592237597132i
-1.71769468441781+3.9403939309529i
-3.71882555809274+2.16666360198473i
-3.82253545018237-0.293244220289313i
-2.2571393169299-1.85818841208442i
-0.302198284069596-1.80694367848777i
0.597126961231444-0.593316245384176i
-0.152888168447743+0.670628308384814i
-1.83755924199698+0.622479510151986i
-2.98374431195376-0.960024119456698i
-2.48562694405051-3.15973336329086i
-0.237849149490342-4.60591542357888i
2.65559985759515-4.14506412424779i
4.51846287886724-1.88543152090869i
4.36208832389963+1.01001848752774i
2.37337146254591+3.0262152215763i
-0.122134468111196+3.21286215104954i
-1.6527524460768+1.84373018536359i
-1.54431563099064+0.154473894361301i
-0.277268266175217-0.580293119490256i
0.844543897083204+0.169666477543929i
0.611535384750431+1.71726579753413i
-1.12118799395357+2.74673538130928i
-3.39638297050733+2.26974065871763i
-4.89186040933526+0.0541871319071066i
-4.53021677266876-2.84756723911358i
-2.32099687247132-4.92495983390171i
0.536564915864553-5.19913952770788i
2.61833033527247-3.7542870024903i
3.15172607268444-1.59564181207776i
2.39072430012125-0.0755619590157994i
1.28468725503326+0.0733157734218614i
1.0229756198128-0.649933769050524i
2.02868984065977-1.26272428345575i
3.48862293037876-0.671512984646527i
4.30220912649831+1.36834747377612i
3.51097679994257+3.94139380058451i
1.06613769903279+5.63002323561066i
-1.85515461116632+5.38661831558798i
-3.93194890560063+3.35856612135385i
-4.32356957409269+0.676732689986009i
-3.09177899034945-1.19106026254293i
-1.42679761120563-1.48188281377386i
-0.551461313664467-0.512757815159517i
-0.991660035228596+0.490208804442949i
-2.25553280667787+0.30464604062091i
-3.02991130182226-1.29123293022368i
-2.33864781192818-3.44559040454773i
-0.090571537141174-4.6710335481081i
2.58382304634794-3.99482528839433i
4.22140536294601-1.57108295189666i
3.88073293554045+1.29575424107662i
1.79552215167667+2.92872437044975i
-0.622422859726825+2.59460567681086i
-1.95200370464174+0.793787201300711i
-1.43643906619872-1.14720553939746i
0.262826732387309-1.73486277057893i
1.74441177606094-0.568517899458753i
1.74769566293669+1.32658942950041i
0.000469152621414748+2.5217113661359i
-2.2897061801995+1.88520483173388i
-3.59036744972244-0.396807041700131i
-2.93524256981396-2.95974231755437i
-0.55525083205855-4.34251975253744i
2.15393742777127-3.64599758734455i
3.59833278280672-1.398780555839i
3.07152119016786+0.932056333965943i
1.1372925062096+1.95544256230876i
-0.710784856180291+1.1945693659813i
-1.17539018179356-0.52684916815663i
-0.0430431346769657-1.79275360680078i
1.84122117060374-1.50290124009983i
2.94743485609644+0.230127535827031i
2.29960321939799+2.23548006333108i
0.151243530372677+3.1871121952258i
-2.12273738929899+2.33130269240933i
-3.09962493968481+0.134099636672467i
-2.20284931014541-2.02591922721286i
0.0969995940063461-2.83698938603659i
2.21323329339338-1.8695899941245i
2.88997484815369+0.168660656720096i
1.80008927763901+1.83920871347933i
-0.159452664935049+2.13248005937614i
-1.48801065636237+1.02702809401264i
-1.36500869170793-0.65962887335052i
0.215338562315051-1.46292816688943i
1.94327466011806-0.685487604082301i
2.46218825733189+1.18436419339894i
1.27864666973137+3.00151090113251i
-1.06157760885152+3.46635631098873i
-3.1007378530929+2.22492704116114i
-3.68453257032279-0.104982450766882i
-2.44650745676339-2.17024092375263i
-0.329262094614836-2.71534506017494i
1.27229280199295-1.672020284586i
1.35884812160407+0.1318825830637i
0.00485794418369299+1.24139142857064i
-1.62163860573656+0.760645839261001i
-2.30013125008408-0.936839103057947i
-1.22860715536496-2.84351761315156i
1.0412210278652-3.53833815954588i
3.08141899348693-2.32517851459405i
3.63933919150879+0.0304301900451887i
2.38374837544868+2.16816609362271i
0.0570403459958401+2.83373006652948i
-1.86950038174318+1.60743300358516i
-2.14719281798568-0.633988449211573i
-0.728086755330465-2.37252245402326i
1.43763589332952-2.47682501832678i
2.87069449412335-0.937688908123875i
2.61670970169325+1.15828427500589i
0.954308771059893+2.36125749963626i
-0.881178586337996+1.85783859887993i
-1.57927383746537+0.0341567698691183i
-0.585379119334765-1.72858405027105i
1.47641604597371-2.09581004148485i
3.2204369251144-0.621682949980785i
3.37540461714059+1.9136835646619i
1.73449301751834+3.89468052909916i
-0.803695886107366+4.16397841617966i
-2.81285083620027+2.59488396666242i
-3.13740815348109+0.230366488734676i
-1.8531866995126-1.33702990751188i
-0.10167832023121-1.22525738722364i
0.671518734268914+0.237198005034812i
-0.172852682430293+1.69692386798229i
-2.00804742694177+1.77887678448273i
-3.50107843704749+0.076348100695667i
-3.38899471697825-2.54801668072727i
-1.35994372514822-4.456711040885i
1.50447162338457-4.47498558218261i
3.65018580836516-2.5454189963985i
3.92819759013912+0.158975964758567i
2.37172600024412+1.9949821031114i
0.324166700750809+2.01437559093983i
-0.716404837062657+0.588208928667455i
-0.116350399545561-0.859218238211551i
1.55307003835006-1.03346885255635i
2.94377540425475+0.530530789294087i
2.65176431253945+2.90969804733216i
0.440361289206461+4.4528319997531i
-2.55745868843833+4.03304192306351i
-4.55696209982835+1.64567024466816i
-4.44248995205113-1.33790527538681i
-2.42333256242698-3.28748083357454i
0.273809883696253-3.23977002395899i
1.86541132145232-1.55118617315506i
1.52793246843095+0.336390358467584i
-0.14392500726118+1.00107093681949i
-1.6994515464723-0.16570966234766i
-1.69260730829821-2.22105481873276i
0.112959025270595-3.61354885934738i
2.73666117382944-3.29937732769897i
4.57940686506811-1.20326565978215i
4.43385362202618+1.52313663546184i
2.47150020276649+3.30010526992973i
-0.0151784147888826+3.25092321392226i
-1.45617321931289+1.66726727962946i
-1.08444803205019-0.162672452544278i
0.5577550502046-0.919504610981541i
2.08431618918364-0.114103106141363i
2.31181294328819+1.70412835870873i
0.956145496372996+3.16301851658484i
-1.17458255087596+3.20752341985683i
-2.60447736533582+1.70318403532728i
-2.44808243722635-0.272313276514222i
-0.883595838516601-1.39741882538145i
1.0325334863148-1.08896008849163i
1.85616565424393+0.540621975535169i
1.02630363010664+2.32850880151717i
-0.933125652134417+3.02223823430703i
-2.81558222532449+2.09103548559408i
-3.34673962286394+0.105349962288857i
-2.38141819903567-1.67741860796026i
-0.544830145732494-2.2572240049563i
0.917282486972569-1.31188519521237i
0.890400320599203+0.264056088197468i
-0.395555215672519+1.21605557684043i
-1.98858877618412+0.730067142422998i
-2.65037688167227-1.06151279500344i
-1.66728164046166-2.98099159570044i
0.550789604630585-3.84912226921956i
2.78096056744139-2.95724489884538i
3.71853075284465-0.71966585134743i
2.94066002428806+1.53789749454634i
1.01883900253542+2.47181232347179i
-0.750659108564076+1.70369449986191i
-1.19382298619467+0.00673908996866181i
-0.0846917292838335-1.41839684331674i
1.6857810456359-1.34695859822287i
2.74137451410496+0.298074857201543i
2.27092028487649+2.42012026502092i
0.337665422486981+3.57687748701121i
-1.87065779132648+2.93047527853575i
-2.94472530221535+0.850429329139961i
-2.29513661234699-1.42168921200265i
-0.247023404484593-2.3957380917185i
1.73058664266796-1.45215007940133i
2.26066914500952+0.663876191466019i
1.12825547050869+2.43904888532522i
-0.892489463498226+2.66421056115961i
-2.36542286362132+1.22675977290313i
-2.22639157982928-0.838373785403354i
-0.556945548245724-1.98224271357692i
1.41473082598876-1.3251068459043i
2.2784913738546+0.675252850375997i
1.3155327055378+2.70234550982367i
-0.932135680448064+3.31716067277134i
-2.94918421977917+1.95932903118934i
-3.4425330042109-0.396975991787263i
-2.05897387500224-2.20576310690035i
0.112885966615848-2.38895565450583i
1.61140720435096-0.891869425038717i
1.44140747809546+1.07018357612334i
-0.235316005429995+2.01920490017612i
-2.01984972395886+1.24544620519958i
-2.67620223885954-0.73395432329793i
-1.52802089049076-2.53623751636717i
0.736724980060037-2.84088420809038i
2.52206159836156-1.37632288375743i
2.71701760941462+0.861929945710576i
1.16199124024595+2.47170937911694i
-1.08838515143956+2.34710748722081i
-2.52884860599671+0.598041928698101i
-2.20253535004692-1.53965466289893i
-0.360132969043329-2.64790182076659i
1.71327049100699-1.98787886738659i
2.53601773765615-0.146458577272002i
1.62929314023369+1.56584416192352i
-0.222254537577445+1.97798860465174i
-1.73615908212489+0.734021814103309i
-1.7183645880179-1.23043364006465i
-0.0690755865855346-2.54264904664329i
2.13548136867511-2.26473499179244i
3.5277157298467-0.423768023263794i
3.18863320383959+1.8679068172493i
1.29992179702973+3.32917456718411i
-0.935931166114433+3.12518136864592i
-2.17446595352643+1.59658806505392i
-1.8438784715019-0.0611135596730919i
-0.429078652352836-0.819540740846194i
0.896282714109917-0.1908959217839i
1.01963244721525+1.34870292117815i
-0.332141422779968+2.49031077187505i
-2.30602883176014+2.30691634489654i
-3.62788094476322+0.762130212495814i
-3.47359020172778-1.39896695442379i
-1.84397126392048-2.88776787849087i
0.259270734814359-2.92560096207632i
1.59649010448712-1.63950609842962i
1.573157789199+0.05434404994849i
0.419130935380017+1.02350158859705i
-0.860950903182718+0.658892858515026i
-1.09589446532185-0.634197885955272i
-0.0877061659340481-1.73063780908414i
1.53341337456796-1.65087808798192i
2.69391032335496-0.178317577147149i
2.36732025454543+1.90277384883402i
0.666038900414303+3.35687349018029i
-1.45437027777773+3.23698079870681i
-2.80850005355653+1.65843991738314i
-2.64614714821904-0.361856468238081i
-1.21110622158026-1.60793284545806i
0.414869273213652-1.26459310888419i
1.06248085760157+0.233582780106118i
0.23820554209364+1.67354338064717i
-1.54558737604144+1.94908094898269i
-2.94130730472974+0.615019783080303i
-2.91281599955707-1.5463590806449i
-1.38884130057851-3.18621046094815i
0.848031693980778-3.27013235638331i
2.43314292461386-1.69465100504784i
2.449774197881+0.439328306062394i
0.95745250326853+1.70860858169197i
-0.912617627182387+1.33830923230407i
-1.6962508615366-0.373036666438594i
-0.866501829833761-2.21063597047296i
1.06065261980867-2.782373408285i
2.84274653667114-1.59956531232856i
3.29855472718841+0.565373177951017i
2.18122272583613+2.39063355387154i
0.2055660073639+2.73116832458295i
-1.31697837135823+1.44615237036329i
-1.34284168190716-0.341162879806536i
-0.00853793490621146-1.3256099019139i
1.70047939343358-0.716551815897766i
2.4355998975918+1.20769143285339i
1.46429144449083+3.08999540127844i
-0.670168342994964+3.78177884325795i
-2.77744778249436+2.79304171386196i
-3.65360920583942+0.713676469038492i
-2.89485745923992-1.08409614697282i
-1.24084724499235-1.58440738466664i
-0.0196390054114015-0.599772302642i
-0.174898450069108+0.846620242565039i
-1.60647838912307+1.4458200814026i
-3.31296555201526+0.596207345790893i
-4.0014433492862-1.45071420605422i
-2.97529452771878-3.51070979160889i
-0.712739893274725-4.34567339897854i
1.48987947341429-3.47627817595337i
2.40732835205831-1.56414977619342i
1.70217131057441+0.0510514336427601i
0.170153745962931+0.406780133618109i
-0.850868604962525-0.622920266834223i
-0.497618333286023-2.10300497593164i
1.19650811011071-2.77338238192738i
3.16033561547153-1.92246834748761i
4.03257190947154+0.165355590195429i
3.20702293613666+2.31457487372551i
1.15528266287721+3.31303752439983i
-0.846261199506154+2.62796915932421i
-1.63089443050896+0.903295312054747i
-0.77385833238573-0.603904979543838i
0.913380297125723-0.828518621286813i
2.08962518384991+0.411628386454073i
1.84741474802607+2.19641594581872i
0.125284412437232+3.29490276517934i
-1.96509401511347+2.88487013927819i
-3.10373328895417+1.13054261758682i
-2.65447701075415-0.870734903591804i
-0.953977149769875-1.91076521498809i
0.788000356655867-1.45592226113953i
1.38361196147021+0.0631118285330466i
0.461296319918758+1.46049442353826i
-1.24806183002359+1.66287632609534i
-2.55932905100029+0.440587456260928i
-2.50979903524634-1.43977609476057i
-1.02576745339841-2.82818162517381i
0.877270854095566-2.83668320957364i
2.11415916861007-1.49604251471903i
2.01819116262414+0.227294055166018i
0.729411459741505+1.26485924228782i
-0.722419918897395+0.913160725038212i
-1.21975390401717-0.444236218550248i
-0.437762887312146-1.75868018534104i
1.05854887551309-1.99802914302931i
2.30130941379177-0.835126402571998i
2.28923616150284+0.981265040662036i
1.00364620683394+2.37191149310953i
-0.774059946899251+2.41891831594328i
-2.08335474937735+1.16207942061855i
-2.0477282936755-0.481678148121934i
-0.895582571181386-1.52120190775754i
0.43894953602194-1.19881752783341i
0.930674718125901+0.142951767809698i
0.144938722859342+1.3514135223514i
-1.37409094892604+1.55113411828966i
-2.59217297704006+0.376819871234194i
-2.59053689348586-1.52148463488295i
-1.22905543860747-2.96505953776289i
0.776175370322949-3.03018570133986i
2.19082813785751-1.61596202613927i
2.30236251291853+0.306526569727088i
1.13046834003399+1.51882954458171i
-0.40145889626252+1.33766331026591i
-1.10336958908525+0.0118616228483375i
-0.564797975915327-1.40005579462314i
1.02977572165078-1.74499841286219i
2.48467123421179-0.610679891982275i
2.69956400759874+1.35901970521453i
1.559354260543+2.93070341458681i
-0.447240575483274+3.14815785422098i
-2.05732407756085+1.83309476945225i
-2.24161644398183-0.116718606273048i
-1.03361364865705-1.35416101183835i
0.663105621922653-1.16459285683834i
1.62015038354522+0.187823496497i
1.08900479216647+1.72368882345144i
-0.476140433292018+2.26760712452891i
-2.01172108752703+1.35609089707756i
-2.495345459218-0.404783966506808i
-1.48383032068491-1.93809096831034i
0.325018925392123-2.20550640191733i
1.75121740641463-1.10250993424391i
1.76005424391783+0.580675183309778i
0.474595563136674+1.63432272540322i
-1.18060627317184+1.28260075929978i
-2.08713294438768-0.169506973638761i
-1.54449237268743-1.79148367928594i
0.0535462306047748-2.39462244246124i
1.58376609927891-1.64574673309272i
1.95627968975054-0.16172881885545i
1.06683097017042+1.0836699283646i
-0.512749655289539+1.1971672316054i
-1.61065173099019+0.061627904394391i
-1.34417473498777-1.53191487339978i
0.0988705565786685-2.36921646590226i
1.8114343785264-1.84906638859977i
2.55535831613862-0.272953410550124i
1.81122706264576+1.37385568600201i
0.106933461849957+1.9792672940537i
-1.44859333720002+1.24597388102984i
-1.85403449176862-0.322051687593782i
-0.825172367347568-1.67898317941499i
0.854515282721275-1.80317302403536i
1.97349631446007-0.602689101773544i
1.7975254768908+1.09461951054151i
0.423112485273324+2.11640329638015i
-1.22719387776428+1.75749044556798i
-2.05573463895777+0.31758389445598i
-1.46207212591879-1.21222621160571i
0.155906341149954-1.87408385970175i
1.74532567700249-1.19566256702415i
2.27296345499698+0.460155815615863i
1.39712985499202+1.97780715300152i
-0.172209525140775+2.42677283814619i
-1.41448400546466+1.58716724295272i
-1.57381608917261+0.154196872578774i
-0.598332446425759-0.821584963101963i
0.721696309643845-0.744617741487122i
1.45211456890516+0.427314416946489i
0.991895636106837+1.84368178778232i
-0.417104344808834+2.44427546633203i
-1.8127098959973+1.81080351107725i
-2.35276623369821+0.278559255998382i
-1.73297374274497-1.1883868433419i
-0.372718598354585-1.69762378330029i
0.801141833919407-1.0711394282656i
1.00533268849091+0.138037191630871i
0.192023612533013+1.02593782051333i
-1.01333090535089+0.857846552527895i
-1.60763518898051-0.314469660976829i
-1.13437505279562-1.74161010173648i
0.176052990013892-2.47286939490388i
1.7067753088533-1.95694128539028i
2.37281709296272-0.526578671731176i
1.83634873320916+0.8742385597595i
0.5989730512039+1.41830888713253i
-0.560689317420686+0.814657468569617i
-0.805074552969399-0.479644756954802i
0.0368934918095069-1.44054059664528i
1.30861842322203-1.31902010833971i
2.15265504650826-0.149302852002499i
1.89472611883738+1.35058351997835i
0.59509990396327+2.19505932851742i
-0.881564712699323+1.76181221981002i
-1.68262402342744+0.437066030608335i
-1.27982512372165-0.929374796244401i
0.0161419747690244-1.44885617772098i
1.23577301214454-0.685371260273283i
1.51780054374274+0.751787494479872i
0.597290562056424+1.9388093395663i
-0.949253207014867+2.00839105847514i
-2.10914578409649+0.869579962737906i
-2.10877586567232-0.67169682770767i
-0.993466527603333-1.62598127537111i
0.496979681275094-1.37963938113108i
1.37537161126001-0.157833897267337i
1.00296594469097+1.25572083814275i
-0.309510637474244+1.85067144453071i
-1.71613975134925+1.236070828773i
-2.22716969395833-0.115431159381817i
-1.46834716214604-1.38044360688636i
-0.0102847899238737-1.68657123615459i
1.22886260077152-0.832082494134467i
1.38037210450335+0.523749484328644i
0.452685061300442+1.47225838861633i
-0.86371077752826+1.3722528776323i
-1.67417017963514+0.303514621258559i
-1.32415226970411-0.967454702839777i
-0.0643008707455159-1.55341232971488i
1.25942258595517-1.04441426963502i
1.7473191795678+0.177382390402963i
1.07541146525314+1.31761475999478i
-0.247078392571027+1.56879238630835i
-1.3140970297636+0.73664306463027i
-1.32928058284047-0.544888637082292i
-0.261153997129723-1.48189196542013i
1.15334094843468-1.38626296635649i
1.96372020603576-0.275525303929014i
1.64634996168364+1.01663025067787i
0.442936526960354+1.64783282516109i
-0.826576739331096+1.19757089318053i
-1.21083900356355-0.0232373769883072i
-0.496984113788975-1.14065465943335i
0.801898932194157-1.36190767593697i
1.80931417933866-0.564849854570289i
1.80366904681354+0.783649577213639i
0.746340062226183+1.78890345891827i
-0.684833546720949+1.70605092790487i
-1.4890476748194+0.61840490975976i
-1.20374223078979-0.748396220394616i
-0.0545947406180937-1.43744348794132i
1.14902233752772-1.01363613416533i
1.57969604771984+0.227650976670148i
0.919199819362295+1.50795639057654i
-0.48639675537766+1.91572997884702i
-1.66308923042646+1.17316850512348i
-1.91661342665912-0.182271367355906i
-1.13381245363991-1.31149066724734i
0.123630009623895-1.41131808894479i
0.901998619339058-0.471253312355252i
0.733568425505612+0.778284883386608i
-0.259431906114683+1.50514337039035i
-1.47836823938385+1.15172536010267i
-2.09044665620837-0.0734387372846794i
-1.59951898292009-1.35563938406648i
-0.357658495650466-1.82099167430479i
0.808596474574616-1.28630073762521i
1.21096701212759-0.106997457835533i
0.68368080631873+0.949552795347103i
-0.338349321590118+1.12797797303074i
-1.08006980987082+0.381438736502194i
-0.932019459832392-0.671236388869674i
0.00646856234540662-1.19761635378999i
1.10820796207974-0.797725363289726i
1.69087741014972+0.360420522698265i
1.28589531656061+1.61056916034165i
0.0854308801453438+2.18668705388722i
-1.04142621726647+1.69291918740283i
-1.49604638757105+0.540019752286171i
-1.06357153540669-0.408601644594615i
-0.113151241679344-0.575190751931504i
0.600524555909568+0.082682374277279i
0.534091418736483+1.05244662446552i
-0.385187986841755+1.51286607613674i
-1.49604003657805+0.968697381076954i
-1.99777042333962-0.271964744509694i
-1.43333752208947-1.53201382097925i
-0.163096312901353-2.1053078272152i
1.14073674338852-1.6050664197819i
1.76030901434965-0.489945629804964i
1.34305298143538+0.513610541088996i
0.374845102155597+0.805650307239364i
-0.444125682093799+0.167273187197031i
-0.373741561162637-0.802692718805575i
0.555916515863735-1.3632009799014i
1.77093945636707-1.0171202368511i
2.47405693183972+0.24458744922666i
2.03819673725831+1.64856629906472i
0.744785415717414+2.37444007673519i
-0.739671180871877+2.11779927124556i
-1.56730320937637+1.08301993374712i
-1.35637719076556+0.0188060325677156i
-0.485971587967545-0.368081280628383i
0.198504619040421+0.0763633053180515i
0.0951629176792717+0.979895699967393i
-0.833632460407655+1.5538896529767i
-2.18277695983605+1.23961942503132i
-2.93895023663362+0.0986483111397101i
-2.65090755064775-1.36387295500809i
-1.55376164193611-2.34027790220317i
-0.206501147202022-2.25855624116688i
0.531204848575317-1.38741727468239i
0.409483529217279-0.47621110615492i
-0.32455249658365-0.0986442982737147i
-0.975229488247007-0.585269034694873i
-0.816169557388107-1.49844170743348i
0.145333692517681-2.05737260710604i
1.4519309847154-1.85651726234303i
2.27624925071362-0.738486563520778i
2.12745897557536+0.630439596793991i
1.19546166692168+1.45658433151581i
0.0832522013268256+1.42396083207957i
-0.392735869795548+0.697241722368892i
-0.00863677070432403-0.0593858948833714i
0.845543464487017-0.1827000581065i
1.49597774255482+0.543100509358853i
1.34027214514448+1.70625369452204i
0.346540002028903+2.53298590883462i
-0.928462346222769+2.36360310926373i
-1.70224767998328+1.38514355410186i
-1.58402376524379+0.190595827360422i
-0.702696531309209-0.529282847726993i
0.291817342903251-0.309504777571199i
0.572176025329784+0.60820527988072i
0.0138293995807605+1.48725389644253i
-1.07707355487628+1.56162957862896i
-2.00405914107253+0.732162294838169i
-2.01414551144252-0.602373621918945i
-1.22216736076901-1.70308163614402i
-0.00861673048440974-1.85643384526984i
0.889595340822924-1.13134054129064i
0.9120925018081-0.105613961231388i
0.23623344687564+0.495416444907032i
-0.617993562615231+0.151940697121622i
-0.90517531678145-0.831864074594151i
-0.36909703329778-1.76761295109407i
0.767069630965647-2.04150754031216i
1.82354328910921-1.40886753114064i
2.13214318897565-0.194911860387228i
1.6415331465326+0.87531512145262i
0.625392963419294+1.26247483789044i
-0.244970908165135+0.849073500344911i
-0.369849291536801+0.0116474014352173i
0.120116902588962-0.401309386322637i
0.787593348915818-0.0955336532738097i
1.04508120048889+0.766791869302544i
0.471456418207895+1.67295645494881i
-0.632364010259546+1.92712430592593i
-1.66055824454632+1.35543623866652i
-2.12494456130884+0.297937217498416i
-1.79086652476713-0.660582789585106i
-0.948628744257645-1.00543132245837i
-0.267903655703025-0.624386159972612i
-0.168657617924544+0.0434397108505022i
-0.671409682544099+0.403135636945198i
-1.40004357737576+0.0563176113523824i
-1.65585247060761-0.785632030790212i
-1.09397126329672-1.62362097441451i
-0.00510898223379769-1.94772381954966i
1.09678783286992-1.43867271713467i
1.58708703323874-0.373706595129708i
1.20150041743956+0.609830377332765i
0.399045025352614+0.917043629221579i
-0.283197852468627+0.538987211345035i
-0.324067411334594-0.137657919456886i
0.390869455475539-0.520912318474191i
1.28632596637253-0.179938924765987i
1.70773419812553+0.750218688928991i
1.23087544241392+1.78131359191088i
0.117112143754264+2.24884088388876i
-0.994883744580746+1.87887959953351i
-1.58219347543182+0.89632252652342i
-1.28143425029449-0.0842625356689509i
-0.414097014287132-0.47672499329138i
0.31743786978643-0.207515682167489i
0.437876610961343+0.479295275267545i
-0.161303056839343+0.973617256269711i
-1.05617402983075+0.812398448948725i
-1.59470713113236+0.00901751914731833i
-1.31790347131423-1.00608640659053i
-0.395912285358116-1.64233654112386i
0.584445252293669-1.53360898013072i
1.11538050802347-0.755664413059391i
0.917987421627993+0.0235156781392813i
0.225903525550091+0.327877810980935i
-0.4076787861049+0.00333017464408079i
-0.442772530444381-0.729915242754103i
0.145845320285094-1.25518414502585i
0.963274949395854-1.20843362497746i
1.47044746112483-0.528782425861133i
1.31585699162745+0.365916089429265i
0.622070092818739+0.926447104931845i
-0.235661494829154+0.864661078275006i
-0.673492086069044+0.24234995149539i
-0.462781557237975-0.4432779292519i
0.172142151020431-0.691510687851711i
0.711574600607109-0.28046342556694i
0.709318276972531+0.510625648447316i
0.123004539223826+1.10635754852984i
-0.724558537604726+1.0611271744251i
-1.25319076488907+0.431843412254286i
-1.17539333985817-0.361718500358386i
-0.531263537925744-0.86779107078093i
0.241314109571337-0.682902935518462i
0.55963122952909+0.0379300115192818i
0.242400918557036+0.803225758004348i
-0.50327162441719+1.10652105598427i
-1.14762815231559+0.689546349715449i
-1.27776479114517-0.151970645587697i
-0.769706016423458-0.874369716249649i
0.0763948677993466-0.984591504505622i
0.735140416051416-0.432679240304738i
0.831124355679404+0.452572226227541i
0.266596451907963+1.09425898068058i
-0.491860037003207+0.99528502345447i
-0.893903508716357+0.331121528674302i
-0.668914980140488-0.394616133372593i
0.0722981412311651-0.712171382184821i
0.823143718350419-0.349875822135303i
1.11499756941202+0.447492646116954i
0.738651488136224+1.16748438842812i
-0.0816325996332337+1.38631821805596i
-0.753369975552826+0.933732895564895i
-0.910090845851076+0.147804055503207i
-0.478567718767725-0.462586266048073i
0.164877836926238-0.50017418391053i
0.612913155071691+0.0630803268993398i
0.520544003411219+0.642447886255297i
-0.16063730540645+0.839225253571903i
-0.795178345431602+0.490099509188671i
-1.07529962190471-0.349153021695346i
-0.727712034360116-1.13795306382799i
0.082136963743409-1.41138361494073i
0.839032896121003-1.07558394247668i
1.1922341866676-0.426425149288158i
0.933893531654237+0.0774505018908531i
0.39881607475869+0.171030370086961i
0.0791140735409934-0.17016781953374i
0.264551889994375-0.592113324800524i
0.816359564773079-0.569956445088201i
1.33664333278844-0.0395924570726073i
1.36260536760501+0.778263051949046i
0.770762391973729+1.49988764002349i
-0.172643361807375+1.6880503263838i
-1.04411517386349+1.28730895304351i
-1.42892351307806+0.559435453000795i
-1.23475840711553-0.0410268726349507i
-0.7579238578436-0.17954490409885i
-0.530234639259057+0.0698025594812802i
-0.800818146443308+0.388954123048648i
-1.37430246557872+0.35316170781868i
-1.92063657496759-0.217078111978106i
-1.91338295459683-1.06425703972912i
-1.22763423889005-1.78295012017757i
-0.199359386419796-2.07958979742845i
0.774319209875008-1.76000284606884i
1.24642065987974-0.951631442149289i
1.13123175521237-0.141669428904421i
0.69381885241414+0.299495407838103i
0.376722649503686+0.254833213026578i
0.463407353642518+0.0260230455763825i
0.922645375098447-0.0269235525837069i
1.39740163925571+0.397730323093956i
1.41707432998014+1.22455546124729i
0.837261872204814+1.9716549598015i
-0.0861085128986061+2.32481514116815i
-0.953696824524138+2.0144066567572i
-1.46308350126065+1.21669479489905i
-1.42674713972762+0.42340964074003i
-0.978259765177025-0.0168556517877658i
-0.562876924583821-0.0599903833029348i
-0.432493236992425+0.155098712588196i
-0.668914538539548+0.245537339047116i
-0.971106447409706-0.0590007729654854i
-0.949315303437098-0.66206872617472i
-0.496504495319702-1.32381170010196i
0.305460351002076-1.54682169853699i
1.06837904083893-1.25024563934867i
1.46523481879273-0.555222821880269i
1.32613914236605+0.175377580159773i
0.862735446753677+0.489890208822875i
0.443523755849185+0.410829386578104i
0.328582305764419+0.0742198659088001i
0.537628584217192-0.160951505462813i
0.865698233029052+0.0440209931317704i
0.934466751412563+0.538606044358771i
0.497557676397446+1.05408053669083i
-0.190015693641178+1.23553684853663i
-0.882936914351959+0.774869072575425i
-1.1531854006348+0.0676555340746127i
-0.860190724296706-0.613206219097561i
-0.289063539073387-0.896477425615596i
0.263607727577906-0.54756884103598i
0.373085430890849-0.0141837286096569i
0.0404296940039305+0.398119781294172i
-0.436135605669154+0.379890111638942i
-0.716666570661972-0.069018738217656i
-0.601537960882916-0.58425364983092i
-0.0875972989832727-0.739939139469636i
0.472366879410848-0.312477452145701i
0.59409440339465+0.40198495509566i
0.232132718721903+0.996103975001116i
-0.491226036589374+1.17177166463218i
-1.17596638873692+0.795200139615838i
-1.45013164707101+0.14806077663698i
-1.2007680960997-0.418569316009431i
-0.604003043287342-0.576647909230566i
-0.178054588134123-0.302874979399395i
-0.136968611404721+0.0332021179257672i
-0.394708164664786+0.141709036712906i
-0.730470452975782-0.120756851775747i
-0.749906960350072-0.640434705185054i
-0.2418295835677-1.05834102199194i
0.529782071543086-1.05813941100994i
1.1960457504843-0.600873065205661i
1.49229502603335+0.134369725723854i
1.25303060163857+0.760447794343965i
0.73366592112722+1.0634199212609i
0.340178229976304+0.996217691627247i
0.22043033985891+0.776246652299429i
0.353667090733806+0.732963622570995i
0.569462624650586+0.938764996219621i
0.42234836020334+1.35162362022467i
-0.125596377302124+1.64237111566557i
-0.872537142446435+1.53327886487384i
-1.49968815586088+0.998044047565574i
-1.61044716783139+0.22668589677842i
-1.3442473346948-0.454056707391969i
-0.848678731230126-0.785568093722416i
-0.428179079112063-0.745546091674942i
-0.338372822439513-0.600365355704533i
-0.484326850344455-0.663877525660865i
-0.630123642763007-0.979578719063934i
-0.40664229448865-1.42133705528428i
0.221810270729733-1.76572357230183i
1.0117878811095-1.71871372321041i
1.64772135663804-1.20600649064322i
1.80830231908131-0.413382276116522i
1.53699056753631+0.279565998307108i
1.02462372603142+0.655268077321376i
0.549299088644818+0.676062406920649i
0.374813012771285+0.52672489277479i
0.435586140299585+0.457657943619465i
0.528728284788537+0.628834584905128i
0.367567423466041+1.07408788214783i
-0.152817022061333+1.43469567208587i
-0.894193838264025+1.46246663619409i
-1.52229815553983+1.09295083131009i
-1.80769811868269+0.399256612080952i
-1.70271535057317-0.318285025657422i
-1.27293595386121-0.754267049933601i
-0.878123741829905-0.802205689756895i
-0.647373245156022-0.644906528852533i
-0.599630832454744-0.482194571240176i
-0.708968413988265-0.534463156025676i
-0.59622038252649-0.834497304802795i
-0.247696558088735-1.11990268752389i
0.2495725019145-1.22424933011319i
0.843008735851666-0.925109833024853i
1.15090108140151-0.289088971564813i
1.1154513020958+0.319750583002696i
0.759269306495696+0.739575470583646i
0.394933024268805+0.791612539132383i
0.277538956941987+0.663549514661152i
0.251925539734961+0.569821732596154i
0.334419883584061+0.633951220965356i
0.316290727111391+0.958408466319827i
0.0586954147168912+1.21300941388282i
-0.371109185033214+1.26548190203927i
-0.779591273658421+0.944981616112072i
-0.901544964843737+0.359630186334363i
-0.720500587969018-0.0775949910427657i
-0.346539382679506-0.292575726451163i
0.0394214231172301-0.177407724373625i
0.180435737960246+0.0884778094698521i
0.0283866455922514+0.24850060584474i
-0.261048141190454+0.177639862150337i
-0.395888497171943-0.200403434010691i
-0.228767031199329-0.570796234586055i
0.164100826144413-0.664075248484739i
0.603873722410736-0.45833852253195i
0.737452855177144-0.0274942503577991i
0.522162103911907+0.332187119214432i
0.105477548685828+0.394407320989366i
-0.288074997113102+0.152214377298505i
-0.417102609476914-0.264532289846381i
-0.21398538215156-0.53590224474052i
0.144826984833983-0.558078148990964i
0.431774271222415-0.364976057684544i
0.414846476125978-0.0256267352459713i
0.0888206375855308+0.143382572935564i
-0.231716383744816+0.0665972868439916i
-0.376154641941941-0.187294217861051i
-0.246634691778682-0.470541735216664i
0.0756919687634549-0.477082047445355i
0.362503385518074-0.27696737420759i
0.402717962901535+0.0364914259033155i
0.208368344190382+0.375398384651372i
-0.173280497182046+0.507537345107564i
-0.477364956442648+0.411625120827646i
-0.512807559930525+0.22387575336552i
-0.441461144675056+0.104607712671015i
-0.311948539146717+0.115904261181619i
-0.272499573182059+0.250673415176503i
-0.441068190059878+0.327448565133767i
-0.680962144088536+0.289188448996128i
-0.824383758768165+0.138559945006963i
-0.787958522843063-0.149548418950515i
-0.491246058158608-0.354202703002439i
-0.171795131503519-0.382368866315951i
0.0484419480128024-0.261753517609926i
0.140024552605379-0.0784979325189168i
0.0431008892838334+0.0798318445065954i
-0.0346853222246668+0.120115269291453i
-0.0353160449153225-0.0123591333325685i
0.149402670776638-0.0973334481169426i
0.437486334385234-0.0438988866745591i
0.580048879951274+0.164704307046374i
0.560858583996256+0.421748025749363i
0.342189984613997+0.618394569657239i
0.029850837929615+0.715894503028885i
-0.144873777516257+0.534141362796539i
-0.14390870247534+0.264736644839586i
0.0110849738308296+0.0317530477270418i
0.206898937966489-0.0441391977960835i
0.317057685413188+0.0976268978886478i
0.279181019939402+0.236584533643035i
0.0993552352021306+0.344429687628908i
-0.0646856410135412+0.287045660533538i
-0.13083443350522+0.0310633620513541i
-0.0497689781236726-0.246694589541744i
0.157081784752205-0.33259395825215i
0.345561249046009-0.218388888405553i
0.391561970826443+0.0181945772003662i
0.239190113726209+0.307146645525338i
-0.0455813436711199+0.319454337402472i
-0.295329225473938+0.136773636716195i
-0.410968425893985-0.139238783757104i
-0.370630594506757-0.444089804028286i
-0.187569306714714-0.513472747153693i
-0.0150350128616062-0.42740929075037i
0.0428251735073048-0.307619544740031i
-0.0346049397077343-0.268864400890399i
-0.092354008006382-0.331672186971539i
-0.0242280070909741-0.449502458666474i
0.108499738190993-0.509378617793055i
0.345178806949283-0.413452237455247i
0.543037806681029-0.101887790215963i
0.544527344535923+0.275478362134164i
0.348184928751887+0.515335163195068i
0.107207473489541+0.64473209555841i
-0.121698313235576+0.656071502405468i
-0.278916465429718+0.636660923079361i
-0.328122359017843+0.61544056691775i
-0.431381673177037+0.670995351452447i
-0.584803445162777+0.736121259354185i
-0.840943846760695+0.658089485542763i
-1.07212097066873+0.380533988004883i
-1.14164581847015-0.0184320436388889i
-0.985325889527511-0.399555150770332i
-0.625095277875322-0.64339873406525i
-0.201270231067487-0.628322809867775i
0.150224617529946-0.504670312670924i
0.334200672563803-0.339457278800786i
0.449173742089888-0.211477942206567i
0.467158045893994-0.135595360332233i
0.60547766410583-0.0436116078763712i
0.824265272720186+0.134146855018592i
0.935720634620554+0.429732534982273i
0.95744952092824+0.76776542751742i
0.704537348847092+1.11480880212276i
0.3170562375019+1.29214536914066i
-0.11061359334111+1.28157516775303i
-0.532640029278438+1.10029568159606i
-0.720332562732982+0.749324534204071i
-0.800289484836526+0.41542564616098i
-0.757564796674555+0.128459777428459i
-0.637133679691444-0.14026967128379i
-0.64469110418713-0.351520606297951i
-0.54925280006787-0.573847027420484i
-0.375957033124867-0.813246246833574i
-0.114786799662512-0.965427781248291i
0.279377916701468-1.05673487074363i
0.633096842436293-1.03060669912714i
0.949207678387587-0.806092911407667i
1.08519608283658-0.46638405396248i
1.11102002057586-0.073429221839027i
1.01048040071064+0.284341311809535i
0.806181872691184+0.567353445366149i
0.581165039729758+0.758649465224648i
0.248856043275856+0.87971477914086i
-0.0510704902074065+0.932002787968787i
-0.417284967245709+0.884326873030355i
-0.771897970666672+0.759124013840258i
-1.05312780501397+0.52052062016453i
-1.22235225425862+0.239742169746479i
-1.22643327868638-0.0818490953418477i
-1.13852521150599-0.431015130808449i
-0.94155338873306-0.701944925545522i
-0.764892480634732-0.830986162137643i
-0.533569133620088-0.864165502657439i
-0.286495036504538-0.907379057168559i
-0.00605929687569284-0.861820677831211i
0.349288030632185-0.761031452696687i
0.640682327580129-0.571756616554764i
0.842002236190921-0.233973090675388i
0.926848456506732+0.178709656641975i
0.827721231892568+0.603316334078158i
0.595413316847998+0.945516075604207i
0.34870265310531+1.13662457277429i
0.0682910160423639+1.13363249295621i
-0.135658687879164+1.0905324575104i
-0.330596826162828+1.00081310145343i
-0.534865029436332+0.924236790580986i
-0.658361325679077+0.866295617970648i
-0.760621404071931+0.719187763986581i
-0.845949711016814+0.493284986955394i
-0.855344182257985+0.113998980844813i
-0.762824093534821-0.201108005667361i
-0.55794952845563-0.438110542085445i
-0.229858453598392-0.585434864443754i
0.0902169400936342-0.535514036341175i
0.362375857707298-0.482554146418718i
0.560582787007973-0.401654389696498i
0.692101387139873-0.311565954507337i
0.749914907425633-0.140547273135343i
0.778928120394593+0.0738519501336088i
0.7835326960697+0.233479883864929i
0.68141729232835+0.432874109652312i
0.562469928845305+0.513641647296275i
0.419688880657079+0.576635305986848i
0.24430223420487+0.602224602322677i
0.0605868934636212+0.5654033995781i
-0.139328884357015+0.563492654083458i
-0.334611128145795+0.472726923887003i
-0.522164125305579+0.34142061790917i
-0.659605680150656+0.153255840018449i
-0.69251796303698-0.0978562708263617i
-0.637570369387685-0.372366523198958i
-0.507491475032956-0.539876664137846i
-0.366440488955479-0.562752892624425i
-0.228753369093562-0.548029227750986i
-0.0563614573546853-0.496735619434301i
0.0573722193490706-0.469207617820802i
0.139500274154448-0.434086561645727i
0.226987753435795-0.343968017592875i
0.311837765349828-0.234154862640693i
0.370910883287812+0.0051202309503119i
0.340536410920228+0.338398412589437i
0.239734957799038+0.557893117784994i
0.0429036383144886+0.688792131891033i
-0.21279124320096+0.742105667280052i
-0.456924476346919+0.721593814329796i
-0.663010468005822+0.696357850959837i
-0.782054488330604+0.656628901680502i
-0.868601321062108+0.501554847206523i
-0.940262556402701+0.282952703426879i
-0.933289674313462+0.0530432416830667i
-0.860711779373387-0.229019064628359i
-0.7120466543041-0.422460844345782i
-0.43316416219198-0.522350216795248i
-0.137966492041686-0.490319380342412i
0.134033530536976-0.398943868318154i
0.403549910642097-0.359083967831493i
0.586809327442752-0.228327569984718i
0.711922035667683-0.0666006044085089i
0.819401090111242+0.146635115946222i
0.867244274658998+0.454853932340387i
0.786453049876906+0.796071062499311i
0.603150100961727+1.13819608345571i
0.285341956758039+1.31299558228809i
-0.126961182474804+1.31036480017184i
-0.510777274270535+1.10568362785911i
-0.780445313058585+0.817866913176513i
-0.88915784355212+0.479610285845354i
-0.874491835999242+0.102607986967683i
-0.778138751018312-0.11448441492018i
-0.684114307227166-0.392496703558844i
-0.560992675480382-0.642237538257948i
-0.427392649836432-0.848092273933695i
-0.200279497029791-1.09448458263962i
0.171696580616571-1.16278896037961i
0.596941268866492-1.08654863685353i
1.00405744726662-0.828895034173233i
1.1686831893958-0.448280083393237i
1.17435520807359-0.0614463307816795i
1.04206099843116+0.317662581670668i
0.70472932617307+0.643072898094824i
0.41019887850271+0.798154541297167i
0.123169337624349+0.85130465684484i
-0.164860893504028+0.88693266038798i
-0.43117625913085+0.822768538215532i
-0.741579547339791+0.724247027012363i
-1.03442557491045+0.501111092106715i
-1.27820960198723+0.183315101391541i
-1.2541229277265-0.204326661231697i
-1.08132361539482-0.567418362387342i
-0.882060983232391-0.794515141224792i
-0.534462912497511-0.940373190255212i
-0.206880667560141-0.878453573514097i
0.0522279620937294-0.737897807532887i
0.215447373106852-0.576961540302077i
0.389939934971806-0.383673365974529i
0.620747463266671-0.172576233568743i
0.698941680104883+0.131972466401583i
0.657081794497407+0.460761097150273i
0.482928744251254+0.805119068594193i
0.149714455773378+1.10972336579289i
-0.243257156078138+1.19668256851513i
-0.597151213054028+1.03526528630508i
-0.764619027235391+0.76610457613029i
-0.786578716101674+0.466710088879937i
-0.752993416942902+0.239869100907235i
-0.672706830471424+0.13175671725619i
-0.628399063100099+0.0418211178576858i
-0.614695887622348-0.11393421888767i
-0.48546081035795-0.359251637315045i
-0.218336336329494-0.595860489998218i
0.158780115999696-0.731196278487701i
0.622664022837095-0.665292997792935i
0.942593493370232-0.335752607510932i
1.02253838130924+0.142060857754314i
0.88957518609416+0.528740456171205i
0.605709246481823+0.738645561895494i
0.357888508275482+0.781869222400714i
0.176044041113429+0.647836394427861i
0.0677721931850564+0.561797217797109i
-0.00643153521906599+0.584475300470699i
-0.155302623407632+0.611964142034833i
-0.384420665620568+0.605369141989196i
-0.633844949982165+0.411812139671534i
-0.826209462189138+0.0505655529346905i
-0.829477748176709-0.362596395810442i
-0.626161941395104-0.693147974309908i
-0.340990614710496-0.831843469206381i
-0.0430781633822014-0.79745878801997i
0.144197306604612-0.640413175204075i
0.211425211130553-0.509494100549647i
0.163004790915441-0.490022134830115i
0.206988476642359-0.51787969275012i
0.366448647203284-0.41566283767119i
0.431726030772414-0.22097303344979i
0.475050493425456+0.0753841697977058i
0.362603327898566+0.440067622304173i
0.0601957303774789+0.550649462497076i
-0.282436707625005+0.500680587603909i
-0.561096753817107+0.355063880720917i
-0.6055015819465+0.106895384348098i
-0.466117946303398+0.00674181789244843i
-0.332871032955431+0.00726080276628016i
-0.281321650290404+0.07985530571083i
-0.37080272785954+0.195812163045396i
-0.501273343798801+0.116821122310088i
-0.597288877786937-0.0304198707202259i
-0.516489971741957-0.192830348946693i
-0.29296383992756-0.327428361969755i
0.00271980450830543-0.234546830176998i
0.283119763240665+0.0117804049215231i
0.228141108458635+0.284360118123025i
0.0303020198476604+0.415485379883834i
-0.230982481364061+0.384299928694614i
-0.388208952769096+0.20858498111955i
-0.228586119253816-0.00573577383367461i
0.0149530985218789-0.0601871622519479i
0.249633507727262+0.0405891034034553i
0.356793304426781+0.280139012316407i
0.216648626715874+0.481226691273002i
-0.0788949317789796+0.501356774651424i
-0.269415012041641+0.345485952297391i
-0.210585679660657+0.062380357853316i
0.0101277096170352-0.1167320482104i
0.259382427386127-0.117546324689659i
0.415854700181607+0.0307184290211447i
0.355610770893185+0.298370308795121i
0.0986485912444711+0.380663583719083i
-0.118142144643924+0.241607994204515i
-0.165781059000375+0.0294287570344431i
-0.0461317808294905-0.221263554590768i
0.196835727886748-0.345644935375153i
0.395475650025163-0.264475037397756i
0.392604905853636-0.0577908421234885i
0.246398756428508+0.0723910423427354i
0.0986462100377234+0.0949707421848657i
-0.0107290535774771-0.056838810195125i
0.0412069514940619-0.204669426010357i
0.290052253289666-0.17936212244638i
0.412563870498798-0.0800463776046907i
0.308187186228847+0.192722847414347i
0.0684771029308432+0.446413423582927i
-0.282022125363085+0.474523442821892i
-0.547508801388676+0.244207586107554i
-0.662233530993419-0.0966789418634588i
-0.509481202072206-0.344931104506884i
-0.286935370496278-0.408520214207616i
-0.209946124588754-0.28902813818634i
-0.223504588621986-0.127788764904212i
-0.390834170248703-0.094339306926274i
-0.4504882493085-0.260455145541861i
-0.380258698524829-0.546590073881202i
-0.0893492652295497-0.74040730738541i
0.351355563889439-0.61951485019931i
0.63222625659113-0.242211484793062i
0.6960239933925+0.251145978038152i
0.470241677067381+0.671349309430681i
0.157039052288772+0.835267263441384i
-0.142057764557315+0.773027886131566i
-0.257965174307876+0.555981797627002i
-0.181392332574727+0.410964117597772i
-0.0898893492603952+0.482785173784724i
-0.0866894377326215+0.705790099374572i
-0.322270661015577+0.887698368777479i
-0.647187981653106+0.765599258751368i
-0.887280585663976+0.452501945710499i
-0.905886152587813-0.00868642386136424i
-0.663514132732693-0.448981580115306i
-0.224512529773831-0.617558631393146i
0.260975744087565-0.505415313547182i
0.475361684298153-0.200036637889835i
0.450613412168174+0.0421881589296639i
0.347123651528046+0.127326711351523i
0.260693376699202-0.0129743284856091i
0.343325465093863-0.0763897029976293i
0.581998207673586+0.0120717409389736i
0.764487490276101+0.174445432265151i
0.703289886632473+0.558047072453001i
0.398225261973841+0.812589096167184i
-0.0409402039197879+0.778710643857292i
-0.355276324495541+0.520015179764671i
-0.449621576357881+0.0951596000446391i
-0.342233148329619-0.225470843419863i
-0.0520999830534526-0.26611119612714i
0.135063120615565-0.17236049086697i
0.0720874857849447-0.0508929851742703i
-0.107096809608443-0.0584525593234748i
-0.313101843482202-0.285092584994017i
-0.22306794468548-0.55714210244265i
0.119853619058177-0.731146472571396i
0.519187504347476-0.629771417751719i
0.828223051368259-0.255706095178858i
0.753085107917406+0.236704051093809i
0.38367950893416+0.568650487232875i
-0.160995726634784+0.5694066205252i
-0.476938456799216+0.336365106300953i
-0.46398627682244+0.0293255975017333i
-0.241485468221469-0.104904888021434i
0.0190382132197667-0.00968648377784055i
-0.0272960524749723+0.217500979238272i
-0.302695878468896+0.448305323599121i
-0.644869022827937+0.395273055334561i
-0.81885183105296+0.0519791680481657i
-0.708082823060598-0.364605412198032i
-0.299798849134001-0.658811565944139i
0.191935951699608-0.548384530385074i
0.464240597966961-0.136599808558287i
0.464632252467031+0.248624333455612i
0.199557125727855+0.537814416946764i
-0.0982870744967913+0.584016308640501i
-0.213485519332863+0.367360447247676i
-0.10664582389133+0.184955325315746i
0.134719791842162+0.186699735574771i
0.263855248064202+0.380602205018116i
0.157557329263428+0.68451710900358i
-0.133299440493668+0.851112544722754i
-0.467914986582214+0.688252866713222i
-0.595548967292838+0.329972170088707i
-0.423534915463855-0.0697357909953585i
-0.0946250707167138-0.309061852654227i
0.207428585874999-0.210819724493333i
0.388940083244364+0.0531051722355107i
0.369591187579755+0.286601685070785i
0.147236719273745+0.373461223928276i
0.0457923771049851+0.229766049221902i
0.113152582957209-0.0289870307455406i
0.335361378859719-0.132417158642399i
0.623400587911244-0.0283143435706348i
0.628156515918211+0.320825885278344i
0.43838941177128+0.685104042195229i
0.0687450269678735+0.746599895827148i
-0.334685191746668+0.518970833239313i
-0.467916759943357+0.0940378106403072i
-0.337167038313881-0.269286015836461i
-0.0469320112979899-0.438138088048039i
0.204878618284069-0.326598716783171i
0.2913443282241-0.0361792066899847i
0.116081782203458+0.159517130607698i
-0.148475227939199+0.119687669844384i
-0.27855400624353-0.156311234507455i
-0.186206975359607-0.435873432764462i
0.185670092756082-0.526543531180796i
0.537820809507511-0.336475698494863i
0.632425786002565+0.143297650251526i
0.439264810178689+0.623382491362511i
-0.0063127214436807+0.813932573379513i
-0.52528815457457+0.705681055277899i
-0.78197627083223+0.29728817688768i
-0.693952766774791-0.0859810127406579i
-0.435006472337422-0.172975837098586i
-0.151923016236254-0.0668516731871188i
-0.101943899295124+0.235847628769213i
-0.336395337287653+0.43558460859727i
-0.650798462923455+0.291238485772895i
-0.816824517402804-0.0577462238717963i
-0.625859383577698-0.421577059116825i
-0.119166269042432-0.548083638315834i
0.329599225646046-0.331357843933798i
0.561947474733225+0.121625617527424i
0.451837805445794+0.514726432424418i
0.0187363992504014+0.684590765308734i
-0.29598610444787+0.55875268046472i
-0.331065939252631+0.252778471797518i
-0.120891299313915+0.0829754699055683i
0.2208114252318+0.147171214370192i
0.362492698760929+0.49658899006776i
0.179538925893976+0.838920978641045i
-0.260966147363308+0.895122430580011i
-0.685607313354919+0.596426935562226i
-0.719425051150914+0.0439683303524775i
-0.416401303033092-0.363917200555755i
0.120897002845816-0.449006211592238i
0.579594075298441-0.208521070366407i
0.585847053035003+0.195359623097173i
0.280279635017928+0.482000817816324i
-0.0682613016827547+0.43008039447987i
-0.201382223495434+0.0892093716085706i
0.0155861743401898-0.249159295042676i
0.460839437417921-0.334688157773608i
0.799487190835574-0.0530632464708057i
0.781521699858519+0.478696304535404i
0.432368267009252+0.852749714746151i
-0.178036343882531+0.841406852123145i
-0.619594042166025+0.49585628292036i
-0.593852606444951-0.0663579173546178i
-0.308717576683915-0.393418144239007i
0.154630050569137-0.414901688047304i
0.364717632351994-0.137324998561574i
0.210303839104004+0.296972694857029i
-0.170967779606775+0.409662176516677i
-0.592538845934983+0.263375741106802i
-0.668148273816016-0.159619197126522i
-0.467181430790432-0.603333232741568i
0.0245506276147223-0.619339512632364i
0.366980615816994-0.299310030565088i
0.333802958891339+0.11113113656176i
0.0632650878056634+0.407915710958513i
-0.368705129970436+0.420420630259375i
-0.571298995188775+0.131577480263563i
-0.503677977545788-0.200872381476528i
-0.179928985766858-0.385754844052234i
0.185243129991434-0.234397905319502i
0.295316311961802+0.192541302853473i
0.136224565391214+0.562859386642734i
-0.229089101122404+0.702907408871495i
-0.534832029332325+0.520972532961253i
-0.560263318907558+0.197746181270191i
-0.317229808177388-0.0718156948179524i
0.0192500516847463-0.0394959181086275i
0.217366450353509+0.329237881876678i
0.111707799497613+0.690369665762397i
-0.289015916923031+0.866436097458228i
-0.660645842451213+0.71249018912607i
-0.763651398915336+0.232944115874149i
-0.607328139553692-0.213271153933433i
-0.180725332922667-0.308223859108864i
0.227633600119275-0.152761524632655i
0.358123145971884+0.188524890407127i
0.186150542804017+0.473943709822393i
-0.135389824919341+0.411457423635227i
-0.298399006476965+0.132309357164802i
-0.197020949501908-0.274269492532359i
0.238222585757126-0.507872630627024i
0.749129272005303-0.284783872351873i
0.9718531604201+0.200149032296455i
0.863370708090356+0.718727067050528i
0.401444991373379+1.03627388461477i
-0.13369428257803+0.886899638340726i
-0.412965976713963+0.467841763962816i
-0.34030234413857+0.111372435240707i
0.00216738127717258-0.0189896178662961i
0.238513073861099+0.163018850302672i
0.156487048899585+0.533985097594811i
-0.23796958468742+0.746079365894272i
-0.783504135807122+0.530005172974708i
-1.139085130853-0.0202605078208143i
-1.01436076860816-0.648179643100974i
-0.497302624820688-0.958504736147168i
0.111673123862575-0.87523131973595i
0.435328621851742-0.515002414789908i
0.288410131373836-0.0707517448195225i
-0.0315419247635402+0.0378180865683046i
-0.318859053643886-0.145191741044971i
-0.344983997902726-0.459680721279349i
0.022798270107146-0.682486125512549i
0.505876240105679-0.50149669955117i
0.715004405977558-0.0326199160111405i
0.509808564380733+0.472229075924203i
0.00382219254124399+0.740026390079781i
-0.509906253690401+0.662134261677558i
-0.718093213439868+0.264606731059944i
-0.558929544922976-0.168171245179523i
-0.125743928670945-0.24584971702851i
0.162089551264177+0.00464060871177577i
0.134107639889445+0.408240440900857i
-0.169642298074623+0.651717871167445i
-0.644050702132541+0.562281181002062i
-0.772928542171587+0.189038470250749i
-0.53064521431202-0.257700994629793i
-0.0594908359005111-0.410466759556887i
0.430465724732852-0.158529883839716i
0.56960604259618+0.366563591297884i
0.293378562505687+0.835861422140276i
-0.235069818426789+0.917862936711575i
-0.623074699536845+0.626035555239304i
-0.627125643949795+0.148505710749588i
-0.29445938103185-0.219028934004823i
0.128419508509617-0.202748702927583i
0.392386748582543+0.156192186332208i
0.280821404619029+0.559200903707506i
-0.162522066121895+0.715359675992788i
-0.593427878033638+0.454459544023198i
-0.687461799457206-0.0829847490897252i
-0.343343634869706-0.559347409129835i
0.235210417610554-0.744986972564447i
0.673313720965185-0.441584589291546i
0.783583329313037+0.101077716025574i
0.52286469502033+0.45358639618233i
0.114353680086177+0.515731566793608i
-0.131096812875114+0.267263339282815i
-0.125011680685824-0.127354752291677i
0.159213246769255-0.346025794288507i
0.472327709727171-0.197774095203574i
0.584692293930872+0.227038134770715i
0.325167408370972+0.600646972084188i
-0.171624512697039+0.697091452156899i
-0.630133780999928+0.420621200338684i
-0.782325431835158-0.103266945433908i
-0.524389149700039-0.507589696740572i
-0.11953162320542-0.587624636051432i
0.206764548024082-0.331751205162594i
0.19865455593834+0.0437954890397848i
-0.0946375494196477+0.241813901235301i
-0.428673233694863+0.102098672618913i
-0.559287636423239-0.290279323123153i
-0.366008420150431-0.636828391221701i
0.0345994282430023-0.721104810190423i
0.442436672590675-0.391038790631545i
0.545085595758808+0.142888423017272i
0.297828303225019+0.496906845639663i
-0.149229870122514+0.604669141396477i
-0.516725524525709+0.338782667792353i
-0.501057011141054-0.0940050704353236i
-0.161752341904475-0.277536462271266i
0.283676575298892-0.136557123357717i
0.486280386370963+0.333756448695804i
0.230599169750836+0.815452149996709i
-0.277381079588692+0.979703948628331i
-0.715127855354252+0.729353674398871i
-0.840814053939721+0.226861877019171i
-0.568850003635933-0.217562718567409i
-0.0843706396041066-0.327249164253328i
0.335382214546192+0.0509746762522717i
0.340379553591249+0.537198656979964i
-0.0730744415033762+0.779657424851958i
-0.546973777123595+0.66736878456067i
-0.817685822741186+0.20927051880554i
-0.62528499543377-0.284975837222966i
-0.136923387968256-0.530503050708689i
0.368286054153372-0.428362299953106i
0.635418051016562+0.0343136230899757i
0.403057276244325+0.466705642947391i
-0.0780447508412026+0.503387644841484i
-0.410428340258702+0.250577158408844i
-0.378733269417609-0.209508640986365i
0.0104890061602598-0.565123740286682i
0.519609972756305-0.513752279471108i
0.822037689254624-0.140587896452315i
0.706851189126618+0.37248701913151i
0.245400744583956+0.598507201480851i
-0.213147369479597+0.441779742897269i
-0.402516947569559+0.00525368605584611i
-0.199307347857721-0.45721046290728i
0.288991913615653-0.537129855965723i
0.62941809365101-0.311665950439583i
0.623706473518497+0.165982493493244i
0.249092223629625+0.532933086139794i
-0.227357883621532+0.46700689676444i
-0.528019322046554+0.0762555450863552i
-0.453287400461778-0.392586044473119i
0.0107214271419705-0.591340486291759i
0.441173268816294-0.432469975013542i
0.595888837253214+0.0742295999841737i
0.305344568160517+0.600064493277647i
-0.231487141944189+0.692965973116979i
-0.607241791779314+0.370458184660148i
-0.612797520460841-0.125822114614356i
-0.274680193220632-0.492588084192738i
0.165479460599174-0.432306802559073i
0.456026458693257+0.0277905463674274i
0.315388248083741+0.573039385327908i
-0.187638093639371+0.855192100051804i
-0.68920316490488+0.68214898692228i
-0.923979087158537+0.164764579367239i
-0.673722227934343-0.347296749029935i
-0.136601096163182-0.532891981929626i
0.277711535142458-0.246959375398128i
0.430144684445173+0.282361458648822i
0.140550320338771+0.689152109051147i
-0.345081233847497+0.728542787047628i
-0.625519291117685+0.319830151447859i
-0.582544212926748-0.17731297929303i
-0.127729220465837-0.476080531617473i
0.409089609322814-0.367099020966411i
0.63636453832636+0.139053856005856i
0.476650765366097+0.619077803556979i
0.0501266690414663+0.83827280994978i
-0.375541040750647+0.567963725876834i
-0.51629403371092+0.0123398827420771i
-0.216186595662157-0.373796711048004i
0.300517603634124-0.424965357772347i
0.685214791749566-0.0836222504709133i
0.732783643918463+0.350545465892938i
0.410297983861933+0.610893995904899i
-0.0611152615663975+0.554889108056669i
-0.298232452215356+0.150120674353068i
-0.116672266239406-0.331881849217703i
0.334701705756197-0.502174241719916i
0.749031799870092-0.172300183907568i
0.870527984349401+0.303429037293557i
0.621442231317859+0.690585662144021i
0.067424246095181+0.816077620367933i
-0.365491299403435+0.468488197234845i
-0.387219090661364+0.0206995484005083i
-0.126526708376687-0.281827700305214i
0.256738268803231-0.250799679699265i
0.423154691288456+0.160986747537437i
0.211793568213745+0.546296810578489i
-0.278493370792818+0.677601607015216i
-0.800986337727827+0.410665445282747i
-0.932903149794227-0.177811931859264i
-0.566034142723845-0.711432743700155i
0.0078475678530795-0.770820454815248i
0.436575867596717-0.415526176142888i
0.501161540367889+0.0484637298673199i
0.15750447408124+0.451955373751516i
-0.343387252531416+0.476463366529618i
-0.654572939722257+0.116467813071881i
-0.542202909444935-0.314341375048434i
-0.0804267122266776-0.505137241376617i
0.396664762065608-0.294438173126141i
0.5366187664737+0.235020164188716i
0.283536242142092+0.76722330817609i
-0.26628202593479+0.947845609617767i
-0.817311341453651+0.631345151149574i
-0.913155957798054+0.0629894917073547i
-0.557463949829084-0.380147063646924i
-0.0121358240911854-0.460148906862248i
0.377931746376313-0.119670310593278i
0.39036143020952+0.332652228793477i
0.0268033325338637+0.600587895780054i
-0.365516243299153+0.464107108210996i
-0.493978164259748+0.0107440173639235i
-0.200545290356392-0.395735324582452i
0.363834164206182-0.50779925635442i
0.814106746706562-0.185635408765828i
0.939243553997981+0.399765065220174i
0.595099873130817+0.866236181801657i
0.105980046906824+0.964800556462947i
-0.205614368220467+0.665781552936283i
-0.200571767583825+0.178402605423144i
0.122475780242571-0.0820112547855871i
0.497394538756962+0.0546384627645599i
0.613088484126692+0.459413898477789i
0.334834959139567+0.836109540418998i
-0.194330150857369+0.913041374385551i
-0.616093110561168+0.588655557014351i
-0.684451281534573-0.0181756142886636i
-0.337172701079239-0.487363619950286i
0.199537863033799-0.546003500921353i
0.526586230010994-0.203096800521729i
0.535030181524838+0.266937896885304i
0.166359509300742+0.538852288775372i
-0.279114863554441+0.41632043699334i
-0.431973849148035-0.0499918667211346i
-0.245214290339303-0.486378095693103i
0.233906940613709-0.591176953648336i
0.607041721638748-0.270318465461222i
0.6614389356349+0.306569526982344i
0.30418509066191+0.714375270107419i
-0.331239927853953+0.746239995011749i
-0.775670688042272+0.427754251530561i
-0.825334160161474-0.162037169715228i
-0.440893362909834-0.551903995681572i
0.0304398245275681-0.497705827928325i
0.320288786423805-0.143796701689077i
0.230021800561376+0.346623990138747i
-0.22519768836718+0.539606098397249i
-0.637186443178178+0.298505536008161i
-0.762153487151101-0.187955784350429i
-0.455834209397231-0.631686037066231i
0.117106707452649-0.665808193757333i
0.592497372555763-0.254398602402458i
0.673225475830037+0.314936986653704i
0.358942611136572+0.718166802154428i
-0.132808662803214+0.766791020806003i
-0.431801723933269+0.461816776181802i
-0.343394086374178+0.0666985462843057i
0.0197130588005755-0.125475023039101i
0.458661711713415+0.0987268734271743i
0.582618424752043+0.608835854462131i
0.296733000528189+0.996387431145009i
-0.233857268310325+1.02937791291289i
-0.699807361816546+0.695907350725923i
-0.701368474747429+0.148156628195443i
-0.315978331679687-0.230133619716673i
0.190010269335565-0.154880466810251i
0.516249986874945+0.233050712247359i
0.395206040050698+0.664509914383412i
-0.0529448233881623+0.850221143747064i
-0.513886100622833+0.647623081618439i
-0.636333372898314+0.121481368017781i
-0.328703520438487-0.332299015413306i
0.19375766719384-0.377020786853079i
0.60326917694271-0.0776668524599966i
0.610795980499612+0.389168691937058i
0.1800525308336+0.712521445673882i
-0.381626026248089+0.636836810057487i
-0.666111112270372+0.155076703250968i
-0.521473469477525-0.376931365588628i
-0.022607639259348-0.611409764638231i
0.459430266864586-0.442226573660987i
0.604054821991151+0.0255040103380304i
0.381996034468293+0.49063431667945i
-0.17630897235342+0.614766700634653i
-0.614595584860259+0.256488325064362i
-0.607241914281822-0.29643320893511i
-0.291100859823595-0.675813704232491i
0.261603001607577-0.656547044558012i
0.608786679293527-0.240276751407187i
0.465974638857502+0.288500341937696i
0.0161138058552003+0.543531373893521i
-0.474924220320209+0.407162961339086i
-0.656274987777958-0.0323864872488162i
-0.426198982603841-0.498582865429826i
0.0646289865755445-0.616913999117215i
0.494690964892553-0.347006144571387i
0.581557049244297+0.201731891119578i
0.289895583763168+0.673398617888165i
-0.216753275129246+0.728475706178053i
-0.545167261905027+0.387618165046374i
-0.47079964247805-0.0521837231934027i
-0.113665850691731-0.223209540230081i
0.33916925099414-0.104739837070426i
0.483504438039565+0.341030810114921i
0.20526179045209+0.84438052103988i
-0.24745383298365+0.987664779745213i
-0.645426260260569+0.733418272783579i
-0.709456976030686+0.229098700791502i
-0.424888683115572-0.155776645482322i
0.033627807535053-0.195873853547735i
0.355280066829631+0.157806773089979i
0.27286031596822+0.636234171453255i
-0.0984392072515919+0.878742021924726i
-0.508811374395054+0.726435724200489i
-0.718261082040472+0.232680272487163i
-0.516338123145275-0.243208513123153i
-0.00739529782988334-0.418922864635799i
0.421629289169247-0.150554895465683i
0.533349756332181+0.37479858042251i
0.270919833840536+0.739146422561439i
-0.245281625726895+0.697422463468204i
-0.638971209362466+0.290755673246045i
-0.614884050751086-0.269359428309264i
-0.217334939903561-0.658213413456852i
0.329136969804456-0.580045933783808i
0.703947884756454-0.19360881360923i
0.594015039896536+0.320479768210512i
0.143879674574693+0.562484046005396i
-0.303379240834305+0.32396994236414i
-0.467533902994677-0.129906013205093i
-0.160701381129079-0.616328925339932i
0.378313816713055-0.698738373287208i
0.810703592628469-0.297033870715994i
0.870134577466973+0.29054526831973i
0.503159543200789+0.742416087991777i
-0.0889771071724734+0.715929144910871i
-0.504254090236978+0.354318790048611i
-0.474978953710536-0.0862758877482749i
-0.132046792290429-0.371264654421918i
0.326844641647075-0.189630208839619i
0.457906644436638+0.265270651885694i
0.167600681586387+0.710884910986304i
-0.352456645756754+0.800079381697636i
-0.855477321875941+0.421851980370052i
-0.894534466456135-0.0623563207597188i
-0.505127258207092-0.451579941220887i
-0.00657491694179806-0.441951286041452i
0.304711869545938-0.0592599652420936i
0.233267094126641+0.394657179562817i
-0.172021620192965+0.665660104070707i
-0.624552223590493+0.499254603382893i
-0.785801167224659+0.0663148567994571i
-0.487274373535466-0.355057434733146i
0.0651994857080613-0.430853440437293i
0.437935999762307-0.0304873211503995i
0.420085328434131+0.489260030426591i
0.0513730150815003+0.8458407235949i
-0.489545676233018+0.788455430810427i
-0.797937914146807+0.342031074340652i
-0.654321745423032-0.140307047839517i
-0.203442664048311-0.439859404449941i
0.315081968699145-0.296229039547198i
0.488375842670107+0.205233649320352i
0.250827889642818+0.591652770797738i
-0.162453062484664+0.70828937815565i
-0.55052817011327+0.418930756407446i
-0.555886819222382-0.133458730606872i
-0.146305887966163-0.460918345477058i
0.389875793122133-0.473095090609765i
0.733940569167347-0.129182072208507i
0.6399089685371+0.407404689461224i
0.251217611358231+0.711803078932683i
-0.218944245925698+0.609009336849656i
-0.443055982632608+0.190770019888701i
-0.287668028412307-0.267473406630544i
0.087767926392022-0.502735467606225i
0.528226495785806-0.349307197622973i
0.619165264726361+0.0703174158987621i
0.360447268522548+0.422660708896677i
-0.0185960349772936+0.477947601472131i
-0.343744600021246+0.149582687738102i
-0.275352791449064-0.295767611214234i
0.108918086867875-0.544663530617256i
0.540869614223173-0.467862850181372i
0.793729994701068-0.0211315163505464i
0.641158230970055+0.475331397064642i
0.219896937279805+0.718930035493268i
-0.193517087715112+0.614101209489659i
-0.426935393910645+0.259002791510822i
-0.289121137413494-0.0669756450448083i
0.036791639987895-0.131611236022684i
0.254650027399363+0.175771126316334i
0.224418390081729+0.621501826352745i
-0.227358630510532+0.855930771152017i
-0.741841123149446+0.724541997397826i
-1.05605536621657+0.261047840538168i
-1.01241844471199-0.309264179579607i
-0.53486022124094-0.598418312426413i
-0.0647709228549578-0.492017703905458i
0.19546294685046-0.145640873133871i
0.0523329343409278+0.242835876340179i
-0.356496658386783+0.306893711642926i
-0.595059620363467+0.00899015905673226i
-0.550344424849867-0.406121833630579i
-0.102822246952876-0.679138202240092i
0.483668170818639-0.530333129361741i
0.818848138093369-0.00337922668906131i
0.743700870966692+0.552934788376497i
0.290815626071746+0.847622763058215i
-0.209034997130307+0.757190730864893i
-0.474018814267695+0.331101457768296i
-0.265317374825339-0.13692724083749i
0.215485208670539-0.229717580757088i
0.61680832555932+0.096562368987876i
0.677702063699646+0.560870050528727i
0.246094467621494+0.964406359800558i
-0.315064812407332+0.900816557782027i
-0.670165384156578+0.407287096041744i
-0.576824157427549-0.110810455627554i
-0.0991952047172261-0.458564055322067i
0.391078203271846-0.370249528864195i
0.655153553575609+0.0807481228513687i
0.460415233776187+0.481430243502944i
0.00431351887338049+0.604798619073112i
-0.328193087545105+0.356606822922787i
-0.40525476645378-0.130363092691234i
-0.0427751761165639-0.454413349246456i
0.494348841257054-0.394111891495551i
0.777018940163385+0.0242430140945282i
0.660103569626545+0.515570618067085i
0.162601678700405+0.752174174720362i
-0.336324048797144+0.625637471000019i
-0.546813464324477+0.19492822537112i
-0.40318668431365-0.240628825129808i
-0.00854090143741269-0.333086515928459i
0.34616639337589-0.10596762417863i
0.303327223688587+0.32446342844845i
-0.137208181217724+0.650526071690172i
-0.597078768150452+0.542197950300436i
-0.868251506741654+0.0912650282416574i
-0.740219014808276-0.432206552080932i
-0.28071016776912-0.711719932531943i
0.164961887397502-0.578696890038572i
0.363783473113985-0.131490033187745i
0.183784099474403+0.276899320998i
-0.207534156692878+0.376444780137497i
-0.51553797681733+0.137793862868473i
-0.529860156787704-0.260653466351444i
-0.162515056793207-0.571379744862709i
0.364861678677838-0.502805027946084i
0.660129982048607-0.0687326863855419i
0.60467529729523+0.45698666931179i
0.194752324376934+0.768363218753949i
-0.296643921062554+0.675769492147938i
-0.509389992782912+0.336557427464938i
-0.380957554726535-0.131982236457052i
0.0317883716343238-0.284890434957909i
0.399636812184507-0.042424624186982i
0.492566087327774+0.363469698165646i
0.225750076480255+0.722123500194207i
-0.239740001473276+0.730624067922429i
-0.506328721958745+0.448288123577091i
-0.449444627437463-0.0995938669860309i
-0.0802384493111444-0.389074803437053i
0.415599299902405-0.288063598637095i
0.709826125877659+0.0470632128507705i
0.630377431549032+0.572245290061328i
0.238217458045816+0.813659064046522i
-0.14494488495499+0.684213458105901i
-0.235935837828403+0.290966364634398i
-0.0461323026512545-0.026226082361456i
0.262359630619166-0.0283301164310748i
0.522298913090827+0.234911797871991i
0.51936666972328+0.690219669082075i
0.0882420143098453+0.971342873519917i
-0.461896964549319+0.812512993002284i
-0.759683611476039+0.376175546000219i
-0.717078364727995-0.15317559697191i
-0.342401908816521-0.493609358251055i
0.0599499956555708-0.434385554818278i
0.234739755942999-0.124716743862624i
0.0780718384169717+0.187329550073247i
-0.309963047907919+0.182011632352841i
-0.568546170845487-0.178826799880753i
-0.477453813279804-0.642699343065264i
0.00911306053859762-0.919486140750481i
0.596195783113269-0.798727841163401i
0.937890017425203-0.285458088646608i
0.882506078677171+0.303457365742776i
0.430666662493753+0.63100582138391i
-0.0815589144491846+0.577603054393545i
-0.331368268619606+0.240952144819653i
-0.174958919258422-0.0813929354978404i
0.228050744716892-0.117389422004273i
0.518886962350648+0.243125477991074i
0.447657301524419+0.698481904606484i
-0.0369572510078298+0.985614786003562i
-0.657081986602273+0.891896849736061i
-0.998282696400569+0.427258966784083i
-0.886191853046594-0.12118401214996i
-0.459632193055971-0.515075351249258i
0.0716578407089615-0.421704844331538i
0.366870514646625-0.0145599398289245i
0.267185689598913+0.374180987570598i
-0.0931672084216359+0.486966439956806i
-0.389844579985741+0.260125047156436i
-0.342155497818464-0.0571675441360674i
-0.000217985903907684-0.317914644770981i
0.513966697190859-0.264619964482355i
0.776843079428777+0.185167634469552i
0.648679402881381+0.735731605029812i
0.253356773273303+1.03884160630125i
-0.272933256429237+0.93502382657979i
-0.527100471695268+0.587808261400737i
-0.413931383130804+0.206173875579458i
-0.127694139888657+0.0283319588767395i
0.131828113050675+0.18371440964142i
0.157078589135847+0.474284139382433i
-0.14763922108962+0.642394578557624i
-0.563690900849928+0.528097034499701i
-0.773891638599696+0.11247188520292i
-0.590900605084236-0.391878875870473i
-0.162897833788979-0.637073769932147i
0.306092750510289-0.575529874598348i
0.590629581464199-0.261809773834166i
0.479993298207173+0.154255940391387i
0.209270606901022+0.320179571150864i
-0.0482456824478513+0.146584007706825i
-0.0785074755949378-0.185766271698151i
0.193407695919705-0.3736604578269i
0.52485534744643-0.291211949465853i
0.750119846007479+0.0484194710405555i
0.620398623347864+0.535173830845716i
0.194128833726869+0.814817280510132i
-0.294545759821964+0.725164662111914i
-0.569074101994347+0.351564628510422i
-0.496323421936471-0.105204562961607i
-0.18410445653596-0.353904708167966i
0.108549627121759-0.231460298671825i
0.177592959570855+0.118302187993393i
0.0589385797531374+0.393196579085819i
-0.299327252846862+0.41456267651108i
-0.592174777565205+0.0964989573038183i
-0.530479406321952-0.353438969394721i
-0.154428582912123-0.616447196105692i
0.311536116663886-0.558726235544884i
0.613326021097604-0.161656904570605i
0.632626512469947+0.332749967266439i
0.311372167274991+0.676205693587184i
-0.0614476094139767+0.640393107316937i
-0.242970972111608+0.330454373623339i
-0.164457726064711+0.112162313549271i
0.148557619918386+0.0728069518279831i
0.390316508265654+0.338508589763171i
0.332111853677669+0.806136951205022i
-0.0279428587409504+1.07530274696056i
-0.492368580275676+1.0010149711953i
-0.824649933362382+0.637395605656176i
-0.840468090452749+0.155925700607606i
-0.550212246648281-0.14959032830373i
-0.183106349619964-0.15132566094713i
0.0486689960011143+0.104886978305855i
-0.057880959896134+0.350070364697389i
-0.35793491738749+0.337041735535088i
-0.527680848066179+0.0839875234709405i
-0.498689750086667-0.3357024030069i
-0.143188289108134-0.624173996918838i
0.443265339361432-0.560488102790691i
0.755239126136461-0.219286319761987i
0.71702653629637+0.239579537369859i
0.426324564120613+0.514064214740142i
0.0468981597557744+0.454462376539823i
-0.101973078777246+0.152021301525945i
0.0456848724245395-0.146869777729171i
0.409700927269649-0.204939286985943i
0.679687813333809+0.0721080536877543i
0.671830195354061+0.52034033787461i
0.314918533598155+0.767153259735804i
-0.186220838336805+0.759916799663003i
-0.498050010239444+0.463840668544476i
-0.497274255682568-0.0227807330866733i
-0.148260305539649-0.32697225583979i
0.228811641544848-0.275761822797379i
0.403852312533552+0.0527493322228632i
0.26811980728999+0.395790694409697i
-0.100846324083337+0.507699180454666i
-0.411478862227568+0.267420242034867i
-0.481664448602636-0.074117599511153i
-0.20919747307708-0.304037634491339i
0.185265036810495-0.345018904165695i
0.443639211550279-0.0178100524710906i
0.40332033039675+0.463304824106084i
0.00341274857977761+0.703778154775307i
-0.425174958735835+0.638973721032353i
-0.639543276515914+0.320093551483187i
-0.572426795700665-0.070988005360231i
-0.268052131049719-0.222776405597149i
0.0423970320313103-0.0881834233057386i
0.0958795721575375+0.210962169361657i
-0.151664567903204+0.442401126084949i
-0.434467802147771+0.442109091085421i
-0.63008935984303+0.144911922820128i
-0.560553851640566-0.268810763071607i
-0.168707887683885-0.475377010853043i
0.243696690735062-0.413469267346519i
0.460443420223454-0.0438834837365936i
0.391592296258974+0.36712153432507i
0.0848662719584994+0.509786439256333i
-0.204805810559166+0.416235226404976i
-0.218719587599911+0.127311073424583i
0.0317531555105627-0.129754064893223i
0.350291771422384-0.0858914510692077i
0.558301463448395+0.210661066017087i
0.467057957484373+0.624670304205765i
0.0595150458081742+0.846416619831717i
-0.323500614673131+0.683081068247291i
-0.518289794070302+0.321483112108581i
-0.434256282741103-0.102301607431149i
-0.0900597111798564-0.309229494568416i
0.249696156382969-0.180952600773859i
0.441158705528186+0.135439569567506i
0.283228748672735+0.42743055458979i
-0.0531178077701099+0.45543880607206i
-0.276504260385601+0.181878446948157i
-0.265593631530931-0.199904112628966i
0.061368795672366-0.437303839224128i
0.483644972401223-0.345631297980531i
0.702149634531151+0.0510285880669038i
0.546336899044107+0.481495770282446i
0.200847856301176+0.721312103559395i
-0.177982586796652+0.563424502899232i
-0.403984136549604+0.20916966092789i
-0.306142942354227-0.0786799577228137i
-0.0371370416425735-0.180503241167516i
0.272924687100346+0.026294423206818i
0.289569296813934+0.350755726446004i
-0.0581107811277977+0.54005532128045i
-0.44838452667759+0.468083823031181i
-0.644256357458538+0.13148367244078i
-0.554106447683194-0.285236195549474i
-0.242465717956684-0.472074197880414i
0.1529107964987-0.370146150412919i
0.347934828373881-0.0678620089009102i
0.229897804035409+0.24325849201638i
-0.0868370564924631+0.356281651028398i
-0.356449069619965+0.190539192012775i
-0.3330544640635-0.1073929216879i
-0.075843180355828-0.267013419318208i
0.262085244580214-0.204183511367686i
0.46962052671854+0.108723332500079i
0.366440539654535+0.490061155266565i
0.0138286933736215+0.697177042755514i
-0.360744344564086+0.618406351372184i
-0.519715246309874+0.296594883110439i
-0.379261619597934-0.0316922682806321i
-0.0315940050264534-0.120036661151481i
0.25814382166605+0.0656644521042091i
0.265579285946781+0.358607575120553i
-0.00287423383948077+0.573586865754637i
-0.356056218992665+0.527848918805964i
-0.537634663449871+0.245434103621855i
-0.419219632109384-0.141042729493996i
-0.0456138116361407-0.399253520057484i
0.372101860813911-0.292292263118469i
0.53953887665683+0.0502719171455858i
0.439700294214599+0.419430344144935i
0.148952831254886+0.57006704292331i
-0.166666148569964+0.371340699042524i
-0.176956362015944+0.0657181411834607i
0.0589367401347976-0.1593569357342i
0.380857618120122-0.157159714989254i
0.625676330965028+0.139421488983892i
0.555098915712512+0.495743916721401i
0.220257325144457+0.721297448745151i
-0.160893108285703+0.714076728910807i
-0.372937317663885+0.396318204107687i
-0.311095004793525+0.0257737515567926i
-0.031618521995426-0.118133853424493i
0.228785123923345-0.0214524689908684i
0.241134718786603+0.262136446716505i
0.0157770129705313+0.502968284933737i
-0.308214481208746+0.493678973078572i
-0.543508829852919+0.222198725372927i
-0.53724476842307-0.157413080401181i
-0.281935157718678-0.41485514129176i
0.0175148145012472-0.375162111375982i
0.153669805792012-0.107400641643925i
0.102582104698841+0.142935212838765i
-0.136022598679341+0.246511630851922i
-0.33216845159427+0.0935009178147238i
-0.366575892236781-0.229259944160689i
-0.201441277407748-0.480532011251731i
0.174975145045707-0.472546405153517i
0.444082160538186-0.221695066790801i
0.445438390372163+0.162587932080494i
0.235510184857807+0.411784977683328i
-0.00597897748750408+0.340030831879401i
-0.174862103760068+0.134646279636179i
-0.0799664613787651-0.0947935114645152i
0.240618891249426-0.145803739973343i
0.460499656104291+0.0685166032975482i
0.521596458347835+0.438138353987988i
0.309639136721652+0.753522130290063i
-0.0889427384131082+0.792043478874229i
-0.3460568165895+0.596544228531886i
-0.400217787080321+0.315922282978317i
-0.232053307769136+0.092131964095797i
0.0281656117146431+0.0843642895071991i
0.169784040724178+0.323738286687351i
0.111713344124885+0.571734562288007i
-0.190807122743155+0.697972947409942i
-0.511481351741812+0.521688707981992i
-0.604414912309351+0.161214589573797i
-0.432641782447046-0.0995924655984858i
-0.104216915671598-0.263081339704853i
0.199071635868597-0.104139697043015i
0.262720411047214+0.156657149997725i
0.108190306242093+0.309779912264918i
-0.0823114206505713+0.304986466551942i
-0.239893138491017+0.0551210453750434i
-0.193119013940002-0.197529577363944i
0.104669542317584-0.35818475880734i
0.440836464711374-0.276416219178406i
0.592766480811484+0.0330082978613641i
0.482061316305653+0.299196075932047i
0.241469306277717+0.400275790422357i
0.0198405800069363+0.318815604011455i
-0.0604407124060093+0.104535799818093i
0.0834261463047661-0.0486770068218359i
0.284469441065857-0.0113524424872343i
0.413716104320539+0.230835942654051i
0.369589098997682+0.521069819888252i
0.0499674804565588+0.657502418663403i
-0.307891477707351+0.549028553709678i
-0.472609426021185+0.278096769221726i
-0.392988190280678+0.0300751267305634i
-0.150912638610249-0.125388335948139i
0.0249895531198535-0.0303091743179366i
0.0430825393648378+0.201762693197512i
-0.129751101481866+0.298818654615216i
-0.401520782744545+0.227161916949232i
-0.519024681799266+0.00236545701138875i
-0.427774400074086-0.307619401670872i
-0.134182479646697-0.4752411955078i
0.234024572752135-0.39082919916263i
0.462344203663043-0.120477100998413i
0.384243994313073+0.207300490655854i
0.133189652857443+0.362975196072517i
-0.0241248512753292+0.318468470397789i
-0.0901682522715371+0.156570532397617i
0.0612146638823736+0.0176853519317651i
0.314844445872741+0.0664702351161442i
0.43808042386437+0.323243283594249i
0.362591495634161+0.657206669838459i
0.0544619095929693+0.869412163211298i
-0.294006863661096+0.846004783998295i
-0.529828346522097+0.529926595351995i
-0.553031847471838+0.177279686879088i
-0.341740443485849+0.00427291183738981i
-0.0999819053952998+0.0335877193814606i
-0.0146879274252778+0.190742016463473i
-0.126334538907916+0.335449940365478i
-0.320831394012667+0.338494813677579i
-0.402869085199862+0.0805497165081918i
-0.344015268231959-0.231885314635572i
-0.0989504024794318-0.401777525418244i
0.290800278933425-0.357422591189474i
0.529826757249333-0.167342937292285i
0.520231373312937+0.155942788246755i
0.323850739409251+0.384424017346161i
0.115143186967208+0.342621466891141i
0.0571603157760853+0.214088428517879i
0.132153920027809+0.0846962288890722i
0.299342686726618+0.0775196968750808i
0.394974850217234+0.237705907439768i
0.313668915794446+0.538203575280553i
0.0549991268423316+0.659502975956032i
-0.268818095037529+0.549279702260325i
-0.465787873146943+0.284311131226944i
-0.433191657649303-0.0506597181704832i
-0.212207809890978-0.208318477388659i
0.0340920286487341-0.181887783982526i
0.114410896573849+0.020064416781986i
0.012129693333838+0.159859991870674i
-0.133954527418652+0.160075876864053i
-0.284873956502307-0.0105579405871516i
-0.251701842172965-0.293319798900156i
0.00672321761069248-0.388323200631365i
0.304886324127119-0.284676369905697i
0.481094912816258+0.0103661978569753i
0.41373398537876+0.340791124873736i
0.184262807709957+0.502903411464282i
-0.0859745731031546+0.478664981265368i
-0.244829732611492+0.251502958307124i
-0.165075948130537+0.0374110744027107i
0.04109546920618+0.00111618681487528i
0.177934079586487+0.148302607785335i
0.204492216673773+0.412539259621044i
-0.00489955237543048+0.563992494775663i
-0.333098865328737+0.524111223344881i
-0.499531446615347+0.32877212000028i
-0.463943098304944+0.0604125413239949i
-0.218445544739218-0.0988715165633688i
0.0701873561624621-0.064743227116515i
0.209746382101369+0.154086848437029i
0.130470979170503+0.336239776697063i
-0.0507895020668299+0.406484623859785i
-0.264402277966684+0.350546628810718i
-0.332094191894708+0.090448674282789i
-0.159662215333881-0.0625284951030055i
0.0770833327044953-0.043815497007648i
0.232415089277071+0.107832395805014i
0.179674506583448+0.315673069725866i
0.0236898055273985+0.408061392740627i
-0.197949433390246+0.349230921037316i
-0.275306319836884+0.14043272874235i
-0.147255921794075-0.0994629755134604i
0.0310159334475561-0.15574847140048i
0.259918257817674-0.034738216680513i
0.320265551488877+0.0923633293572617i
0.196718389927299+0.24833191710659i
0.0122907865102773+0.257701244188989i
-0.0899604559808784+0.122562751097015i
-0.00855738362310347-0.0791012912961973i
0.181493258032922-0.188135888954975i
0.418078020356036-0.0252074233927977i
0.540568109451629+0.167290380871226i
0.413673624048063+0.398095866220456i
0.175523453868225+0.579518666437366i
-0.034259702146913+0.523346564288408i
-0.150139532067955+0.346768515067992i
-0.0669658794809431+0.173963475733644i
0.0369427273532736+0.162166559871679i
0.100187678151719+0.301995822725209i
0.014841427123748+0.500493202899527i
-0.300066945914881+0.600914831216394i
-0.573269731712852+0.503748384430735i
-0.731699783124118+0.233410187171016i
-0.692584535763556-0.177896214762526i
-0.452448648446599-0.421899833043733i
-0.224124109822742-0.379819539734403i
-0.0785633563901872-0.266286025968389i
-0.0512724577338208-0.181376758654495i
-0.141678242922993-0.13430961552827i
-0.155813454919043-0.286488568360536i
-0.0183482264135471-0.466700223020915i
0.235292572030702-0.510320122451306i
0.571624476013085-0.388798386404552i
0.785295443880864-0.0400645277019365i
0.737951668714901+0.33271776238206i
0.544348552104822+0.630843657137942i
0.306283196329133+0.691811336191995i
0.14726327294246+0.631357790089094i
0.0552987201219776+0.603574377198082i
0.0172299038470293+0.550849494235061i
0.0686220536855386+0.67386940370252i
-0.0811786705979724+0.856067638920285i
-0.384711131026626+0.839032768356462i
-0.630699927768841+0.655708999171645i
-0.840440714629752+0.326313736057398i
-0.775764800605683-0.0348309249190075i
-0.506099507129373-0.25832240916898i
-0.278496871243695-0.317840351559738i
-0.0599866357412762-0.247311102982821i
0.0195421207499609-0.170309851151495i
-0.00848568330467239-0.206532442232137i
-0.00301833881619868-0.277504229010328i
0.1555507486975-0.377535340020533i
0.445068523815693-0.418385109131536i
0.658483310432119-0.199665219346079i
0.8004559537524+0.119143002483111i
0.731331731563456+0.433158259225737i
0.470692998570216+0.651911570763426i
0.192542842891623+0.623908265595805i
-0.0275758773068492+0.467885431864718i
-0.0579687797311942+0.318112035932833i
-0.0108176525635368+0.25702725933327i
0.047981764784399+0.315599951219224i
0.0136604765213621+0.410721232581655i
-0.198672363436412+0.423134479829798i
-0.403441385859087+0.324227585398277i
-0.478553242264122+0.0536513815928607i
-0.357040933417444-0.235946499427145i
-0.140188738976843-0.342391116668258i
0.0907095065582267-0.295275772865047i
0.287991430461236-0.128502304939258i
0.258791481126853+0.0381299870636864i
0.129911298744529+0.175304113892429i
0.00749853350717182+0.211283290236123i
-0.0349173929188617+0.123931977139664i
0.029740312375301+0.0558206378317819i
0.0909901539718937+0.110466037839057i
0.178800552863438+0.251238722548734i
0.0967473402771543+0.354385314562261i
-0.104861336781167+0.415199135029092i
-0.293998887042912+0.392492001127467i
-0.411061564388058+0.202872416162302i
-0.327702902733653-0.0098554358706475i
-0.192265557127837-0.086396972449406i
-0.0555630472261728-0.0886289078484412i
0.04256279206987-0.0151712126883873i
0.0615668478065001+0.0772968029132119i
0.0143534198477358+0.117865891410046i
-0.0333211266576484+0.0626355600075519i
0.0622975034026703-0.0344555641371547i
0.219510030820499-0.0335906718557553i
0.340883860680707+0.0757105258194538i
0.377133260882905+0.274210116830073i
0.27178701022375+0.452956655904958i
0.0883552662698272+0.547114621246677i
-0.0732320784809461+0.492931612251412i
-0.142983902589653+0.35688088255918i
-0.117043851601182+0.235175706478942i
-0.0241134354624846+0.184655789156336i
0.0195191555875679+0.235912339512867i
-0.0453331677148301+0.272305203802233i
-0.132675920383648+0.334884959015005i
-0.229074987526535+0.287536654648076i
-0.278200564734332+0.0613788241293928i
-0.166708569531659-0.128542221100081i
0.00833032180787437-0.220357060616601i
0.166579423062204-0.165949496869288i
0.281748221209784-0.00727204114262122i
0.275912995262774+0.158019512579604i
0.137752968660148+0.239851171022988i
0.00122545895370089+0.155778241403244i
0.0125000322186128+0.0440167375753194i
0.0796199832934476-0.0489043730598572i
0.219199144222506-0.0408441603329166i
0.301981046683473+0.175417058597398i
0.233511924016792+0.328339297691563i
0.100411409962164+0.356297813656318i
-0.0991613686191201+0.327780369098443i
-0.187637217530246+0.226159643954033i
-0.180125222185785+0.104508855543411i
-0.0769102878325059+0.0189306786650401i
0.0199759024072944+0.0882575585662384i
-0.00625308410661553+0.18137169481735i
-0.0567855362964525+0.207680383717101i
-0.183329497458178+0.158698083018863i
-0.2591310773177+0.0293767295611003i
-0.215201639739404-0.0836614468467889i
-0.0813362498858964-0.172190739427413i
0.097841401492074-0.13625107020122i
0.187340348938043-0.00989199805012609i
0.239426381928242+0.129244914600788i
0.173699637161256+0.177211078358109i
0.0446121589932955+0.160862062099123i
0.0949381565939449+0.118372571618912i
0.165934459172512+0.11558551392804i
0.264562487859728+0.221648690331409i
0.332904246208341+0.372454434050432i
0.207009085234244+0.551758568359734i
0.0318565007032929+0.603614129663707i
-0.179471934966797+0.574731380869136i
-0.299877333923529+0.444809725441744i
-0.300682570317746+0.303608018710976i
-0.247267151596148+0.244739461849083i
-0.158469787450461+0.203241719865099i
-0.143452899750654+0.188700724531772i
-0.248878806466796+0.186074074613925i
-0.338670650591008+0.0909712221068211i
-0.313592324954537-0.116574502547752i
-0.195040325928109-0.259047057527198i
0.0390956176580324-0.340260997325778i
0.248123005546451-0.297823948424233i
0.414619359751179-0.121303879782558i
0.488324585351016+0.047576158784323i
0.432636667409682+0.175354527947962i
0.326432395746891+0.262611650874567i
0.279284522586954+0.217024760673665i
0.330680216536522+0.212695194798648i
0.359195139347064+0.322925684319436i
0.31077711139212+0.410506737899501i
0.185814789472248+0.573998563081773i
0.0384035394597244+0.611500466237884i
-0.160211384401927+0.549059430135283i
-0.294819575139999+0.460222201613687i
-0.352235175098882+0.251249989488313i
-0.321084124810101+0.0934964625245708i
-0.190371167765867+0.0268444729448221i
-0.136440305515928+0.0131876777227081i
-0.11478379736368+0.0339329137477144i
-0.110007257073103+0.0464567219309858i
-0.133701419114814-0.0603288413842154i
-0.0946857183572999-0.142915658213339i
0.0357456817494298-0.140493678826388i
0.156683542005515-0.105654715297994i
0.208302419162364+0.0499903162745423i
0.165023806365543+0.176343464942344i
0.0695531415018878+0.227369185445347i
-6.14122237636922e-05+0.25653124638308i
-0.0571760938591608+0.182363152022404i
-0.0624131696426629+0.0986717264483117i
-0.0113712973585592+0.0864942635019413i
0.021712555306026+0.144700945033307i
-0.0122127354293609+0.221518346032155i
-0.0795671537396596+0.236959661599594i
-0.100512453259228+0.237065585774167i
-0.0861413092003514+0.0918126141844291i
-0.0449900003650724-0.0277492425572013i
0.0544807078465433-0.0133963643790889i
0.203015308194521+0.0579424990193387i
0.239560721334664+0.254206954976151i
0.159538966437023+0.375906114508327i
0.0767248499399945+0.427355999588674i
-0.0239684455109863+0.436873957596239i
-0.0506889132060141+0.344839270285191i
-0.0734205700704653+0.270307514052897i
-0.061346663929017+0.238033681980538i
-0.0496783004584712+0.271847958418459i
-0.102252695688474+0.345535690476422i
-0.163902177967875+0.311261403105681i
-0.256645907382448+0.239630571254455i
-0.274699850882577+0.0967449115052229i
-0.235109296555593-0.0867498767500996i
-0.0953576702011147-0.133946975060651i
0.0553185587828841-0.123648452177021i
0.144563071166422-0.0468292097333649i
0.200593992749335+0.0176354028706698i
0.141894901479178+0.0566361784164977i
0.155487407588222+0.10095911824135i
0.208483457718925+0.0523439797243651i
0.189662313350958+0.0988101007746131i
0.252157740660326+0.217804692579378i
0.258561587928678+0.240561353600152i
0.188843238883034+0.319863674008575i
0.125514174305871+0.396878982925864i
-0.0240662340137188+0.327951802952741i
-0.0899889369192223+0.282771996380935i
-0.0639602744881794+0.218436957882635i
-0.0510080219934385+0.167702727843636i
-0.0455490638984097+0.188693382694245i
-0.0905290564344436+0.178499858972416i
-0.106726984886218+0.174532782515812i
-0.1157351739273+0.108497494395015i
-0.113025130577052+0.0554084585864133i
-0.0735534762530239+0.00820371468031873i
0.0182145981558021+0.0424291557478644i
0.0698700667945166+0.0973030118458608i
0.0567980993451091+0.144854705118924i
0.0419180571033148+0.259702978278261i
-0.103453840546613+0.2105751848646i
-0.140550702096699+0.159131868122167i
-0.107474370079852+0.140777938695519i
-0.103831327971211+0.0688635575905537i
-0.0114538033333243+0.0472362147456874i
0.0180148826657452+0.142941403530055i
0.0118845907253181+0.173850090309077i
-0.0293746150065885+0.163448026314021i
-0.0615142497023024+0.205342726458264i
-0.0354550757917347+0.111010127565863i
0.00204756505138393+0.0717979154997558i
0.0900608847246058+0.0929933441460968i
0.142734146143976+0.149751127405355i
0.123725971136536+0.242248310185574i
0.0756474566904856+0.319457446591887i
0.00232379319569854+0.361860303953805i
-0.062136286286299+0.308665273957121i
-0.0961252012206202+0.279097811198413i
-0.0740069998751973+0.202898863572306i
-0.0352725444935811+0.190193028819797i
-0.0281326557273736+0.227362516773105i
-0.0738672805729866+0.227724704765273i
-0.0856495698915909+0.221975795996439i
-0.0817184316769161+0.16792942913621i
-0.0884463722917593+0.0939405625495439i
-0.0147777300403467+0.0164166818790124i
0.0330784590797588+0.0530857912584039i
0.0763440175255755+0.0631423726954759i
0.103333017511878+0.095684899737713i
0.0758165047481595+0.171366732678932i
0.0690052168769119+0.148978125721323i
0.0525353412438153+0.163000386649466i
0.0343182147212582+0.156348313848453i
0.0274780946462769+0.168134661488989i
0.019421751999452+0.211056501091691i
-0.0416154057665533+0.231231256736034i
-0.101734453194489+0.219292156088677i
-0.102419242207953+0.164639176326717i
-0.103532568478518+0.118808251110314i
-0.0817209491295073+0.049325541656988i
-0.0500706344431476+0.0172851208569482i
-0.00982812145678388+0.0451969148087998i
0.0128919180112109+0.0809070595477223i
0.0236871500239082+0.125666384562089i
0.0096801078290408+0.127694287015348i
-0.026980691902169+0.100361801693354i
0.013244929326535+0.0876004578951636i
0.0374064842021816+0.0658285829660007i
0.0608334652764194+0.124656483034439i
0.0595250978639084+0.189243154567946i
0.0155310387008001+0.222375025199364i
-0.0219470415254557+0.253734241957822i
-0.113279108451536+0.194607704253829i
-0.129567636096783+0.168933710631569i
-0.115299334464358+0.137754121135568i
-0.0586583538657195+0.106065976476928i
-0.00642180630607601+0.101044936589052i
-0.0473921387058288+0.0744225089821024i
-0.0281769558612815+0.0956788867323867i
0.00846298476314939+0.125893168638292i
0.0249901995663579+0.167305298014995i
-0.00121713255088152+0.145578855614903i
-0.0157789993330975+0.167150302801i
-0.0176575198664804+0.190102617102874i
0.00403281592550944+0.154441581390542i
0.0396172036877472+0.228851185766897i
0.0148008848865448+0.219985061112199i
0.00293415600420655+0.197858330068688i
-0.0350575359782394+0.221948615018665i
-0.0724885336655511+0.163637874001847i
-0.0686452440422569+0.147792763623534i
-0.0599386311897125+0.0830487130294134i
-0.0419935879112213+0.0320443069989081i
-0.0190061228853316+0.0435864001828066i
0.0627373053371487+0.005179325117434i
0.112559449387223+0.0662134803524749i
0.12050895559552+0.112416247904484i
0.160247266604277+0.130069425012949i
0.126319167556719+0.179740006750355i
0.141828325071319+0.195308819980535i
0.129552089904275+0.226168353891811i
0.0618576344426617+0.234551475316098i
0.062420912525247+0.246530877081567i
0.00949885549737844+0.237350296392228i
-0.0121950833653768+0.256647838254567i
-0.0716201752151902+0.235740121176566i
-0.121010858355762+0.158870022385i
-0.128504475876327+0.185259031522325i
-0.167535874626012+0.125023368394467i
-0.136908797521889+0.0520487190360811i
-0.138658545531169+0.027052708402304i
-0.0956850426566276-0.0479594819336013i
-0.0110129457659783-0.0770107742110533i
0.0236574905467291-0.0581914320838646i
0.0509983737559522-0.0436395322505224i
0.111920964299026+0.000320758518812321i
0.170617944281129+0.0913061361870335i
0.156643922412363+0.147122440776538i
0.121836450040831+0.21455887738182i
0.0953266924264296+0.231849685635546i
0.0693045670241073+0.243691246192176i
0.00610204669143441+0.24417602971202i
-0.0268942923815909+0.216962997036419i
-0.0427503502927371+0.278472928610514i
-0.0931707859463555+0.280513844429976i
-0.113686409409876+0.221461339530752i
-0.143989034600852+0.168028563774853i
-0.152367405267802+0.128745594970729i
-0.120209326657971+0.0906052693627887i
-0.106256226312135+0.0222725556706364i
-0.0307734350887563-0.00316182536647145i
0.0424860797789298+0.0318862945322189i
0.0770756179275623+0.0684038961155932i
0.0935782483928271+0.112237992201403i
0.0784249756921804+0.157504223790526i
0.0258253710847961+0.175982683318106i
0.00978604566439825+0.169465268565881i
0.053141661988222+0.161011484987433i
0.0234737066617716+0.175145215007258i
0.0645750396150076+0.188344380509432i
0.0692081833918107+0.221233812879359i
-0.0164620394406889+0.248298345535693i
-0.0625298840288415+0.219856193636057i
-0.102703240556265+0.179553034674354i
-0.0724424445903048+0.107499744781062i
-0.0544282782669408+0.0323067503341658i
0.00110640778470097-0.0015596356975216i
0.0530702527915512+0.0186144506843315i
0.0575573347010037+0.0364897873108314i
0.0680340485146706+0.0552730282538961i
0.077254736254588+0.100122795180866i
0.114831820666436+0.0627112763075123i
0.110436848961714+0.0790125602750346i
0.132705371970353+0.136495504341944i
0.148176179345632+0.162997124346494i
0.103855995337206+0.209309194290913i
0.040376196723863+0.221409532007658i
0.0163454150153016+0.236587077221634i
-0.0218474858882225+0.193170451208147i
-0.0570525290412978+0.109678719867506i
-0.0328875866609452+0.140712966560453i
-0.0630606221702705+0.150325515956826i
-0.0827790921964832+0.112197769927483i
-0.0633094910624467+0.103520191686627i
-0.0824756323296294+0.0698682090057602i
-0.0795683620974105+0.0379152129996711i
-0.00574676700864974-0.00267585034984234i
0.0718187144421436-0.00891321401993591i
0.0677763270077986+0.0350219845641536i
0.0652402500322296+0.0929852135647909i
0.095017061965228+0.10342871198195i
0.0556302389062309+0.101114367093498i
0.0662263563380682+0.117511633056889i
0.0576586678600544+0.107698385318142i
0.0911233313541832+0.11105754957916i
0.169998437378094+0.133025403886486i
0.120897351525022+0.197098663033342i
0.108696209655762+0.241898504347051i
0.0613613697802923+0.278871518847223i
-0.010622491672217+0.265067691062234i
-0.025597014316313+0.200407868504183i
-0.0480288138570365+0.177716164380957i
-0.00389069166017061+0.123229452488749i
0.0270610472863629+0.184357415436848i
0.0491288887658374+0.258302539894009i
0.0532396222576041+0.229550160789045i
-0.0387288558251738+0.222208541864077i
-0.103483290102842+0.182364594533199i
-0.11531490314446+0.135477704178093i
-0.0512340015941442+0.0828662699122218i
-0.00348846282505636+0.0740161420584647i
0.0540760629206963+0.109851919007615i
0.0970551152368784+0.11353904464689i
0.0504172017892554+0.154117973932227i
0.013520715145828+0.122927946017287i
0.00200499046274039+0.0509507005115421i
0.0427249768525635+0.0712137199982887i
0.0963211650646666+0.0612978104536816i
0.166903193610549+0.079894956392696i
0.134164957343585+0.13296211408277i
0.0643073702749801+0.181514038628927i
0.0353124535680959+0.1776141599033i
0.0120842730149522+0.170642182118483i
0.0513139201481604+0.159007699352118i
0.0951047482335939+0.0995279229974062i
0.113650687919812+0.160698819183257i
0.100069598725052+0.199888862275856i
0.0295767080462608+0.204270764447272i
-0.0485965970189428+0.202501476140484i
-0.065330342183178+0.125726860727343i
-0.0342792027382922+0.0627910167997269i
0.0698023365925412+0.0539631196054908i
0.107634133958872+0.106947093758943i
0.119768470207041+0.172235019763891i
0.0655495790023968+0.25051327745916i
-0.0700191577116256+0.271697591338318i
-0.061246291304548+0.217987917243331i
-0.1021095219737+0.160118294197731i
-0.0840928013847726+0.0865596947362801i
0.0170854061212363+0.07779439534045i
0.0201666698254447+0.121923137292967i
0.0205368308236114+0.171277397403281i
-0.0533004333288823+0.205041052140129i
-0.169171274737756+0.163795394609657i
-0.137477711481307+0.0712278619284739i
-0.0661579050191296-0.0189728343626832i
0.00426219219318194-0.0503901663331139i
0.0968437819933251-0.0290784754318164i
0.131483902507592+0.0303380886125604i
0.170216158206986+0.124830023987023i
0.126254865368954+0.195280667591898i
0.114852383530092+0.1371352951587i
0.144208616444627+0.133500867569117i
0.142178109582468+0.170689450255267i
0.190211999091649+0.1323186819484i
0.180099703651998+0.265784647531484i
0.13335404980718+0.349565235204013i
0.0675776198870917+0.382650301427021i
0.0212410063280661+0.393968559502118i
-0.0101024499220099+0.295571055569317i
-0.071853681063473+0.273514337742303i
-0.0653632877202219+0.208779058338808i
-0.0476998611617468+0.210466872099306i
-0.0742965555624219+0.242171475363375i
-0.117839926557018+0.199269071276854i
-0.171899653101106+0.16405095123074i
-0.165672776895358+0.0461169800281989i
-0.118773652089729-0.0760920259002326i
-0.0268250171599546-0.0756703650348984i
0.0811668404551619-0.0294358208909251i
0.10905486843604+0.00941606168475237i
0.112407302930439+0.0840825250104514i
0.0712818622880244+0.133358386314767i
0.05597845464018+0.123951925054954i
0.074735063303215+0.0585588141541636i
0.0927557606768783+0.0149527604057531i
0.220090569018401+0.0961787898740399i
0.25472364703427+0.221469847057274i
0.202667097654942+0.306728320312926i
0.111041743775223+0.331212545556175i
-0.0253724787595507+0.3102384822126i
-0.0731952628894507+0.240875063182304i
-0.0736642020340534+0.149030521318245i
0.0270921405680532+0.120389150580871i
0.110704782389421+0.157190914340746i
0.0658879789350594+0.248333606454118i
-0.0223339462986997+0.303026236007911i
-0.0887866848337409+0.266241513612882i
-0.123539972495782+0.195066478052389i
-0.168389788297388+0.111486089340398i
-0.0686260014971057+0.0549117089247833i
0.0639537828401668+0.067030230218104i
0.0703919277179186+0.128781880072452i
0.0614560082335704+0.232357711648832i
-0.0586055947500048+0.278154601609556i
-0.138638766763196+0.221031591098344i
-0.111774139567785+0.140569597761754i
-0.0837548267806022+0.0313631285816516i
0.0432571114285996+0.0223565678117375i
0.0949505343493608+0.119784255631013i
0.0383198760306989+0.190992683929888i
0.0076298569457666+0.221046964977398i
-0.047910409798902+0.193203470958704i
-0.0622187198472605+0.11329038694872i
0.00229683221359637+0.041683872616247i
0.0777296421265477+0.0346518556000701i
0.168454743375793+0.108877666660595i
0.192780820277268+0.214032545715307i
0.0860249128093061+0.282022644544353i
0.00688287912087948+0.255837355235759i
-0.0423364479322588+0.183699709414171i
-0.040843123331041+0.153910405385783i
0.0677445617841227+0.0861692321252932i
0.158722244759983+0.130339346173687i
0.165343683695441+0.298905350971878i
0.0344156605406577+0.348413104159833i
-0.094698941607254+0.32144634405007i
-0.135558322060228+0.25240977506291i
-0.143464526298692+0.103579728721171i
-0.101390382532581-0.013042421778924i
0.0120844813146451+0.0260313674551398i
0.0858275039886773+0.0848673884907226i
0.0371755610869425+0.169157515031349i
-0.0338532187364618+0.22060076525321i
-0.120843160969995+0.160284213225916i
-0.120042677464096+0.102393518579218i
-0.0153670930517754-0.00513822524562126i
0.0760194256148529-0.0622264930264821i
0.152283094694691-0.00693666347785916i
0.19004771366994+0.128341429045372i
0.143293098340336+0.252393569338962i
0.0294131436869792+0.269751334231498i
-0.0743222477301002+0.231341472603267i
-0.114309467269409+0.160063521282072i
-0.00428196798321127+0.0756565032381197i
0.0634893052363953+0.0802980757325467i
0.0624812089157623+0.193331559185433i
0.0738566822890069+0.289185547991322i
-0.0784038081538901+0.305025094021442i
-0.137489348054154+0.230540201267174i
-0.157955753290749+0.120897168475228i
-0.171458450745941+0.0430666847636587i
-0.0109149157643875+0.0239828369848266i
0.0570336215913252+0.048747993906364i
0.114821566874517+0.123802321782172i
0.0820201238886442+0.210678134823402i
-0.0592946251649342+0.152055170139481i
-0.0670026269800653+0.080660406473029i
-0.0409378273650979+0.0765449015106889i
0.0190399220424689+0.0173495923966685i
0.115911862254647+0.0787124835255451i
0.144573064442711+0.229885460070915i
0.103733418949849+0.265470885978274i
-0.00696984263352468+0.286812300486236i
-0.119386510624227+0.234359455817215i
-0.0981020104487194+0.0915665945629823i
-0.022439942641659+0.0484453476754768i
0.0652901491869221+0.0690859160940623i
0.121958669537061+0.181373541225226i
0.102282778990504+0.286401959174448i
-0.00102222516450534+0.288139298880225i
-0.190195233070651+0.256384815061003i
-0.170443880114404+0.112539143009919i
-0.0456964157899511+0.0021554206988219i
0.0134161160344504-0.00135851274415772i
0.126530197480518+0.0682393870202591i
0.134023188274087+0.201078531814198i
0.0435818659194071+0.277241342707208i
-0.0778900479302334+0.259566790945072i
-0.169942295309995+0.161311871601984i
-0.135714638412838+0.0478943301869128i
-0.0108272225785422-0.0482738020409424i
0.143634477339692-0.00898743880991293i
0.185519282073542+0.119862861275107i
0.146666788913312+0.168838796485919i
0.0448255614764503+0.262606312153739i
-0.0851573542485013+0.25104311561614i
-0.0939610260261722+0.0894523861635007i
-0.018830684252458+0.019085228013676i
0.113971422913929+0.0540618222807069i
0.168681600675895+0.142574728670917i
0.125516150257788+0.232948228238355i
0.0416205922260989+0.35313049167132i
-0.137269802887251+0.32210511909812i
-0.216481605499836+0.219764874444983i
-0.144499318375189+0.118536357318906i
-0.0631238411875129+0.0300357326778945i
0.0146714933075057+0.109838635975272i
0.0104198706837194+0.180872990549632i
-0.079539024053009+0.243815946243414i
-0.185130285480714+0.217012752326551i
-0.230842780133369+0.0897645354999567i
-0.151169532842754-0.0236223312573465i
-0.0235703001004125-0.111089687187236i
0.129520952087511-0.0865676151217172i
0.169312166893174+0.0181164774775626i
0.114667278344296+0.150594175724634i
0.031408839349461+0.200031341555128i
-0.0645597979149459+0.120080404609835i
-0.0161336086437395+0.0341563841646374i
0.080891537844684-0.0237868142034495i
0.170820496692649+0.0133365364862205i
0.224783986424956+0.127576616430697i
0.152556562071081+0.249674281280227i
0.026484039833644+0.362610447536658i
-0.0671053236033841+0.33313667706035i
-0.121995326715758+0.207182613594868i
-0.0896395778416909+0.0754407619542231i
0.0255810942644368+0.0414163600667676i
0.0969296899983634+0.128275856250371i
0.107856558487625+0.221302262195829i
0.0223074812313827+0.278960690690553i
-0.121979694400507+0.264048117974813i
-0.187425252795148+0.195771051376565i
-0.191692718069398+0.0726783358297554i
-0.0781034731766928-0.0472086198381752i
0.0706307410654196-0.0236077840814345i
0.137730137285869+0.110726506087762i
0.1113350953659+0.226026333454051i
0.00483505757920902+0.266211083483692i
-0.121057626577604+0.183476515373414i
-0.174867419729967+0.0686535789017363i
-0.0833574385120267-0.0391572280566548i
0.0313556976153509-0.103429278751429i
0.143741577627929-0.00766856091038015i
0.175895560425752+0.13857394980609i
0.100901511762693+0.231211270255708i
0.00158202597895556+0.220473370468426i
-0.0635235060191332+0.145853199407048i
-0.0447014361726979+0.0433848615648512i
0.0226907701172708-0.000917302721201066i
0.151108261184439+0.0706910728706825i
0.170238173454854+0.180440477435434i
0.0835656498719008+0.266014387688639i
-0.0133736157569492+0.259996324911243i
-0.13784102783919+0.21443545243014i
-0.153031870670988+0.099110844176192i
-0.0611329426789897+0.00160461482020767i
0.0697758849878583+0.0287954358978314i
0.128652755402196+0.101853476478652i
0.110381309377708+0.176417783462071i
0.0122564354390434+0.234655969173372i
-0.134536547564757+0.173979868509989i
-0.163538607374086+0.044886850021614i
-0.0887454263236075-0.0554035832885022i
0.0809880966357737-0.110524619271796i
0.229969009983253+0.0182778116420244i
0.243796292412276+0.167674543333326i
0.152721675052716+0.267304837471454i
-0.0239000434647259+0.286519808930688i
-0.137132882229564+0.195375993221583i
-0.120849997508775+0.0685659542881957i
0.0171264979980726-0.0361191593735194i
0.168546819028644+0.0673069287758629i
0.204360845384333+0.204805791923315i
0.136456417044585+0.303126916641972i
-0.0603889220667464+0.370882682061917i
-0.198110236466867+0.266905597672325i
-0.214068729213788+0.0787755779476777i
-0.142671283502714-0.0199903094259528i
0.0554907437857968-0.0440556030285857i
0.158518457955628+0.019246150144223i
0.120364419198012+0.164603334187352i
0.0301414964745931+0.249610384337326i
-0.114188365656555+0.227503750639544i
-0.157477162347452+0.11107840707991i
-0.0788106550139821-0.0348486742845205i
0.0114150727186867-0.0893571110143605i
0.145758102492855+0.0118692045590411i
0.199467874234645+0.136250755652003i
0.0758451506843418+0.267448553043806i
-0.0594702103545954+0.27442689880306i
-0.132076885834238+0.128630037275416i
-0.114751471482565-0.0339545864436092i
0.0405875067253195-0.0908916433347319i
0.195291770068727-0.0253916873156101i
0.238934905131934+0.0401046486964403i
0.206486453017851+0.216874319213821i
0.0705367353235237+0.291174989719005i
-0.060611247549594+0.20861037363751i
-0.0594372979783005+0.108811376924866i
0.0461376528166567+0.0104677564882484i
0.190897646808987+0.057750434748833i
0.229235654413063+0.190067026698998i
0.136487628348803+0.341171538054018i
-0.0135184538388316+0.420191989185229i
-0.156655287249131+0.351947324657799i
-0.249468949378665+0.170233243217156i
-0.185076277391794+0.0340690357318247i
-0.0358279266085383-0.0298499055366455i
0.0277995362744717-0.0310858439075952i
0.0773844627385587+0.108108514284521i
0.0167554079208899+0.204884182897952i
-0.104059590422265+0.174887766401407i
-0.119890271924002+0.0599197516914331i
-0.0729563373062303-0.0952241655903092i
0.0435655852313565-0.163872033457907i
0.203333382146698-0.143419568240769i
0.343950825403796-0.0231566990409108i
0.338583555036914+0.19483788234083i
0.199876460440817+0.307517047499032i
0.0918798297695521+0.313783679578896i
0.0186218967079312+0.205320310118133i
0.00525756973341148+0.110737640411638i
0.115897568680549+0.123210184886019i
0.201421102122787+0.167427275614538i
0.17156668476956+0.30874044136351i
0.0458337699487616+0.407711043550451i
-0.153502051926861+0.389898150744827i
-0.252239640469019+0.234155648668876i
-0.232344338927313+0.0545976904779671i
-0.120991352661656+0.00857955889358078i
0.0189536768346008+0.0222361103923781i
0.0559950327033051+0.0961757710585381i
0.0569035326149736+0.195644282300858i
-0.0526376520963944+0.208095634930731i
-0.145833188900738+0.13517088686881i
-0.133508108886652-0.00522533236347608i
-0.0385880442731082-0.109878693652044i
0.14163433039006-0.0925565038631251i
0.18328374841987+0.0164834126052065i
0.207127168587059+0.142728027749068i
0.0965186412739184+0.238386415730333i
-0.0748158702248839+0.187990523347615i
-0.0569484541308335+0.0756683191927335i
-0.0145921033925778-0.00166736879558932i
0.115295213364953-0.104508942233937i
0.265773379229763+0.0140632130894175i
0.311462330977932+0.189176550971601i
0.237931280993335+0.268231629238646i
0.055691342563366+0.321818397144202i
-0.067827659776561+0.245384481768329i
-0.0382662844525036+0.127830783789809i
0.0985971537240923+0.0459853422247324i
0.246692175567818+0.117904353012029i
0.286202496139076+0.314279968970262i
0.170211958314228+0.462075813275786i
-0.0567177532508242+0.494461238069443i
-0.25491400951549+0.381967322052097i
-0.312914948773981+0.203597267549011i
-0.228893793957934+0.052597283841528i
-0.0819863933041385+0.0083518902899387i
0.0557547943613874+0.0820111442340924i
0.0547342155674917+0.224089948819532i
-0.0925011333918016+0.288109480182866i
-0.256532561444492+0.237827897736871i
-0.324778373343026+0.0709861986907361i
-0.177019451692988-0.166677649646213i
0.0274214652125164-0.250430672753507i
0.164811761677497-0.172731955103223i
0.239803654250612+0.0273078394319688i
0.17554747535577+0.172294204553553i
0.0425031636230091+0.166093474566833i
-0.0270853006690817+0.0818345077928554i
-0.00638654422211081-0.0444659707399954i
0.11461821178126-0.0825193770661122i
0.258654968449785+0.00279471678660534i
0.316920539424413+0.110426370223836i
0.237186137342628+0.301016706074296i
0.105487170413802+0.39402275771117i
0.00390533143013949+0.260324045878981i
-0.0622913947169541+0.18772265200306i
0.0088470147510032+0.0709138755291004i
0.126990790718824+0.0377079242822359i
0.1891360031506+0.208757212005047i
0.148160323252232+0.350048066741679i
-0.0244101260307498+0.422361292666727i
-0.164125211718685+0.351025571359526i
-0.244508886010788+0.196579640647498i
-0.201976788403777+0.079214297934672i
-0.0584659726943586+0.0079490694000632i
0.0590425161012182+0.0154049401769459i
0.0743055555277611+0.152948009472459i
-0.0172368493000927+0.27836382367383i
-0.110584007615703+0.269507943151829i
-0.232503068553494+0.134943049348167i
-0.185162011146681-0.0431468340105529i
-0.0175177630548497-0.126627675547819i
0.122394551291504-0.119667614541311i
0.229869501183261+0.0283014728544024i
0.201984248069958+0.189026653197385i
0.121742169623661+0.233155935233116i
-0.00245981335168139+0.226778002510979i
-0.062275819640091+0.0949300123125859i
0.0140402800846688-0.0423546647624263i
0.148325877125001-0.0343548308236966i
0.270907846809755+0.0966786441125493i
0.253033721343826+0.283916749415714i
0.0987552832445786+0.370310957808631i
-0.0926878147068888+0.364623357321761i
-0.210778077070018+0.267869520110759i
-0.170740708755465+0.0816295403887802i
-0.0502526067804441-0.0174255446423874i
0.0786360560343719+0.00878446777524186i
0.151517435868609+0.13348286737837i
0.113210751020122+0.225239589259021i
0.0133191354192255+0.272426865961661i
-0.136602092894975+0.234251162905853i
-0.154176840993802+0.0621538046078546i
-0.0233560079778419-0.0546725548001195i
0.108796335336854-0.0160970284283194i
0.198630443420592+0.147699840973463i
0.148472130910865+0.292474754234904i
0.000310501087989197+0.349186011022564i
-0.16944962100004+0.276745284032537i
-0.238080337958544+0.16293153003338i
-0.188724148006558+0.0248068228332511i
-0.0563232494962777-0.0865383979419875i
0.106894706749634-0.0389032684979947i
0.127192512908472+0.106388252899723i
0.0385725395908667+0.225374620727278i
-0.0912054278017953+0.177640409550389i
-0.149341045060467+0.0236596375542081i
-0.0460680072818614-0.0993258637123845i
0.131232480992146-0.153715190104058i
0.290391852380867-0.0826755879726732i
0.385661167415195+0.132497946815205i
0.351742183537591+0.342419295326923i
0.14684437389984+0.417671429613393i
-0.0340398175001723+0.344344182726646i
-0.109257394667531+0.233215139261153i
-0.0630760310567397+0.168762205401776i
0.0786122372838179+0.145234123914225i
0.130180358538174+0.264279790980755i
0.0736604951179788+0.443748956181505i
-0.114352427594457+0.479646959089827i
-0.352755584081237+0.402440900955642i
-0.422240265896341+0.191531273754641i
-0.342788206673409-0.0566635261499552i
-0.163467264633826-0.167438194086048i
-0.00213358221314755-0.153587114052632i
0.0702027657488875+0.0344362065114914i
0.0554902328216235+0.137773848124597i
-0.0992201755966324+0.130800485123319i
-0.143050873660283+0.0778976218449748i
-0.0835172292985429-0.104069735939303i
0.0554442988879009-0.185588044166956i
0.258966357975331-0.126540916610801i
0.311493704462191+0.0630506743939311i
0.265355369212951+0.218757421382749i
0.0940557136064781+0.280315849979574i
-0.0526572135863318+0.245670444950539i
-0.106670022744824+0.100651757613795i
-0.039390033851038-0.0188251510643863i
0.150350313268638-0.0660619716741195i
0.207177102656017+0.0491236048448118i
0.205703956746455+0.219789712665659i
0.0879993552696169+0.325856892767595i
-0.0743433984145812+0.317602463376083i
-0.103711009812793+0.156041241338145i
-0.0327409073995838+0.0077421100949039i
0.115613654999427-0.0269801379886385i
0.21886369363081+0.0456742516778574i
0.251312750452965+0.241702811230579i
0.150669945914923+0.366198870807504i
-0.02558409507266+0.390155506879427i
-0.150503864595489+0.302226339070541i
-0.18649803837723+0.140764415113219i
-0.114280157028387+0.0520194479027271i
0.0217089860434649+0.0324774762090985i
0.0937986890220533+0.163589140561966i
0.0142380227423745+0.276672444482945i
-0.12674675354855+0.333365204435558i
-0.260857313291512+0.260572460610864i
-0.329387208395236+0.0610177493162138i
-0.241605531413793-0.122747492359138i
-0.0507579232598686-0.218332173632537i
0.13652923572916-0.110484927348366i
0.205801914311497+0.0495962838680473i
0.0741582903760191+0.188862004595697i
-0.0187831458015513+0.214038763858841i
-0.0879538777970081+0.0782248819990467i
-0.115434195902603-0.0794893543635507i
0.0893596952441876-0.120115554563691i
0.257109385314609-0.0464007313232253i
0.325265580133535+0.0904898193261233i
0.273280604503548+0.278908940817315i
0.0476822377266313+0.355372882106695i
-0.120635211532837+0.286256022896406i
-0.105298688807584+0.170892177626469i
-0.0402565694412072+0.0450608805051115i
0.0898991084700516+0.0228111065558752i
0.215148923356678+0.136524304373643i
0.168291265261217+0.291564135211312i
0.0411960397419799+0.379689304938072i
-0.141899417380376+0.306249907854573i
-0.200577685694309+0.142533908626816i
-0.106344452017931+0.0320850832490933i
0.0185097186129678-0.00833990740066309i
0.146386449447088+0.0461125419083563i
0.146516801633167+0.167508834165764i
0.0602617149970887+0.252053900273328i
-0.091321066113956+0.278717456788633i
-0.22749524700721+0.172985878085847i
-0.149716506885558+0.0146276130708471i
0.00222991070349098-0.0754370124655944i
0.111813174758492-0.0485189301836892i
0.195217041594406+0.109829729535673i
0.170261082949056+0.254654207100495i
0.0254263921769797+0.312821874616812i
-0.118772558688063+0.224769534539584i
-0.175023795436456+0.0559947740330817i
-0.0866115022548755-0.0447110767959171i
0.0998342321383239-0.0596833497492256i
0.185130958677473+0.050318175682399i
0.161932990564031+0.223093221708743i
0.0279741506787749+0.294228694443054i
-0.151974638382789+0.256945806781463i
-0.215739390768961+0.14829120698588i
-0.144816994037313-0.0205015294406592i
-0.0083499072888161-0.118241568941762i
0.126880550413305-0.0545363171708027i
0.191006322918833+0.0865143874763695i
0.11111223037707+0.237615264941684i
0.000976837091392023+0.278500752677681i
-0.106884763277289+0.180469758931533i
-0.125830021846406+0.035046371641752i
-0.0213948197495437-0.0836489808106923i
0.111164078125627-0.0204310725693502i
0.209198578130091+0.113667366496686i
0.157354857927949+0.260094610911546i
0.0245455477616929+0.347613038744024i
-0.136373567683385+0.2341091892282i
-0.225259505458487+0.120151798869984i
-0.154463051616156-0.0356039855929008i
-0.0010917631244642-0.118039384620094i
0.14788191408432+0.028684308483018i
0.162789388385563+0.132970333988605i
0.0398450965948615+0.198523420485743i
-0.0455439263461942+0.160447506585959i
-0.0790318383520258+0.0250129111888818i
-0.0551580489956783-0.0647313168988579i
0.0937445142635519-0.127058661020945i
0.253370631162509-0.0472476759871505i
0.322134437064733+0.134679091261602i
0.304078964959005+0.284203873344784i
0.128849358468366+0.359437525325956i
-0.0692143513002421+0.306120027967887i
-0.0732400287051549+0.167203065116856i
-0.00768026234824932+0.0905546486554503i
0.0875774726172656+0.0905604116970228i
0.171925102614375+0.217208338843173i
0.133640932349273+0.361999096736604i
-0.0246971843045238+0.371741519330508i
-0.204937894410326+0.316112354721135i
-0.25948216104252+0.110046908336176i
-0.205907057356067-0.100322370346472i
-0.0220823125488269-0.122970669366271i
0.171021010530138-0.0278710368498277i
0.16231533802421+0.13333392616442i
0.0618995667011547+0.236967015823949i
-0.0938817297246322+0.221053322292944i
-0.175182112691784+0.117196518773477i
-0.131228991672741-0.051926693074296i
-0.0205149099708757-0.132047390082032i
0.17267813154563-0.0588853313075681i
0.217482115928586+0.0867981548888557i
0.149096959056776+0.220018530592735i
0.00725041354001665+0.239696745408682i
-0.143245765817988+0.164838851705974i
-0.176136117622897+0.0230059399163138i
-0.0713549443767945-0.117644563548901i
0.124845263792344-0.114606332275977i
0.234714159598527-0.00927315519111429i
0.258605401794211+0.12324906784106i
0.130570188045947+0.248721024948423i
-0.0057751027295136+0.241667736104644i
-0.0536306971816915+0.109783061661394i
0.0117672431325059-0.00158106076233399i
0.14701439849165-0.00394117458507128i
0.236854150857306+0.109420335650918i
0.28783543631176+0.279264004584221i
0.160837434438883+0.431487272378101i
-0.0125488771223367+0.439402777034755i
-0.164924566477919+0.31666334282835i
-0.193560136615225+0.176522972218352i
-0.0740235850297055+0.0359882906990769i
0.0427382440943108+0.0713275149323099i
0.0988801367148799+0.193067516715178i
0.0201358516541029+0.252189117840048i
-0.123588694477395+0.28546284789251i
-0.245122886569793+0.190838274392958i
-0.236283547312821+0.0189997583810043i
-0.127382159212466-0.148657677770715i
0.0426042433269248-0.169271525242401i
0.186935424347525-0.050071919097151i
0.21233595613216+0.133049920791771i
0.0996539011035273+0.276465720607354i
-0.0454151953175606+0.25119179154202i
-0.0881648213950201+0.146351690083615i
-0.0803132449648567-0.0404683204875579i
0.0604897313622702-0.107234179633658i
0.21087369340015+0.00361197527384023i
0.229012774479809+0.153106830901281i
0.127510795539195+0.306329635214735i
-0.0562126685768371+0.311643528400645i
-0.169990285830792+0.195647214679603i
-0.213391713689721+0.0299453227864537i
-0.0823687021775392-0.113937806776245i
0.115385249801847-0.107801243474172i
0.180438328933932+0.00293867099197931i
0.199118060055715+0.153338133313143i
0.0839735363848952+0.23196923086681i
-0.0356104336867355+0.161340919824579i
-0.0830880712074192+0.0722810485133322i
-0.0499117029586763-0.0584481513788535i
0.129761866633596-0.095027642109257i
0.223030271951796+0.0737294868673454i
0.257193555429693+0.228130220707088i
0.184682170129466+0.356427875725249i
-0.0283197554594209+0.374022858012845i
-0.133175224288465+0.263012296261672i
-0.161878772956416+0.100555480843723i
-0.0724398387397204-0.0239730238195219i
0.0900978911383608+0.0277878221565171i
0.156351207473649+0.153308353666252i
0.119153678415709+0.293703835987875i
-0.0463561504788033+0.321431685359347i
-0.211111768800665+0.20178788730986i
-0.215926350833678+0.00991880734924205i
-0.0617256737523263-0.11771039502888i
0.105045695459232-0.0549727660068814i
0.215236721949452+0.0730544408651382i
0.228677571335784+0.199535006921516i
0.079944654524297+0.305292037069634i
-0.111496393998424+0.293123619596236i
-0.168952097482359+0.106557344470071i
-0.0990795506680533+0.0045430152130787i
0.036079095757704-0.0138333921913385i
0.186740088354092+0.0239530352848099i
0.184420547744465+0.229741178026183i
0.068454649450375+0.3111915118642i
-0.102020269670808+0.280199980573337i
-0.233728385034691+0.16833400103976i
-0.172483526972835-0.0363440024264327i
-0.0606029448249246-0.113274496369287i
0.109562953534241-0.0771697656296685i
0.233494377870444+0.0517057311054765i
0.16789869399614+0.181584107926752i
0.0640585307176024+0.248021807909739i
-0.0767435771480517+0.192561006897309i
-0.121227042211529+0.0317992163940222i
0.0192684398074192-0.0518033411153106i
0.140926556152066-0.0838913773912028i
0.234458249916423+0.0463428842233173i
0.217796952245163+0.224290966378027i
0.0812714668523048+0.296195429630363i
-0.0267695525252241+0.294485639616558i
-0.137178560811635+0.152132048376274i
-0.11488106219584+0.033609654587329i
0.00239931250251946-0.00215678840665417i
0.136122009857111+0.0120798898522215i
0.195601500944096+0.128871487672467i
0.0739083107814711+0.260365266797148i
-0.0464074742121703+0.274958209767047i
-0.152648713230323+0.185676323498241i
-0.194341224269811+0.0472918435069494i
-0.0620714150276407-0.071075048809481i
0.121372959378394-0.0544175094245999i
0.205116775900954+0.0755493695295992i
0.193905906612548+0.192261669554855i
0.0790641376524707+0.265022485548383i
-0.0587469018669561+0.226264335884318i
-0.101274863560323+0.10743030339668i
-0.0300637598369869+0.0593039491783875i
0.0710449834381551+0.0217285748539757i
0.157651663768494+0.10111409821032i
0.158932839775153+0.267679164393055i
-0.00630841528028245+0.339259424803876i
-0.161513319833853+0.364184874367194i
-0.229145913063296+0.217194954824594i
-0.223462707300965+0.0186687570878747i
-0.126549953278764-0.0337327607328187i
0.0217649792942661-0.0571966926090559i
0.0707129028384081+0.0486570259332209i
0.0264610253555771+0.173106722318892i
-0.0892820348441094+0.17584836031516i
-0.197217132595522+0.0969559149811721i
-0.170315629340147-0.0936838900911687i
-0.0772014370793309-0.205451847023387i
0.125195779181983-0.192448324522523i
0.283810684632631-0.0540609237945371i
0.282080973697325+0.119244901807726i
0.205677468553936+0.236300907154366i
0.0496921662386201+0.268510186979577i
-0.00768942566622109+0.143433295585936i
0.0318499862709476+0.0272047631423809i
0.124053696954055+0.0389260460887938i
0.237089735963629+0.101437605198241i
0.212124711212573+0.236695248128243i
0.122401195484076+0.381837683583514i
-0.03321639024023+0.367439129024516i
-0.172624908927983+0.221220820055876i
-0.1644531420135+0.0603678113328891i
-0.060496973852692-0.015924061070432i
0.0696384665332474-0.0138075352872205i
0.149791531134837+0.0914608570881379i
0.11751122952983+0.184178142129279i
0.024050571356426+0.217630843169261i
-0.0872853286581798+0.185099966952037i
-0.117630933463218+0.048712062778643i
-0.0215249834932212-0.0495695328177667i
0.0679636747067158-0.0595463932091793i
0.184681293504173+0.0774603091452837i
0.19475653504099+0.257208300364296i
0.0461524415293799+0.331984397413147i
-0.104480656636844+0.293017413821588i
-0.1984357141495+0.165511638048148i
-0.146491544517484+0.0483056582977211i
-0.0254269882365053-0.0231050691893046i
0.0774642551962856+0.00425015506458718i
0.0678323374950489+0.160153260575747i
-0.0424152820444754+0.222655765733166i
-0.150138633866406+0.174045545882194i
-0.227032418689834+0.0923399284784499i
-0.150887291134088-0.0807805470864558i
0.00648275236319036-0.165353279237201i
0.140442945262484-0.151867175935676i
0.265256668752227-0.0372210745396713i
0.250403036214667+0.168892361915218i
0.101423814542685+0.244019889189069i
-0.00120790337103101+0.212025024680908i
-0.0592022178825591+0.128516995570999i
-0.00926839604368813+0.0336516341338841i
0.178452360964049+0.0417566480618308i
0.246416712177598+0.129415788130269i
0.201561166724462+0.273965191181133i
0.0706880765286637+0.372867172748633i
-0.120575651832282+0.350374770351947i
-0.183427075397228+0.243852650487678i
-0.179146661026424+0.0489789362946212i
-0.0901725231393722-0.0356431901265626i
0.0537193776729184-0.00135468002944024i
0.122484283063855+0.0953218609109027i
0.100710059879362+0.213007409478082i
-0.0370847354324585+0.198129283137757i
-0.138363024893791+0.103968135560208i
-0.0790834880829867-0.0328874079470984i
0.051311342379649-0.120814544288103i
0.175046104490299-0.0716803925256743i
0.276900223318507+0.078568536573265i
0.248137871152414+0.213557064399842i
0.105447613387571+0.27929861150491i
0.00741411817136901+0.259248281290898i
-0.0645360294350131+0.170851839265951i
-0.0541608425123464+0.117698313124389i
0.057145666242933+0.0493054376498488i
0.118586224426365+0.090455190230913i
0.113111279627589+0.248469754801215i
-0.0164510573400151+0.282409751002433i
-0.174318092798305+0.24452698671596i
-0.225719710936877+0.128512282440657i
-0.216285371366145-0.0511222908547631i
-0.104834787208982-0.135039213857538i
0.0179389842908414-0.0897497147111177i
0.11860079927727+0.00376766239806027i
0.116086982534312+0.114922126302403i
-0.00232670775198923+0.167576868140646i
-0.0753801305681834+0.044319072876419i
-0.0639234977372759-0.0796707786793039i
0.0447741634475312-0.10911431661801i
0.170794091858266-0.102782894798617i
0.266500316841322+0.0107442254224438i
0.278450996984826+0.214560447375304i
0.116996445446794+0.312601810273238i
-0.0470592212944678+0.275898583100186i
-0.122118492794417+0.206032451987645i
-0.139703765541506+0.0766660468930874i
-0.00727548147343175-0.00767667101967651i
0.131544556047613+0.0669365459096813i
0.130853550687512+0.175546599823094i
0.0714492558410824+0.24631608621486i
-0.0884884654908061+0.266001979152808i
-0.21000929180517+0.173622705609086i
-0.146544256511031-0.00781466936805766i
-0.0333259338905912-0.121876714173405i
0.134693121826326-0.0739385402164686i
0.237705706291297+0.0482206668357675i
0.195609305748545+0.195154483197562i
0.101669298811983+0.26814200132541i
0.00273058561620646+0.225151596606581i
-0.0431167949444893+0.12956137536753i
0.0201186030916471+0.04677983488479i
0.125507487520566+0.0508338288500408i
0.187268610653945+0.150693138986251i
0.183894051048258+0.278655747830995i
0.0357913226735667+0.334711141175441i
-0.14046009250964+0.290073139982045i
-0.230037180512595+0.149913969961617i
-0.223524164928647+0.0158871176370135i
-0.06166772558731-0.0529197210791386i
0.0595256085144334-0.0433471808769797i
0.090220874260414+0.0604808417969535i
0.0626469232732662+0.126835422968958i
-0.0980084490420502+0.107258343860536i
-0.132158024917662+0.0353331625789797i
-0.0665364645478379-0.092680275740847i
0.0383341307893044-0.162932891480953i
0.219044425335953-0.140800795295426i
0.325662715274769+0.00550377167755679i
0.311103564525363+0.18609106913353i
0.124708348409409+0.241926279355998i
0.0131421961444718+0.218713341107675i
-0.00702861830406472+0.139819770447223i
-0.0269159813065036+0.0458428802143222i
0.072585074414998+0.0322377716917335i
0.148054631161966+0.132560282021734i
0.152912134288548+0.238722219565699i
0.0219845995090701+0.31345000295006i
-0.151338599168227+0.299948638673027i
-0.183120517525707+0.139752240829482i
-0.159360796693237-0.0148043749985975i
-0.0522114915197902-0.0922711465905933i
0.0956473671298471-0.0757079043108451i
0.18391673639048+0.0471585592649332i
0.126022424045659+0.177947528428933i
0.00507907081983289+0.189666485545136i
-0.033437623739426+0.135225154637595i
-0.0594668535863593+0.0853356221788216i
0.0396982696753484-0.000439336895575068i
0.141572140784943+0.0114549167278683i
0.179514029673104+0.107907524985809i
0.159698569554133+0.253150345548999i
0.0413903269101851+0.366202927600288i
-0.0482838076598905+0.290032409283766i
-0.139883577360603+0.16393976586919i
-0.0953941689364556+0.0686021664597053i
-0.0323632043484565+0.01842540362537i
0.0263396448353678+0.0191538984686931i
0.0994218119492614+0.133159883185313i
0.00602722624791713+0.242101600516909i
-0.0621739545982586+0.163011486756595i
-0.134556114401451+0.0783129621090821i
-0.127994737179113-0.033604726647445i
0.0260305088982547-0.125455982122616i
0.128349721664375-0.0459091840724292i
0.178247268227526+0.0797735334614787i
0.156734408016147+0.1932314645814i
0.0569617905799948+0.227665634963636i
-0.0583713899924195+0.156022523187637i
-0.0933360754626914+0.0576689015045106i
-0.00212292209505153-0.0312023450208006i
0.125390400267696-0.0437452801699863i
0.189229599634255+0.0692913348734966i
0.190364210979096+0.161899550639651i
0.0787426939732349+0.233492530635047i
-0.0609956196624412+0.227605065618309i
-0.125544408210365+0.0912298073208446i
-0.0620916980663191+0.00154814119752953i
0.0740426948123763-0.0733018095698196i
0.148641214388513-0.00750778225512237i
0.186191357210131+0.119929367158989i
0.136382727438069+0.157788320312694i
0.0152332764743288+0.203368197856759i
-0.0704812972589476+0.116815838481472i
-0.0615313624697149-0.000470926326708545i
0.0045893938841293-0.0559849635058315i
0.108420743202435-0.0495434702731237i
0.187273953962279+0.0836249399533791i
0.17724568854865+0.208539025081466i
0.0529783152908703+0.25181746586985i
-0.0429428871754628+0.22741599695675i
-0.0634709424725686+0.140144587425827i
-0.0577641402070524+0.0531617446623615i
0.0419950845137289+0.0777443243651553i
0.0892010768348392+0.135262700010436i
0.0960267427788555+0.197183913100355i
-0.0128287008750282+0.308160228002902i
-0.158112835408079+0.281890808263096i
-0.190538547068408+0.145473674197802i
-0.193518490290743+0.0517729666084738i
-0.0826179548739363-0.0460408979448697i
0.00924558981429961-0.055275080852473i
0.0716533951313238+0.052816319278446i
0.066393418660174+0.142479836560031i
-0.0542754638900776+0.148744881332482i
-0.0721308983645931+0.0635106257051105i
-0.0268861798254979-0.0292622027928979i
0.0699092003794655-0.0693898823341235i
0.187328824190351-0.0602085685512398i
0.275971160746973+0.0353221906253157i
0.269093527668493+0.163544344889569i
0.135938141155864+0.202901906714304i
0.0195864810245834+0.18459084220738i
-0.0335717782742006+0.146950655052279i
0.0263946438003545+0.0633740621991269i
0.119978936332818+0.0210324255892252i
0.184809809998489+0.111253145085718i
0.159182968085515+0.222901316692125i
0.0682985694918005+0.298575251966571i
-0.048907343713409+0.269769401836211i
-0.159298331983087+0.138496057784881i
-0.0997939044766357+0.0268353421156189i
0.00963500121635083-0.0344386748845402i
0.107515856437315-0.020468843368376i
0.155251140216203+0.0686979527441246i
0.106357904487901+0.158908164215851i
0.0240566340824105+0.173024409501668i
-0.0486346423328841+0.163778384009456i
-0.0624872098089332+0.0783227286652497i
0.00908395635039471-0.00998480431944179i
0.136633880699705-0.00927142496663052i
0.162277833219501+0.0640097959622812i
0.129596336741851+0.205007815430678i
0.0598562271090857+0.251632977429732i
-0.11474821982707+0.243405455492155i
-0.143754566717972+0.158620281200111i
-0.0909921405046048+0.0301328976565855i
-0.083263801440134-0.0145452158551589i
0.0557382579061171-0.0114272315938452i
0.0839252248859161+0.0662463340048292i
-0.000596440503982097+0.153615131479216i
-0.0500680114999651+0.182522173963702i
-0.113671841788218+0.109786772903704i
-0.0970692837482581+0.0104072956058082i
-0.0228113358979921-0.0609431251333821i
0.143786690208048-0.0329551791867732i
0.201108812003048+0.112446547480544i
0.143511594960249+0.219472092921832i
0.0665862831279075+0.224577534526175i
-0.058602571394017+0.169988822154036i
-0.0540691474723113+0.11605066429362i
-0.0257204561589783+0.0477398320258872i
0.0559429768421636+0.0579198364720001i
0.144479953877678+0.0906020593226544i
0.138291430827853+0.173879526346382i
0.0526547714433856+0.268193610306606i
-0.0829204498384654+0.190403595096594i
-0.122296563383925+0.0902889144732711i
-0.0986255614219981+0.00163061715914484i
0.0279907001851607-0.071154929764173i
0.141960879328836-0.0350179216522481i
0.16665332182834+0.077491207033715i
0.170722596750411+0.180390379791641i
0.0214240491745992+0.200737242896155i
-0.0834851472626895+0.125028564147105i
-0.0591208078704719+0.0625394760991689i
-0.0199787713897852+0.00168355747014637i
0.109943818494335-0.0119685547021749i
0.15638332642222+0.0885350183065304i
0.129192818184147+0.182161678807042i
0.0553046964253697+0.20617535473018i
-0.0744977930769756+0.145437771964915i
-0.0912338583059416+0.0922667629318002i
-0.0405228910818548-0.0097395439463018i
0.0505161126802913-0.0622587806559731i
0.146207867986908+0.00541704469754347i
0.16187629041968+0.080318831437977i
0.0884016696492025+0.181618722252058i
-0.0279942307253403+0.192945818882208i
-0.0748476650946168+0.13165730434608i
-0.0164697715869862+0.0594371876030115i
0.0394758393836071+0.0363682850835233i
0.0818402109344891+0.0308151631894497i
0.101589415533787+0.0824734175181921i
0.0486791166097176+0.243425928129994i
-0.0536956764436624+0.266315969493496i
-0.127683838723309+0.146743926088954i
-0.114572934076826+0.0564470984017055i
-0.0810881341026475+0.0132070329951412i
0.0231513885415074+0.0103971729578674i
0.0792942699746681+0.0401356628093732i
0.0566096418112804+0.0716670380517171i
0.0419446807398672+0.155124352931346i
-0.0863062747943644+0.148273484591543i
-0.103620670912353+0.0369554477292948i
-0.00291912592212094-0.025224083321237i
0.0668213373529163-0.0794567522267121i
0.165015600621882-0.0146744128258207i
0.177417662159381+0.12749032123381i
0.116598135252677+0.187668507049219i
0.040444969225768+0.194838509839967i
-0.00875184169976162+0.117813101644532i
-0.00929203853423881+0.0284583643664699i
0.060248365456492+0.0137422311852869i
0.178689125825868+0.0462981513637128i
0.199185075102804+0.115470508560835i
0.148802561503518+0.205109629918851i
0.0538289309058137+0.255091816062659i
-0.0454244467900534+0.194405956405015i
-0.0746547882970941+0.0803088641148905i
-0.0125635060041654+0.011516930321668i
0.0695097228340585+0.0356556635794255i
0.12506965533387+0.110841884173189i
0.113255689668629+0.174111120873874i
0.0348847594688171+0.235714703426435i
-0.0585815059468213+0.248688550784826i
-0.146400954235304+0.130598539646296i
-0.0653787173913423+0.000227541942395441i
0.010517952310929-0.0176268516790897i
0.0220148369329539+0.0103704710551291i
0.0770519132301826+0.0604318292732228i
0.0124042118326578+0.121418649253784i
-0.0325713941971361+0.126305371313728i
-0.07343301958691+0.0567235672662366i
-0.121626491073096-0.0463532185797173i
-0.0224968503314847-0.104313954516239i
0.0914042908883756-0.058317867043111i
0.173279437563677+0.0363624835696193i
0.140486703446216+0.0881381823083163i
0.0766854537970432+0.14302235149345i
0.000787799059757725+0.148235843911893i
-0.0167841580074887+0.0617044663680718i
0.0825219051038503+0.00285460260697104i
0.0888568267022774+0.0134883179110247i
0.142763139979249+0.113563700567791i
0.138703452412275+0.195335813122099i
0.0529552879606123+0.226771467139234i
-0.0242958015800975+0.22166548019904i
-0.105545460072457+0.122164899470823i
-0.0430724321578306+0.0354424613161236i
0.0287957611829086-0.00400810967134019i
0.0512687498212959+0.0587191533604316i
0.0802339378559625+0.148463099429969i
0.0406615065153651+0.184608410774602i
-0.0434141436093926+0.226636469494666i
-0.0928035312598282+0.169278023441623i
-0.0874360433264744+0.0604965693307483i
-0.0366688922033532-0.0146721469109465i
0.058965719693566+0.0294198304599138i
0.105334526570371+0.0981454722570241i
0.0717676427352806+0.132764098934641i
0.0093943704824575+0.218649359303492i
-0.0984911840023662+0.155220247356839i
-0.0911296236531479+0.0655059444993856i
-0.0365500499646959+0.0350906077233402i
0.0201718440817291-0.047324556173007i
0.116909520801666-0.00273260562714729i
0.135118172792924+0.118712521686792i
0.0994049104116562+0.152863305601124i
0.0377527826685923+0.154575394678238i
-0.00238849596686398+0.094091340123997i
-0.00559719439405409+0.0362875662809674i
0.0877216598092457+0.0334887312074625i
0.159524927828494+0.0276979584840471i
0.136520405540104+0.102354418352747i
0.113026280662244+0.186209515386565i
0.0492890698608946+0.222360435390881i
-0.049351754404789+0.18788742908521i
-0.0887017183928435+0.110076484069515i
-0.0105547882951927+0.0546065801753797i
0.0357285621219818+0.0107810103037992i
0.0754301635866294+0.0603657642257904i
0.0536204587920042+0.139911758309377i
-0.0340622255625944+0.109829768400706i
-0.0592472858183639+0.0630090686753538i
-0.102302485383306+0.0345624548656027i
-0.0219839332250239-0.084777039927477i
0.0541054552493669-0.123219928647122i
0.125362433434668-0.0171249218453651i
0.201739158762739+0.0729270690028549i
0.0936198849282242+0.147187309301001i
0.010411760182533+0.128786029257621i
-0.0225607500937285+0.0937957712915892i
-0.00568136206089424+0.0838768879610402i
0.0488382613108758-0.00398810433834785i
0.0754729326996069+0.0232135712806406i
0.139030933201724+0.130987128830414i
0.108907157040288+0.221276627062868i
-0.0307771636402238+0.243932074466877i
-0.0880404592647109+0.155716778531976i
-0.119521373300822+0.0523506219035833i
-0.113871598491059-0.0229118091857436i
0.0195529018067562-0.0501371712259772i
0.0839653747139073+0.0204972531586394i
0.102340800845912+0.126136496354162i
0.0780183307943813+0.145246833646093i
-0.0212481315709403+0.147808156173164i
0.00116429603515498+0.101542092843048i
0.0265669759660139+0.0423573924925671i
0.0437178883461505+0.0216201312196924i
0.155477798198568+0.0763126150927353i
0.19520394086378+0.150469020876672i
0.0881666237673392+0.195908334605837i
-0.0256125433369969+0.217650266959846i
-0.0654250757159777+0.150465712385617i
-0.0679775073931213+0.11436083500089i
-0.0120911298311668+0.052442995113706i
0.0158830283851287+0.0281217078448143i
0.0474437119807497+0.0889760824325857i
0.102221596345032+0.097244460929045i
0.0288090911685142+0.111917787176611i
-0.0460394296228025+0.0827636415488604i
0.00179339037254686+0.0280488217238019i
0.0231009228222916+0.01978196977794i
0.0526891876243382+0.0310944362907001i
0.150075484755524+0.0283068837159589i
0.154590664093788+0.0778324935261742i
0.0885859470888668+0.144850544752825i
0.0353287662424827+0.117455400790136i
-0.0144455458005001+0.0917507621823934i
0.0134272245791234+0.0514743398528715i
0.0807174876128155+0.0316079896101836i
0.0838711161275304+0.0483796446776937i
0.116427470626729+0.0833605846531847i
0.087465836889968+0.141753094759352i
0.00464008382327344+0.133113556773549i
-0.0207834192076077+0.0979521419145411i
-0.0141580536930463+0.0628816438335337i
0.0262572714601737-0.011389912629866i
0.0680608599611066+0.0113070753271921i
0.136480899516943+0.0727499357947865i
0.0948887027282228+0.0956541832482121i
0.0254767746002684+0.173164462609173i
-0.0238578099930442+0.179748475727747i
-0.0514386445824621+0.108647621459054i
-0.000517500431128753+0.0340610611099107i
0.0254504986153738+0.0258923388351052i
0.0813162442247609+0.098116671452847i
0.0558279931096266+0.149868479211411i
0.0248228093157798+0.191535954996231i
-0.029840382046438+0.197009956361427i
-0.0940661476911681+0.141289728606879i
-0.0660405174447717+0.0869254226973944i
-0.0792678611653252+0.0347293095934217i
-0.0196905267772822+0.0106726237849548i
0.0382907050328714+0.0441050469789849i
0.0361908798656462+0.0715296919831162i
-0.0125454973973979+0.102419278402448i
-0.011248402827675+0.0995500308385243i
-0.00186181651176425+0.00861111997918853i
-0.0147292022515208-0.0119975831419746i
0.108362965382471+0.00971787659396935i
0.155975397070559+0.0316411438747235i
0.165097546233732+0.0922495894024298i
0.132812427773951+0.12652098049788i
0.051097519099089+0.15262659174841i
0.0600567346506109+0.121879095941039i
0.0733028491517923+0.105963890028913i
0.0906391733697655+0.0939976517114254i
0.116717157285874+0.113590839387307i
0.11405519700136+0.209996623670988i
0.0799383201837641+0.239025665383993i
0.00201484520501501+0.24845288816045i
-0.052312331424669+0.172927217478301i
-0.0485668560315058+0.0764155068126988i
-0.0228717563911906+0.0524397634210021i
0.0167793019947355+0.0230852242043933i
0.0376505995455649+0.0800268525252277i
0.0440836493455485+0.114302547902223i
-0.00184266430033162+0.102053702560945i
-0.0537644484031182+0.090938989869509i
-0.0661584065941887+0.0293638714715305i
-0.0256499083383403-0.0397289292691089i
0.0623964506590518-0.0389501473918122i
0.136487352784785+0.0062925204569185i
0.168546368567709+0.0330209110086229i
0.0992665031761209+0.131502200485672i
0.0129994348670946+0.114992638858236i
-0.00323389997347013+0.0806925739930384i
0.000200438256496081+0.063252157158591i
0.0343550035264661-0.00471375788999302i
0.0773881719692941+0.054765612824196i
0.100182803605478+0.0938106376392691i
0.0814863346349986+0.142401409654119i
-0.00303506456659195+0.16058166249784i
-0.0581200078117468+0.135061400854353i
-0.0686577317172376+0.0836286408866486i
-0.0338733145448758+0.0321657854990442i
0.00242869306377411+0.0193462266077108i
0.0300443769526931+0.0313911385982444i
0.0752732188856752+0.110179039377757i
0.0267564689283963+0.0940431656104901i
0.00744894645592819+0.107413671574643i
0.0237867000934069+0.0821074945111788i
0.00494191733375765+0.00649961972356486i
0.0604422044873009+0.0525342480358254i
0.0989669321763343+0.0994364845146862i
0.0747634464664377+0.148702185491179i
0.0423707097375512+0.177253088901705i
0.00808401612406068+0.176718809324653i
-0.0221918847929489+0.129522233344682i
-0.0197385410913592+0.0872919154083299i
0.00562723867702913+0.0966291309044443i
0.0339469697347069+0.096569710860691i
0.0157220497151733+0.125546514443759i
-0.0235201352112721+0.131392155461661i
-0.029566734544809+0.105418456151569i
-0.0383254836028333+0.0914247864592589i
-0.0261208732164827+0.01991417060856i
-0.000103621176169062-0.0417314060194861i
0.0858756458762777-0.0169056127202082i
0.126009277014638+0.0564668384971957i
0.126725875307324+0.0922084971594018i
0.138955368673992+0.0584882179965338i
0.0484981976768162+0.106669190168754i
0.0717583701508308+0.113698536333385i
0.112874176133822+0.0183479244669953i
0.0943165841294663+0.0244408460374355i
0.150281184804161+0.0820651544798391i
0.117270458653625+0.148844927064548i
0.0771309552277359+0.187025664932709i
0.0317559579291658+0.205439736426979i
-0.0446695649102941+0.170310798276907i
-0.0683351115740619+0.0952167556457462i
-0.0352466905323233+0.052310841543111i
0.0100054935386087+0.0529325898765675i
0.0102277416964886+0.0758836216597897i
0.0149386201353629+0.0443837108284058i
-0.0364942581932755+0.0666519823460419i
-0.0561128066288531+0.0652042024850601i
-0.0168133968359999+0.00940904677661773i
-0.00417130406706014-0.00947456958504227i
0.0278841904460708-0.0116886388397194i
0.088759233036031+0.0331309693299861i
0.0973376141120692+0.100114286744785i
0.0561414404748371+0.142716357974635i
0.0293253530882649+0.138383430086877i
0.00535053319544146+0.113819323664337i
-0.00306187346746197+0.0827231202882665i
0.00661110278977004+0.0757917254726513i
0.0253944933986274+0.0982487255416067i
0.0265105986448556+0.144493395049145i
0.0121209378335067+0.166315481505531i
-0.035794551030441+0.105379129942011i
-0.0553023376236072+0.0561377908156533i
-0.0279499663703251+0.0382425611436779i
-0.0132151498821159+0.0169081327468951i
0.0197623830985471+0.00997172754207457i
0.0448198051054388+0.0452967195102909i
0.0548567222543133+0.0899309892163695i
0.0628029602812788+0.102947304174133i
0.0306498261146828+0.0684344008189951i
0.0113272087884676+0.0404422434719355i
0.0462900720637078+0.0754819765007496i
0.088326131020936+0.0661024942413124i
0.110556682571191+0.0944535294334059i
0.11186163693738+0.186690319885886i
0.0613976740578399+0.214424968726852i
-0.0124313540594179+0.212149298624183i
-0.0164114389863881+0.179342097009834i
-0.0567340183933896+0.118705530145159i
-0.053101915755641+0.0719926333209806i
0.0260556550215154+0.0844598726772402i
0.0247010864232596+0.125080830960798i
-0.0213916460411162+0.102161440066266i
-0.0731120756427877+0.0872207110305533i
-0.100340521536259+0.0635990430559971i
-0.109916889709314+0.0127489867521535i
-0.0233285293164414-0.0225767311903381i
0.0637946693641045-0.0710871229549013i
0.0677991566505617-0.0365208183009052i
0.102607693418109-0.0197040948866901i
0.111531078737368-0.0219887282623295i
0.0958921640393734+0.00973376278424595i
0.0649472485085098+0.0191764400825878i
0.0588728845059426+0.0364021427560221i
0.109099921919773+0.0535929694268926i
0.127956619289601+0.0640832868527997i
0.135287466498959+0.0887675387715781i
0.0884324395146136+0.149767215626708i
0.0364294773165399+0.121875967360648i
0.017110650597554+0.109998651907454i
0.02300243281846+0.118991222727776i
0.0266297552171995+0.0853545102883043i
-0.000405352416020904+0.0933579078867402i
0.0269979846182504+0.0896334801162928i
0.00410972776896357+0.126924802696418i
-0.0160345019299043+0.139522672133718i
-0.0508207173094124+0.0793810858521412i
-0.0742030649220589+0.0492990942471184i
-0.0114428866594099+0.0423657980017643i
0.0144409279624101+0.0215204712385094i
0.0225749789722318+0.0560094980861326i
0.00444621926490496+0.0761872658694043i
0.0129154958248694+0.0539821512704251i
-0.0124897009736837+0.0439276707557801i
-0.014238869999149+0.019923438131305i
0.0347966243783849+0.026951328672682i
0.0445213616642909+0.0282256815821283i
0.0691488990360098+0.0465010306019826i
0.0427926361455657+0.0737237492256743i
0.0424214386965516+0.0959084613280871i
0.0432499660783074+0.106651223384858i
0.0213455157208807+0.099946865981771i
0.0636567588126778+0.0889744270073612i
0.0504534299490824+0.0433955306512721i
0.0553175611596524+0.0325228825686159i
0.0939450086948415+0.0659650072512326i
0.0700722672121212+0.1082055311151i
0.062672812919281+0.123487129111405i
0.0476170618820367+0.127504793054243i
0.0295865688126417+0.0977769649258929i
0.0331135244131269+0.0434775747200568i
0.0553036091642832+0.0779668278286923i
0.0619870192533218+0.10003410385445i
0.0367460604010662+0.0966960597066228i
0.0101713797234467+0.0919955289671584i
0.0175379012232054+0.0812718874229399i
0.0383721610992677+0.0823516409270918i
0.0221632966010573+0.0527907697570235i
0.0101717424084237+0.0572189015826681i
0.0325332343408513+0.0533311625634958i
0.0582319532609197+0.0557717158047418i
0.00981067541900254+0.0913881498823923i
0.0159368313611871+0.0683279452702524i
0.0270436190064974+0.0697409928213628i
0.0107109200356021+0.100246850378482i
0.0541503837515195+0.0483258304217451i
-0.00242277934327588+0.0265102387977163i
-0.0280731806339021+0.047127358346622i
-0.0162457125426118+0.0135461546952222i
-0.00945256408607919-0.00109973967919827i
0.0235811669071615+0.0370136544140389i
0.00163141506277631+0.0294540334699318i
0.0276755663027023+0.00500962534339935i
0.0414154310016412+0.0294695049734648i
0.05355476557138+0.0196643924425806i
0.0728764811284663+0.0441779474899766i
0.0642047351795435+0.0780939331929151i
0.0773574904079506+0.0865952855470112i
0.0500714512833382+0.105958810055111i
0.0659110665026337+0.0805134192778051i
0.0458583357666123+0.0920370267965013i
0.0424000471904129+0.0937799064401591i
0.0877434003209883+0.100401469919005i
0.0219891150116838+0.162122801436769i
0.00627389651810612+0.18262976536379i
-0.0162718530103098+0.129347354218516i
-0.0669445491072878+0.0827142082260583i
-0.0498058595266479+0.0828821955325952i
-0.0155098400425026+0.0646248350969408i
0.0130820659995354+0.0723625033044381i
-0.0220845431425564+0.0675742163134175i
-0.0123145260391065+0.0433010444539535i
0.0249961652437425+0.0718919604392925i
-0.00642228817254282+0.0684835442061987i
0.010490491377784+0.0366394538209528i
0.0473404947309536+0.0385383712643103i
0.0780834871778855+0.0591172125909959i
0.0993595998550115+0.062862543180466i
0.0789966725048456+0.0572848851819385i
0.0794954730212104+0.0917853534065821i
0.0644736600500954+0.0775632425984141i
0.0446100583535037+0.0445664942625186i
0.0838625020440296+0.0770914949916173i
0.0817254944583777+0.0773903470789001i
0.0536180777758146+0.0885262250059577i
0.0287584428822837+0.10192766872495i
0.0197777250514061+0.07996075795921i
0.0401515100747118+0.0584042003724988i
0.040743494118644+0.031446561502814i
0.0502178057914847+0.0321677520539481i
0.0391521791564012+0.0228089785687777i
0.0623276132018577+0.0392181036467601i
0.0888683573317389+0.0597738015410796i
0.0529577197536105+0.057505677530591i
0.0480071418016714+0.0603238514459866i
0.0453021568563555+0.0860193184840327i
0.0328778905437435+0.0838116967679638i
0.0812065722405131+0.0500796997582217i
0.0670742826389314+0.0891663435765957i
0.0267102102114752+0.123628457716356i
0.0366085966135316+0.128902011253643i
-0.0125441350375029+0.0761970369689662i
-0.0423388371297468+0.0663548665744388i
-0.0211705048430614+0.0983206383809755i
-0.00298480654164089+0.0763363816775505i
0.00833876088810826+0.0788800198287905i
0.0178967586754509+0.0639665282090283i
-0.0104034330335731+0.0646263044980198i
0.00168449597284685+0.0679413415344331i
0.0218637470139567+0.0385430041503137i
-0.0119589478677978+0.034817971987129i
0.02863415642992+0.0354967484883059i
0.0310224593416336+0.000238558922373464i
0.0513131944609574+0.00147458870298124i
0.0837018699275075+0.0344544645095106i
0.0598792248660689+0.0380635200380452i
0.104447527639124+0.0840700030742446i
0.0891181850318742+0.105057339404171i
0.0894648981804966+0.10069491414689i
0.0854190651359945+0.112893817989554i
0.0602812513016718+0.0951541959027413i
0.0856448272055992+0.119239663363394i
0.071065589922836+0.124527457641454i
0.0984062808153593+0.0979202496592335i
0.0881165099041658+0.137220376027424i
0.0615339483929389+0.172618270221728i
0.050362563193869+0.15001068434578i
0.0339594186387803+0.154376632401937i
0.0429912664636268+0.159179358293066i
0.0305548575966647+0.0971712691463028i
-0.00586843419712154+0.0851405523428916i
-0.029741180404633+0.113215860551997i
-0.0338208936838778+0.0646692616226786i
-0.0642251811324796+0.033888987831085i
-0.0698602079492749+0.0370782587767245i
-0.0361981432175546+0.00660505364526032i
0.00305051541207891+0.000811907245997306i
0.0119808225453233-0.0221235470855094i
0.0275077183301519-0.0125785576760065i
0.0516198565985166-0.00286323314010109i
0.0726565429586647-0.0321432034987403i
0.0749275127052982+0.00715449117971145i
0.096731475081627+0.0265730195534684i
0.136581228456089+0.0385574316378375i
0.105473135555633+0.0318033745501042i
0.118839499808629+0.0475484779876159i
0.104647578246638+0.108218401075077i
0.065652363432301+0.104449393875624i
0.0825932167021429+0.120493891483224i
0.0516303734717118+0.132815577689991i
0.00867248954665062+0.130906474558005i
0.0197094535752167+0.139005497422398i
0.0232048818403787+0.107209055702786i
-0.0175750773455225+0.086292942221634i
-0.00562279995008252+0.0946280936912289i
1.19567160808224e-05+0.0977918905478382i
-0.0256724792917542+0.0852583755359323i
-0.00730162924694517+0.0545547034167368i
-0.00435107815996185+0.0318765288328393i
0.00376006287020239+0.0335710598767947i
0.0182953899820593+0.0318718303225113i
0.0153327909355218+0.0725429779338452i
0.0461878926694433+0.0862336834021031i
0.0204960122852084+0.0625655724247607i
0.0190001514108199+0.0777097492337222i
0.0464575532242684+0.0742072713062741i
0.0219781784754958+0.0729658837658867i
0.0310408818674683+0.0670483071820989i
0.0269894277123057+0.0502684733926514i
0.0862022076992697+0.0723815286880506i
0.076206379723244+0.128303404310734i
0.0185285736993057+0.0855070895278629i
0.0567729428517221+0.0573719751507389i
0.0433100065631475+0.0847663692032982i
0.0472878542736977+0.0514004005735634i
0.0534220889355453+0.0716431351409497i
0.0735246033240269+0.0971131256867777i
0.0844244630584965+0.0950354326062248i
0.059766095865983+0.094454972347063i
0.0629602585242027+0.117486462030845i
0.0287273330346599+0.12827474279909i
0.0388089466238038+0.10518257912839i
0.0434890276226369+0.110231269359536i
0.0383482596410765+0.130840261027798i
0.0625849048717905+0.124634653769281i
0.0290029225975914+0.114234513244824i
-0.00952423608788822+0.0937414994540866i
-0.0182844194713997+0.0935432165419942i
-0.0245708224068303+0.0791092360025316i
0.0313721486622711+0.0216671610543151i
0.0243293465755013+0.0589379710333638i
-0.0310126636731828+0.0513615884659232i
0.0269780571085625+0.0120903721022579i
0.00052382882546449+0.0338072370061454i
-0.000309439225251798+0.0510000431465779i
0.0485432757435377+0.038235301970958i
0.01389811660189+0.0288896631435265i
0.0225016469660833+0.0430659315424261i
0.0749269102849242+0.0176084068148611i
0.0650501386389515+0.0469606409980954i
0.0508463640271117+0.0734762867491974i
0.0685687115851219+0.079963560249356i
0.0397828084719661+0.0797045436109167i
0.0740637920493007+0.0515757871698737i
0.0873606166870153+0.0725033390223357i
0.0502138161274457+0.0644949763726415i
0.091565181813341+0.0647104601921529i
0.0667072434638272+0.112736810310496i
-0.00755152869031147+0.116711018387541i
-0.00601234964628172+0.120115334340967i
-0.0074434856848554+0.115330453491214i
0.015496113671977+0.0889045093163679i
0.0112827842290678+0.119619422386556i
0.00942109269489283+0.141438271728586i
0.00879851841190954+0.150906239629293i
-0.0449185932689489+0.162369359875973i
-0.0292927932113934+0.127985986072791i
-0.0712410178311248+0.0645001261115806i
-0.0877047001007374+0.00835697114223311i
-0.00100343665329995+0.00809285907844288i
0.0333194854449014+0.0166506306616555i
0.0368237718620718+0.00228893881779949i
0.0241270949425978+0.015755554023786i
0.0672694336896746+0.0154823007782831i
0.086155109797515+0.00152176484518048i
0.0525703874968496+0.016720984144802i
0.112798377483589+0.0402703656519623i
0.112473578123266+0.0431513961769937i
0.111888925638526+0.0746549565101232i
0.163630567951939+0.145278778739473i
0.107509757246861+0.14927087689819i
0.0516476978161487+0.144205753842034i
0.0229578338153309+0.142828961341867i
0.0130799121693846+0.125110839702255i
0.0426327029477917+0.112771514479928i
0.0192075785779926+0.0990987724481744i
-0.0158027253997986+0.0949124702898494i
-0.0167875466100107+0.0707260884220727i
-0.0351096961018131+0.0626555952444684i
-0.047834340699311+0.00220957250040593i
-0.0174093845183501-0.0434501644146152i
0.0136080409348646-0.00984312495495206i
0.0553449977950116-0.0125455078842515i
0.0718224663866839+0.0124228755301962i
0.0496100583021584+0.0500779241342866i
0.0552449391605052+0.0555785669544428i
0.0329579927274037+0.0375422083755109i
0.0438220880813059+0.0263779079316094i
0.0998134737289901+0.0636478505490218i
0.0903405677784028+0.105088298216214i
0.0735075883692112+0.120698827240657i
0.0437644570682583+0.133777401712362i
0.00301927052107389+0.127720833536498i
-0.0240326518907785+0.120541747248309i
-0.0572825839015784+0.0877100104456124i
-0.0127125488838318+0.0422001245832951i
0.0137630387560612+0.0668971351699063i
-0.0227811325807926+0.0672366538230033i
0.0104177522843287+0.0541922842344409i
0.00371655674513545+0.0501069106597542i
-0.0306915864700421+0.0700824032608621i
-0.00199251393192262+0.0607299535876303i
0.00365704952264295-0.00440886077126547i
0.0442832055129928+0.0139420577645062i
0.0969388390852865+0.0521765813072866i
0.094515986537308+0.069352900356754i
0.0737208819852596+0.118277410690673i
0.0474071300700766+0.148545700887225i
-0.013627171859172+0.0870321233668308i
-0.00917280023776255+0.0553935363989178i
0.0347471180146678+0.0667433321737611i
0.0368507131483806+0.0448832441564617i
0.0464026189227535+0.0869143723978848i
0.0345573577653345+0.0931718185040055i
0.0253146755582408+0.071632358195328i
0.00846765904620694+0.100868421246959i
0.0263541222346765+0.0863268107160859i
0.0414154831748799+0.064130316990361i
0.0679032282008941+0.045450557712997i
0.0989006688821518+0.0449589423172242i
0.0723983113838731+0.109282515149387i
0.0478083386563437+0.108991984015373i
-0.000812972968141279+0.0774653014284442i
-0.0213554869695782+0.0845717346074164i
0.0175138039958166+0.0274120629255988i
0.0341901709115704+0.0158613405560552i
0.00147741191870753+0.0517052913494639i
0.0224292505383679+0.0485005657491339i
0.0380500586637597+0.0680070198856115i
-0.0183718717337981+0.0450524698784607i
-0.0261244823594849+0.0218754858384867i
0.0173819514002645-0.00616263624432486i
0.0562338316452549-0.0288336137710917i
0.0778333436301838+0.0169429621875828i
0.0834574668466219+0.0428022860805195i
0.086967659515502+0.0886727667925339i
0.069887070881095+0.0936361687058463i
0.0111745411293276+0.052870372843702i
0.0183301187643261+0.0497049802982301i
0.0617075593324129+0.0381547323793755i
0.0452648984691617+0.0451366396934699i
0.0468692788906877+0.0735127156313081i
0.0324428576508043+0.10075656229595i
0.00553149720499649+0.100386505464401i
-0.0222712889904251+0.0875676913752322i
-0.0408252363434449+0.0873784492924333i
-0.0318857438686823+0.0333782103357862i
-0.0176994667014862+0.00899364178690907i
0.0257536425182624+0.0426018724436886i
0.0661538257982148+0.0614258200972223i
0.0738514932325855+0.074434358646511i
0.0314395951325936+0.0857005805333957i
0.0393680874283827+0.0663469762531927i
0.0277653640000345+0.0331441421516369i
0.0100298414588503+0.0663419593274599i
0.0792602116137444+0.0665134501907182i
0.0621371592167479+0.0607798981461422i
0.0265903479642811+0.103361480365083i
0.0480135366961797+0.109260444612317i
-0.00579455736182747+0.0724443503924109i
-0.011111646171686+0.0400027058271991i
0.0210347815370521+0.0295911587234555i
0.0167722643095908-0.0182282888050674i
0.0625163483315293+0.00980816029039093i
0.0682569237572375+0.0722466598176954i
0.0638862904902923+0.0530468675085827i
0.0420041503280052+0.0389748632623921i
0.0370553987448174+0.0519802110430169i
0.063559369517865+0.0298374357568952i
0.0816109360668864+0.00449867602827079i
0.148894776284774+0.0538135612330077i
0.121320196595182+0.08690549499336i
0.0811888614638049+0.106640445433406i
0.0941372817066256+0.133352913235816i
0.000741516999816436+0.123186482203373i
0.00086819883641561+0.111180934011234i
0.0521656081138786+0.0612305709311532i
0.0239769926422299+0.0390440015204985i
0.0509906779738109+0.0492302525319007i
0.0341246407610564+0.0734739339222499i
-0.00275358906502543+0.0904471435533761i
-0.0423181783667942+0.0256246542885064i
-0.0658508010745953-0.00876109380077374i
-0.0169477451354645-0.042877417431952i
0.069928173657009-0.0630164466307947i
0.128927089704044-0.0257556289579105i
0.110479333768868+0.00611452236186305i
0.107120046013085+0.0391260764146803i
0.0471289660354655+0.0512549828520096i
0.0174050495124128+0.0605064885936328i
0.0389695704291953+0.0532654504145853i
0.0750912839254762+0.000713048663280935i
0.14937591129088+0.0105869827458661i
0.090156321841724+0.0829605623809076i
0.0711800312934468+0.133145073424307i
0.0462509223026268+0.151278954301061i
-0.0370866262706711+0.113789658311061i
-0.0300426210365948+0.0573278426272857i
-0.00267118179571725+0.028980618482294i
0.0351661406092993+0.0311499667419049i
0.0251419707675139+0.074776336705643i
0.0370781088734906+0.124298933870603i
-0.0170524055004201+0.119003624433069i
-0.0579438211670944+0.088973746145742i
-0.0122858281626956+0.0615979361725133i
-0.0167116382237463+0.0441333595945358i
0.0193447974466625+0.0130130851519578i
0.0536633090955984+0.0168555849369223i
0.0587206333212572+0.0735096303184103i
0.0354015037653461+0.0979258311687532i
0.0366477905227393+0.0665581744478675i
0.025569166649363-0.0133464272136919i
0.0112122204331097+0.00940986531206641i
0.0804054274928835+0.0111159296907902i
0.107624132701933-0.0207975505885891i
0.119512875527306+0.0437479140571052i
0.150207746352218+0.0704026860361656i
0.0954368497562251+0.10639165400598i
0.0274604805676446+0.0884732481649702i
0.0691126646920062+0.0685493399340128i
0.0869543348978875+0.0648475694187067i
0.0668909608891845+0.069699667496008i
0.112472394200436+0.110433492033481i
0.0553920507343126+0.106564704666497i
0.000538554080425521+0.130013015524354i
-0.00597422856387306+0.136616136755802i
-0.0548046263127911+0.09597046635164i
-0.0344805794937629+0.0189123854110218i
-0.0104677666957954-0.026495280625001i
0.0586141320653064-0.0246813589779105i
0.100166101618893+0.0242010402875464i
0.045982194783977+0.0543821885224711i
0.0136420741400102+0.0271488927962218i
0.000798525829439118+0.0415350665065656i
0.0257563875422267-0.00279808414320467i
0.0517011050266961-0.0427801194470322i
0.100948326096671-0.00199640592885811i
0.116940268089998+0.0251149044105111i
0.108800372839611+0.0746146752962358i
0.0887296721331826+0.104730965173891i
0.0057988170953156+0.112551898853565i
-0.0166715277901393+0.0978672261623958i
-0.00825607304765862+0.0330622817950717i
0.0437850957092814+0.0199516954513253i
0.0475647346955195+0.0454736440245218i
0.0265660742687787+0.075166533317709i
0.0173003789030646+0.104261643034649i
-0.0361570194263678+0.0725793827044989i
-0.0582823149185752+0.0539150687451404i
-0.0388442917333828+0.0205886613703403i
0.0190424529217321-0.0383480476427408i
0.0345393756810004-0.00183460601031082i
0.111900377533649+0.0521564597514373i
0.134042918171211+0.104441597171183i
0.0450618119998493+0.110834182963282i
0.00844636802269134+0.0910067782138385i
-0.0119115856746027+0.0749535149591472i
0.0287737491671013+0.0474254713834595i
0.099149117173734+0.0437538073289896i
0.10542365322814+0.0808929371435108i
0.0817516699898792+0.136896397393766i
0.00571346003433886+0.152383280412493i
-0.0545572393145834+0.123252900937776i
-0.0443741742802609+0.021310833104321i
-0.0209557639965013-0.026590330632068i
0.0503995033923852-0.0162022845833686i
0.0811975486657913+0.0195804877683899i
0.103462639702532+0.0667333365236385i
0.0996282841232536+0.0737247306575697i
0.0432524748243379+0.0882447327927696i
0.0167114478730783+0.0634436023841399i
0.023644788728938+0.0201267920061671i
0.0914071879566545+0.0135587409323196i
0.150052832698382+0.0549082371062571i
0.131260988835437+0.0920886259625636i
0.10405681657388+0.12752659288815i
0.0339153484138566+0.161312107040607i
-0.0625063052538945+0.113026498244428i
-0.0112955091532202+0.0612181185994029i
0.0118681984941219+0.0313350760920014i
0.017810856728316+0.0107181426036075i
0.0645243194758705+0.0231307270247737i
0.00367100101511994+0.0622730348846968i
-0.0466737938318364+0.100684152327894i
-0.0295931083464536+0.0910493067436717i
-0.0166042454431873+0.043094400835926i
-0.0180265755906226-0.0163259017975093i
0.0348409414137384-0.0253004235410738i
0.0941510224926262+0.014709499431385i
0.0970970566866964+0.0531940750907795i
0.0499840340433306+0.0560384172027604i
0.0281652654666826+0.0687134896261915i
0.0170487376430815+0.102053554752514i
-0.0164479471619638+0.0383937114951982i
0.014369585939445-0.00461392906781393i
0.0570751357210735+0.051939794618128i
0.0783070068042571+0.0710617627031618i
0.063841872064962+0.0890862236429456i
-0.00955629302582265+0.119919182995142i
-0.0470565546851856+0.0685827813309872i
-0.0365451271538068-0.00435378612847731i
-0.00836955274219176-0.00171446787086881i
0.0665346762299268+0.0191466420605171i
0.0929723539457848+0.033762869175232i
0.114531895171014+0.0828303592330611i
0.0975828684772707+0.13994098814557i
0.0264172973519194+0.136137127571663i
0.0178733882635811+0.0833627300749426i
0.0147107996815049+0.0150399188505205i
0.0248058518645151-0.00638796176096158i
0.064294117305255+0.0549577535550221i
0.0775027711756202+0.118578723228513i
0.0534123683977995+0.147525830207491i
0.00890125940713598+0.130648475848069i
-0.0438188770090329+0.0784939933714237i
-0.0519654605463324-0.011467497243795i
-0.0084989696436923+0.00151435365241753i
0.0403139531287117+0.0163610434249702i
0.096967035581136+0.023205299308743i
0.121780725877353+0.0813731767509013i
0.0641300468853407+0.0847827060990046i
0.0205143711152035+0.117517991327698i
-0.00741068000951068+0.0455747950805518i
0.0281457128997036-0.00828694779761163i
0.0685681048008462+0.00731403105830421i
0.107174566156887+0.0518097575949098i
0.124903201666588+0.10433795168976i
0.0225180029272122+0.11034580918046i
0.011731488124001+0.109978160753692i
-0.0535227434124258+0.0559339139142851i
-0.0691827290740549+0.00656748885370803i
0.0210512855539158-0.0291301991968997i
0.0212967878525988-0.00878712330317214i
0.0879677049951344+0.0392138649553225i
0.0697672570007923+0.0779193106956999i
-0.00408485809657768+0.0624935682344478i
0.00267092296731594+0.0070648991034355i
0.00945719948478093-0.0376209813541057i
0.0438800674537759-0.0455469928331049i
0.110672389978025-0.0326657264752607i
0.161962423161588+0.0123810269965961i
0.132940819192299+0.0942445695878883i
0.0556145100325362+0.132236668541729i
0.00436030306280665+0.138437309189027i
-0.015617390256071+0.0907518563176159i
-0.00269760367555953+0.0440286372023837i
0.08440257101333+0.0248851449340716i
0.123089807895494+0.0756793198408765i
0.0592713973311765+0.146159795197636i
0.0110950535659725+0.155161458053799i
-0.067388055399063+0.134779608682729i
-0.102374889244213+0.0549670896146776i
-0.0686819251044931-0.00376345532745551i
0.00322234037129857-0.0168501164874949i
0.0418483271831827-0.00553703454554548i
0.036246995393149+0.0344671745077901i
0.0728068721047985+0.0875960510957919i
0.0277123653677012+0.112959370689016i
-0.0262135071422357+0.0658752665492812i
-0.0245935111272185-0.00998445072662991i
0.016312315497989-0.0477674205602353i
0.0888968123719329-0.0166475278993787i
0.120564062132112+0.0244400557229682i
0.0991701907733431+0.079606198120084i
0.0594461856036179+0.120079982872418i
0.0411897606672047+0.11274085526654i
0.022479894467272+0.0625842240351078i
0.0109172022521503+0.0202845792117485i
0.0488503868735395+0.0346984672696154i
0.0686808206504785+0.0810469469966351i
0.0651774062726886+0.114264042460774i
0.0622761200400873+0.120753023052804i
-0.0246771265981297+0.107348361255506i
-0.0718475578181955+0.0628546398003434i
-0.0531385604039039+0.0349228828369732i
-0.00770480322566152-0.026886600624145i
0.0553017291148198-0.0690193500371827i
0.0528470322783668-0.0323891308165244i
0.0585372460406392+0.0569728090936185i
0.0282907889880224+0.0776944754196233i
-0.0196301403943324+0.0168816202383119i
0.00351705029464964-0.0261320221826361i
0.0482100658490797-0.0400935093413551i
0.0653690661818404+0.0119816924415507i
0.100111931498563+0.0300843751484414i
0.114088945701895+0.0517429947809976i
0.0464349418127267+0.122172570743945i
0.0107846626228937+0.133227558089654i
-0.0135904680731357+0.0458729434070739i
-0.0213048926261951-0.0173927197736786i
0.0309458616417682-0.00584112363495343i
0.0737834541192632+0.0233294121512278i
0.0583517094177352+0.101561710485652i
0.0416677658893908+0.114545211721946i
-0.00413879995667912+0.109849262343296i
-0.0720542902642654+0.0899463623862232i
-0.0532357306636685+0.0233091012946034i
0.0130374371324084-0.0273922182970996i
0.0529922119159635-0.0706603558633657i
0.0970353893965506+0.0206283128244697i
0.11885588038716+0.0916949784626616i
0.0634715197309054+0.121750836246108i
0.0154586296313111+0.105258980150736i
-0.0294210434214165+0.0484824974689923i
0.00988506608263375+0.044210398015473i
0.0688863417081736+0.0258677130281275i
0.0822808038712818+0.0804685864325625i
0.089708225445577+0.12287704390499i
0.0453300887845881+0.167674899261328i
-0.00300285768645079+0.15693620150669i
-0.0688253571125271+0.0668971959664232i
-0.074091926972042+0.0335191083514984i
-0.0249098140715864-0.00447327868875884i
0.0268723807237659-0.0297700918428973i
0.0508619540076968+0.00399271290056274i
0.0535896409023553+0.0496083475893441i
0.0301168288616267+0.0290818487839535i
-0.0498371169500309-0.0325823606974407i
-0.0146370938729299-0.0489796837056377i
0.0657486332483904-0.0729986499524397i
0.126452473028368-0.100302547977356i
0.186630898675098-0.0190937446877634i
0.175480481209315+0.0763072597455943i
0.137132006251151+0.117015153047968i
0.0692348702235536+0.128407972773685i
0.0766447700302481+0.0741098371597421i
0.0849919695011036+0.0300550668622833i
0.0478333080169062+0.0728265970812059i
0.0858917264158627+0.11245115851312i
0.0630356755261327+0.162481026772033i
0.0298505984651604+0.184284462321267i
-0.0546338937408664+0.173404850678335i
-0.13794611403734+0.118924890386756i
-0.0926962563331505+0.00658632543167981i
-0.0459590176818536-0.0249376916421108i
0.0399846417848132-0.03418234301436i
0.0542080533250063-0.0109419177532667i
0.0162837285770565+0.0546474650302092i
-0.0136411554313366+0.0692602171540642i
-0.00865516059684211+0.0369301561844293i
0.00243454979083963-0.00346439020490929i
0.00875348140662241-0.0485469354487435i
0.106808142672491-0.0358514207792699i
0.129270724499442+0.022577906707927i
0.114017786462352+0.100165728562805i
0.0852217806333419+0.156852918118779i
-0.00943520739188833+0.103960033152926i
-0.0577326343287959+0.0620008405193615i
-0.0196341626890813+0.0185589816423932i
0.0226779142715324+0.000208198371756472i
0.0481961502728815+0.0390624611760406i
0.0741147838391401+0.0769716044963249i
0.0263874551515764+0.128155150732939i
-0.0564509499906103+0.0642447225846951i
-0.0449629941684154+0.00259886172477047i
-0.02681731378735-0.0181704517614204i
-0.0156302006070748-0.07935019456124i
0.0863960227784526-0.0412345014576466i
0.118088463963623+0.0386729630718788i
0.110778534009296+0.094543634772121i
0.0999873951048713+0.126718339638107i
0.0204675774052569+0.0908512214171781i
0.00404564342456594+0.0378987661651702i
0.0309810962335173-0.00359983214375633i
0.0795007488626434+0.0241699950370138i
0.101174862747989+0.0858357730713381i
0.0633886638174936+0.110842526392465i
0.0466691557566367+0.122799067870469i
-0.0242596495320581+0.109050514523467i
-0.081268682724918+0.0844007734128377i
-0.0528194535308574-0.0141642053603537i
-0.0129363553650635-0.0453409250745498i
0.0342919754836575+0.0359698420876703i
0.0406378795271677+0.0688070970333386i
0.0282866778048373+0.0902654947016616i
0.00301769961625485+0.0575734762253221i
-0.0445868053998842+0.006086913175746i
-0.0107124865209252-0.0215506762721894i
0.0459062897749184-0.0697478869674644i
0.113113807968384-0.0386332405221699i
0.160500045801454+0.0206789069405705i
0.117587605427962+0.0451652688064746i
0.063340595908172+0.102924173024698i
0.0184256282836683+0.114616384867434i
-0.0176635344351835+0.0742840344425358i
-0.0211437398993148+0.0203293797903552i
0.0544454102087755+0.0284351569159105i
0.100248615063358+0.0594651358050115i
0.0763819543478129+0.0929269250156807i
0.0231474966478805+0.164568329505509i
-0.0487691772611669+0.113822074135793i
-0.0534958805383275+0.0677733155188903i
-0.0480672480819315+0.00673566302526619i
-0.0230975123942043-0.0369633653936182i
0.0681647214525771-0.0172176236531334i
0.0702529141063184-0.00336016579966717i
0.0328371876520462+0.0797476026307089i
0.00678938185026101+0.086512433294414i
-0.0758379361053876+0.0649719234141904i
-0.0327707437117819-0.00724932586056609i
0.0448470972823471-0.0725319217961138i
0.083678927957555-0.0408178480340237i
0.14744298131693-0.00925154832498443i
0.0985752793360023+0.0869195557481112i
0.0366999807279022+0.127234488646385i
0.00702940422535674+0.100395553589498i
0.000188995900087892+0.0673207305668716i
0.0526316316841257+0.0102293011671224i
0.0654368250837238+0.00769896026868995i
0.093619658176248+0.026845923925301i
0.108898456955692+0.0863073493770838i
0.0595170672285652+0.102814160682714i
0.0110365645919672+0.0633925137313763i
-0.043924623407041+0.0375903387664849i
-0.0239301310391135-0.0143155707204i
0.0345086567404214-0.0314043712284346i
0.0941047579245995-0.0199113816857192i
0.150215157633055+0.0707675279698127i
0.103383009251262+0.138383501277047i
0.0578087876595645+0.129494397863395i
0.0243667820045249+0.0797039360360967i
-0.0104963666374216+0.00490403089901876i
-0.00784810247181287+0.0286842938490393i
0.0569828330805688+0.0174706436970143i
0.126578980209949+0.0541902130043729i
0.0882965161777274+0.157441683290393i
0.0301748188028489+0.162680417927034i
-0.0648516766632097+0.122258562461751i
-0.104641810180488+0.0718319709111025i
-0.100567786854839-0.00782845822637653i
-0.0635335893849714-0.0797367077623866i
0.0323956864233683-0.0226932212852132i
0.0430314701282095+0.00668425000169711i
0.0181037636597598+0.0207755951300716i
-0.0167536605907212+0.0479377575401993i
-0.0349148524409373-0.0192007879678357i
-0.0305629938293312-0.0403404791310752i
0.0484923864399662-0.0828116637896836i
0.119082804806474-0.0787403204867544i
0.126933345192321+0.0257266393462091i
0.147845590747726+0.0681211769812494i
0.0925855534556678+0.0884821239167619i
0.0236586441920558+0.0872140072524606i
0.0237122743135234+0.0418342098171895i
0.0534208407610925+0.0168744390839354i
0.0986613277491341+0.0478240113030957i
0.14084901175205+0.0945490372120045i
0.0960623989615532+0.127846461535437i
0.0102884420489506+0.163762714524836i
-0.0415090410428408+0.157453206656636i
-0.0733808937863535+0.0767832268102645i
-0.0135132279075788+0.0380336470402092i
0.0248329312562983+0.00817506623861998i
0.0557544826622212+0.00104408054690403i
0.092525812566377+0.0800266434506819i
0.032901299583486+0.101709040727463i
-0.0156364026196252+0.0912213428898414i
-0.069098414166097+0.0459060333704462i
-0.0506483716417252-0.0187306758634045i
0.0190439266350847-0.025550560878814i
0.0660160055624112-0.023297833500882i
0.0927868037974161+0.0345499799817652i
0.0960816689541364+0.0930662820036067i
0.0419010408688133+0.0830491928806222i
-0.0527432417077028+0.0820436153785023i
-0.023181463872106+0.0607622192125671i
0.0191515114905236+0.00477629946398415i
0.0415653979971587-0.0157135017662769i
0.101893699094931+0.0238175609484513i
0.0954400204816793+0.0627399672067265i
0.0216965751703457+0.077493184165912i
-0.00167206052862047+0.0840763587971549i
-0.0113493193219048+0.0546468887660432i
-0.0181209863360078-0.0104000919618705i
0.0253107343945412-0.0383701386258132i
0.0668243566620678-0.00571176399266236i
0.12526283096804+0.0268668099983779i
0.0745512044027665+0.0760487906635465i
0.00670603882912568+0.0833452446611878i
-0.00337955885578717+0.0351862099143513i
-0.0332214277514977+0.015589133606669i
0.0283545938179417-0.0238497107823611i
0.0751731135453344-0.034765161775916i
0.11132855707073+0.0161447779396971i
0.0941516319264272+0.103829445889876i
0.0391344608421942+0.128851569000845i
-0.00867992044005592+0.0974138288598494i
-0.0615100822569198+0.0642465602642265i
0.00354275876779495+0.00331249396383327i
0.0366375487235033-0.0163153758486117i
0.0842191033891815+0.0111867798361458i
0.0871257018010088+0.0841449991032577i
0.0215952612254035+0.0946797929333504i
0.00203593846000155+0.0783186744305394i
-0.0237970746787803+0.0395137400020363i
0.0302232777148961-0.00531656519350137i
0.0547459973319301+0.0153403436750304i
0.0842702258739822+0.00133074018163735i
0.115622443329785+0.0757247757537896i
0.103604983146827+0.157269775384527i
0.0463291104401111+0.167998170930673i
-0.0385718229490329+0.135166192757898i
-0.0171005174303646+0.0361217914615519i
-0.0154840865499168+0.00968540350225705i
0.0641032436545449+0.0138355606434128i
0.104341545993372+0.0703097937525431i
0.0213118109167121+0.118947211405596i
0.00262266160190877+0.149072798500899i
-0.0243210588047359+0.139944825271348i
-0.0587138418486018+0.0225888114514374i
-0.0695844803641486-0.0285921863010553i
-0.00757480320397947-0.0638640167286545i
0.0514941586957562-0.0310518392176576i
0.0722135332165737+0.0229836472626244i
0.0633578679808778+0.0494564879636922i
-0.00441661081304783+0.0752797619165082i
-0.0171491323646559-0.00286720312909695i
0.00251092865134175-0.0290351033573179i
0.0316308075260547-0.0388584351221029i
0.103978987367452-0.0627022942370306i
0.131892792049637-0.00317930950916735i
0.112868761616012+0.0873125132224895i
0.104372900955634+0.120843567210233i
0.052477751608931+0.0782795849441756i
-0.00618128023187378+0.021847871737085i
0.0247410503614713-0.0082201031509588i
0.0672542838327276+0.0288543202001825i
0.0690660405130395+0.0407415875052408i
0.0668744764026525+0.0662317519682146i
0.0227011914030222+0.137655336464465i
-0.0405187664822143+0.0934219481817102i
-0.0423349441685761+0.0541284923984692i
-0.0288671201587276+0.0121739031674193i
-0.00821472171172216-0.0497422120053948i
0.0805327078397878+0.0230776005489717i
0.108409092150576+0.0457508907396325i
0.0341000023610549+0.0357038915014788i
0.018024760083261+0.0754233683939726i
-0.0177440568678706+0.0297014788931543i
-0.0448932884180639-0.0230940340925696i
0.0238085358532836-0.0225234854288536i
0.092438741496801+0.00665885807050499i
0.104905747584068+0.0622144976821847i
0.0642418824375542+0.085677782564838i
0.0330826282087969+0.0933388186840837i
-0.0138851980554832+0.100659608049263i
-0.0485685587386365+0.0541063606969903i
-0.0150418953061285+0.00487916455851406i
0.0466372529601383-0.0291236221233325i
0.0809973230670304-0.00854770694870563i
0.0892181464577693+0.0716207275950314i
0.00687906259812283+0.0837625698598003i
-0.0726170925672149+0.0644789175151884i
-0.027210843762544+0.0576473737952362i
-0.0432726075148342-0.0158602074733194i
-0.00388323502267922-0.0588120015139502i
0.0929868861783484-0.00374306287188446i
0.0865885038636274+0.0223640909523757i
0.0586581804425548+0.0617721723073786i
0.0142715091590648+0.0512547650302135i
0.0186335492039068-0.00342361894190224i
0.0030894297081953+0.000177550801248954i
0.0163178592584162-0.0278170482120698i
0.108595744575118-0.00946644764890763i
0.114532907936027+0.0163823410576783i
0.124472375186852+0.0287970119760594i
0.125831780138443+0.0982428423481185i
0.0452831472042594+0.0869763869750461i
0.0210611537325319+0.0277795294233605i
0.0762567030595566+0.025755477231126i
0.108979920819711+0.0112771272409836i
0.0911324411135329+0.0399816654449288i
0.0765598246111622+0.0904857099015532i
0.0920154690452596+0.0954930440522985i
0.0141762842677129+0.08962973655676i
-0.0412457220664278+0.0742372047101538i
-0.00812590894565987+0.0374162743492196i
0.00662932666645355-0.0378979217911714i
0.0629571459215162-0.0015387295613254i
0.0736831279346364+0.0497766060749256i
0.05349798011246+0.0800007272538061i
-0.0178843100841798+0.11895272308641i
-0.0793898628201138+0.0672419134439322i
-0.0212940654672391+0.00491332877407936i
-0.00353843109571728-0.0437352941080026i
0.00812489034601428-0.0147229500555516i
0.0656336835740691+0.00704161379198779i
0.0626677606676629+0.0480492533304605i
0.0127533544990455+0.0829390716334715i
-0.0355424356767124+0.0295759977657105i
-0.037799980402108-0.00772759329626636i
-0.013110806395776-0.0530975319115008i
0.00458723021635907-0.0592522165503502i
0.0663815875538304+0.013037138694695i
0.0994407239019602+0.0869225627275996i
0.0743576003096274+0.0862472343268498i
0.0263668053308911+0.0724080685506061i
-0.0258451008525535+0.038858024304069i
-0.0274768126738591-0.0214828002326287i
0.0371792024772877-0.0435798725947152i
0.105288170795931-0.0335045249147163i
0.156993291498562+0.0416429877049101i
0.132080847996167+0.0818770606953292i
0.0541117271423917+0.0856420894345141i
0.0190255899861424+0.117021604759104i
-0.00932409932977703+0.038407487471639i
0.000366025853688114-0.0174959488234277i
0.0436805857530872+0.0133322106919296i
0.0728281652898162+0.0524930963746661i
0.060631837338415+0.139220579925611i
0.0653704121679588+0.108154468191228i
0.0323993197125339+0.0823044302822718i
-0.0121149632636862+0.0569378644147403i
-0.00248333326734036-0.0452551231976543i
0.0154688439031695-0.0152077017682546i
0.0935317995535821-0.0233647386399155i
0.079583689466741+0.0125831840660911i
0.0407022211308584+0.114867862370124i
0.0240139329972562+0.0415666520544652i
-0.0206186969082526-0.0016556001659959i
0.00200861433149752+0.00224400330795737i
0.0183831408884-0.0136390141010565i
0.0904002269015372-0.015464499053122i
0.137045205193676+0.0128675280404715i
0.0884795596940685+0.070028917455462i
0.0350582547244455+0.0823450353483264i
-0.0117846554190681+0.0923823402604342i
-0.00902937145358604-0.00791824507999414i
0.0179211892216818-0.0416535864775817i
0.0623304775690838+0.0227878159727758i
0.0898148700248685+0.020452001584954i
0.0725129104193378+0.0620429449293079i
0.0540399765100368+0.0698206243694836i
0.00672121438922004+0.0461925402181417i
-0.0604767243942602+0.0187270950813817i
-0.0437950513721111-0.00334784821227903i
0.0252889099086671-0.0342581505028779i
0.0500775100118998-0.0344591094749551i
0.0760620818323399+0.0261664656491845i
0.0584343291319973+0.0211484827895862i
-0.0025012959652186+0.0151918569579234i
-0.0106948984796137+0.0431161945871902i
-0.0192255558658407-0.00614103836384279i
0.00147961831970258-0.0561041830510285i
0.0838929339356176-0.0298792499861498i
0.141556452813955-0.01201833886022i
0.115759633890568+0.0181576090660654i
0.0854550829303505+0.057344897196468i
0.0564428655887006+0.0530754838115139i
0.0411328363262389+0.0338828220232906i
0.0449577586748101+0.0321931328640283i
0.0445351159863058+0.0467665053537398i
0.106560653686635+0.0259477174908652i
0.081655692233285+0.10222594129712i
0.0262817779774606+0.159769098580913i
0.0202740653965595+0.0935955033419331i
-0.0109982598661345+0.0812962289897355i
-0.00707816422741639+0.0469778776499835i
-0.000920876790014513+0.0196898915425984i
0.0394209002298424-0.00499466092425481i
0.0746698008573117+0.0310932144224815i
0.0499896136235733+0.0961722834293233i
0.0237505586084537+0.0460103816804806i
-0.0527171274381663+0.0115150407646548i
-0.0474322141377787-0.0175465994289987i
0.0324933181765891-0.0297683645535963i
0.0607076192761667+0.0160936971642194i
0.112199370700086+0.0506529108760541i
0.0977135761650611+0.0607796075702373i
0.0202770890835747+0.0913992674625919i
0.00747828321042463+0.104805418843645i
0.00974520980754948+0.0418053832945785i
0.00950789480323337-0.0174927338481841i
0.0163575709760152+0.010987746634869i
0.0756548024307454+0.0214160318159377i
0.11229031637339+0.0327793464430478i
0.0307591941351162+0.100914563577967i
-0.00624590238644267+0.107929627674506i
-0.0286003123742552+0.0361517284620169i
-0.0295964772857003-0.0470458522426936i
0.00911585553520488-0.0398773862240509i
0.0567872992725832-0.0198134055180518i
0.1077221041467+0.00974575465609925i
0.0760072529666142+0.0687069392584673i
0.0583026405657606+0.0703395630301515i
0.0186130479376335+0.0417974704891601i
-0.00594199051375121+0.00299935230334631i
0.0399475701197332-0.0208467661830879i
0.113087471884437-0.0306980421151243i
0.159844452741261-0.00321541180290941i
0.093183587088702+0.0710264753164752i
0.0751251393614148+0.0877292996830583i
0.0498061717130061+0.0731854678346573i
-0.0094295257367771+0.0565179932150755i
-0.00414554704763597+0.0156992780435341i
0.0359830792897351+0.0332941940589818i
0.062155040763123+0.0199836853445815i
0.0486394918222699+0.0669437774997349i
0.0417401364812478+0.130438280464689i
0.00709523891202301+0.0614954365517661i
-0.0156556933689501+0.0527349753094873i
-0.0172759872748251-0.00939368718674226i
0.00340997093290379-0.0659623772647792i
0.0435226973565251-0.00719431956682033i
0.0433806432072512+0.0514817644793072i
0.0361183271134701+0.070232047975806i
0.0372885389596106+0.0465940833671569i
0.00437365440340314+0.0416700562032925i
-0.0239214188296137-0.0130321829127559i
0.0192875913262605-0.0533754616771659i
0.0649988519921813+0.00609407346680046i
0.0765992997777878+0.0293906746801294i
0.0863857839332276+0.0464689180414243i
0.0575368734230101+0.0903100076920862i
-0.0168155623188021+0.0438507651976602i
-0.0231669750279926+0.0160252550191262i
0.0217624343052871-0.0124137830106186i
0.0655950001352032-0.010646816326323i
0.102012023452097+0.015484810117447i
0.0670863876746456+0.0151295496907255i
0.0559872283488591+0.0601179756194998i
0.0313648998730691+0.0671893860221966i
-0.0130209009664789+0.0668032670046186i
0.0393326822604402-0.00259368477733377i
0.0675787436749791-0.0484012014261686i
0.0770893158522568-0.0192242730802899i
0.111967764002776+0.0213770574472159i
0.098298827227006+0.100942934449676i
0.0265904398706106+0.119650328470683i
-0.0297039617474528+0.0765679249389835i
-0.0175625428401948+0.0311359916546033i
0.0129744704335393+0.0343495477289402i
0.0817872793851658+0.0245316079432968i
0.0990427724389456-0.0195954159962761i
0.0444505252345295+0.0229061111352462i
-0.0070548526161239+0.0689093457184952i
-0.0302018729315009+0.0683014151818241i
-0.00663220375303588+0.0401473745691069i
-0.00716271754129258-0.0139820239667826i
-0.00301671909299268-0.00906042278114423i
0.0385588811647176-0.00595696528687162i
0.0868023546346982+0.0126353454212342i
0.0918472519836255+0.0758981839636039i
0.0295623823827836+0.0647365396677229i
-0.0231043756341201+0.036239948217893i
0.0267388675048546-0.00460071411156679i
0.0375041980544017-0.0405998853245179i
0.0433345500238029+0.00466684599369266i
0.100162213049432+0.0487378655279346i
0.0497749677775762+0.0719593519695528i
0.00512335538283793+0.0720835881508972i
0.0146865004840354+0.0938066933018367i
0.00511559315201856+0.0788827836231817i
-0.00537705335775377-0.00371240453207449i
0.0270120323305191-0.0224395617229314i
0.0637238725511909+0.00941544387293951i
0.0385897282181474+0.045580354992521i
0.0177462654819383+0.0917760298450546i
-0.00397147408599412+0.0923357016833446i
-0.0536260391585896+0.0367106582155463i
-0.0348945671712427-0.0196417987610304i
0.0327635773853727-0.0454246542969533i
0.0755713867703404-0.0335755777323982i
0.078579220214901+0.00679176090859677i
0.0823386616751869+0.0413224305172157i
0.0414926695245006+0.0453179335045482i
-0.0114193609551357+0.0196223875816522i
0.0263396160428473-0.0291011775655126i
0.0412671278277182-0.040479095928384i
0.0478623191099139-0.0284234812897855i
0.116887718743991+0.0169724434449277i
0.100565277918913+0.0845190605224497i
0.0537910535803705+0.0984331991700686i
0.0538391280018917+0.0387570862158181i
0.028101171416879+0.0161517075785725i
0.0228002263164424+0.0208039802381031i
0.0272086327147489+0.0044736254270459i
0.0842777001691658+0.0267712881571898i
0.0674997325593293+0.0788614262784177i
-4.13597973034556e-05+0.105425415242382i
0.00349962066202705+0.041867006376857i
-0.0285217729056166+0.0352513349249341i
-0.0348079507084042+0.0293547206439632i
0.0244650777994967-0.0317177606825861i
0.0538698370927185-0.000793088644501265i
0.0463640848701763+0.0100118818646979i
0.0300028012296218+0.0166372826543206i
-0.00316470043843416+0.0650381346044467i
-0.00525331790842577+0.0271525713468137i
-0.00523381050615048+0.0104497958554965i
0.0372913547989671-0.0293769312452805i
0.0962940199368642-0.0566117017464594i
0.0996455890014928+0.0168135844476748i
0.0670277592844746+0.0147410295933561i
0.0318707998072641+0.0692867532339654i
0.0329781896067732+0.0670708241738264i
0.0154794373523354-0.00417541991836475i
-0.0108171582837857-0.0139462325287824i
0.00827423784847205-0.0270213164693733i
0.0781752618135222+0.0131374017102677i
0.11081618741771+0.0344728685286684i
0.0684040289482312+0.0685492295253854i
0.0362145385946338+0.0808066592201941i
0.00689447739761869+0.0567283273192711i
0.0145979710110764+0.00602057991742305i
0.025375468006567-0.0161837214209736i
0.0532968664855808+0.0110510252500362i
0.0973448946277301+0.0200994118451718i
0.0432988534573511+0.0307115858574661i
0.034583195375427+0.0352698299146533i
0.0141408301841051+0.0640501593835641i
-0.0158146368569441+0.0153626966724692i
0.0282819767735783-0.0352511101421739i
0.0575268482769914+0.0209067753997744i
0.0652042924500987+0.0462376376500176i
0.0553753856741558+0.0452335065422357i
0.0627178049800575+0.0664134535278746i
0.0138327114200349+0.0722776028558784i
-0.010897743317569+0.0154681751760185i
0.0175112806141571+0.00631477805511681i
0.0214596782059652+0.0402957036778007i
0.0446693520055379-0.021415168689668i
0.0498912416889641+0.0241959174697797i
0.0436858879561407+0.0441420374911094i
0.00478633826344333+0.0341726671308782i
-0.0316858411661164+0.055720746666665i
-0.0114872153913725-0.0306024388991479i
0.0350785411513852-0.0287723185637604i
0.0544753398655871-0.00942900855551788i
0.0641850136588006+0.0294269773141808i
0.0634984992455609+0.0452960822280308i
0.0151252296160404+0.0196369805846131i
0.00876646993595711+0.0427303737530171i
0.00474071234230648+0.0242146273811223i
0.0442695016783775-0.016390088897283i
0.0810522634792233-0.0291993739899153i
0.070620202748152+0.050563381026609i
0.0688592252729818+0.0707437499383663i
0.0260985920445639+0.028398649572569i
0.0386737394168783+0.0410472864794668i
0.00596140045325486+0.0164174532185334i
-0.0123429593830222+0.0263705048050614i
0.081081994883977+0.00498616269859318i
0.0840023881089727-0.0213751672013707i
0.048795574943817+0.0230610418717135i
0.0464661680833463+0.0364256240682175i
-0.000516836820467594+0.0748711620648672i
-0.0208303790536836+0.0476069906982578i
0.0157971814384137+0.0051084052826431i
0.0268903898271846-0.00860138232827805i
0.0524517337558591-0.0327292251563975i
0.0721408579920952+0.0248554920325586i
0.0489042772491045+0.0308221005636329i
0.0540937345923678+0.0219154026767867i
0.0401995769740816+0.0506118138450064i
-0.00164727639404458+0.00868992793718617i
0.0221955746259291-0.0134711912681637i
0.0712309672551303+0.0269297280589536i
0.0837325573877354+0.0591857824787438i
0.0594340505412111+0.0589089062401277i
0.0760472164661131+0.0677013406471541i
0.0450290344561037+0.100614038981154i
-0.018993295499184+0.0559060407218235i
0.00988098521229593+0.0262952935228923i
0.0106915701016706+0.0328926098429683i
0.0385812800627992+0.0179725466876298i
0.0608749231390868+0.0495187481316407i
0.0368372393373771+0.0694586080035275i
0.00712866245154854+0.0518805904312279i
-0.0196826866822004+0.042709361334706i
-0.0162415152347649+0.00299339553276532i
-0.00401740029201801-0.0524814547807078i
0.0330905061879944-0.0410531239831151i
0.0655368777618291-0.033305533416223i
0.102446641959469-0.00682232626828364i
0.0238966533943323+0.0283134025816194i
-0.0101078888100601+0.0307563449620901i
0.0569925719441119+0.0302998190972227i
0.0203593871111566+0.00122780267210327i
0.0683224872140809-0.00676615341841938i
0.0925099026367938-0.00937146457783589i
0.0658082363080331+0.0323855038303114i
0.0712189609244878+0.115830936526143i
-0.00108656122298319+0.120360755440906i
0.00242313895290947+0.040664893699753i
0.00665931663094682-0.0185207982261545i
0.0123913181915156-0.0102801737166037i
0.0604931129658895-0.00288038984916676i
0.0486414219161005+0.0237490495536341i
0.0446135314567773+0.0401005187128586i
0.0286690594933949+0.0330398306995184i
0.0115672032000138+0.0207990377600804i
0.0220723847489595-0.011375359620955i
0.0551171628568541-0.0294382497820158i
0.0344355845130712+0.00686340257145823i
0.0609744910120108+0.0279692351077227i
0.101257918554194+0.0301582706275964i
0.0804626598473497+0.0899929826471676i
0.0651756111056012+0.0744232402175839i
0.000548302267770478+0.00994060558070315i
0.00480783808776801+0.00468336214418179i
0.00327820934760554+0.0154075570446982i
0.0262090205555204+0.0115515733132375i
0.0647978987551021+0.0317972020934579i
0.0374077173125173+0.055620540980425i
0.0340446432217722+0.0344637088569364i
-0.0203143160095678+0.0311977807482953i
-0.00244929279920987+0.00615381007330345i
0.0391209464748741-0.00255442814761104i
0.0165662680600194-0.00266752313753006i
0.0456804372649103-0.0369012996607643i
0.0622827924226768+0.00552420694517258i
0.0469716093193604+0.0678069774389897i
-0.0105408348574866+0.0474172532560129i
0.00850298608079127+0.0110830520729765i
0.0648079626984297-1.37633210468855e-05i
0.0504599762779012-0.0359835256819868i
0.0813431843572814+0.0196685501169477i
0.0903320521641978+0.040518800260825i
0.061306517042478+0.0242133008689647i
0.0136515357464319+0.0570007588842975i
-0.00391599409499582+0.0184005675727342i
0.027007311908423+0.0097091602478564i
0.022947568059246+0.0029076933984294i
0.0393607145788308+0.0190217579492256i
0.0482649158920479+0.0487971372718682i
0.0324599878224709+0.0407104862979354i
0.0398820202762148+0.0215248490009693i
0.00606998804011563+0.0086357670053652i
0.00405043367161221-0.00961356127567141i
0.0585439659722048-0.0371977210189431i
0.0445384050081801+0.000320208868457092i
0.0587241687564709+0.00211743067823091i
0.0468163724745031-0.00565875186820076i
0.0267924402943285+0.0349015449474371i
0.0400557195606568+0.0173781923041016i
0.0150698977241783-0.0133655817082881i
0.064221561572246+0.0132165053527786i
0.0589065550946916+0.0361442749032448i
0.0593030656275354+0.0304514566208293i
0.0570332528476364+0.0367517052369454i
0.0126837874882925+0.0407298309269984i
0.0347945384598943+0.0474028627779268i
0.0354727432973963+0.0337730813299804i
0.0187575749970026+0.0180255378692989i
-0.0133794045153469+0.0195310337489661i
0.0175226085821306+0.0195267669547049i
0.0433524253700783+0.0409265353446653i
0.0295733633064515+0.0183441290641504i
0.00297493538915187+0.011830921336306i
-0.0426793236969624+0.0426559277443804i
0.00395347066178591-0.00082400904193914i
0.0477551104629494-0.00145976211333527i
0.0541741736508245+0.00308340940703093i
0.0524783263910585-0.0149396795249734i
0.030466580495669+0.0352447455531452i
0.0279695124230653+0.042034785430268i
0.0385360895434335+0.0200792825653311i
0.0420807683721014+0.022499001101651i
0.0526600751969219+0.00189649951274392i
0.0499955914430649+0.00764074141451466i
0.0538045434795234+0.0194394489571084i
0.0845538962041806-0.0090897180926993i
0.0382334551567144+0.0748653574665406i
0.0274614078890829+0.0734490488665023i
0.0158469615449839-0.00279832021854894i
-0.0276411305503591+0.0208669265208824i
0.0390057686007801-0.0330266153878864i
0.028377500992135-0.0194830354049087i
0.0176930791345396+0.0412072812062878i
0.045303624112198+0.0425964301753599i
0.00299607616346773+0.0412100085948951i
0.0165569305051173+0.0193616208279515i
0.0321919466928628+0.00537216831117897i
0.0318867049128551+0.00741716652171045i
0.0364033915225551-0.00441875496112437i
0.0765997735565611-0.0122967113175009i
0.0698579986410144+0.0541601509040289i
0.022126317514942+0.0483904242046024i
0.0439508807947194+0.00189760266537758i
0.00176856878190216+0.0369996761246269i
0.0435519356055897+0.00590995511838757i
0.0231591694202387-0.00818472077023566i
-0.0128180662213345+0.0148531273897845i
0.077515283436156+0.029898548932411i
0.0268445454796328+0.0541352458242276i
0.00775569321357714+0.036167466391879i
0.00467411863324972+0.0584370637876104i
-0.00672864984696884+0.0312406438347398i
-0.00180708528274918-0.0292270711951085i
0.0170445108175767-0.0154299942585095i
0.0560054626407543+0.00449913693461913i
0.0393848042735523+0.0130605673407239i
0.0257915464431533+0.0116678458980636i
-0.0120986679121628+0.0490958673909425i
0.002719089745333+0.0252932657057556i
0.0334044467969841-0.0289839887149091i
0.0456932921312017+0.00891235539256484i
0.0785006175023096+0.0273566913818389i
0.0586547165120549+0.0346179141755454i
0.0205660606812119+0.0424728081244442i
0.00431841617785701+0.0238403390810513i
0.0253788219214712+0.00502940975040311i
0.0346825299079462+0.0357700027718616i
0.0279561277220187+0.0281448381108296i
0.0467264133185832-0.0164992385409876i
0.0443542758907804+0.0391202948282901i
0.0321326549689396+0.0661867238795665i
0.0272138172232543+0.0534776781524095i
-0.0135614158322825+0.0332311835050024i
0.00184071017275796-0.00648280143899602i
0.0256448393261795-0.0130470810793353i
0.018932324364072-0.00647888781028589i
0.0467495939624471-0.00668537733274903i
0.0414832072703534+0.0332611918074524i
0.0550031551150869+0.0738087064953494i
0.0306466448950397+0.0236120858414591i
-0.0049998009201627+0.00457510850148527i
-0.0139972756491546+0.0227862584730712i
0.0204754173300581-0.000643178769221541i
0.0625670010150132+0.0171819878814407i
0.0129022058873707+0.0138708511936023i
0.0284864124565487+0.0146860128144469i
0.0117829776062818+0.0322891809534679i
-0.0213960133641598+0.00997816125318281i
0.0400529311886711+0.0101731400580182i
0.03942658584951-0.0487435851840267i
0.0488398948007378-0.028125513310018i
0.068979193617759+0.0432269893005147i
0.0406190530397765+0.00097878684523996i
0.0435641355770641+0.0136824283905001i
0.0305837376003284+0.028662739336014i
0.0214414828205773+0.0460755805622943i
0.0435326512456309+0.0282860413380921i
0.059895903825665-0.0391252946680489i
0.0585152133814846+0.0157106651137976i
0.0444219245680376+0.0387123728381599i
0.013588832425008+0.0321158644600791i
0.00556977014310264+0.0226339383324627i
-0.0088937687537018-0.00500577860237674i
-0.0160481211226062+0.0327519196695427i
0.0316616195957527+0.0249895092377315i
0.0315879257653238-0.0079609197453113i
0.0372783756329172+0.00126785325079992i
0.027597341710186+0.00524996341522287i
0.0297643665473149+0.00479115053884903i
0.0403511046421669+0.0134048924810333i
0.00736386137199986-0.00611852342784158i
0.010331787415237-0.0191583625036989i
0.0322421215089016+0.000811774033779113i
0.0471756475418666-0.00032025672581137i
0.0753206164279673+0.0681315714404341i
0.0547758294368321+0.0595223841172805i
0.0261715083860507+0.0112507463817105i
0.0273691173155288+0.0285165729384076i
-0.00446709044122982-0.0222212535540199i
0.0324664076176271+0.0175474642455176i
0.0329035198555293+0.0283199981583414i
0.0212887566045622+0.0285982860337374i
0.0193625230607727+0.037959143162014i
-0.0118922826581495-0.0115605288346544i
0.00766136514679177-0.0349147259186987i
0.0212376322429319-0.0480058173664418i
0.0295633750287262+0.00824060495529422i
0.026433301327176+0.00659138733634532i
0.0391873536860402-0.00773312143453267i
0.0502814585179539+0.0123698343136217i
0.0175975013923002+0.0323543674810977i
0.0130703196258688+0.0282139615309068i
0.0350833314176652-0.0087373724078317i
0.0348863153257505+0.0320580955610087i
0.0150975921998007+0.0126094108679521i
0.0336712418362919-0.0264500459047202i
0.019618284937963+0.0112712161695105i
-0.00857306239887352+0.0240393436776114i
0.0412942195357439+0.0227663885428223i
0.0255040021674082+0.0231117866422023i
0.0328165576981585+0.0402514286334543i
0.0305960648603226+0.0241477292312814i
0.0336322237208001-0.00100704987381895i
0.0507236685502677+0.0375080023003689i
-0.00288500406811646+0.0461323381683011i
0.00785153346136461+0.0373436616997264i
0.0214814193316303-0.00930633203013718i
0.0323143058671021-0.0307048651264069i
0.00970220050919476+0.0239673274835086i
0.0150535496058284+0.0102713191715002i
0.0668900951599043+0.0075725764935284i
0.0266997541765542+0.0163923157323851i
0.0101656165294183+0.0173776413820001i
0.0403278306590781+0.00704723832831995i
0.0173824020823025-0.0214536320280626i
0.0292009300332252+0.00411623012181057i
0.0767212254789851-0.00147150543964278i
0.0671857984013672-0.00925298327234791i
0.0434756709680263+0.00761351326005663i
0.0143651181545266+0.0227029772839317i
0.0126623695321801+0.0461186237140997i
0.0359751526535211+0.0230819243074494i
0.0144219075825946+0.0104061067975333i
0.020393937427421+0.0291361433805251i
0.0171430971132727+0.00954338530645298i
0.0153307825616883+0.0289987849121584i
0.0424602899572586+0.0420524316619987i
0.0252754734435619+0.00826324316364777i
-0.00234498300564108+0.0222540977623597i
0.0208714992994006+0.0121478137464753i
0.0466991591411048-0.00780959216912365i
-0.00723085866287184-0.0124314948333445i
0.0391971596263826+0.000531203725594083i
0.0960353592413803+0.0462823244897516i
0.0622579721259159+0.0116206372992746i
0.0220478920171328+0.00374737766180607i
-0.0052378382111142+0.0279876410453197i
0.0536097428072381-0.00292225884324252i
0.0558102462965276+0.0191999103258927i
0.0276414782640677+0.0190879433822221i
0.0598778023763612+0.0116698435262421i
0.0227259932406925+0.0459076799370429i
0.000183126483930554+0.0438544654873216i
0.0418429034634935+0.0281193472227353i
0.00843599349796633+0.0144996710656613i
0.00902572958491588-0.00200140919308865i
0.0237382106250132-0.029272795063616i
0.0181071465359909-0.0176268935501421i
0.0652345906118912+0.028772812831254i
0.0292557891700581-0.0102108072523652i
0.0118920202075125-0.0245666116118617i
0.0513759073937526-0.0121258168866719i
0.0348496006204779-0.0144262232775449i
0.0402819886236665+0.0208833384320489i
0.0737499807371378+0.00926043594029576i
0.0687057983578316+0.0388056690595075i
0.0231716069451013+0.0660331431744177i
0.00252494064301224+0.0439991976999703i
0.024123809038118+0.0250616371325973i
0.0499470965102407-0.00525559359370543i
0.0343251189997712+0.0115465414420936i
0.00441568741746361+0.00700072742060078i
0.010918942675055+0.00687197277091178i
0.0139075429549735-0.00587663794879346i
-0.00190773396299293-0.0148829753250725i
-0.00582362096429791-0.00227708748641093i
0.00973410864143294-0.0216725350126127i
0.00955905007880475-0.0131313755666745i
0.0200787063782069-0.0278213616175216i
0.0579188719687951+0.0173251343968621i
0.048556795220733+0.0324175094896329i
0.020929597265156-0.0191717437872353i
0.0395059344301164-0.00290538495133359i
0.0414160231938074+0.0256339338474774i
0.027348941106507+0.0392883460807476i
0.0264003981922245+0.0193790654290362i
0.0359253880696693+0.00445586079907658i
0.0654550565327056+0.0113437372407068i
0.012909293341577+0.0100747394722026i
-0.0132098256286404+0.0147569942596478i
0.0425904843355343+0.0105226744872853i
0.0230908692166234+0.00799898462202685i
0.00798717116970171+0.00409711893078511i
0.0340248317324032-0.0114301263480828i
0.033661335452427+0.00527460055634838i
0.011961874452949-0.0201818445498021i
0.0118382668371738-0.0107797708783309i
0.0357806601448173-0.00362217999671521i
0.0531864008541743-0.0507127907531265i
0.0289226865978795+0.00421658761228394i
0.012343979257571+0.0142674053708629i
0.0558752904149403+0.0150056484393643i
0.0322769947503065+0.0410334815929262i
0.0266844148595116+0.0256366075997206i
0.0489007373866748+0.0320784208918474i
0.0306372917540904+0.0203685887613081i
0.030253651851677-0.00269090391425802i
0.0459468273649423+0.00596097719566615i
0.0616790370205612-0.0132222129830844i
0.0169291283104791-0.00525003338622433i
0.000315705628098128+0.0395806540947872i
0.0201339815098642+0.00293496062218108i
0.0522519766152582+0.0133282563370694i
0.0645960465319318+0.00122710199759261i
0.0770806876778538-0.0225751621207499i
0.0670748255895426-0.00411338365095677i
0.0233404781220083-0.0180070941636321i
0.0345951462781457-0.00771425734772452i
0.0587151000204142+0.0317437208159817i
0.0865272679433654+0.0289510079050615i
0.065107938917956-0.012805802541639i
0.0217427602003215-0.00421061763549088i
0.0351561640546495-0.00312859146619001i
0.0364715519432008+0.00577005835310023i
0.0337052681349989+0.0265196769750866i
0.0223770150958462+0.0238603348929042i
-0.00551444411926937-0.000857413366778695i
0.0285899160968723-0.0124845256176762i
0.0526707323819583-0.0255498720033671i
0.0471866967316888-0.0298815387953333i
0.0381882111733511+0.00327386502056192i
0.0510823184422912+0.0093585258455504i
0.024934821749381+0.00857208801337462i
-0.00410512990207092+0.0490651585098346i
0.034972111624145+0.0688891477426905i
0.0349851281435818-0.00170004126093549i
0.0494244352980861-0.0113980307172874i
0.0725351652549125+0.024072525398822i
0.0413470172112551+0.00842878055328302i
0.0306312595837413-0.00125732358956457i
0.00829372707823099+0.0114669252336818i
0.0066151557639213+0.0053313593763599i
0.0409999243366639-0.0134674948283124i
0.0375685215666663+0.0214890545268416i
0.0420918370027606+0.0114967704435685i
0.0370713033627611+0.0113419273869347i
0.0358149660142259+0.0365311122915827i
0.0537945439526607+0.0234257193318672i
0.0495474436243778+0.0230986104723533i
0.0412091497490954-0.0100661203743056i
0.0511377611631746-0.0171277562781052i
-0.000896127001399302+0.0134046882159667i
0.013284001934555+0.0326271520314049i
0.0533653634303671+0.0253999124980239i
0.0102407606044947-0.0234031056347144i
0.00603929709439934-0.0275476363252497i
0.0179975290487506-0.0193828216542142i
0.0281025472508489-0.0401372460379724i
0.026903665472453-0.000293974888958176i
0.0551877593148565+0.0143204947416479i
0.0274455520719497+0.0163755221517714i
0.0135776830924594+0.00975203394529124i
0.0515542808438971-0.0291788010693038i
0.0358405991909646+0.0222415172298241i
0.0234698986591011+0.0335783944398662i
0.0442838051535046-0.0144654405573599i
0.0275275244488399+0.0265081859817458i
0.0163232743114778+0.0717466364988423i
0.0672482632012611+0.0515687818680262i
0.0356888701780658+0.0341656639347063i
0.0200975868627615+0.0101426465607693i
0.0342403633265712-0.02729712653076i
0.0254772390293527-0.0327537359665545i
0.034280577988264-0.0196301104515792i
0.019043513543942+0.0106815766163381i
0.0159889866910309+0.0192607355769841i
0.0112371766596443+0.00395831423407152i
0.0452713641567428+0.0295993713803256i
0.0725846498836766+0.00403621731291157i
0.0608824130194417+0.00843654801297184i
0.0481672215211647+0.0267437445293451i
0.0448237804609102-0.00554169803470915i
0.0721207365174503+0.0627799636134501i
0.0279768601674248+0.0414248779685749i
0.0274535050147498+0.00949309240869129i
0.0143146265408856+0.00328094517079006i
0.0137143232552278-0.00874529354832513i
0.0422232164677678+0.0362278555224929i
0.0274037963764943-0.00277211741729777i
0.0422229714296447+0.00696138876566515i
-0.0239726275407843+0.0147062312246683i
-0.00286588872778319+0.010611648449931i
0.0411399845719364-0.00602443521812374i
0.046933086152775-0.0468308955325564i
0.0373281852463525-0.0388560839107039i
0.0431091130875756-0.0273129262129905i
0.0702344059130189-0.00955019385638088i
0.0344017725497176-0.0082114064454452i
0.0293033943581544-0.00515612685974344i
0.00680982199650407+0.00132628578110774i
0.0510110502296608+0.0115388643792658i
0.0714429312531171+0.00472182973249013i
0.0302129870971299+0.0192754653151395i
0.0163820019196192+0.0481200147577545i
0.029525298021102+0.0567990542773798i
0.0731719441616604+0.0184108135949536i
0.0450637399753063-0.0113704514213897i
0.00640535682436501+0.0314732054617525i
0.0169589825337925+0.00968301932008988i
0.0160600732356035-0.0073510064562495i
0.0146899451365765+0.0301708031861364i
0.0322340940932536-0.000218310247074543i
0.038650812196064-0.029421119944787i
0.0459269059977696+0.0329101381585515i
0.027044997935622+0.0473857758218139i
0.0289822855679208+0.00267641695011075i
0.0179854365136856+0.000482912589163742i
-0.00434072467315992+0.0120258729030473i
0.0345895381540587+0.000817562045466418i
0.0192188975714027+0.00384932249965245i
0.0169689235206542+0.0240625593238066i
0.0135012863420905+0.0130576652558961i
0.00186095046480711+0.0194762658998836i
0.0417651440630312-0.000129409153612936i
0.00306260303941475-0.00966677645401146i
-0.0180646618444981+0.0107609958063817i
0.0373451911214566+0.0234439398863247i
-0.00101588799936087+0.0110795165563311i
-0.0272362586250842-0.000357522164506345i
0.037236919420132+0.00753424512546032i
0.029929031941925+0.00132854356635197i
0.0165875841790355-0.000719872938710087i
0.0430117874528103+0.00713935043880072i
0.0474036515078828+0.0524924757760712i
0.0498970995908495+0.0395971208744353i
0.0453605050922222+0.00909724652920548i
0.021105236699239+0.017044019750444i
0.0363042050247888+0.0323816590434218i
0.0448144197462839+0.0225083367531303i
0.0240169252872496+0.00244518057765407i
0.0353450428569544+0.0190917900560609i
0.0084654836666301+0.0232530657038887i
0.0099063691508416-0.00360700951519256i
0.0118571914516414-0.0267415292716275i
0.00503245487380638+0.00882741725033812i
0.0290129919973442+0.0282167763249145i
0.0133838548687582+0.001920760487088i
0.0191176839896552-0.0169816819241789i
0.0298279822041701-0.00136110449673978i
0.0119825980718915+0.0216095954966647i
0.0084593801510334-0.00949420400504247i
0.0542866358279053-0.0153248730116814i
0.0589897341816593+0.0438722395480569i
0.0321596049507516+0.0398115470029106i
0.0166765255619911+0.0158578658309836i
0.0130645823424335+0.028083157113009i
0.0442004301888748+0.0181368111910121i
0.0171663998850387+0.0194297846234896i
0.030002115407298+0.00710982175085564i
0.0393491865717926-0.00999466438853442i
-0.00143208752700834+0.00329757525584223i
0.0429943744266143-0.00605813941652833i
0.039626780770611-0.00857047946452071i
0.0341668954359651+0.0286444591327009i
0.0288385815948213-0.00286071328602841i
0.0164931788136398-0.0162809315340075i
0.0428194593852027+0.0167698185740521i
0.0203196471589947+0.00407160761600938i
0.0319070605734579+0.0178592976279876i
0.0433711303295511+0.0245421918166936i
0.0411869973045154+0.00774458579307842i
0.00332459519625174-0.000779621154248858i
0.00545573481569728+0.0039362335079715i
0.0304427250352179+0.0305418270292665i
-0.00622612376939192+0.000152167939217709i
0.0196543377013123-0.00479986149541126i
-0.00662958922584491+0.0380879273789751i
-0.0308093965859084+0.00518285891385045i
0.0152111424885279+0.00408615049798896i
0.00041429160590792-0.00804917621226236i
0.0175514390385686-0.0175196187275876i
0.0521794140148174+0.0159591233042471i
0.024700116638752+0.00347925463432332i
0.0173335099570671-0.00456992789017532i
0.0393258503989421+0.00893509783445054i
0.0412070036954603+0.0316334996448781i
0.0182384847989271+0.0009991992347995i
0.0235194392312833-0.0299570402100374i
0.0374637180176724-0.00100071445814489i
0.0111644140089384+0.00793218291346382i
0.016338944292428+0.00107929624254287i
0.0429140730747681+0.0241197203487096i
0.00894012959944413+0.00685675362951543i
-0.00735233944442676-0.0322056454619781i
0.0112907056700993-0.00999614321203141i
0.0200234386130479-0.000795240641308995i
0.048610817570138-0.0379319211819623i
0.0271984574327972-0.0355974253232243i
0.00594017499817081+0.00635796033650143i
0.0407340339660186+0.00227833363375765i
0.0230409528121039-0.0263020542847886i
0.0119047360486466-0.0319301511213353i
0.0428995988666529-0.0187532231625987i
0.0644788147405664+0.00108992372606297i
0.0626722594995621+0.0405481803529775i
0.0163823387543153+0.0265884719423753i
0.0214725122878543-0.0321109184922572i
0.0186933810646002+0.00196137831951441i
-0.0042761585799377+0.0179503274373921i
0.0343213711319821+0.00198704710709961i
0.0210056755800739+0.0182973320255081i
0.00677640527534314+9.03172308492534e-05i
0.0328978624921759+0.010968879621573i
0.0244599671464524+0.0100474980420174i
0.00399304876998399+0.0157821193998974i
0.0130976061597507+0.0309059516312709i
0.0145441426533389-0.0100848095792569i
0.015616924102413-0.0289640518084765i
0.0512079278421831-0.00685370210960236i
0.0413714739799836+0.00913389793273959i
0.0317484241278594-0.0261889692614143i
0.053021961280432-0.00928344245707295i
0.0186915299353495+0.00103388348797932i
0.00951089538521752-0.0183662034396119i
0.0433474685201853+0.00323536079582876i
0.043882873132064-0.00139248781061989i
0.0563848715781113+0.0240987147178036i
0.0299614240670301+0.00404779719048945i
0.0295844569219827-0.0194621796656968i
0.0572025491802817+0.00854159224876326i
0.0105752637557304+0.0286079909379408i
0.00456517378456476+0.0351486811358903i
0.0185733677321908-0.00431557729427309i
0.0123774105689104+0.01738592661794i
-0.0258963394278135+0.000425991946350665i
-0.000457759278176364-0.0286749053268771i
0.0492594781581842-0.0145264591686144i
0.0130014215942982-0.0176042673718355i
0.0419603091800655+0.0164915462406538i
0.028555964947897+0.00374417256349105i
-0.0216736519841552-0.000693081296300049i
0.0287778630263186-0.000418360655320415i
0.0502248470969907+0.0155657907200998i
0.0117379498325802+0.0410465806639885i
0.0200850113280564-0.0159373049098901i
0.0295634951898629-0.00566980809777038i
0.0170951567075346+0.0227609027342378i
0.0399659400033147+0.0127905474515583i
0.0324432735248188+0.00443450534878429i
0.0377192855087949-0.0201683383264916i
0.0507110879824828+0.00449266541647589i
0.039056312380098-0.00475116378412449i
0.0349202945444253-0.0333138914403682i
0.024736783804257-0.0112598302551666i
0.0320904943890331+0.0281126568338253i
0.0413758604741211+0.0216861494067331i
0.0207541738892286+0.00793857402258628i
-0.00222286121253192+0.00179106269081283i
-0.0181936445651955-0.0113402020001559i
0.000359921175293805-0.00016313192839094i
0.0440508454332928-0.0197731988238164i
0.0370229134964665-0.0328924942035344i
0.0410059879054844-0.0283230676234305i
0.0564157064222841-0.0207332338841768i
0.045299047741952-0.00491036340803927i
0.0478134955406967+0.00561814161896818i
0.0438708787212206-0.00200705633780758i
0.0401079445750474-0.0155423886636402i
0.0572105791976674-0.0233298345837928i
0.0190787736329571+0.00312246330599393i
0.0310051258011071-0.00519731758871786i
0.044514266496789+0.0230694265412805i
0.0126002591165694+0.0503806491333526i
0.0254482007705126-0.0217744376717547i
0.0136653186661431+0.00462332536132923i
0.0355276554551203+0.0216987346751525i
0.016053779103733-0.0150161591135507i
0.0332240327707846-0.0102810508605109i
0.0433341043551139-0.00544002936482107i
0.00293988245669522-0.00706592424739818i
0.00851465892212824-0.00295634374844626i
0.00596301654744024-0.00441201049758042i
0.0544393927803876-0.0344958467461868i
0.0413455771086897-0.0344371897296522i
0.00548563483490237+0.0101301844516069i
0.0296016377265684+0.00307193326703911i
0.0361530512005244-0.00124154094479432i
0.0355395982763057+0.015125428411713i
0.0380702441337597+0.0191420889360111i
0.0247437176615015+0.0255172398500807i
0.0453794220649843+0.0143500699184588i
0.0545610726058533+0.00932456560627092i
-0.0011016911781242-0.0128951237312149i
0.0157543196369447+0.00474057279106469i
0.0236049904143936+0.00391920074507876i
-0.00632626252958132-0.0133313307593854i
0.0280246412553499-0.00756778721274882i
0.0442894471111338-0.0130425672935662i
0.0297003237486843+0.0192701166301978i
0.0311525204701414-0.00925554233503329i
0.0442956899391148-0.0137882477714697i
0.0370898175859698+0.0369705051356164i
0.0180458631731801+0.00651091347651945i
0.0365891416660241-0.0151185586684112i
0.0484645260850603+0.0166498029839367i
0.0583830802061045+0.0287891882750602i
0.0598317194194068+0.0288198696529119i
0.0302713526428773+0.0147581193222319i
0.0534130881632643-0.00663237329328598i
0.0339684616753822+0.00829559353502123i
0.030254570557527-0.002186437296214i
0.00355083792355635+0.00128349550503603i
-0.0359218449585916-0.00860702966594088i
0.014643741794214-0.0485222179578198i
-0.0107617357022914-0.00989130314270768i
0.0161674602285071+0.0297767525107677i
0.0475437319658367+0.0290855754138499i
0.0440641141929376+0.0148298829611361i
0.0482968022879822-0.00639098677265464i
0.0283527282468742-0.0307859025001788i
0.0190722551996207+0.000770032989686011i
0.0233910583279774+0.00637723419791933i
0.055817844621642-0.0310847664721851i
0.0368738508782423+0.00734832855444468i
0.0171493114611819+0.00519075120666243i
0.030356721244499+0.0115840821960269i
0.0290942993109629-0.00672951671507094i
0.0318593751272545-0.013347273038629i
0.0302436742930396+0.0219715281956549i
0.012311379365127+0.00144162195128121i
0.0290189847764355+0.032050693075606i
0.0214459632329553+0.0122152225368701i
0.00739096949075848+0.00298164477649128i
0.0253873965562929+0.0281786225949411i
0.0562962050771978+0.00408115755334997i
0.0601209092415059+0.0183202763272633i
0.0248978421563599+0.000378632855842801i
0.0384972607977753-0.0221662138507252i
0.0226264154513732+0.00814638211078268i
0.0154261516725208-0.000788787225444961i
0.0182027963913429-0.00449879440787407i
0.0297158388874841-0.0162490275382609i
0.0549547138814602-0.0237734621895209i
0.0476398928377845-0.00413088796430329i
0.0522969964208389+0.0196385809628225i
0.018414186013512+0.0196888239594995i
0.0342006184143035-0.0336353618101973i
0.0553206651712325-0.00794291886251737i
0.0247329994784684+0.000135933020454486i
0.026526276811014-0.0135043465499971i
0.030593162613736-1.23436599813052e-05i
0.0303495279910964-0.0207074541846486i
0.0296389589501247+0.00752260686521395i
0.0308704897510199-0.00107028714232945i
0.0376245547067854-0.0140441487706792i
0.0335791324755613+0.00923265229646451i
0.0203201382624918+0.00504472845040456i
0.0209415791303802-0.001961687668416i
0.00952163572461776+0.00789056022688991i
0.0185928424523341+0.00172543603788118i
0.0328798194427035-0.0179601979048626i
-0.00760584540591298-0.000960938619695823i
0.00664799076246501-0.0349911058207989i
0.0561753289179689-0.00618779342132779i
0.0180694822446936+0.0124421371043467i
0.013611142847122+0.00283992979770968i
0.0506323697922068+0.0300724622391019i
0.0451028665154311+0.000171462543606242i
0.0202548206004467+0.0297748728779934i
0.0124020697672502+0.00938423088117143i
0.0429765818706188+0.0013353669069968i
0.0703405371070979+0.0215169623573896i
0.0283224295327831+0.0145998483742794i
-0.00497055168240764+0.0327436380369287i
0.0223259080548834+0.0140034187175922i
0.00506649431460325+0.0260184753267273i
0.0110022690399823-0.00196177044243304i
0.0177369391629224-0.0538853635986726i
0.0126902589845381-0.0249901906000503i
0.0262286060273163-0.0150967355677934i
0.0515978560249199-0.0166490611315082i
0.0341682890054774-0.00718693517264316i
0.0225846002286533+0.0172738196459704i
0.0486866413884464+0.00316006559808993i
0.0191338111200451-0.0446225206110212i
0.0269894707634475+0.000497075162411809i
0.0219327860038195-0.0183975871013705i
0.0213269114695282-0.00451706411892407i
0.0477436187048723+0.0326696984569373i
0.0199676323585735+0.00353086433559454i
0.00724881736036827+0.0276346739857843i
0.0139524531191622-0.00263630053001622i
0.0162510845244902-0.0138875368706361i
0.0313303012486809-0.00367103626467795i
0.014430100834634-0.0181235466801828i
0.0380051084711378-0.00309340146900833i
0.0398954751166735-0.0168094916174412i
-0.00365037005031644-0.0221698807370654i
0.00380474918712497+0.000469639640364479i
0.0209660162571704-0.0266089048486i
0.0537655843810336-0.0377738119187575i
0.0151606610210363-0.00464562449222604i
0.0284872451037762+0.0121713869947841i
0.0536212204289124+0.00787766731529007i
0.00328258808651784+0.0130935245684197i
0.0349626906274134+0.0183316252792536i
0.0325309781788037-0.0199155808257526i
0.0317216877679859-0.0448930258017272i
0.062356037841495-0.017630814854778i
0.0157426571878267+0.0088571722669973i
0.0121530995761109+0.0108798914430016i
0.0294676349390618+0.0459918838994287i
-0.00554531088597253+0.0123970982958707i
0.0132497631224276-0.0291173160487521i
0.0173194076446068-0.0256001694469162i
0.0294682252633512-0.034595821527815i
0.0577189358458586+0.00547031024626356i
0.0258836885113391+0.00912300648668738i
0.0321715488462151+0.0112276486039425i
0.0406481510344475+0.00385989252947851i
0.0510310303214333-0.00865796146522145i
0.0668452915900227+0.00926014193012186i
0.0507377759407253+0.000348975586446147i
0.0569712334086719-0.00740326681602412i
0.072550635369427+0.00310640504112738i
0.0539463074604523+0.0309380332576876i
0.0356636070855853+0.0230126792375028i
0.00888030695203613-0.00793924852246937i
-0.0143123209911638+0.000238999537168878i
0.0074222752483138-0.0153760130701188i
0.022865194041613-0.032604265355962i
0.0310751597623875-0.0116539582564485i
0.0210827252997823-0.00183675039530934i
-0.00921650496279475-0.0135840714879578i
-0.0310545213896031+0.0233079639890419i
-0.00164886833349663+0.0203220246442981i
0.0111822972427175-0.0259437944082896i
0.0113829524183346-0.0124214483205709i
0.0419208851944188-0.0233433951541632i
0.031548976543645-0.0123813904859396i
0.0250256851605101+0.0292032034517592i
0.0174486184215788+0.0182629192733716i
0.0222746941726896-0.00936102184159962i
0.0112962513222247+0.0281480634272191i
-0.00441909161286384+0.0143829743372865i
0.0433858447021989-0.0331098895388461i
0.0502945155951564-0.00183585374166607i
0.0120102171068302+0.0210448077025695i
-0.000673267690843921+0.0150110671950999i
-0.00961302198766102+0.0211700440454079i
-0.000830975700632047-0.00157016311407447i
0.0101867041975599-0.0609471705594777i
0.0199251167992529-0.00750756060941136i
0.0352129114111917+0.0212431469870603i
0.0133501869520499-0.0154457991810951i
-0.00588763290231192+0.0188987105807811i
-0.00358485434368671-0.0223717024510507i
0.0112148763913826-0.0436691295805216i
0.0106126902092117-0.0284623312110386i
0.0572934286370043-0.0370674316841733i
0.0720958106005482+0.00504946554762228i
0.0355609084568963-0.0256571607191002i
0.0409794945433516-0.00474404618548081i
0.023408290134163+0.0392518699078517i
0.0127493650438482-0.0191410650934319i
-0.0127063983513511-0.0125337870055023i
0.0231371267178614-0.0193856146085774i
0.0448848065302749-0.0202347602593868i
0.0443853689603108+0.0155490224417543i
0.067578453205009+0.00549575227341636i
0.00766794044824516+0.00559083128026531i
-0.00225635303657024+0.00788445571092858i
0.00126343436764381+0.0293726144548704i
0.0085693647476523+0.0096335473976004i
0.0545457266410157-0.0231630133142126i
0.0512168391203555-0.00398838013108392i
0.0401021568767283+0.011177896651487i
0.000299189189616215+0.000776840883180128i
-0.0134657082505695-0.0222453148020056i
0.0174677165389925-0.00759529603890604i
-0.0111794186503098-0.0356290065711262i
-0.0049632023291886-0.0236814860838131i
0.03239848632206-0.00148448979442176i
0.0525520249268725-0.0193754281230551i
0.0481176088471306+0.00848063107925526i
0.00192608949706478+0.014871323841904i
0.00881777555049348+0.0193923357848459i
0.0171427519048021-0.0242749545377565i
-0.0120802380035623-0.00988886472685786i
0.0315033219018355-0.0179820553648963i
0.035174059345819-0.029509328752675i
0.0323753070789278+0.0229475113318555i
0.0514303479273215-0.0102006661434017i
0.0158231127246619-0.0222196867127642i
0.0303615868446659-0.0272716649425792i
0.0102066897730883-0.0255579426278164i
0.0298798593429412-0.0212983142968061i
0.0486226392472529-0.00973802439270385i
0.0237952587742695-0.0146692105059786i
0.031472314624962+0.00683535000089476i
0.00802568373041392+0.0428498291676977i
0.028108616252384-0.029501975838415i
0.0412789858663364-0.0225482786132852i
0.0425281406501136-0.00217049348940671i
0.0519580134803263-0.0409584713485043i
0.0267863481606386-0.00621487319542096i
0.038787447890294-0.0191154945677332i
0.045445304371545-0.0195985930246201i
0.00281187328903195+0.00776280552050201i
0.00125013591570637-0.0421013987729438i
0.044929842788759-0.0211242660341441i
0.0508190712506352+0.014157438448797i
0.0418175504031203+0.00507351873688243i
0.04562518133341+0.0107754903444171i
0.0255390809806667-0.0178945603577559i
0.029578012406682+0.0258453963903475i
0.0453658578058067-0.0134313003696123i
0.0368185560685187-0.055799776253195i
0.0525658332389639+0.0316166735861112i
0.0410566188683296+0.0144708820208713i
0.000673282673491116+0.00763598552859185i
0.0111352703110554+0.0231765241203182i
0.0269165982203015+0.00758919460208105i
0.0208413547485348-0.00366577517521353i
0.0268117656577313-0.00605345207786227i
0.0236915248040808-0.00331039393782705i
0.0287587869833371+0.0124250941218475i
0.0536872752646698+0.0026848744418893i
0.0542133907126021-0.000899735123293984i
0.0325191438808986+0.0198530985762447i
-0.0067878102722666-0.00639164022396856i
0.00663461817445562-0.000169254999994591i
0.0199226965165764+0.00367737579301086i
0.0293521335824137-0.00903968631942817i
0.0322704130146504-0.00656821704837325i
-0.00704958752266123-0.014665171355176i
0.0179042513241373+0.0108370376155849i
0.00825466159068889+0.00969747089893001i
-0.0134235377166898-0.0279293539037239i
0.0193679203787509-0.0310943489998802i
0.00121636948135353-0.0141218414492518i
0.0186851047995146-0.00912016242705393i
0.0581999036858123-0.010586972088254i
0.0201639433634126-0.00608924192360064i
0.0189352054781351-0.0310299286683246i
0.0070948513240151-0.0229558952312855i
-0.0130163716829513-0.0120430765713876i
0.0155902692786365+0.00118931817790817i
0.039134791202241+0.0248776138275423i
0.063660483566241+0.0095437823571829i
0.0305123299780754-0.0129830565101638i
0.0262009654922864+0.00384659544319454i
0.0366430746568244+0.0061095621421696i
0.00888260030746962-0.0129681492392415i
0.0431813859412744-0.00768944996613344i
0.023482534728958-0.0205488458731538i
0.00151137864836809+0.00813423021011631i
0.0188383227066731-0.0139203964119173i
-0.0102700581504808-0.0212124120756653i
-0.0210580802674183+0.000945950217397092i
0.00600642061076099-0.0195753045619972i
0.0293237553149576+0.00388568101355376i
0.0308706304683566-0.0243680537049068i
0.0187355405010635-0.024372226735379i
0.0317907355243542+0.0439735872431927i
0.050757249436187+0.00979451263849584i
-0.00365216683962251+0.00245134328491202i
-0.00138041277796011-0.00922717696733037i
0.0124745425012418-0.0764264760132802i
-0.000275791143584831-0.0385070506175273i
0.0351295551626956-0.0227885531947225i
0.054580016049449-0.0290486843402295i
0.0384104672910504+0.0170025371490822i
0.0103316224272289+0.0245503462348434i
0.00601062894878169-0.00718565843273877i
0.0144687703272031+0.00581642089740499i
0.0504845384219512-0.0307266170979619i
0.0864522371226886-0.0164340097013046i
0.0547543097818675+0.000150644386656744i
0.025041499322886-0.0235459242104964i
0.0400118622846093+0.0217153833925181i
0.0130775601850938-0.00509288082680454i
0.00417187775318405+0.0114929409694719i
-0.00794250229705166+0.000119059727604059i
0.0144947399054809-0.0212555621233879i
0.0525384100027944-0.0131795400854644i
0.0347180801997446+0.00282468354375664i
0.0397642560432714+0.0280275188719366i
-0.00264815317566731-0.0113529165997504i
-0.00135278027523668+0.00352658446298125i
0.016264033905919-0.00841443298268563i
0.0181075484900996-0.0262219531631982i
0.0380185753373944-9.66172129096086e-05i
0.0393359408742943+0.000585958922921249i
0.0583444521592398-0.00587932902978066i
0.0345285683551427+0.000874583423969647i
0.0122516810103051-0.00148042110674719i
0.0151474602713624-0.0271222875924428i
0.0107085018751317-0.0320584099921974i
0.0105408856653696-0.0317479382727158i
0.0214250250587176+0.0144416992652305i
0.0350324090800954+0.0448770864933499i
0.00265849076057548-0.00638183481066335i
-0.0121724358313497-0.0197870401070257i
0.0137021507249829-0.0115626621230139i
0.00561035534745534-0.0377333886654315i
0.0235941202028095-0.0360037809277074i
0.0487653418902785-0.0131816537708135i
0.0399130441694789-0.0195594191697938i
0.029120045822708-0.0211281059518834i
0.00923725047531035-0.0262520369791263i
0.00724942169725751-0.017926975028026i
0.000731427689274263+0.00415364771856232i
0.0307591133135228-0.031539504000261i
0.0313059219272666-0.0309897699903442i
0.0277210222377103+0.000468611330796728i
0.0490941253215321+0.00713990765708984i
0.000840425207913469+0.0474568363271241i
-0.00552133341094608-0.00268944590952853i
0.000835226673369356-0.0293605171664008i
0.0231549331527293+0.0106119036315749i
0.0226327395403487-0.0272478337875637i
0.0353961180654694+0.0169935088846656i
0.0356122708778493+0.0200553256122309i
-0.00934450126446652-0.0232695063186312i
0.00353490212753345-0.00664517499105118i
0.025742899477928-0.0179995458352533i
0.0435500590611216-0.0146627013028702i
0.0188810618529533-0.0163417267111676i
0.0688308704587598-0.012997673359207i
0.073156165331679-0.0121904575556075i
0.0182453325511547-0.0182164670375108i
0.0484475237295675-0.000908547075865679i
0.00840271398786759+0.00531778971146148i
-0.00217040386644947-0.00846709850370944i
0.0358830492163117-0.0133231663356343i
0.0242463638525857-0.0295395721213155i
0.0248018844636325-0.00213690166295161i
0.0152927267953769+0.0191147331335421i
0.016984580139792-0.0104107837942468i
-0.00697024393397294-0.00244736901589234i
-0.0238505830210501+0.00548376237603342i
-0.00949921909315879-0.00909206186173499i
0.00146997052298897-0.0596367745669468i
0.0385578004518808-0.0488260615978373i
0.0329255359397603-0.018991822348597i
0.0178273084472222-0.010252834590711i
0.000184737318117838+0.0118553024989063i
0.0269092795901106-0.0397094984784322i
0.0190822199426832-0.0419386718833254i
-0.01145085868569-0.0452165707860078i
0.0298203913022045-0.0419948024372586i
0.0330335697624908+0.0114511138113391i
0.0545067364307943-0.00713447620268429i
0.0316000617727363-0.0329175526681175i
0.0124076645469532-0.0300820440837584i
0.0243600496323983-0.0333284582916715i
0.011013630663477-0.0218117898875911i
0.0260257735630213+0.00613884175412126i
0.0135795425748298-0.0247941501644142i
0.0120893418961476-0.0389883723227685i
0.0150010368385999-0.00589005055773034i
0.0162546424707802-0.00525171939193673i
0.0249333850098271-0.0255677076435121i
0.00622533609100505-0.0123907007055115i
-0.0114051166824575-0.00996502282777907i
0.0485229953237409-0.0180292925293708i
0.0643037649378146-0.00862427755428539i
0.0209880671498589+0.000906967830732015i
0.0306747903756539+0.00580862456097267i
0.0223377091122763-0.0380922596799609i
0.016444975311125-0.0411921357016375i
0.0411439003042348+0.0216165878160119i
0.0716243107045832+0.0176684041409724i
0.0373316725344695+0.0224995165632946i
0.0322537757734366+0.0435001262228628i
0.0326638535902175+0.0220536609114676i
-0.00897207162425122+0.0363382383946608i
-0.00649370817726458-0.0179484749080139i
0.0118875816219927-0.0399517868392242i
0.0529415164546493-0.0323967636543239i
0.0535038150201199-0.0423453840902883i
0.0414056807867487-0.0153984772494824i
0.0285646076934524-0.0246788295288787i
-0.00832132757395105-0.0145102056267707i
-0.00531866102897072-0.0134336709174376i
0.0219991954630563-0.0464106438454945i
0.0180586867596386-0.0517134745746681i
0.0223937446877267-0.0557007191684615i
0.052969400504998-0.0460454563339894i
0.0467275727110824+0.0096478085309844i
0.0322170369462562-0.00708959414629724i
0.0264555116778783+0.00285136787471964i
0.032857494112932-0.00148131473719441i
0.0271561499460542-0.0428319878816055i
0.0234101738832382-0.0233047306599127i
0.051355009248979-0.0230886130576676i
0.0466455177987081+0.00789480083194577i
0.0311468016119632+0.0210584417095017i
0.0111300254770246-0.0271997881893149i
0.0177555932790402-0.0518936547186396i
0.000139963894796308-0.0319931371373907i
0.0173745693751024-0.0379944726750992i
0.0621351934716816-0.0397430895393203i
0.0175567310182022-0.0201681654499234i
0.0508434754038396-0.0210760427989126i
0.0149513557990406-0.011233555981529i
-0.0270521707842152-0.0452299167725061i
0.00330428621458438-0.020919064332677i
9.000371063472e-05+0.0125551099480952i
0.0733245231557693-0.0571053811398136i
0.0473700651781221-0.0154357777524854i
0.0285481026521458+0.0331036908313128i
0.043495153714081+0.00897259020864138i
-0.00702221327614993+0.00859366463837652i
0.00307252555999794+0.0129658988760423i
0.00129983060764784-0.0222160863226049i
0.0199512597672216-0.0513006615162779i
0.0395570699268816+0.00537527798522958i
0.0263292977426952+0.0324954404715066i
0.00127042829146723+0.0145268495739161i
0.00408824967716986+0.0141761919502568i
-0.00374315029726039-0.00406922456454328i
-0.0100039915457296-0.0451066759796885i
0.0280014636492753-0.0701792043960957i
0.0202636457664229-0.0481086027425744i
0.0409900639950118-0.0145959257696516i
0.0140339936102025-0.00186029889881974i
-0.00400105729479397+0.0348736573255984i
-0.0151292701239508+0.0285154848664155i
-0.034042375535999-0.039415961283362i
0.0386303933524631-0.0546109795492528i
0.0202765348468919-0.0215321822854338i
0.0436368394507191-0.00599058666972214i
0.0500568479358809-0.00566591560044617i
0.00854162288367365-0.00557544780075266i
0.0407558136374331+0.0030588663827522i
-0.0026632555063441-0.0320765140882295i
-0.00311391040960964-0.0669646061929205i
0.0336397294124038-0.0191982884608522i
0.0277762450635877-0.0509380112461755i
0.0213831415778476-0.0610841380518924i
0.0142972576573625+0.00754552002884192i
0.0162536358892565-0.0180761230766363i
0.00739851571762833-0.0424065855348242i
-0.00372398587346407-0.0366700134163149i
0.00770241993870439-0.0367781406295232i
0.0406055337996686-0.0134162133611832i
0.0573104528133331+0.000908300136483768i
0.0397255076592857-0.0187340473691303i
0.0221351954310305-0.0173228679638364i
0.021718999157164+0.0131583776166512i
0.0205173271245268-0.00883442636201328i
0.0271243422343212-0.0383405265567538i
0.0551778861327339-0.00787532446150895i
0.0448160132443832+0.00166296952461986i
0.024322796534368+0.0145747218604212i
0.0199054219022819+0.0220897010334963i
0.00370827065405692-0.00530287982579277i
-0.0143496933837088+0.017007039676634i
0.0020378290499148+0.00681172137500974i
0.0571315178108263-0.0351724885448597i
0.0548009032651145-0.0142439488376878i
0.0235676087608265+0.0213718628139821i
0.0325286345598981-0.00220544013711252i
0.0132162193117462-0.0359874998502112i
-0.027417041546364-0.023020431915317i
-0.00276531839528444-0.026916083773029i
0.0213565920371106-0.014446022937282i
0.0141594947831815-0.0227201918168158i
0.031910653871511-0.0573143894050313i
0.0479188061626337-0.0304317431584029i
0.0310845371518697-0.0148899967069547i
0.0153827638141817+0.00661886111169855i
0.00535751964387531-0.00700982035394984i
0.0080698917391062-0.0428753080240433i
0.0193577695149951-0.028671867478951i
0.0469828098279127-0.0254105137106723i
0.0553706815230285-0.0113546364871528i
0.0147460194950069-0.00897573558166537i
-0.00219619496351668-0.0289388931196577i
0.00374290870819018-0.0380260240994665i
0.026640604118946-0.029159956938494i
0.021115069292982-0.033778041828541i
0.0503926066464108-0.041949856195791i
0.0460143528442522-0.0312950846560649i
0.000255871782093181+0.0112437416462494i
0.0170574360957492+0.026826989409106i
-0.00614306339478523-0.0262478417893981i
-0.00488894041886057-0.0201779270435667i
-0.00590850322375297-0.000284585045768241i
0.00200099611610507-0.0271217481189154i
0.0526558517419696-0.0140056296284373i
0.031760902085002-0.0248573868492811i
0.00612315438742167-0.0367242030326518i
0.00874695472014443-0.0283414948444322i
-0.015504233474483-0.0494486770824162i
0.0211377235271186-0.0210230997475558i
0.0546220885832595-0.0490360977381672i
0.035342742603057-0.0412796973652239i
0.0326646150098136-0.00172165418310288i
0.0228547774947428-0.0269144772691835i
0.0270493758288414+0.0172473719871618i
0.00908464381976833+0.0329448763944923i
0.00370179033186648+0.0463539683757593i
0.0167747750802852+0.0197737351311434i
0.0283420088843402-0.0303578067776164i
0.0188110625796351+0.0111890746078044i
0.00277367395212816+0.0175812264853902i
-0.010430304598018+0.0147845669299188i
-0.012838709642505-0.00401289548799429i
0.0109713139064458-0.0403965469397327i
0.0137838860894932-0.0444034060587803i
0.0338039410959164-0.0484110981304042i
0.0226384874237177-0.0325654066998906i
0.0168017026408052-0.02629803758927i
0.0101367855909958+0.00977974395950031i
0.00286798566617166+0.0277472052360376i
0.0172744810031852-0.0596407297884177i
-0.00642133778473529-0.0695482345591422i
0.014795910776317-0.024870465257256i
0.0563377191849807-0.0273700096783205i
0.0566521180636305-0.0274808996502458i
0.0407214490156044-0.0505581697334539i
0.016599371893909-0.0124409575124604i
-0.000901365968926566-0.00475018597266637i
0.0257431089743317-0.0395257299424419i
0.0695194391982494-0.036462183458687i
0.0541728212517914-0.0455670727600943i
0.0343870397367459+0.012854206654027i
0.0268555463200014+0.0322164864778549i
0.0143758708848883+0.00369732158003008i
0.0329569549818914-0.00821544211824504i
0.0169020680699902-0.0123025115257709i
0.00368162774354314+0.00986455660210886i
0.0649893524102489-0.00543881783671844i
0.0149090791985006-0.0466787618240154i
-0.0189759102314662-0.0307911732784367i
0.0391898549329437+0.0145385361549448i
-0.00349442134220416-0.0154513681909273i
-0.000518326387987687-0.0363431842156645i
0.0204801521442035-0.0379377150825315i
0.0193557124268368-0.0187585897683211i
0.0270366190940775+0.0207746303351535i
0.015030304745712+0.005017671031034i
0.00971351140706364+0.0165396938536852i
-0.00629167501872436+0.0338641242030297i
-0.00973020221625495+0.00438264885476727i
0.000421930395383159-0.0478499996643832i
0.00916866873008922-0.0399732186361754i
0.0218665416231069-0.00875441797653029i
0.0526678027205541-0.0229505978569206i
0.0450498420538284+0.0150783373778028i
-0.0193569971336554+0.00345472116717954i
-0.0135639821624243-0.0458630060846961i
0.0211903175048069-0.0406491939466697i
-0.00431500404597531-0.0435519291042874i
0.0396405777353248-0.0278448589385105i
0.0490103582701342-0.0370660221563167i
0.030150333883523+0.0182837625222411i
0.0502978832997793+0.0297907721019346i
0.00205983771931066-0.0156466560905095i
0.00248628846029626+0.00377463211235951i
-0.00857257150344052-0.0431193178917007i
-0.0167852851268875-0.0253769160816373i
0.04597272654866-0.0347974268699942i
0.0299769635267844-0.0188348667973586i
0.0170493779039825+0.0619420330616341i
0.0237451794791087+0.00566708012836059i
0.0112112884785298-0.030224640586932i
-0.00195840837738525-0.0282306060088998i
-0.00227546154810835-0.0407871967518456i
0.030366952776488-0.0308005847377879i
0.018740332062727-0.0131386000499486i
0.0245216052532062+0.00194932156234454i
0.00998468206087956+0.00496815956151i
-0.0146312891645296+0.00129106051318601i
-0.0290716768708742-0.0383195349892764i
-0.0188922033972854-0.0561060575827027i
0.0426117513416807-0.031039834062363i
0.0234069060274727-0.00785632741351913i
0.0284858183137858+0.018818574398407i
0.0487913496601695+0.0163134584388507i
0.00351233306451516-0.00324613286798051i
-0.000321593841205731-0.0230822054829855i
0.028212004419152-0.0262687488923632i
0.0318807259643361-0.0332120236124886i
0.0397187674161062-0.0252122749493776i
0.02997916509321-0.0154117032447867i
0.0141395685535167-0.0101541412387056i
0.00546187032510338+0.00121728478971985i
-0.0326008317897266-0.0247811131184848i
-0.0185651676510332-0.0669988603921257i
0.0105228733839085-0.0502260093741659i
0.0258907256524448-0.0143872275944162i
0.0227318364342038-0.0317523748241648i
0.0112482853673955-0.0167692689932087i
-0.00309801352785647+0.0202557006248963i
-0.0136640864473302+0.0114317421270885i
0.0237320179795326-0.0332055185227532i
0.011318930980424-0.0344745177099166i
0.0427186128933428-0.044312489164615i
0.0601599860154587-0.037095462108131i
0.0239844436738067-0.0231026398828846i
0.0408921338612657-0.0342579169593188i
0.0629226719053123+0.016264799795655i
0.0748495664448298+0.00693996971250053i
0.00259304808545965-0.0121983658018212i
0.0055770569846754-0.0365521859316871i
0.0578538521995184-0.0421544240945715i
0.0294743968452901+0.00644356654333914i
0.0479965945616495+0.0259987313241817i
0.0299465371947234+0.0184212170704008i
0.0137721683791379-0.0117109062753375i
0.00659460777237593+0.00295303751327283i
-0.0421674273796184-0.0524997323343041i
-0.00257718426839487-0.062330151451648i
0.0348814286221929-0.0357544605973064i
0.0527033723358143-0.0321926523253001i
0.0509218285966338+0.0449075291830301i
-0.0165887071988936-0.0166880206509319i
-0.0131893413987291-0.0644417427119344i
0.0113645296255549-0.0237632184209231i
0.0359277106923822-0.0326184608943543i
0.0664294161416321-0.0303194589234635i
0.0467299504281987+0.0266835198000426i
0.0275955529653678+0.0523036873096598i
-0.00753919373276793+0.0166762356981466i
-0.0160078956814935+0.00659825659366542i
0.0143461893479781-0.0248671512080685i
0.0154752533797064-0.0328230488361336i
0.0197911457087757-0.0277869528593339i
0.0427537755028514-0.0237595095324868i
0.0415174553130309-0.00479979949529876i
0.0185660154572888-0.0480511460083025i
0.00154172357582208-0.0469964506648205i
0.0170558135599821-0.0559836465891486i
0.0208487332823199-0.0655449088436675i
0.0173486265564349-0.0336650312660841i
0.0303173461517288-0.0616215526888075i
0.00887156121818801-0.0120225188582623i
0.0335443126596559+0.0166571539803224i
0.0133333779010557-0.00935123911431811i
-0.0307421130415996-0.0293094955895875i
0.00134470350660991-0.0435529714957954i
0.00878142553220675+0.00583286893549271i
0.0437282739400695-0.0110561451954916i
0.0286466900747094-0.0255051877382222i
0.0245371876840484-0.0200727890247005i
0.000760563814180136+0.000614347941248101i
-0.0603897785656216-0.00271584912759976i
0.0250792737086495-0.0391471549239972i
0.0434110682341274-0.0396666169622982i
0.0220817815054726-0.0433849063898685i
0.0286368798325198-0.00483152125103036i
0.00376742438759295-0.0254590631779326i
0.0225053101227615-0.0109669737816078i
0.0260149394274095+0.0156560376694421i
-0.0158877949279469-0.0390440892564901i
-0.00598989710285181-0.0240299049810762i
0.0488834672158212-0.00858391135085367i
0.0405958074707973-0.0325950585145544i
0.0226023137358988-0.00716215016047152i
0.00326523765714631+0.0172671786634935i
-0.0234500472530866+0.00280493539466962i
-0.0065368976835973-0.0125816793660391i
0.00066100481637669-0.0391200087524855i
-0.0135693544250428-0.0363706933010367i
0.00170398359636642-0.0556862316591197i
0.035386444963196-0.0351807958255234i
0.0268427106193238-0.0302241663240531i
-0.0235478043555369-0.0183946878286842i
-0.0105325804650529+2.16496964893422e-05i
0.0472308976392566-0.0988355038889295i
0.0348734170826949-0.0361006699538301i
0.0168068092147582-0.0401650885621695i
0.0629933613426036-0.0705745829265961i
0.0469212470293992+0.00388867484544186i
-0.0122825725683369-0.0258766919670197i
0.0194642353908701-0.0107340558034956i
0.0202604695440323-0.0188594071755567i
0.000639324756404185-0.0275014156066405i
0.0477930830100088-0.0409531045490865i
0.0677839520127929-0.044305127480363i
0.0288536086957508-0.0173500759802084i
0.00973797927984733-0.037047308842984i
0.0275813153350647+0.0299000851915684i
-0.0158119493274769+0.0134119293190231i
0.00650778832310187-0.0368181415476546i
0.0343259522326613-0.00428513361381892i
0.0157212549143833-0.0466401749746155i
0.0636191894350998-0.0313369058468381i
0.0278469298199478-0.0262016532472736i
0.0105771712236377-0.0153952074697138i
0.00942944368548974+0.00888783712268295i
-0.0137178311205888-0.0613824489607752i
0.00795521864594868-0.0567297926003288i
0.00912735799086097-0.0416796617123526i
0.0280932205492894-0.026848438018137i
0.0076294644829058+0.0114296128292624i
-0.00112708991105961+0.00495908279341375i
0.0207558956048606+0.0120725124481964i
0.00872114547269749-0.00984085106554979i
-0.0112339627906043-0.0113893387537484i
-0.00481326156576187-0.039804879088107i
0.0471186018305281-0.0506218931243038i
0.033400245541518+0.0123167107272953i
0.0243493618942871+0.000830405626003069i
0.024246868815478-0.0228590688317561i
-0.0143136788369172-0.0214757220190566i
0.0079687015355103-0.0152123695709386i
0.0284455355141821-0.0382081115641739i
0.00541082704879848-0.0408894914832011i
0.0322564347401135-0.0263254627249858i
0.0410316543040572+0.0120728075278926i
-0.0114519116506256+0.00865644401428307i
0.0275053140788149-0.0350291655991147i
-0.00376549414985103-0.00333507448246251i
-0.0509208014432626-0.0281235462211791i
0.030589354219184-0.0825742463607933i
0.0280179270681031-0.0717456315980734i
-0.00119289733081284+0.00244524923514742i
0.00597453224781868+0.000986397001112939i
-0.00730814573805921-0.00253741090462444i
-0.0109132299993624+0.00556636278005224i
0.00291903227298103-0.071293915952075i
0.0470474651583281-0.045037148978946i
0.0442187952721501-0.0157433071181923i
0.0370105950382066-0.0282947526263323i
0.0291015028791501-0.0118096270023704i
-0.011153932610145-0.00908374251229466i
-0.00309939644594275+0.00786227201615486i
-0.00126281843496183-0.0210565292964305i
0.0332503507632709-0.0639827249329961i
0.0513347685824387-0.0506573974143221i
0.0511968795313791-0.0256164812284332i
0.0273770259101153-0.00166292971918506i
-0.00532537525750895-0.00303392685572941i
0.0212547671046963-0.00221070273724578i
0.00130373870141458-0.00679000222172677i
0.0127014377172501-0.0345266588825189i
0.0409020640674053-0.0589048203073768i
0.0330113517185902-0.0453109862488817i
0.051845938005201-0.00510229482472115i
0.0201878593706367-0.015111675055225i
-0.025192588267987-0.0277919779579273i
-0.000929093789808539-0.0229817877133768i
0.000429561754183208-0.0450713338419201i
0.0073747211049256-0.0389260819965311i
0.0389086160562994-0.00291480480098198i
0.0218391761422273-0.0306883187400238i
0.0228680808668866-0.0435395372994827i
0.0418439555906507-0.00799758183955729i
0.00258048897596775-0.0152452695082033i
-0.0199845942611577-0.0734955334861236i
0.0141439058410382-0.0689100492124659i
0.0093551733543909-0.0301901744014589i
0.0051342667789538-0.0724561329201182i
0.0415979666462099-0.0341382843585816i
0.0339915412554609+0.0224056643540181i
0.0139382258259353-0.0022228699644927i
0.0135440253254957-0.00866747355423191i
-0.00103924090291952-0.0261780145177367i
0.0266851988792004-0.058219402174469i
0.0318566472057456-0.0495753494018199i
0.0214729368362316-0.0141143314219075i
0.0428685733058568-0.00422124344235621i
0.00485002810581179-4.28304748172406e-05i
-0.0239764426511117-0.037771590372897i
0.00856545121763047-0.0577515664205986i
0.00816687598288759-0.0424286119335131i
0.0384105039804151-0.0452954967847115i
0.0840638740912983-0.0200516498382335i
0.0370746971382046-0.0269356921216487i
-0.00059163368508393-0.0281524957082746i
0.018175567450665-0.00561255511057904i
0.036715073158838-0.027340755480505i
0.0152341797446377-0.0471135729671787i
0.0391850376422558-0.0129625713030587i
0.0343589843238343-0.0098155658874274i
-0.0110170501771363-0.00699332236535536i
0.0125491734285843+0.0186951460849739i
0.0208590819173797+0.00115401186016304i
0.00314269991360367+0.0123930208867281i
-0.00816890328127118-0.026147156037921i
0.00183065197333531-0.0729237093517098i
-0.00161650074572568-0.0370806531924769i
0.0247755798986735-0.00929383507321436i
0.0362669673714093-0.0159499158767622i
0.0040556872093034-0.0250069915597819i
-0.00657651700979357-0.0301354663878312i
-0.0282607363501862-0.0484257809695261i
0.00830773573106051-0.0642885304280621i
0.0385211665977803-0.0551223881000416i
0.0394960379086861-0.0484025763141971i
0.0257159567665992-0.00981903923441973i
0.0125386528879785+0.0169407889876708i
0.00551213396359591-0.0246946921613279i
-0.0339902106252763-0.00354625434242708i
0.00110902588565604-0.0220394489321427i
0.0316882712330833-0.0553360994495961i
0.0479107198997013+0.00748097090517862i
0.0378494988420692+0.00508233137410326i
-0.00689034090633196-0.000605151036453565i
-0.00894722989095671+0.0117338327821488i
0.00485086345533524-0.0148478778980709i
0.0261817455376692-0.0195907728406578i
0.00207631010809775-0.0463432511505805i
-0.0205776760015167-0.0477000484954822i
0.0196525864289141-0.0150136491875434i
0.0575339884108122-0.00370187412227865i
0.0312107541357341+0.0109054511355511i
0.0075056890222014-0.0182461543038889i
0.0266805818084924-0.0193903813601077i
0.0193411052794005+0.00177388844803132i
0.0253330965820233-0.063611633701004i
0.0631498881170447-0.043932797915191i
0.0492348154432075+0.0097370506401672i
0.0258324678616171-0.0316221452857913i
0.00422021303843834-0.0111515658068155i
-0.00816190745683826+0.000952522523042665i
0.0167634816138114-0.0615271583018858i
0.0105931548571462-0.0466167291961999i
0.0118827830762953-0.0408518160548777i
0.02781740353182-0.0395606133688241i
-0.00434561533468429-0.012613788826845i
0.0156863108754109-0.0487710644675672i
0.0187472864113177-0.0334913702183633i
0.00769173107595525-0.0251085302346i
0.0223424176252784-0.0408376327012072i
0.0040219844226688-0.040994813599369i
0.0487849894007532-0.0350368868336063i
0.0590670478821474-0.00938760239178983i
0.0150005585112983+0.00834744106666046i
-0.00435683628731234+0.00657964811108942i
0.00685108123835319-0.0337196783456506i
0.02126978469251-0.0576050463755605i
0.0421136776300179-0.0429725378536723i
0.0285205899437437-0.0109702514549401i
0.0327961665720633+0.00878317202452366i
0.0313713451366845-0.00574137830458614i
-0.0413451158579572-0.0255411895108783i
-0.00924403839553179-0.021789082011041i
0.00285491872261922-0.0242365530566463i
-0.0111800924519386-0.0421838211715937i
0.0206630181102425-0.0229018430513123i
-0.00242464690825335-0.0108937559820226i
-0.00382147682876855-0.0171601472165061i
0.00832045271060377+0.0151614619054323i
0.018457169357468+0.00331550671982105i
0.0259203249713041-0.025160160331873i
-0.00400424319932186-0.0469780763867801i
0.00780468469857005-0.0308027949437399i
0.0367151683166096-0.0114055566065701i
0.0184851468692169-0.0173231159471784i
0.00223415220224822+0.00609922663601508i
-0.00963991127588131-0.00926159990083882i
-0.00211461444442405+0.00159718234351468i
0.00697181031097089-0.0121385132875854i
0.0100676871471794-0.0180497316039704i
0.0490255432954753-0.036907421693528i
0.0309522995902479-0.0297849756846304i
0.00817293304028846+0.030457450883299i
0.0257971091101401+0.00197984562551837i
0.00250901459293508-0.0161797408328384i
-0.00918584395106019-0.0272966008709954i
-0.0112690004861603-0.0326877141691515i
-0.00463129086831496-0.0297119144272954i
-0.000634028536391455-0.0179477011235782i
-0.00122386646601872-0.0288823389053078i
-0.0149612736902195-0.0269971849246405i
-0.0179153438705924-0.00832281805515184i
-0.00587740308770665-0.0310413003382928i
0.0065335598457798-0.0139889762657999i
0.024128417859362-0.0512067578134017i
0.00881722905906382-0.0540114771955998i
0.0226527399697205-0.0151801215563224i
0.00915787096115879-0.03893489363135i
0.0075680211283283-0.0105595332766253i
0.0198015630630912+0.00840364381522108i
-0.0111216879768262-0.0172943754265723i
-0.00645555831009358-0.0326450155798802i
0.0199138094344864-0.0263208078372522i
0.046684450146447-0.0240799348446067i
0.0034549964968806+0.00319170177055784i
-0.0309616866097268+0.0148408266121344i
-0.0100568022894025-0.0411395146594953i
-0.0249629077864412-0.0631256995149078i
-0.00772966054045332-0.0351031198041958i
0.011003921377713-0.0218461860397083i
0.0179225009946748-0.0353582875694111i
0.0574294457906433-0.0334704417326923i
0.037425954681221-0.0338234282034636i
0.0104940875182728-0.0188097269886028i
0.0529559205867569-0.00746347352988736i
0.0435341025086529-0.0396575909852229i
0.0145285316625346-0.0567044960065684i
0.0536562677798473-0.022558322615967i
0.0458466668802774+9.43289082970387e-05i
0.0264506174975178-0.0424668542189454i
-0.0188213572690844-0.0115219437704609i
-0.0644708175471745+0.0263189328845858i
-0.00896019498096258+0.00567269020908061i
0.00801018759434589-0.0173791324663981i
0.00607813504179401-0.0580620857589363i
-0.0111362024697127-0.0474092716995776i
-0.0213101860343061-0.0127948727759546i
-0.00237742482716995+0.00808996077277927i
0.00158606317657792-0.0095544793821927i
-0.00154316050696899-0.0285367265129668i
0.00262635977508961-0.0371885269566263i
0.0327819952779546-0.0638652588229822i
0.0286573873844269-0.0701418395972069i
0.0275624436739212-0.064952000392714i
0.0339139559352886-0.0195783493077878i
0.0184645465437555-0.00371401926795692i
-0.0193735858991315-0.0317733383194555i
-0.0139699090903478-0.0214200140161615i
0.00577418061457768-0.0508662044126346i
0.0135388970145715-0.0470663106696134i
0.0142127434210333-0.0181139912953844i
-0.0198080468188553-0.0236098605311303i
-0.00880189451804906+0.00330898813613728i
-0.0247700105181425-0.0179059503044898i
-0.0276991608246212-0.0382742227423509i
-0.0115012628075568-0.018573865011039i
0.019419496690541-0.0218483674640116i
0.0529263129877111-0.0211298725709969i
0.0175380214257757+0.000181043066511366i
-0.0176984365672319+0.00314574404329402i
-0.00258933572716251-0.0126713559536353i
0.00574796594422194-0.0350935346939977i
-0.0132099004283192-0.0259526123674357i
0.0114861203321154-0.0327384261843575i
-0.0110913081249828-0.0437734102511065i
0.0197808876190545+0.0188660898279733i
0.0608814446606511+0.00161148766076486i
0.0191376461089935-0.00574714850040944i
-0.0174425870189431+0.00285030392236999i
-0.0263027707818001-0.0457231622271529i
0.0237883264071633-0.0182561220854104i
0.0373182227749715-0.0403875986494979i
0.00740041374225803-0.0488069496393443i
0.0159581012521344-0.0193604403100535i
0.019836594193099-0.0539175257546925i
-0.00390186762044834-0.00874444621511952i
-0.00788302852315704-0.0444980042588329i
0.00973503267586272-0.060537692577708i
0.02954735813229-0.0279537413558129i
0.0186023745804379-0.0597416264223885i
0.0293441638812127+0.0127268619700841i
0.0285783082667845+0.013670750341566i
0.0022981557102241-0.0128929734135894i
-0.0119749206508082-0.0665135912687195i
-0.015759568932027-0.0933409558549379i
0.0033391387075498-0.0349394179690315i
-0.00230394169091174-0.0331923982805488i
0.0330415414694387-0.00341829592371105i
0.0431907930509676-0.014671368916045i
-0.0144834442949927-0.0448874546453933i
-0.00760282347800665-0.0433362387585997i
0.0016502514064566-0.0465071654314918i
0.00941397198467456-0.0390406162993165i
0.036212674469197-0.0317948352207575i
0.0121347980526532-0.0371909999174101i
-0.007506213601953-0.036240050336946i
0.0118982280849832-0.0173446162043773i
-0.000476511793823623-0.0224240689009567i
-0.0325069225310274-0.0159129102408887i
-0.016222649666948-0.0361913631518787i
0.0021839518314769-0.044851007390488i
0.00286995696629847-0.0219361697075585i
0.0550948750077491-0.0206074827238195i
0.0448336274329175-0.0385128529387099i
-0.0268126936248305-0.057104822717682i
0.0144741441849476-0.0269898972744177i
0.00692851270036704-0.0314818098629559i
-0.0169480836851931-0.0455113866858557i
0.0276314779306498-0.039217804971529i
0.0214797075180759-0.0117850155769981i
0.0485680105716738-0.025307697430194i
0.0508284690397338-0.0153258633850237i
0.0181814131303576-0.00346354764151501i
-0.000360053234225509-0.0332525802774544i
-0.00729494660856264-0.0012159108806286i
0.0252739445250225-0.0419198642121549i
0.0043268587577032-0.0193807962708915i
-0.00175397189430746-0.0113376054893701i
-0.0234544835077819-0.032080790156864i
-0.0559669955541513+0.00791395564726446i
-0.019186435781608-0.0356748227243067i
-0.0134924756922705-0.0508919311430041i
0.0100373276425824-0.0384638390765857i
0.0252517077029936-0.0477945345308758i
-0.0014095181108534-0.0482839358033667i
0.00511552919813808-0.0167830143510629i
0.0304090309432861+0.0102227904703801i
0.0371956766097736-0.0162559011802251i
0.0193758013555235-0.0412322169266945i
0.0240178927835294-0.0356913370006327i
0.0483349208018471-0.032605346645205i
0.0323774818406612-0.0207452705111651i
0.00309247038366164+0.00401600471637205i
0.00473098315409678-0.00476867363306282i
0.00378842974586603-0.0256968008562635i
-0.0123847977884867-0.0201252637579479i
0.0133026342810718-0.0619157134420852i
-0.0050530536463241-0.0611015074630176i
-0.0152268158083346-0.0401337557259249i
0.00725022072371718-0.0437508403468216i
0.00679259032017836-0.0187870782534614i
0.0323064757465886-0.0500272077001637i
0.0166362490297577-0.0618125891530835i
0.00698962546481643-0.0365423623803281i
0.0186998285453789-0.0512449992995086i
0.0357410800359489-0.0219238820762303i
0.0330204951955338-0.00559341178312995i
0.00718902986757946-0.0336967215838686i
0.00407726115962808+0.00382649431301266i
0.0192798411947999-0.0232762521402991i
0.0197002319424388-0.0095963259925051i
-3.10479401795948e-05-0.00309324474965662i
0.00176213721131295-0.0636624071584585i
0.0187827749575575-0.0322034068654204i
0.0108734682078434-0.00922944064416988i
0.0233636595511179-0.0153753200801577i
0.00680098111771564-0.035595018528476i
-0.0284406815710317-0.0383541526103279i
0.022102752515792-0.0455085271198618i
0.0116525859036052-0.0346467880472716i
0.00930808542682411-0.0420149114866137i
0.0230009540905464-0.0600013499922074i
-0.019402453648423-0.00587954019055073i
-0.000891187888827909-0.0240423336509447i
0.00752628313184312-0.0393879496353174i
-0.00650901330118789+0.00700133900434558i
0.016177742073689+0.00564391948476273i
0.0214447299939076+0.00729615309149847i
0.0240090025993815-0.0106621928605688i
0.0119523235160817-0.0231681318503771i
-0.0134571008455325+0.0194212727843949i
0.0205702533025635-0.0165462751251329i
0.00644431324578199-0.0405618092668924i
-0.0214050404201451-0.00873174324792235i
0.0360738842603673-0.0491610454259303i
0.0128175124576775-0.0227891670321831i
-0.00152409234637796-5.40136995566054e-05i
0.0357186532106775-0.0350480224038477i
-0.0110372989528736-0.0287941711797803i
-0.0306858777355519-0.0285277267343193i
0.00854731360957229-0.0210348537296718i
0.0213995040138113-0.0325125177999561i
0.0154219768557312-0.0357621017253341i
0.0297945654523541-0.022062733346441i
0.0106531413755636-0.0181968424384267i
0.00126025236926137-0.0176207804920399i
-0.0220231352711539-0.024061156558383i
-0.00517947557572175-0.0280476445895588i
0.0355912948516939-0.0469388349644457i
0.0108183316134081-0.0597136718885381i
0.01083895639524-0.0487281345418098i
0.00124564078418743-0.0176854111938403i
0.0354431304572267+0.0136133281028997i
0.0408326908974986-0.0265792794730765i
0.0193397542847905-0.0374499906666338i
0.0208996504902308-0.0220331402496106i
0.00465103568881636-0.0426149609414358i
0.0169722433800691-0.0042855200173703i
0.0239211828892177-0.00429505513966406i
0.0108222654157648-0.00165643007167697i
-0.0224683248508868-0.00822537511194826i
-0.0291216797678142-0.0463858305874661i
-0.0040536580674697-0.0329109934914462i
-0.00798389226654518-0.0324240295012525i
0.0109858741847879-0.00883995046855025i
0.0386162234726284-0.0354962685519634i
0.000713100470377362-0.0401297207598101i
0.00342969483482876-0.0349761018460409i
0.0184627078902909-0.0826031302320196i
0.0223294546887026-0.0296430159684802i
0.063687696586028-0.0535177631587636i
0.0503100439684435-0.0628451387502105i
0.0252782975713586-0.0071152861887468i
0.0321672355841798-0.038921607911039i
0.018947011237492-0.0437703952046382i
-0.00215564652950293-0.0319185635534926i
0.014412125610882-0.0224560804107731i
0.00438163506087114-0.0198601273782089i
-0.00675535549370759-0.0182521102136665i
0.0131536201031914-0.0305764385660824i
-0.00477573824240607-0.0166158075243306i
0.0169390721782122-0.0318124428460445i
0.0393416530200069-0.046570331677622i
-0.00673214914673437-0.0112318887649902i
0.000131065709413127-0.0471207408247969i
0.0449744453011379-0.0279770230361276i
0.0506660522287594-0.000901068564359226i
0.0343928769348022-0.0292392374929976i
-0.0162980512722891-0.0239239861994043i
-0.0162848188957659-0.0151540348097461i
0.0349205907675851+0.00245452954713213i
0.0227769925728252-0.0191023073277647i
0.00662321727816303-0.0436039711390794i
0.0339893841907833-0.0259009264412432i
0.00414476235580898-0.00662385692653185i
-0.00566565938994029-0.0061522942285356i
0.015644371704101-0.0414928075122979i
-0.0369706496743833-0.0514596119222783i
-0.0234048934787009-0.0492107016302062i
0.00835930609467544-0.0544335669289386i
0.0234144211336183-0.0693424862730151i
0.0302168773521982-0.032189627840663i
-0.00965496804587051-0.0276655184022789i
-0.0017760189706801-0.0853740501978396i
0.0315975355942546-0.0228810562459254i
0.0246554350004291-0.0242974683436181i
0.012396098427479-0.0814537197569745i
0.0312090495210267-0.0575254782928436i
0.0100056560500081-0.0491785078789294i
0.04043700070883-0.011509428269098i
0.0229274086330214-0.000174431145228314i
-0.0400905017438908-0.0340095730993961i
0.00991870305477713-0.00728006582471319i
-0.00049583113525506-0.0278357636857366i
-0.00122846527611334-0.0663416424251686i
-0.0107948880173077-0.00420983752199572i
-0.0435604014310499-0.0191785281278784i
-0.0124279039931466-0.0301309690536599i
-0.00259962254702029-0.00241576086688177i
0.00785909392647716-0.0437801812030189i
0.0242376116232101-0.0241914764814156i
0.042724345314636-0.03563179132595i
0.0501257017944199-0.0544467031672187i
0.0190800330280076-0.0323221265193538i
0.00624244664104185-0.0438134530924595i
0.0300579288197581-0.0399138568277881i
0.0288806995067227-0.0312459420979889i
0.0314689423652314-0.0245920961578069i
0.000814213764836782-0.0448729279665008i
-0.0236398287036672-0.0210623491237774i
0.0384863685788692-0.00541451124864678i
0.0253915972408478-0.0366923879410039i
-0.0175998535552778-0.0309527661927183i
0.0197971797668473-0.0394305380678979i
0.00629409191910848-0.00403056923562273i
0.0027485961252151-0.0293596791266931i
0.0218151221753338-0.0619306409728247i
0.000546678197152574-0.000644603542893054i
0.00399636522949529-0.0319256443853054i
0.0173449499325526-0.041969667164683i
0.0366816253471428-0.00260770350135786i
0.0179946489827197-0.0428478547770393i
0.0171580596057594-0.0460368701504386i
0.0107319821349731-0.0276888414604905i
0.00815256879654118-0.0297089882567812i
0.00938194259138504-0.0208510356225647i
-0.00744430412548848-0.043757503539832i
0.0126881669712895-0.0171659073305773i
-0.0168155437361431-0.0271520153654084i
-0.0407679628922305-0.0481935436457658i
-0.0133656736840721-0.009098549887074i
0.00392228519133691-0.0427401575021215i
0.0153229590673447-0.0309881043839204i
0.0325084286362845-0.00862578832378678i
0.015529009404877-0.00059026154375698i
0.0408541737893087-0.00645194054859672i
0.0107947324803734-0.0366487726766308i
0.00058372960587929-0.00167689370705885i
0.0132379163551056-0.0394817615972822i
-0.0371904006000615-0.0698546896352742i
0.0110841143480925-0.0536878259078214i
0.000278140275173327-0.036897901395953i
0.00755149443108215+0.0023521659991015i
0.0163967200896318-0.00308401525063911i
-0.00513530851779019-0.0384980977664867i
0.0284444163594545-0.0608519176343697i
0.0197041684480392-0.0509993944457441i
0.0117229512018724-0.0502145035008834i
-0.000505207149230429-0.0316031666515322i
-0.00113624298954041-0.0300216212972067i
0.0345117627775889-0.0440443432848389i
0.031244341329575-0.0396815686130068i
0.015911117738844-0.0289198173162359i
0.0350996280419535-0.0184605433249099i
0.0181216566592101-0.0194925426769613i
0.00352997549612604+0.00658336451200927i
-0.0101316470041659+0.0167729666891603i
-0.0412979758094847-0.00588596446016348i
-0.0156686485014332-0.00196755174500277i
-0.0116239398625814-0.000909568613556516i
-0.0185769753655331-0.0490537917120816i
0.00849574518930865-0.0335466297254381i
0.0147001544016563-0.0252629969248604i
0.00946772712524853-0.0350263681967614i
0.0129681711581893-0.0207271413374307i
0.00638568472106419-0.0266398448956712i
-0.0296777718054475-0.0145563885354485i
0.00499588373426978-0.0783068053073991i
0.02090688692463-0.0738742778556451i
0.00650900466457822-0.0224884867482527i
0.0373061491835856-0.0166299990301568i
0.0269649492802956-0.00605949423205667i
0.0133673454665654-0.0100309003843878i
0.00799353337602059-0.0361107615631141i
0.0351847760835827-0.0615033954855779i
0.0120179790107533-0.0123044080423445i
-0.00334574299980987-0.043505228792536i
0.0583363285985516-0.033793439115255i
0.00193006760669525-0.00674281362940532i
-0.0443604443376879-0.0280533827575788i
0.0149843787651071+0.00765529125775047i
-0.00124959883905923-0.0695940123222832i
-0.00958143187846493-0.0617905992639513i
0.0153977279788754-0.00522401034655077i
0.00146195535834479-0.0369767388091595i
-5.72886585797029e-05-0.0371704786557961i
-0.0226629842957808-0.0459525267459614i
-0.0117370464989534-0.0531281958082343i
0.0204605201336111-0.0285720313206822i
0.0113609753760373-0.0322723818050663i
0.00446806510893494-0.0407325765484454i
0.0448320862680447-0.00791094314250023i
0.0559080332335272-0.016575844868441i
0.00136604231871607+0.0116642553095909i
-0.0110030422365182+0.00795862245186226i
0.00237438591684381-0.038232399360173i
-0.00940855222160525-0.0494097012923053i
-0.00276893194477416-0.0395580139376096i
0.00474318852998051-0.00533706568705659i
0.00708453547580189-0.0288085239901955i
-0.00419200047880125-0.0393449857514707i
-0.0138296021814331-0.0425063274506764i
0.0254346990550178-0.0650342911205233i
0.00962591625099297-0.0676893399014135i
-0.00332318362646848-0.0555734823546472i
0.00223507276152861-0.0465393040620203i
0.0114987633049122-0.0402467025419095i
0.013051633931894-0.0136376814247315i
-0.00520911333689895-0.0348639893945969i
0.0123093706965706-0.0321042997065885i
0.00800133089359549-0.00830125458330776i
0.00889663749056618+0.00400934995079725i
-0.0248201853826974-0.0158376174891302i
-0.0121211088144836-0.0589183005691789i
0.00068313264565816-0.0217111483553159i
-0.0222393157786621-0.026828105496018i
0.0163084440857104-0.0558746204012689i
-0.00368843657472744-0.049245083645573i
-0.0180230110113022-0.0121923821063202i
-0.0165256900120218-0.0255966019858314i
0.022122498277067-0.0450418139550298i
0.0138730001301365-0.0171193435922412i
-0.0409764121796436-0.047841469716004i
0.00142791205865213-0.062997058502391i
-0.013146558369016-0.0591521068876942i
-0.00442228231048463-0.0468912693978491i
0.0369480650385504-0.0306690681497407i
0.0111936161059839-0.0344125621753076i
-0.0038314272792376-0.0559024164751309i
-0.00349150355997038-0.0573666352609338i
0.0240784023502467-0.025409103554779i
0.036568242980923-0.0240000417099396i
0.00539458430780887-0.0183754231886368i
0.0142176980928241-0.00385905523062331i
0.00633539125168456-0.0205912091186484i
-0.0139449665338599-0.0248190382652518i
0.0217872653196209-0.0207785150219527i
0.0143128170176009-0.00940107235897787i
0.000279758442495741-0.00177703733857127i
-0.00198459502348656-0.028381845488072i
0.0158221478916497-0.0299055530933686i
0.0102841986051312-0.00994267195541605i
-0.0030221825997387-0.0154241831089527i
0.00493291498764492-0.0162829632167649i
-0.00217656054271954-0.0336638870583815i
0.017140776902907-0.0279237301890036i
-0.0101472670974362-0.0166027446296612i
-0.00283072747803649-0.0317122763876788i
0.00796470394964989+0.00413108076592591i
0.00106957042192672-0.0386831935211962i
-0.00936232224934663-0.0781651995521199i
-0.020018388216453-0.0571275580319281i
-0.00756244696691157-0.0661100261571089i
-0.021100421420193-0.01656869983252i
0.018768875616779-0.0170039107817002i
-0.00796332194289983-0.0484847785225057i
-0.0101857988194916-0.00943838936984065i
0.000776580891057939-0.036149597175171i
-0.016237478015866-0.0408930540877195i
0.0289505465628836-0.0317068151647541i
-0.0152209833352339-0.0193557969166116i
0.00205428748083208-0.00773367544285976i
0.0229770351151234-0.0582348937031138i
-0.0114790945031183-0.0334436899869091i
-0.00691254411115889-0.0198435432547968i
0.00635307694866076-0.00660711789532471i
0.00688743635461773-0.0273210232574711i
-0.00806069373447918-0.0457869601685649i
0.00623126230468393-0.0100658150087912i
-0.000350654683560369-0.0464026353899478i
0.0170910129013928-0.0677337272814245i
0.0332051968230735-0.0440377111787711i
-0.00324328107421827-0.0518091652313363i
0.0131600438040989-0.0299679115278169i
0.0278594459152246+0.0210594309582543i
-0.00412993687098818-0.0162613203365936i
-0.00810580722851681-0.0708256267988371i
0.0239308916796931-0.0674024917768765i
0.034165463568719-0.0228719873363707i
-0.0183232705499503-0.00115005810531956i
-0.0208787707448407-0.0191208709497161i
0.012831415712391-0.0156031064732357i
0.0189033293622961-0.0495333998398749i
0.00328830238555166-0.0699616001977425i
0.0273234351796479-0.0336330718040336i
0.0283401688515571-0.0200005276311992i
-0.0165141105033968-0.00942851403460898i
0.0162393176565703-0.0241453311115953i
-0.0037144017645866-0.0128617053651143i
-0.0324968812790373-0.0108595584447349i
-0.0119812961317037-0.0419296435719349i
0.0178601277429592-0.0386550581103408i
0.0435675087054597-0.03920465943955i
0.0250942258771661-0.048572318794601i
0.0198060879278489-0.0275959878971583i
0.000418708250806974-0.0406391463333185i
0.000707804871252067-0.0780026063360442i
0.0150528728539832-0.0459405185932992i
-0.010906505731095-0.0324146698972799i
0.00996904828764991-0.00249334422592237i
0.0206921652439249-0.0125072182143535i
-0.00356914528091043-0.0603698678151i
0.0154891700044081-0.0311627447235686i
0.0139865804791247-0.0449811616030308i
-0.0136225306570671-0.0488948423934508i
0.00801826931589194-0.0350483017774992i
0.0295522483720674-0.0188717119915191i
-0.00359435550667698+0.00383994022612399i
-0.00771184749974011-0.0337207388346645i
-0.00479905302868567-0.022258756616084i
0.0158870151102198-0.0317030496820165i
-0.00330851074956748-0.0328901222255632i
-0.0304298067587939-0.0283597935133503i
0.0359883577386417-0.0492803122858665i
-0.017366759073159-0.00732832850474671i
-0.0357231186038257-0.00709003530649678i
-0.00256192033836503-0.051385183182497i
-0.0418542668915798-0.0618252183664779i
-0.0240867714242964-0.0341730434584879i
0.0231508072736123-0.0350943149715234i
0.00444784245975386-0.0654182353798215i
-0.024656053097962-0.0207462294307345i
0.0299325078428834+0.0206601156994443i
-0.00316461048928916-0.0508719700047422i
0.0120128643122479-0.0326571094657858i
0.0134449866255666+0.0075448928325328i
-0.0470747458420643-0.0307599537998953i
0.00218713454801892-0.0522973770759576i
-0.0011674779198636-0.0667231200030927i
0.0102483919872656-0.0530674094847215i
0.0191168976857467-0.0105187257199847i
-0.0119694969656536-0.0239248636317952i
-0.0249518031468254-0.0496894665360745i
-0.0229285649979529-0.044113501092178i
0.00276839060365415-0.0570592295651696i
0.0250367051801461-0.0234486287364403i
0.0190082863905455-0.0333342302333489i
0.0242137370924539-0.0313031599273105i
0.0152323134860495-0.0251872065389571i
0.00251031414785747-0.0218883716380801i
0.0194002681040547-0.0258249967706125i
0.00226409767542172-0.0636308017930517i
0.0109302910424564-0.0305439635467371i
0.00781246660419136-0.0323219494808017i
-0.00763196196953136-0.0299244878446524i
-0.0295258993707166-0.0185188182840357i
-0.014828832711883-0.0233458629086417i
0.019501740969445-0.0293366041884444i
-0.0112397719098418-0.0540240696733234i
-0.00973571452914-0.0463240382285932i
0.0208219100409744-0.0400371255310414i
0.0287994575175107-0.018403498449444i
-0.000647069633744251+0.00860881447035272i
-0.0215525090438532-0.0359647240601944i
-0.00905348615578578-0.0537992820528907i
0.0240013628049986-0.0361810319343611i
0.0230645010737878-0.0453184003544564i
0.020030600894205-0.0249223654092038i
0.0274786057724593-0.0424296668676516i
0.0129181533677609-0.0540440415013254i
0.0228034188490181-0.0166742859801272i
-0.0155612180645267-0.0132938613771593i
-0.011416009592407-0.0236625802746813i
0.0257156748708462-0.0198820360661169i
0.0331131966813278-0.0018937697824185i
0.0324989855630907-0.0285704921692061i
-0.0236013812411621-0.0364192034594459i
-0.011296628140551-0.00201187722987951i
0.00875926477198195-0.0209196208861706i
-0.00130423127980631-0.0408402997267538i
0.0192917797704915-0.0472428997738486i
-0.00463334449086345-0.0688840599521657i
-0.00557907370613043-0.0217548440526334i
0.0269601492561885-0.0219762555606046i
0.0294095887082657-0.0511150011856644i
-0.0147900852032448-0.00500533118490131i
-0.0199915730927066-0.0171341873281416i
0.00708511893243005-0.0245074816930487i
0.00884513289784133-0.043168489595665i
0.015870688334353-0.0257778100936878i
0.0260712521046562+0.00623516449699943i
0.0341492953149707-0.0289622144931326i
-0.0173351840005154-0.0394686714909294i
-0.00183018666107667-0.0378582934450584i
0.0231411404413754-0.00672322326329723i
0.0265923521420507-0.0295423714329077i
0.0222995035103398-0.0447914004276128i
-0.0155367877587755-0.0328916564835853i
0.00790931158828304-0.0291694838269352i
-0.0109969322826148-0.0218634824665046i
-0.0200197840967734-0.0235128090170881i
0.000804008750373266-0.0275554687146658i
-0.00166918637216771-0.069511062910483i
0.00274072761588593-0.0457748497852023i
0.0247479878609838-0.0579669650291342i
0.000203554491679462-0.0513720076548025i
-0.0273129382590231-0.0172099866358402i
0.0220863394489381-0.0491728106610822i
-0.000436961311799199-0.0393860180652246i
-0.00225648782566208-0.0385071151768432i
0.0359851668282912-0.0683137910236264i
0.00665045631604122-0.0461781664208687i
0.0171879918386802-0.00585068967706395i
0.0126427206012966-0.00525101372431455i
-0.0165503497021385-0.00316247757773396i
-0.00678070942095277-0.033217309387361i
0.00795127789457768-0.032379253430946i
-0.0299054715048108-0.0440125182819927i
-0.0169623050914225-0.0629678689936706i
0.0254073645713541-0.0172539737199931i
-0.00987730568088645-0.0229047213018528i
0.0152124186140798-0.0122931709057548i
-0.0134787946590904-0.00797867888508112i
-0.0418516894068227-0.0733922273313051i
-0.00854229219984067-0.0511791598824657i
-0.0119517158532033-0.0269208846326016i
0.0111343199728882-0.0356861914098605i
-0.0201529588160325-0.00451530334936393i
-0.0141794540700679-0.0376910885898353i
0.0177618748031383-0.0434612426358151i
0.0220595720095853-0.0361576597596748i
0.0156099077433604-0.0638940958717487i
-0.0278424672357535-0.064368052189742i
-0.00426974846786653-0.0467524541778326i
0.0161716945140524-0.0259962925812376i
0.00150732621102699-0.0188925945708863i
-0.00488091539454014-0.0193048234166019i
-0.00529644166387157-0.0630820080331639i
-0.0254353880373041-0.0388294939034811i
-0.013449703624445-0.0281966315706308i
0.000604382350422497-0.0453524382450051i
-0.0308421336164127+0.00996065975901488i
0.00651092330194471-0.0187133035688489i
0.0346338359019286-0.0390515105218461i
0.00841819492918824-0.0226222761518782i
-0.0266642103157343-0.0463635998259631i
-0.00607897178550197-0.0422920732688107i
0.034974720255235-0.0198695389956073i
0.0193400680308643-0.0232178544400444i
0.0294041330907238-0.0229088382015576i
-0.0100526031533962-0.0312538487857181i
-0.011610836625418-0.0246050085080736i
0.0260118952397902-0.036469927500627i
-0.0218393002229133-0.0790885686878083i
0.00615012635614271-0.0627906082024018i
0.00989809738271796-0.0450571504899833i
0.00573532545133815-0.0249566469364909i
0.0312454505653863-0.0247927631080515i
0.00104267150213011-0.0242287818934685i
0.0169189660399845-0.0108846298249566i
0.00693697207403125-0.0287919320802015i
-0.028921936439851-0.0365776490966237i
-0.0109102715766538-0.0687591441824501i
0.0127109287450857-0.0489335650805649i
0.0294786390326318-7.21730778278285e-05i
0.00578890406091172+0.000280126946399836i
0.0052625976538564-0.00959888807190224i
0.0160290943709861-0.0104826952118784i
-0.0141897105248364-0.0244967726148607i
-0.000434052268096875-0.0410899690870439i
0.00908947160426713-0.014503735070987i
0.0149782357392361-0.00584826336985588i
-0.00676501205258096-0.00894910886110595i
-0.0281987094132892-0.0137020776787133i
-0.00166432436679232-0.020145612817641i
-0.0186259426505389-0.0542540386249153i
-0.0199371109938942-0.071947992450079i
0.0201091460412614-0.0362244969256088i
0.00241839157607123-0.0367187137897093i
0.0148093108122201-0.0430688235711374i
0.0319214395418776-0.0217515089777993i
-0.00473300070124749-0.0225151229509112i
-0.0218666023651574-0.0418953548668302i
-0.0142118107896665-0.0239352170690581i
0.0202288632847643-0.030913407557865i
0.0252005728656355-0.0543776275356017i
0.0165271813945889-0.00677534261384376i
0.00196795995599359-0.0257772525909581i
0.0048626490548014-0.0551066134447276i
-0.0308489859714897-0.0306447014867013i
-0.0210316235532414-0.0458771622156128i
0.0265311710567865-0.0467730419584047i
-0.00342579087587897-0.0334698924466776i
0.02505851211907-0.0466523044552448i
-0.00595137046008762-0.0185059027171511i
-0.0190796814741634+0.0154918050302523i
0.0195251780928802-0.0419178128078372i
0.00369867235837303-0.0376140773654786i
0.00544838843979136-0.0306960444575414i
0.0186720284107603-0.0546856416120834i
0.0228877246096237-0.0305814809092416i
-0.0119953973420534-0.00307524999057483i
-0.00383203844090508+0.0099078978492317i
-0.0340883348997624-0.040121194473415i
-0.0523007862511294-0.033587492411759i
-0.00995785314169184-0.0132552890840616i
0.000628867276550973-0.068037807336541i
0.0154038352198559-0.0706747552469506i
-0.026726030747722-0.0371322730891888i
-0.00857943871406526-0.0326562176970712i
-0.00665219949715825-0.0166039451226438i
-0.00981290165734679-0.0094844991363398i
0.00787086334172184-0.0544734464252386i
-0.00793078590336408-0.04174833337439i
0.0188219237270129-0.0234548914456255i
-0.0121386021596212-0.0482910189909764i
0.0157606126941543-0.017046638993214i
-0.00752747459662036-0.0129900676780398i
-0.0346900804077777-0.0316901214750066i
0.00748896457764422-0.0371169726241907i
-0.00769120088248314-0.0359238394200427i
0.02998958913047-0.00988182758042041i
0.00020059024770717-0.0272259776803461i
-0.0133261607582395-0.0385188415004146i
0.00871526283915769-0.00628852334549008i
-0.0280579416062211-0.0352963842122264i
-0.0195068335458385-0.0409451495163156i
0.021512231868499-0.0607653880730151i
0.00537027181045903-0.0628952559771895i
-0.0239654964101327-0.0266745525546414i
-0.00574848881281994-0.0369112835807759i
-0.0133901556407853-0.0242278940613796i
-0.0125261006673987-0.0550931758937014i
-0.0222819076878651-0.043883196049502i
-0.00965552194726142-0.0359991078604359i
0.00230685415298575-0.0523085938885264i
-0.000693456701412416-0.0552474158031625i
0.0317257043183447-0.0193078995361446i
0.00949253768091962+0.0117849229614641i
-0.00709892055199596-0.024111741238942i
-0.0179879462686712-0.0110839907530213i
-0.0303028083862234-0.0507084024465507i
0.016740546547003-0.0538043171930267i
0.0442545441807358-0.0380535254441898i
0.0415246773636216-0.0340468533182039i
0.0155496444291389-0.00226364115395034i
-0.017154468707122-0.0200487882413006i
-0.0173213722787247-0.0304773360494163i
-0.0117656475151785-0.0334799754811349i
-0.00100886372402675-0.0460939423525374i
-0.00221865209453206-0.0694971257432321i
-0.00703940619803093-0.0672834563873965i
0.0138981505560851-0.033635358157084i
0.0152993064231713-0.0441114968618803i
-0.0141617124757046-0.0719468999896665i
0.00308976293277658-0.0354527328199947i
-0.00559045104912461-0.0533671203122845i
-0.00655152469482337-0.0486121941322369i
0.0191942054952671-0.0271276154842243i
0.0051572164360231-0.0277236665926721i
0.0412393206467659-0.00955642309640827i
-0.00413637225991207-0.0310879891841164i
-0.0285603191779058-0.038203624265292i
-0.0166609749559276-0.0474464061833627i
-0.0412706995828773-0.0255458772047316i
-0.0106638021882106-0.0352727911879447i
-0.00499738718624625-0.0451353637743248i
-0.0199898856691699-0.0474445359578782i
-0.00140355716283401-0.0486525237692865i
0.00882189978854901-0.0128144496644545i
-0.0320681266812605-0.0414963647091221i
-0.0191573436650435-0.0604706063340748i
0.00390858433640227-0.0644313316473058i
0.0232566027955752-0.0476709642894415i
0.0348468144690238-0.0245378955976711i
0.0438959602680792-0.0456520937793547i
0.0259574260016621-0.0608071402717829i
-0.0172691656025222-0.0700406236819665i
0.0341412670487714-0.0295137803438977i
0.0238134005333189-0.00834894641580486i
0.00293862076244511-0.029386950851096i
0.0299968382739269-0.0236461776451897i
0.00822262725286801-0.0158615253740474i
0.000837290335202693+0.00604134522368017i
-0.0157462601399339-0.0112147887389973i
-0.0256284003584912-0.0147948732730085i
-0.0426990753773061-0.0114484666864441i
-0.00518770549917584-0.0291769112045914i
0.0393177479809073+0.00408917199004447i
0.0015226048881341-0.01577600652231i
-0.00345101020490859-0.0269537634329942i
-0.0197976397851087-0.0156197819883111i
-0.025648686268963-0.0440837572559069i
-0.0169540426205999-0.0468977838993073i
-0.0151095646428831-0.0476402385144775i
-0.00487026228116388-0.0342164462942029i
0.0186688339994641-0.0344287294273019i
0.0237737204868419-0.0465866612946761i
-0.00249748970831495-0.0265073612202223i
0.00704874929827784-0.023765698904984i
2.39836326489879e-05-0.02469348980832i
-0.000397307269366224-0.0406923730769477i
-0.0242897035878443-0.0312589210970043i
0.00798425878013458-0.0346844579040108i
0.0554549205519198-0.0459953388796959i
0.00853862259340853-0.0120774663921367i
-0.00701503274335234-0.051153555611969i
-0.0169685150566313-0.0577036953775836i
0.00301525399133557-0.0611186212151464i
-0.030317107126223-0.0702140754638298i
-0.0262898168568775-0.0259897068422962i
0.0112940670271263-0.0156194004103425i
-0.0134059205085406-0.0405269932461319i
0.00232931830595554-0.0321104093161349i
-0.0264405341444083-0.0200382793812234i
-0.0147086461259013-0.0413514127071772i
0.0135019636264211-0.0759214828219914i
0.026907045834933-0.0941822573919045i
0.0174013416317312-0.0113886581291219i
0.00979209644124297-0.0205577892603202i
0.0100165782923487-0.037501844425407i
-0.0481042180820506-0.0298848558219993i
-0.0146969416081858-0.0502515061763349i
-0.00412388265446721-0.0473972510291979i
0.00188893943655873-0.0517740232903544i
0.0306691283919473-0.0336327345766032i
0.0059327691262446-0.0402471271159413i
-0.00685658828047173-0.0269385086493812i
-0.00242017390093131-0.0516510386154909i
0.00501047904872117-0.0513233702907208i
0.00547431811836531-0.0652501542698369i
0.0239305899767532-0.0586251049774418i
0.00659491571848319-0.033801490752303i
0.0157014185247475-0.0535950615376068i
-0.00603309882947648-0.0296885539141337i
-0.0437556404675719-0.0275285426025789i
0.0116503131876705-0.0366897538691011i
0.0120864533933582-0.0436748488510816i
-0.00686044223222557-0.0383995427967696i
0.0281550256579693-0.0399630575428668i
0.034205627415821-0.0252900787102152i
0.0088688290708372-0.0317636502900492i
-0.000259815249957283-0.0107130835935987i
-0.000676481959637801+0.00612410098053236i
-0.0216032186565226-0.0347368100119571i
-0.023327139997293-0.0322679886926653i
-0.0211621173890312-0.0490793063253154i
-0.0171525657392775-0.0324283800148799i
-0.00457590341849424-0.0237551345699152i
-0.0193229138500401-0.0359384851226788i
-0.00810748381154554-0.00615977979250446i
-0.0203277147687648-0.0387646257035442i
-0.014920523945706-0.0482784181982846i
0.0342589367408557-0.0371379106214674i
0.0130836581004465-0.0356533404330699i
-0.001026258596968-0.0169609773585005i
0.0154319725805189-0.0176745119454003i
-0.00663299277362269+0.0107922166937968i
-0.044161329777528-0.0176258635433157i
-0.0228608873221238-0.0503719003352062i
0.0160483335082953-0.0382071004868501i
-4.23161916606596e-05-0.0616489048045221i
0.00823773993585291-0.0374953328518592i
0.0125285800961193-0.00829662027338793i
-0.00931148762959284-0.0231475472651341i
-0.00900205012894722-0.0379934865736718i
-0.0277273054649219-0.0448914487299269i
-0.0335025947556401-0.0461858352084402i
0.0175370006277611-0.0795190383860362i
0.0112010827101471-0.0756945012954725i
0.00964544883938367-0.010159251196317i
0.0375106623234904-0.0109386505515195i
-0.0107173412048458-0.0362089195801131i
-0.0256967702110888-0.0157359951886992i
-0.0226409641589148-0.0250699179232503i
-0.0138098287848012-0.0566439594069454i
-0.00080426979010124-0.0399453170141899i
-0.000965306508693159-0.00379705798300051i
0.0118094085101845-0.0207440855923684i
0.00274948711202222-0.0363690903080725i
-0.0106591780196009-0.0382767946813991i
-0.0189498744071709-0.0559087476407529i
-0.0184567094151061-0.0497077692008294i
0.00148586710839611-0.0315862884907583i
0.0253243636750903-0.0365723069253552i
0.00674907942041964-0.0415583871112216i
-0.0138386958506946-0.0277640212837027i
-0.00755319691184906-0.0351690655419133i
-0.0315842744549681-0.0257991641300279i
-0.032686457388977-0.0457166175236558i
0.00465867508788499-0.0599681216146923i
0.0100185973893652-0.0246262438010929i
0.0187386606344959-0.0472269808469112i
0.00677862476370246-0.0336098974788165i
-0.0251000766171685-0.00195461532852823i
-0.0344758289739468-0.0119208502056348i
-0.0535127250192535-0.0481207623683334i
-0.0110447959684972-0.0648290967245653i
0.0127615766905057-0.0538813880624204i
0.0154836877663652-0.0643934287234523i
0.0423820085445977-0.022714414043252i
-0.016861606121413-0.00883726976956979i
-0.0585455635616197-0.0221452117904278i
-0.0494651085207077-0.018915576321082i
-0.00985188852203105-0.0599126587936033i
-0.005930336531856-0.0679647336463921i
-0.00275550677700003-0.0232506068871456i
0.0297322113556302-0.0222926034732083i
-0.0118026997411395-0.025806012400923i
-0.00757020179735216-0.0191331144034588i
-0.0148421908053689-0.0560878722696301i
-0.0362248661334674-0.0443327593202848i
-0.00904359291350391-0.039103409212512i
0.0231551186505157-0.0521646716990309i
0.0240189322795762-0.0128972949971398i
-0.00342970314997368-0.0130289256914472i
-0.00856859842947442-0.0159157606674387i
-0.0401734186198532-0.00620293530732685i
-0.0514024258777502-0.0406531709477169i
-0.0392068519246922-0.0642876005147872i
-0.0163132071429364-0.0364933159351795i
0.027041504632833-0.0257162445910132i
0.0237902049543135-0.025016569355245i
-0.0189363237494654+0.00776853189045515i
-0.0242225302117138-0.0117775062420566i
-0.0303265887504759-0.0497443715882945i
-0.0515591542988486-0.0406933169043158i
-0.0359596179742046-0.0745645414512054i
-0.0159519354097574-0.0804067296158427i
0.00183828570684421-0.0179622868686586i
0.0113910755780755-0.0289941763706645i
-0.0200889002647693-0.0125962571942273i
-0.0237539284850895+0.00283053770060317i
0.0175020551733363-0.0520769506093978i
-0.0255159685694275-0.0534825933761917i
0.0253375451235418-0.03915529989634i
0.0714535751927806-0.0519939739967644i
-0.0195734783937031-0.0346207319643497i
0.0150177965846634-0.00256278802084507i
-0.00957450349318939-0.0290397863244883i
-0.0176835996342836-0.0365619297974608i
0.0245646515680715-0.0447553096265509i
-0.000393873146234469-0.0590820304464328i
0.0405699954401764-0.00730186679722175i
-0.0113886178005971-0.014496006414672i
-0.0150817493904392-0.0332941026888119i
-0.000146382384848456-0.018482609583185i
-0.049780731511659-0.0508357934785845i
-0.00459332040095427-0.0504623124897634i
0.0157762229796952-0.0496420021785476i
0.0293581028792591-0.0633622848968345i
0.00459433800381393-0.0283983743891767i
0.00766616684705981+0.00321125595592147i
0.0345996720159978-0.000726250694532246i
-0.0332618500373794-0.0361079477107724i
-0.0213223860487872-0.0296402800037959i
0.0102341157878739-0.0721509285060482i
0.0180528236048181-0.092191556523485i
0.049879315187059-0.00794826800711331i
-0.00602697815355196-0.00969825756607189i
-0.0254659200192714-0.0132908636750383i
-0.0241197524346183-0.0281846592398959i
-0.0557041997734752-0.0592383272628598i
-0.00838899147125096-0.0981018827349849i
0.0262238890893109-0.0945599868135219i
0.0115698223754898-0.0406785630144306i
0.00174924820813508-0.0497498228807139i
0.02285190708741-0.0327144833771825i
0.0175330273151469-0.0399937604380985i
-0.0112577411083871-0.0502772422660846i
-0.00777118061913195-0.0374105247999786i
-0.00124909266257942-0.0396897513353001i
-0.00230582391613204-0.0355485791952553i
0.0246748506773958-0.0196383839422032i
0.0140857743611363-0.00565841461696522i
-0.00576592615954686+0.00521866197608689i
-0.0180128995706393-0.00689209377426887i
-0.0260671095702573-0.0345241328866718i
0.0228142223394245-0.0552189804585061i
-0.0209791556934439-0.0636778109117468i
0.000994715096693485+0.000721995808774574i
0.0326537955172352-0.00551973492902669i
0.00513871901699859-0.0132325833165287i
0.0301604456976112-0.0182438893170984i
-0.0191492120778803-0.0601135556249749i
-0.0296273041287898-0.0400169240680101i
0.0115489384448013-0.0758538048150217i
-0.00252371520740756-0.0456248670621908i
0.00831852713982877-0.00975353261489181i
-0.00935231498524161-0.00794047833167822i
-0.0511545454092584-0.0268639392169898i
-0.0206101479084695-0.0754503803768443i
-0.0356896519285516-0.0374789323088777i
-0.0159789369388462-0.026221240043628i
0.025609121365036-0.00990237679877275i
0.011397798504781-0.00583237191203909i
0.0117949054593867-0.010468220733806i
-0.0136337085319358-0.00736060747277296i
-0.0515232430991109-0.0285381418050871i
-0.0102286612668318-0.0399340245255672i
-0.00712059612700904-0.0460686044890962i
-0.0347729271289473-0.0374807221524753i
0.0201296820013757-0.0571486090790679i
0.00631270303812484-0.0499013707562363i
-0.0237588832632879-0.028103867704046i
-0.00759000050558481-0.0168874668837704i
-0.025523845835917-0.0196876314050531i
-0.0390076188183969-0.0383054800438781i
0.00438697328941974-0.0428658089850952i
0.0353911475881746-0.0575278865321866i
0.0158298760623744-0.062737382274219i
-0.0199852451306012-0.0514424753937399i
-0.0280689990682834-0.0351414321642191i
-0.0103490728097113-0.0329838596027602i
-0.0259858194500301-0.0563533061670406i
0.00785733354496871-0.0547202384451242i
0.0443866573779661-0.0252710223037829i
0.0139556534453737-0.0134036440205337i
-0.00140436338546376-0.00794514848081503i
-0.0351498357441175-0.0217515231755762i
-0.0321924202196944-0.0219849441414194i
-0.0165613888622702-0.0174636676881195i
-0.0397635967489338-0.0455693348648033i
0.0271593441168297-0.0501744674869498i
0.0456681088624288-0.0181243804172i
-0.00784892374171086+0.00672373094377557i
0.00407138228446584+0.00746449823670644i
-0.00153911235029423-0.00430718153170422i
-0.020699141964253-0.0240132182275148i
-0.0205766233696256-0.0473705119482963i
-0.012873070236878-0.0388796980096082i
0.0186960721664627-0.0314047569452673i
0.053756509204935-0.0265468088613407i
0.0191560367963869-0.00945467264766569i
-0.0261708265467107-0.0126153311908635i
-0.024594905427952-0.0246547825347695i
-0.0209909757437493-0.0306358323774422i
-0.0207257445911183-0.0206788856884568i
-0.0256620947512002-0.0480939876425916i
-0.0130117182664801-0.0342272310921908i
-0.0207422353278798+0.0218538664793192i
-0.0413370099704566+0.0167002509845699i
-0.0426995066467361-0.0120023850876603i
-0.0283690582045483-0.0224427170890802i
-0.00889793050012262-0.0659578736839725i
0.00897874864895828-0.0704352436005524i
0.0325180357198521-0.0333024478857216i
0.0171024311799152-0.0248760560915987i
0.00057563551690677-0.000342456184399145i
-0.0123658864200901-0.0423912295751338i
-0.0229298529458741-0.0435259610201529i
0.00632289869011908-0.0518957510073689i
0.00714115575340901-0.0860152244239099i
0.0179273773736205-0.0420362519414725i
0.0330624602138787-0.0336287675454827i
-0.0111295482592259-0.0182326247691027i
-0.0154436309811955+0.000823890557369148i
-0.01310337403702-0.0178996832334385i
-0.0120228816666906-0.0508685873453009i
-0.0220551609049377-0.0452634867021463i
-0.0166088542042963-0.0587091304609287i
0.0416960030174397-0.0654920946451459i
0.0116953600037044-0.00799756026654603i
-0.0204834902024866-0.0191381028362131i
-0.0322315749390179-0.0482583430963577i
-0.0343202975474892-0.0571022128033989i
-0.0207185245237463-0.0726834920951918i
-0.00969225824490043-0.0716323310057653i
0.00955010876727006-0.0720947939924271i
-0.0202691501158051-0.0344297653037765i
0.000821734772009188+0.000999718632704092i
0.0112678720746667-0.0285264659973684i
-0.0204796830298391-0.0580468958042675i
-0.0165523717264548-0.0419777544724333i
-0.0243272678706889-0.0355784403478065i
0.00583099750581136-0.0483589099035157i
0.0310648766977216-0.0270166907197564i
-0.00511288926053159-0.0219821334960936i
-0.0271385087986335+0.0030657695206632i
-0.0309286250457428-0.0188895899411783i
-0.0134317828776349-0.0461599099923909i
0.000202309181831331-0.000719797270754387i
0.0125635784572999-0.0327720650700617i
0.0287237904759424-0.0543168109579163i
0.00799928881937846-0.030475592611452i
0.00382935066459381-0.00850468686991542i
-0.0135017649940233+0.00480315649522502i
-0.00356154243632749-0.0233888977375828i
-0.0225459701871637-0.0840378631162741i
-0.0357029788293726-0.08195969562924i
0.0157058226151019-0.0467983476050042i
0.0328074502500306-0.0339505680770317i
0.0732034609611571-0.0138765619891386i
0.00339163592522835-0.0267461701123625i
-0.0305010792052121-0.0390676585855544i
-0.00611107554352179-0.0628552003113009i
-0.0249873640486422-0.0669344988523186i
0.00490754173542254-0.0592916532935096i
-0.00086049108260596-0.0188848392274414i
0.00624926025310473+0.0155485726576901i
-0.0309931806845927-0.0189321206778292i
-0.0248553939429555-0.00797311658079547i
0.00425837327044135-0.0217768229762383i
-0.0299162149908298-0.0343748853861361i
0.0153456161038845-0.0676319120473209i
0.0138171699476654-0.0874966236088237i
0.0105152314868477-0.0321678915091869i
-0.00874141162711467-0.00356470001460003i
-0.025758430645123+0.0216802646893296i
0.00599079520949479-0.0232418333179886i
-0.0297395274402921-0.038615567637015i
-0.00522010457662323-0.0274050554757861i
-0.0067570596448558-0.0471593184947017i
-0.0119350150005897+0.00905138061419443i
-0.0314063403709602+0.0163984594031961i
-0.0259851546755468-0.0117461629475786i
-0.0312877219239817-0.0159605169341508i
-0.10784336274397-0.0351038299135768i
-0.0327837792014381-0.0514854580796147i
-0.0169696463226972-0.0638412474938687i
-0.00934415191904152-0.0413960027679241i
0.0266394431929631-0.018447710088178i
-0.0411733330779439-0.0444142100471384i
-0.0190998454379596-0.0516171831641498i
0.0107567987192063-0.0428856764649895i
-0.0188028124672045-0.0620108038839644i
-0.0225942396242211-0.0579910077378352i
-0.011668819182358-0.0470424944558216i
-0.00334119254116835-0.0325328212544847i
-0.0174329375934054-0.0281049368749306i
-0.0280935719180625-0.0293115762643304i
-0.0670622113986541-0.0393045335559641i
-0.0518418837378853-0.0584377117424991i
0.006161520745133-0.0541512837257151i
0.0137535451709102-0.0691686113776097i
0.00908255418239002-0.0578192231508688i
0.0211090725261044-0.0128714483414207i
0.0252431012163721+0.0111403698903028i
-0.0486255375199727-0.0151916526083496i
-0.0538034169592061-0.0356970416120952i
0.0108609990579718-0.065642425960764i
0.0179860286461838-0.0713124216963292i
0.000654744416257136-0.0243086478780192i
-0.0120269630897429-0.0166130004711453i
0.00118517672864901-0.00995924494619458i
0.00605347400981486-0.0492057020575979i
-0.0251790947286407-0.0332546975578957i
-0.0412463994061907+0.0025694943003317i
-0.0162563455856754-0.0242269544148039i
0.0119013144434474-0.0163060468550573i
0.0224542009665711-0.00780066099373567i
0.0136170141777107-0.00380615542921156i
-0.00741646376362678-0.00010021476658675i
-0.0142891711609246-0.00240645963651288i
-0.00931665900489577-0.0668128763135334i
-0.0202158653141545-0.083030787848164i
-0.0110398693786242-0.0646725140122738i
0.0235835146059273-0.0448520938679708i
0.00833305275759481+0.00367716551782301i
-0.0460510831956345-0.00759436854754227i
-0.0436043077262488-0.0112874042448826i
-0.053694583077849-0.0354253023387941i
-0.0571381345342165-0.0489703184889799i
-0.00760887717289039-0.0346166405000502i
-0.00185530275417606-0.022647322986493i
-0.00711952182484696-0.00282581746355585i
-0.0272918557786668-0.0392070852509954i
-0.0259688195470757-0.0293956259367728i
-0.0268993995716068-0.0105298789013979i
-0.0115376926312962-0.0605919371091931i
-0.0269553711116093-0.0712212777236965i
-0.00287143333480866-0.0408207344206408i
0.051997537550685-0.016062759664052i
0.0103238608740245-0.00638688986301098i
0.00997256265532481-0.0116272430442886i
-0.0263478074792738-0.03465403395824i
-0.0449948145818743-0.0451167716650806i
-0.0371817353842879-0.0654772347288171i
-0.00434139869625449-0.0352047023205054i
-0.00829718251651206-0.0202029064355815i
-0.0372707679042716-0.0451506141643919i
-0.00450026256027654-0.0190561344205359i
-0.059632614782403-0.0391517664907509i
-0.0545737247491548-0.0400625155973164i
-0.00820136220248868-0.0599266867569323i
-0.016352853315348-0.0837179104245014i
0.0229003465289436-0.0318120114427589i
0.0170360201338334-0.0197184941101029i
0.00176554790778584-0.0271540688540166i
0.0260296073099885-0.0361342425011588i
-0.0287608560098762-0.0300155558736025i
-0.0252048788549779-0.0495929462407913i
0.0243236374278327-0.0594432454567531i
0.0140483831109322-0.00980330174174795i
0.0233766922259638+0.0139375229689556i
-0.0315967266418398+0.00058743293391602i
-0.0622021202923519-0.0369317862701827i
-0.0226307683601397-0.0383136642947729i
-0.0371939364814309-0.0431648088999118i
-0.00234093451551971-0.0644686224600175i
0.0217364825921264-0.0455561961433291i
-0.0275098029330938-0.0322878717364534i
-0.0233758883415036-0.0273078373405398i
-0.0237317486688554-0.00946547993969034i
-0.0280696681204787-0.0266108018774473i
-0.0323609903994165-0.0431883331562972i
-0.0682641822618531-0.0529364908334307i
-0.0339322260292933-0.0445026433561351i
0.0141068972678844-0.0556332672684693i
0.0274712369326148-0.052810549460353i
0.0046852130427588+0.000335297639142316i
-0.0273666148124539-0.0504979493659911i
-0.0244558360385404-0.067641167952123i
-0.00881883659412684-0.0539982309786408i
-0.00887657262475896-0.0409959513682177i
-0.017490119158879-0.0152334940671404i
0.0240912074041765-0.0403884086915897i
0.0202029527862218-0.0177922892470064i
-0.0263533165443337+0.00570534487334293i
-0.0346629583551287-0.0269791449018703i
-0.0107929038174987-0.0338968492107246i
0.00335167095949072-0.0447305913873924i
-0.0132959906832559-0.0808758061931653i
0.00588619143315093-0.0335994822591984i
0.0347291515855746-0.0150488818792404i
0.0281967738684398-0.0157354195257389i
-0.0162269935611164+0.00287093334925732i
-0.0401078709385722-0.0181911443757041i
-0.0240788558298012-0.0409138967762711i
-0.00178368666958736-0.0355610561497895i
0.000366426122776814-0.0202374991716812i
0.00555311161277701-0.0144284639057943i
-0.0110544384563047+0.00326083003510299i
-0.0533939526942241-0.00370117742768001i
-0.0225493596652442-0.0187196851563034i
-0.00505435537542882-0.0373157880063745i
-0.00164515882137975-0.0700872738983537i
0.00609249394826172-0.0746884856439953i
0.0191123909752065-0.029187600300257i
0.0273720259931603-0.0243912312091451i
-0.0314157301989391-0.0498908526793514i
-0.0469791073352686-0.0435831126916396i
-0.00881502394574595-0.0401578209935476i
-0.00907007638457091-0.0579245204169982i
-0.0101435007376606-0.0645540394601956i
0.0356394665627017-0.0539103227118615i
0.0133797688067812-0.0488955330341416i
-0.0504877021538345+0.00832911888141943i
-0.045165061618979-0.0348520063180463i
-0.00996101558000244-0.0820824600405277i
-0.027096684351849-0.0361334543192873i
-0.0256815579721837-0.0656517252542262i
0.028207227329559-0.0241762651990674i
-0.0113660388936256+0.0217854014977681i
-0.00683297631453135-0.0110444570827335i
0.0066118817698652-0.033073457500852i
-0.0452209556769699-0.0387400462351447i
-0.0271256992736139-0.0306326529442401i
-0.0126526752665687-0.0268356654488319i
0.0185723521463201-0.0483370035607419i
0.0299643276729344-0.0435599541321261i
0.0176986158343801-0.00880361153392677i
0.0012208499937052-0.0219993549424131i
-0.0516528136699507-0.0196899251618088i
-0.0525247625194206-0.0242607844084773i
-0.0374161655862974-0.0541795626216275i
-0.00036063551869383-0.0451798226824559i
0.0248216896851507-0.0449130156477517i
0.0110291302940195-0.0108530983917992i
-0.00588677853239988-0.0126581945650053i
-0.0310283209700991-0.0165686080576824i
-0.0210402356679529-0.00594062834871087i
0.00783885425295166-0.0942694034137068i
0.00713015791922917-0.048115438720175i
0.0252716965283648-0.00417952429830764i
0.0395266332367838-0.0270438478290034i
0.0157799495783804+0.0130504686231435i
0.00338268902997712-0.0109730036538634i
-0.0265738146656923-0.019756501029252i
-0.0270842634770262+0.0023133571305735i
-0.0456911524484463-0.00205195258128613i
-0.0238971010109266-0.0104795118981776i
0.0131706684969122-0.00696217834874109i
-0.0454635366449133+0.00482273042779156i
-0.0304475724611959+0.013081277447005i
-0.0108984588585802-0.0255083073824091i
-0.0308020559259914-0.0577177060565366i
-0.0163690462483818-0.0454655700306709i
0.0103948212077794-0.0498743084075251i
-0.00152188704807169-0.0356836240602441i
-0.0170890245065154-0.0137604983573625i
0.0185482631901208-0.0124156609436626i
0.0251822215139578-0.0417371517264873i
-0.0383809197607557-0.0301794122215491i
-0.0569964910519686-0.0191331200528579i
-0.0155262372430009-0.058980696631113i
-0.013590078794132-0.047375703442169i
0.0292915307692153-0.0256588208732859i
0.00220818834711285-0.00515765958536056i
-0.0332066757345513+0.00759462326715524i
-0.0359399669014028+0.0203594797701323i
-0.0604739498724686-0.0180142934865963i
-0.0104610638813038-0.0925637226969489i
0.00628582481770165-0.0603999193608376i
0.00632429585983901-0.0156941861800107i
-0.0107472486247111-0.0202970580438783i
0.00100082712461317-0.010714760179104i
0.0154451337941307-0.00843238184660994i
-0.0191644383584495-0.0315859976238866i
-0.0234525411311274-0.0296266352646377i
-0.0104928430675138-0.0313378040174946i
0.0191147598371267-0.0533367035389621i
0.0219713058142365-0.00685482923195236i
-0.028067022346197+0.00974924263173126i
-0.0532082291961571-0.0221398645689532i
-0.0474461704936723-0.019773061367905i
-0.0469769752932813-0.0295653569663432i
-0.0353054796001859-0.0433816025206782i
-0.00772795520754219-0.00963945294328731i
0.00154901473610209+0.00535575944254333i
-0.00727088648935239-0.0314434307073199i
-0.0145507037256007-0.0205105998338778i
-0.02818486487705-0.0534703908687437i
-0.0174439454587106-0.0726246550313554i
-0.00270094669111438-0.052019254869443i
-0.00569510881255502-0.048301004009905i
0.0132810841754164-0.0137638159597876i
0.0262778346589794-0.039722021656511i
0.00144896530967239-0.025485261049682i
-0.0119515687119492-0.00596926391013685i
-0.0316650595163087-0.0179982678646738i
-0.0130455844460558-0.0477346285828011i
-0.00537363755823693-0.0777387181890896i
-0.0384561014083484-0.0225977755747767i
-0.0133820981135754-0.0192489646768705i
0.00594327154473958+0.00151884299530689i
-0.0265290390936164+0.0184001810971993i
-0.0488468380207473-0.0180521158022103i
-0.0105013572245855-0.031842842670752i
-0.0164226051747131-0.0308995375825428i
-0.00801126858759463-0.0410518418813463i
0.00988500205336897-0.0193840047509907i
-0.00755944205640671+0.00640346241541653i
-0.00113134845969079-0.049961007444863i
-0.0101187502368984-0.0524794052580163i
-0.021694532733358-0.0223461798562709i
-0.0297525190937357-0.0493238437205579i
0.00189118140298749-0.0724606209425705i
-0.0279684890549134-0.0354166378291608i
-0.0156088044286207-0.0446147406989103i
0.00505286556842432-0.0347228359848488i
-0.0457808487336005-0.000927520023385733i
-0.0382014794500633-0.0269745680060644i
-0.0362078820808496-0.0490460364668658i
-0.00667672959970259-0.0541581545004861i
0.00801594506184457-0.0271675815918478i
0.00508723375800485-0.0329061277587805i
-0.0283329842167898+0.000541592656860609i
-0.0403149475099845-0.0225009817809071i
-0.0045661787439461-0.0477611278477688i
-0.016618941091783-0.0094128520652649i
-0.0279578419397088-0.0700108521736242i
0.0160382353876021-0.0285356060915809i
0.0459567332114982+0.0122173909183803i
0.0105597307040701-0.0302398163270413i
-0.035502616170695+0.00249861949060007i
-0.0260602480527129+0.000738223724136684i
-0.0291840526902416-0.0452455123139912i
-0.0684622919756455-0.0568078288067397i
-0.00876410608228412-0.0659418351901793i
0.00551019075882452-0.0660022045100751i
-0.00425895748237266-0.0361285389889387i
0.0213753926825025-0.0276274836268977i
-0.00760714327832437-0.00458392994116158i
0.00214404942001416-0.0199344886498173i
0.0171757585750107-0.0339776390383427i
0.0100218428799889-0.0160371929355229i
0.0109512249400715-0.0383567456655159i
-0.0049132483538165-0.0163239344063757i
0.0138063094251399-0.0123161327648114i
-0.0122554739479425-0.0116162148392696i
-0.0367206273219955-0.0203276003010828i
0.00467750349249491-0.0590802037518414i
9.8644824006389e-05-0.0352282852877191i
-0.0139952179367865-0.0288590595653179i
-0.0183413801229116-0.0414348841297643i
-0.0127711271855101-0.0245970118716357i
-0.00636243505553096-0.00860527651136916i
-0.00798532398577318-0.0230433837514597i
-0.0425539973631996-0.0669517896493327i
-0.0268009209952389-0.0952317402355963i
0.00579085548778507-0.0444994512194237i
0.0228208386096794+0.000930407341517498i
0.0604255186315299-0.00588738256957505i
0.000163120022211831+0.0040437784085285i
-0.021961711420856-0.0358832322143331i
0.00268045446924693-0.0165887131706051i
-0.0384742897245479-0.0154291311590699i
-0.0507180012816344-0.0894496114777808i
-0.0175328282254344-0.0283343983117994i
-0.0174043410632562-0.0185297301785099i
-0.0403383278910556-0.0389309178481199i
-0.0326743318986552-0.00156488007654654i
-0.0492284245391162-0.0260010885692483i
-0.0612612553537358-0.0437738209994532i
-0.02431007576849-0.0725752704606839i
0.0155378460543462-0.0687218537352013i
-0.0135061965912526-0.0437294042958162i
-0.0274294656016838-0.0482918323388368i
0.00402199861357017+0.00186504493572291i
-0.0241045524177955+0.0154811256878846i
-0.00732418305507909-0.0374352971290537i
-0.0167728556191829-0.064413389044201i
-0.00741592125492974-0.0625964947033388i
0.0311922881104736-0.0309886214137961i
-0.0088598201614715-0.00631134099259448i
0.00545705108812198-0.0197937075800768i
-0.0213890736617499-0.0155053189972141i
-0.0412222131291795-0.0158618214831846i
-0.0295670576311504-0.0260657353872199i
-0.0367320123494591-0.0493743128293667i
0.0120410471521884-0.054588348770762i
0.0295667571819944-0.0113064830923165i
-0.017992278359603-0.0231686014306307i
-0.044791046524668-0.0464013651216335i
-0.00433572611139001-0.0312195850606174i
-0.00374479685663478-0.0312840252590182i
-0.0129033839808847-0.0500077136721828i
0.0087215046881561-0.0443964481372408i
0.0264567764833623-0.0258337179738143i
0.0227700080549086-0.0199834969807474i
-0.00468669858693765-0.0158747850084039i
-0.00597093705709103-0.0327747533614634i
-0.0444683195493171-0.0453524759043619i
-0.0200563386669115-0.0110684822965748i
0.0198764803501645-0.0323377828710796i
-0.012213059332747-0.0622014023559065i
0.0130333187799974-0.00642450799986515i
0.0180409236239268-0.00937457730810557i
-0.0222023160674103-0.0111620448191572i
-0.0691812835632692+0.0130053928728161i
-0.0526150201414764-0.0197860474382167i
0.00218777136998619-0.0396919992541715i
-0.0324827626082715-0.0470393394638882i
-0.0464438329682942-0.0378521176268057i
-0.0103176966302262-0.00521832843202839i
-0.0164798843444716+0.0075972012982439i
-0.0236334778277771-0.0230048745205955i
-0.0488891410138397-0.0459354271803372i
-0.0474340464882355-0.0495260874095754i
0.00405413334060188-0.0481341280063952i
0.000734650778265423-0.03587239090711i
0.00312843782235734-0.0289753772660065i
-0.0291114997354585-0.00223542557448559i
-0.0374899137328248-0.00333134131743889i
-0.0174124912194114-0.0192471445831129i
-0.0457931128604523-0.0346841978016801i
0.000216397164272517-0.0759190640485769i
-0.019399325366198-0.0531895206647396i
-0.00662901521423345-0.00246575670711178i
0.0298308994139059+0.00278192322495954i
-0.0173588628794331-0.0157389082168479i
0.00870166202387788-0.0421785202424675i
-0.0100722449350154-0.0415874882277943i
-0.0413760952159759-0.047529103685445i
-0.0098169477381133-0.0377194433259454i
0.0301834831767914-0.0342346513293835i
0.0130072724405513-0.00676841464865804i
-0.0153266699069671+0.0427548253157616i
-0.0247038262731437-0.0242585662885777i
-0.0459404927077928-0.0276667055935318i
-0.037755519025908-0.00290397950322824i
-0.0302242279809405-0.0533210293189142i
0.00418551238923937-0.029135225515482i
0.0141220178700226-0.0274066450153916i
0.00749933846631517-0.0242609565496241i
0.000404565995185187+0.0214743193340515i
-0.0166381471386495-0.0185311218952714i
-0.00586853270991485-0.0338130134871492i
-0.0337934024475322-0.0296545966819217i
-0.0386572301616987-0.022110723373275i
-0.024361342410448+0.007221949309449i
-0.0347085930066452-0.0173764917724116i
-0.0218535280281417-0.0590324631688719i
-0.0195084175894075-0.037085107536133i
-0.0133533147590786+0.0183603539801028i
-0.0121964189856942-0.0510977683884981i
-0.0175592643102938-0.0802272603782635i
0.00697037803588826-0.0469837801108873i
0.0164833043211956-0.0419626836381384i
-0.00154433643561761+0.0165907372017765i
-0.0255866747872586+0.00632183832446669i
-0.0318644126093065-0.0319913038597592i
-0.000755308779471455-0.0373326414889343i
0.00778223547191045-0.0684928183095773i
0.00265972484618262-0.0175965563854312i
-0.00468356411494072-0.00453107298533803i
-0.0247296017490384-0.0363109082843255i
-0.0354098630244418+0.00124821664629502i
-0.0394380085534064-0.014031768923286i
-0.0386502839825791-0.0180089997029285i
-0.0493247003216334-0.0267429240548409i
-0.0177290496603514-0.0351017237042506i
-0.0232173664037002+0.0112161827083379i
-0.0655903845161831-3.16939476833585e-05i
-0.0304521446344253-0.0336220523276959i
-0.0335969595575768-0.0148173407434968i
-0.0395160162990894-0.0592412695242652i
-0.0188370010382492-0.0872298058679477i
-0.0278584654259112-0.0252202879244229i
0.000151035795465096-0.0259546954345749i
0.00706086919304033-0.0210327092559135i
0.0037637821539732+0.00909527730909433i
0.0241138958735752-0.0105270103178078i
0.00784951432490964-0.0243146013131124i
-0.0448911327052589-0.044212670300069i
-0.0515208500593404-0.0542710168684007i
-0.0109505162036977-0.0326277303775501i
0.000515355164664827-0.0225231224658478i
0.0184383347096472-0.000485425112665401i
0.00458860760856578-0.0150812119386885i
-0.0435879023533061-0.039938320485405i
-0.0315057940750847-0.0386318811699089i
-0.00402997423808146-0.0553581947807405i
0.00518813925820431-0.0340182571879747i
0.0201620473741087-0.0190256446857015i
0.0135016121898782-0.0206275922472509i
-0.0354034936795871-0.00106120162777058i
-0.0458973141786163-0.0150528543514075i
-0.00399111419525956-0.024392954337445i
-0.000442192485280315-0.0235529888219675i
-0.000637908177482171-0.0371734540646059i
0.00842068435112983-0.02198891783108i
-0.0214820584292473+0.0286401368721008i
-0.0468094114444908+0.0135241204104635i
-0.0404275231571473-0.034660166592116i
-0.0537606731538768-0.000280745517582904i
-0.0250384653051405-0.0481469622195803i
-0.016645057605816-0.0739335689225155i
-0.0262196521455653-0.0232952966210713i
0.039707268087228-0.0421327120143311i
0.0282817674001938-0.0297823221541752i
-0.0201041301674513-0.011924952545354i
-0.0381717005991124-0.033295727283057i
-0.0130375817437898-0.0660331563623445i
0.0128602072498672-0.0570881086939295i
0.00138888365966127-0.0785666140530258i
0.0234984971815881-0.04113625158388i
0.00642052829239976-0.0086631600639284i
-0.020419630043412-0.0293826909049984i
-0.00674768336878908+0.0132609582634676i
0.00381761992550741-0.0268261515216152i
-0.00996840637679283-0.0399413730034164i
-0.0217218373412184-0.0341687199452338i
-0.019655809983186-0.0321713349597962i
-0.0297060118278507-0.0121539346585499i
-0.00491769944342184-0.000388051667894461i
-0.0111299381088475+0.0228918987481872i
-0.0653047677780402+3.01018284044973e-05i
-0.0415001959391536-0.0359203597808183i
-0.0308921448167509-0.0536052913649558i
-0.0429536194084644-0.0404003433287585i
0.000168479625081784-0.0199136828927888i
-0.00516332125553553-0.0228315431692188i
-0.0257836851356903-0.0248451874695403i
0.0122198350995321-0.0349208206470285i
-0.0131526049258957-0.0525431682287138i
-0.0608308265891408-0.0501466940651262i
-0.0100551603521208-0.0407876604827144i
-0.00908796765939566-0.025175587585824i
-0.00957995369770322-0.014262349215058i
-0.0067846751111584+0.00611406298584972i
-0.0213588029023622-0.0111434969142852i
0.00492957358629238-0.0618287455759451i
-0.042207929770767-0.0516402884495709i
-0.0507672579626689-0.0407953045932995i
-0.0550637951881502-0.0471414963229636i
-0.0322181956901143-0.0524776272404888i
-0.02468054791744-0.0511039268144021i
-0.0735679915628339-0.0487673847276603i
-0.00601962082380292-0.0394959578940368i
-0.0410990164825589-0.0557755316674939i
-0.0351080486340698-0.0618133298296846i
0.0285974661385584-0.0304527668098032i
-0.0100149926649563-0.0292055880124727i
0.0065990655706118-0.00853292360693225i
0.00120380403355643+0.01054271955501i
-0.00354667703220876-0.0116116159458324i
-0.0353451116710982-0.0683889351103228i
-0.0217442250872083-0.00507756623891947i
0.0291549885503453+0.00647962744380315i
0.00226828331804001-0.0366636947130973i
-0.0235886731652864+0.0097702396193472i
-0.0396069602996076-0.0191357911749246i
-0.0232909641534103-0.0334619853183153i
-0.0412142940437097-0.0198230745360738i
-0.0493368984229884+0.00169574373197612i
-0.0120657952600923-0.0202524063130134i
-0.0065937540975298-0.0227944874632419i
-0.01671506335237-0.00534574336995399i
-0.0188229917752921-0.0519983092673224i
-0.0151952745100714-0.039153687952039i
-0.0255637484983687-0.0319744958324424i
-0.0152177561910207-0.0563422234046562i
-0.0145756347713198-0.0619795069046046i
-0.0445824901492181-0.0602806497448056i
-0.00014517657542673-0.0492425210122967i
0.00216745821248291-0.0470177513257071i
-0.0391555482393643-0.0291040120139332i
-0.0412486588566552-0.0616696303153241i
-0.0300439507609989-0.0385611400748188i
-0.00108134277540575-0.025171522565528i
-0.0198957064721035-0.0715193557327893i
-0.00154174843455091-0.029463695555339i
0.011921461690536-0.0348126764977568i
-0.0276102851468219-0.00808718585937371i
-0.0250059208992902-0.00661714194565578i
-0.0146844069973359+0.00774867262710882i
-0.0460654814626207+0.0107062479136325i
-0.0807739007762584-0.0378162832153309i
-0.0479448712713303-0.0354484861465271i
-0.0172452720156967-0.0744435505768995i
-0.0213306776978747-0.0459742317974013i
-0.029223524082212-0.0267316248680265i
-0.0271296851813121-0.0237066939538512i
-0.0313822526240551-0.0148819768420046i
-0.0558775775222348-0.0406713330080512i
0.00777580463167998-0.0323150062549969i
-0.00442034368011799+0.00555626027239471i
-0.0289534670647506-0.0165266399862596i
0.00929728880448431-0.0256491188174347i
-0.0121000751223798-0.0106386035163186i
0.00394388282003534-0.0251308222231932i
-0.0275488188337816-0.00336265163421111i
-0.0457025716985519-0.0339686265441069i
-0.0237457121162548-0.0312666548001714i
-0.0309730577978459-0.0263090496654893i
-0.0177353225187104-0.0257111478522103i
-0.011457234490469-0.0119234258143209i
-0.0235924835422391-0.015879190522946i
-0.0265835669044719-0.0319758528974956i
-0.0248740137521079-0.045096084159401i
-0.0169087226462078-0.0105532449871747i
0.00347251077949078-0.0378575586130709i
-0.00459930683910152-0.0383937827593394i
-0.0186889697601742-0.0328134265514646i
-0.0290088156908199-0.0429760297158445i
-0.049883804326021-0.0368265311577119i
-0.0375594702427624-0.0283119649769309i
-0.0445790142373712-0.0547034904282407i
-0.0238652223960253-0.0664915325015101i
-0.0250555441764411-0.0300354976071115i
-0.0126234625192726-0.0305544681210938i
0.0320258805761896-0.0160639960576807i
-0.0565474055959137-0.0487860838131075i
-0.0347134178310086-0.0659287452387504i
-0.0173707628953584-0.0376063675387853i
-0.0591714337039234-0.0243630503227214i
-0.0238514213821091-0.0281331674705815i
-0.025853781576966-0.0270525659409192i
-0.0298374960715065-0.000558626544882729i
-0.0661844372237861-0.0303633474224164i
-0.0467428047085192-0.0291453784920521i
-0.0110564036167034-0.0356668154247886i
-0.0130425556998263-0.0664235447500214i
-0.0129977489051026-0.0208198332716788i
-0.0136100801737837-0.0239128727330986i
-0.00384896353541635-0.0493873107214766i
0.00657878161703341-0.027216111762996i
0.0117385864496382-0.00663235951081515i
-0.0421862012171385-0.00183313074095513i
-0.0107170981513981-0.00619488478948289i
0.000768454418513855-0.0152051350890436i
-0.034845021336717-0.0177347360380591i
-0.0107183909244442-0.0151423410388457i
-0.0604462368335727-0.0204602014674258i
-0.018221847710112-0.0278393672333192i
0.0177885468480056-0.0496823612015632i
-0.0182413495549734-0.0505502435056304i
0.010943147116418-0.0514295751189728i
-0.00667462857834066-0.0755598269902658i
-0.00884601556590644-0.0308989207809373i
0.00962395470541843-0.00874814674242694i
-0.00898549997261398-0.0446134681932242i
-0.0359301077236477-0.056693537492395i
-0.0270596656205954-0.0367278877905986i
-0.0157606962937837-0.01355857933781i
-0.03730502524775-0.0279514637758605i
-0.0461541342178021-0.0205574706677475i
-0.00946483145487843-0.0242531206020946i
-0.000990439387530224-0.0241282078450448i
-0.0442924569965358-0.0216011756430943i
-0.0492131898038603-0.0246840701994896i
-0.0326046321055602-0.0256942028231796i
-0.00461292404473153-0.044558545014806i
-0.00694092243360374-0.019824785493041i
-0.00736762189443908-0.00955710357714054i
-0.0245584400615715-0.0472806303045613i
-0.0541261310943724-0.0462286357559299i
-0.015043929768086-0.00855542481882745i
-0.00395592985835975-0.0418384120167038i
-0.0258820333827821-0.0196383688083039i
-0.0185535621122298-0.000211401510303829i
-0.0103391802012683-0.0223852647209278i
-0.0272256485041364+0.00418002588521848i
-0.0346960225580268-0.0436444068119293i
0.00663261623206913-0.0188877645332872i
-0.00648835901511559+0.000569242350975888i
-0.0133510228597162-0.0291351032506017i
0.0223724604788959-0.00253326500341053i
-0.0149601106741221-0.00961081518714319i
-0.0421077048066604-0.0227426278728742i
-0.0467086435939014-0.0229258242121004i
-0.00567585831866453-0.0175303067916002i
-0.0179173375751955-0.00905451565736364i
-0.0534259795454793-0.0389681555540313i
-0.0210533436556149-0.064032344832761i
-0.0191531286715746-0.0101464558444i
-0.00293896777066397-0.00360435328170665i
-0.0302681861847388-0.0150095075768216i
-0.0306050355405493-0.0028342815969476i
-0.0103575728526296-0.025540524473024i
-0.0240708380876545-0.0262610178787915i
-0.00528218347308449-0.0297994058595735i
0.00270062543783919-0.0300854066490106i
0.020394847972703-0.0144449574639156i
-0.00696821385607609-0.0138168585432864i
-0.0282521215399612-0.0216303120486458i
-0.0123229964540274-0.00413355128029398i
-0.028646470784772+0.0104310693449114i
-0.0421664318619222-0.0102061337495476i
-0.0517489664444517-0.0293347641000587i
-0.0270259594293299-0.0169352985274635i
-0.00953372266704399-0.00314399979422356i
-0.0362157312636956-0.0304473852534811i
0.00130261947087765-0.0415450344815883i
0.00261308274966519-0.0411756757472201i
-0.0256738654685529-0.0472387805551513i
-0.00862362328719377-0.0452368610993627i
-0.0321760546409159-0.0341509445390673i
-0.0105940486354582-0.0171382102459305i
-0.0128022186813587-0.0263560590323197i
-0.0113764683088594-0.029053416725191i
-0.00344334442884096-0.0190801768050371i
-0.019279668770375-0.0359672271307025i
-0.00631614023944603-0.0420200304853059i
-0.00224503823243941-0.00326971874026879i
-0.00189971624228275-0.0375678643283389i
-0.00718740918367957-0.0304482892365988i
-0.00922358713886126+0.0201142783788689i
-0.0319674181281404-0.0296485045254956i
0.00437623213887575-0.0389965963523175i
-0.0216554856903035-0.047804681503135i
-0.0540074903529408-0.0259398197023957i
-0.02710889686773-0.00070598328591461i
-0.0276871111512101-0.0293163644129159i
-0.0255378688599116-0.0109606372965638i
-0.034876926195689-0.0336079838513547i
0.0015115392725617-0.0503290039231808i
-0.00348895215756409-0.0236480854698004i
-0.0210263223351407-0.0203202207140646i
-0.00865199469613027-0.0143742951546115i
-0.00538743060081223-0.0289579464692076i
-0.0273591220840327-0.0380561736499805i
-0.0186136294930326-0.000506990621109744i
-0.0219201670522754-0.0114754609218224i
-0.0240893612683101-0.0638869905311346i
0.000482359514764557-0.039482118698652i
-0.0334996226612702-0.0113826785915241i
0.00570080393957186-0.0360563071339073i
-0.00602125195732823-0.0392720199823525i
-0.0352594964840061-0.0134891387572824i
-0.00179529564623172-0.0191470700331963i
-0.00919520094522603-0.0781354223908796i
0.0237051691167068-0.0732315397567078i
0.00922173986384186-0.0430437213493417i
-0.0131660332892933-0.0449119830842223i
-0.00261982156800059-0.0213224239006228i
-0.0128727975870669-0.0351066651251553i
-0.0104902280162084-0.0324459228608153i
-0.050979233923666-0.0078280804242139i
-0.0396096504174851-0.0221192989460245i
0.00146331785937495-0.0151133569991838i
-0.0180828381634866+0.00587602224484395i
-0.0145503958656957-0.018948370081024i
-0.0364830422102955-0.0183524837292281i
-0.0369369480838719-0.00687389145526814i
-0.0221762813266223-0.0361557626752896i
-0.0513337678169103-0.0479617871088608i
-0.0240747262323317-0.0374088866063017i
-0.0121966599928055-0.00760860298547218i
-0.0177268664299232-0.0133949338481243i
-0.0253780815683236-0.0165619062542984i
-0.0239422504387665-0.0239713001898238i
0.00392484417345292-0.0316029201622375i
-0.0161219455873623-0.0314063959373129i
-0.01099635245036-0.02898061308612i
0.033361799625733-8.16512826748306e-05i
0.0110782447182052-0.0305571509998038i
-0.0301586590273849-0.00726787054689712i
-0.027207306534573+0.0148707020678169i
-0.0363064310718371-0.0441615227945437i
0.00864452112956036-0.0582858590171449i
0.0188652286288244-0.0231877600908531i
-0.0452334100821168-0.0327432088212532i
-0.0162553148752444-0.0486449542644542i
0.00348201020040877-0.0102676422130909i
0.0101202159463078-0.0228517127872486i
-0.02241004179668-0.0201910276524899i
-0.0769196172115886-0.0175076790277254i
-0.0351746739074714-0.0352728362009494i
-0.00902672741265033-0.0234720107587412i
-0.014991551017007-0.046133557382643i
0.00562637878417025-0.0222513517499266i
0.00296675222874133-0.00559674232337933i
-0.0405353039230231-0.0457913303474359i
-0.0227889931184239-0.0308871476101453i
-0.0187934709542889-0.0474971773192644i
-0.023699686704341-0.0452469764982544i
0.0104970188925077-0.0235452719743998i
-0.000408238072564217-0.0367133955739147i
-0.030489918276564+0.00102441127121258i
-0.0213125648957425-0.00571994088875472i
-0.0111083826628484-0.021875730556216i
-0.0150455744306069-0.0215154365849265i
-0.00526726234229216-0.0175442619210841i
-0.0328866616293057-0.023661688148174i
-0.0230637613922917-0.0265677345302404i
-0.00370594187171559-0.00786980842702796i
-0.0244216878254531-0.0368461285248462i
-0.0294381631522686-0.0327646895812834i
-0.0479268658344324-0.0329117580365646i
-0.0283200085786329-0.0062097353805711i
0.0156409759973586-0.0135031903183932i
0.00360466084201531-0.0462595005808441i
0.0077616924941707+0.00309740215608438i
0.0378088756916053-0.0198290767905836i
0.0045402568840308-0.0295773303374528i
-0.0318124917939313-0.00318146910103436i
-0.0120912282277897-0.013212507687684i
0.00177635705438435-0.0337060119364501i
-0.033163585308983-0.0482724155056753i
-0.0335400683939882-0.0321676247356717i
-0.0101127788223673-0.00663279204327099i
-0.00897199356999565-0.00674023139298762i
0.00714014748896295-0.00594249383866489i
-0.0112859438321525-0.000723365340698866i
0.00104434738905832-0.0351342090861686i
-0.0159174479007691-0.0557203832651356i
-0.0336189623279536-0.0490783715542759i
-0.00239932597310707-0.0401665525704326i
-0.0417371015565874-0.026246018301257i
-0.0224402155823016+2.23386084146544e-05i
0.0268780774477666-0.0187335890802949i
-0.0103862919012009-0.0282475877911186i
-0.0383916775261095-0.0365838415448361i
0.0112563909884076-0.0409941286286853i
-0.0185636303172709-0.00739806209356768i
-0.0369573202749192-0.00711939291253723i
0.0159778000606598-0.000894954676106457i
-0.0143646266395618-0.050658425632837i
0.0133621640757537-0.0298729177967129i
0.00811588851117914+0.000406190710411188i
-0.0301404747020359-0.00363280026499621i
-0.0401953031281369+0.0172284779632215i
-0.0334819117244658-0.0146354999400494i
-0.000557530352394149-0.0110265823881471i
-0.00698333948566176-0.0137618298349033i
-0.0287336007421597-0.00262655406213567i
-0.0508642416291889-0.0013128021740207i
-0.00887434825976819+0.0118781638809925i
-0.0406398725646991-0.0106414098700355i
-0.0317994587508718-0.016368383805613i
-0.0123665602372595+0.0150489198944301i
-0.0146013660566183-0.0104059221116106i
0.0129733322897715-0.000664311419310212i
-0.0314847688437625-0.0193663526453382i
-0.0077874572352404-0.0354219423779841i
-0.0376963422903103-0.0221154442495644i
-0.0158485085099395-0.0426053273285565i
0.00461516901844331-0.0570291395172098i
-0.0589425398685745-0.0115140224252471i
-0.000936210377741948-0.0193410261626341i
-0.00186852791869139-0.0371671293143178i
-0.0299702687420014-0.00965490600613184i
-0.00190825459390118-0.0366683677334779i
-0.0490890805928986-0.0257516097679665i
-0.041620665179065-0.0115135032424295i
0.00523606457630755-0.0354385083997151i
-0.0299444408773986-0.0217555761812155i
-0.0249081773041731-0.0102332617358946i
-0.0104683242141099+0.0220112844103403i
-0.0407765591860214-0.000232932630445214i
-0.0234922819689002-0.0516753300275464i
0.00328885051922801-0.012389590023409i
-0.00317768770098497-0.00478466364808898i
-0.0104020833389941-0.0130927075518038i
-0.0473668908277887-0.0399247794435699i
-0.0393076189038307-0.0502079916636434i
0.0170580696984861-0.0120548710413506i
0.0192729739052991-0.0323126085624593i
-0.00183524420662609-0.0338475250650431i
0.00022397660603523-0.0153778505073439i
0.0065259287417963-0.0164757506418521i
-0.0158672154973225-0.0352487402218803i
-0.022925124565656-0.0342062533002163i
-0.00673245332580998-0.00204114026159932i
-0.0131004157608267-0.0268601339667191i
-0.00846519156742554-0.040582154574232i
-0.0127973481812773-0.0156880693154694i
-0.0388028105101207-0.0326042807326839i
-0.0301022755628247-0.0409358408020877i
0.00129830772159229-0.0509832153821116i
0.00782850943899875-0.0371240248545781i
-0.0167969573600112+0.0068589228474884i
-0.0202778523352045-0.0267551372934211i
-0.010295196038947-0.0336695277435054i
-0.00296652929894354-0.0220284374264624i
-0.0131293307027877-0.0221128025812236i
-0.0122593298593474-0.0266290588983305i
0.00766341312340533-0.0278901118815214i
-0.0175360524255114-0.00858716464468997i
-0.0149601290017837-0.0067097482331916i
-0.0231627267116538+0.0143342122943526i
-0.0316121852825432-0.0151004158079097i
0.00189831884485117-0.00249476362776864i
0.00446109102267583+0.0254136809442803i
-0.000803670659587708-0.0202796463364377i
-0.0400823668444293-0.0126000154551134i
-0.0448936547065552-0.0184403511892379i
-0.0150415718461402-0.0170741489839176i
-0.0416178121430985+0.0171443039115941i
-0.0272656705403138+0.0212754487577437i
0.0234011808803327-0.0155955586788804i
-0.0281622719020572-0.039239130472739i
-0.0291522977395713+0.0314093255812032i
0.00962898799233671+0.0198417218147419i
-0.0253654827179475-0.0347084289745361i
-0.0179042023350527-0.00828621066858747i
-0.00330615600744148-0.0259592122352415i
-0.0266293681719285-0.0341408700446679i
-0.0266344655567354-0.0194700490129159i
-0.0098016704689986-0.00122739974382679i
-0.0305504348678738-0.00215699900217329i
-0.00334672225152427-0.0266336865157734i
0.00788958048305567-0.00648604625069783i
-0.0255909467254042-0.00929030022512108i
-0.00977867410245289-0.0110263541290835i
-0.0193476641799181-0.015152207496848i
-0.0168603601849493-0.0357934502338975i
0.0254526387809736-0.0098048952624504i
-0.00295081552693102+0.0090995509187624i
-0.0404501592133728-0.0145493418853544i
-0.0614789712459862-0.0321726955870814i
-0.0264831752071484-0.016602741819923i
0.020806664147541-0.0428031054199738i
-0.0127950518488114-0.0508277612201228i
-0.0167782465819631-0.00434023970256113i
-0.0352658123121405-0.0319253109234384i
-0.0573981747403039-0.0427707284358369i
-0.0337829734655186-0.00446595026527341i
-0.0135842685563843-0.0194122311643291i
-0.015671829431-0.0256948415248642i
-0.00536064683207759-0.0334267862812131i
0.000844817655813218-0.0230644874955933i
-0.00679141603995309-0.0104486061733413i
-0.00104121569588437-0.0207995794252466i
-0.0182152498273196-0.00526932709680629i
-0.0289228282181821-0.0475017791307796i
-0.00419286728469792-0.0463975458396599i
-0.0039791902755591-0.0304292536211748i
-0.0339707125578958-0.0519517508958002i
-0.013551064458507-0.00781048352052254i
-0.0190213667612003-0.02163764922204i
-0.032232713104048-0.0534959595747436i
-0.00386803283362769-0.0158906423428494i
-0.0408218176741405-0.0239341182236948i
-0.0241173206920396-0.038436249295783i
0.0139987552032314-0.0434431739578802i
-0.00509036006245156-0.0422823031269085i
-0.00808292691576348-0.0357066068537459i
-0.000659007268356631-0.00128568555585815i
-0.0192523896644029+0.00361304513286698i
-0.0432588055867478-0.0227567398832217i
0.00243660750728298+0.0136152307149808i
-0.00689505086244829-0.0331633427810469i
-0.0401289154207101-0.0290270511887552i
-0.0367355379951811-0.0080814808546088i
-0.0166460961928452-0.0392289684043736i
0.000132932114398169-0.0334931584456903i
-0.0242178427814007-0.0493247191733167i
-0.0121463525216482-0.0256451972380446i
-0.00101260164714823-0.025884769686651i
-0.0354911377791131-0.0408045409350798i
-0.0719486781597776-0.0222304257277491i
-0.0279372868816739-0.0185542774296902i
-0.0170162131478581-0.0124777329811909i
-0.0628898384647452-0.0025145965014296i
-0.0268270997659866-0.00707517012097741i
-0.00678615760707945-0.00806090604316279i
-0.0152482170038346-0.0320976569373508i
-0.0339974715620176-0.0295892292398562i
-0.0157290272571743+0.0160451480972033i
-0.0185017431976602-0.0212870746137637i
-0.0420104974604501-0.0372455951904634i
-0.00256970314088648-0.0220198732696303i
-0.0378769054722634-0.0266249477754427i
-0.044518601912218+2.11248080209641e-05i
-0.0246288962919197-0.00765774677577582i
-0.00749125470435562+0.0154646688702567i
0.00275762889385175-0.0220763251544993i
-0.043097326099972-0.040950465542941i
-0.0219038984568981+0.0161814673090561i
-0.00328350447932827-0.0245823801217796i
-0.0300170473721134-0.0263260226507801i
-0.0391188011226524-0.0164471117457634i
-0.0201834818188617-0.00403982750167796i
-0.0126349161051917-0.030805578864163i
-0.0262708969742742-0.0714737534258766i
-0.0135583456714723-0.0265471758194729i
-0.0327798433750541-0.0301924659562899i
0.002435658860562-0.0395325621711495i
0.0113074711013821-0.0172225776044404i
-0.0462182547444385+0.00803069936256888i
-0.0268918866615748-0.00699276156829442i
-0.0247971813962476-0.0604560193796934i
-0.0095802064918263-0.024326850358952i
-0.041737306710389-0.0134949509144454i
-0.0213430264690445-0.0145583686913223i
-0.0131885697613078+0.0229768618564607i
-0.0649275093724875-0.00896424695501862i
-0.0076607188034875-0.00323858216738688i
-0.0204931218683505-0.0359622107422698i
-0.0183644386672406-0.00786266637064963i
-0.0220961857353908+0.0126170009260673i
-0.0500868858075207-0.0170815114857858i
-0.0477281303997325+0.00110632810910602i
-0.049546024553835-0.0479498365619003i
-0.0100910589256711-0.00698680853478754i
-0.0213993748403642-0.0124953256430848i
-0.00457700047186216-0.0452741318211342i
-0.00261663932020136-0.0347243617164232i
-0.0147644253204164-0.0351443384403645i
-0.00467786498201539-0.0307215655377906i
-0.0502559254867772-0.0229290328720319i
-0.00172950253847599+0.00324474710458602i
-0.0101905294926073-0.0121859159776623i
-0.0835309011149418-0.0126369102102474i
-0.0466727819485969-0.0128292899974721i
-0.0137838517288082-0.00436095835690659i
-0.00794470278100227-0.0224124588421905i
-0.0131350481134292-0.0331319988496727i
-0.0239812673246926-0.00945986458402437i
-0.0435675408636321-0.0311015157479701i
-0.0429405723883705-0.0329706525619319i
-0.0205479659262829-0.00579240075427865i
-0.01252079121197-0.0116528380977672i
-0.0179143982246655-0.0235549833016875i
-0.00332858721929554-0.00889030264897327i
-0.0138684130365225-0.00383943777361469i
-0.0262140130983414-0.021379566040814i
-0.0141772729773281-0.0353758305400803i
-0.0234876449667009-0.032698189412648i
-0.00518743104841652-0.0338341057723476i
-0.0182815884956556-0.0392165404743185i
-0.017086902860468-0.0239988936631858i
0.0038268348693679-0.0110729698975341i
-0.0125169323749288-0.00718210370989164i
-0.0304274807202499-0.00357463922360327i
-0.0300142163308683-0.00873095934421648i
-0.028399645762573-0.0225494160793216i
-0.0303363854678208-0.0522715961478969i
-0.0444892150173515-0.0612926260634107i
-0.032767499833836-0.0328684074847799i
0.0067323624629485-0.0283779190179462i
-0.0530559358626523-0.0266182126661345i
-0.0511752234229765+0.00310089671152956i
-0.0374143913564454-0.0101611372169498i
-0.0629986837678437-0.0300349356123514i
0.00231065568047624-0.0425836008428071i
-0.0197096206213753-0.018410633422207i
-0.0069507884525328-0.00299321919089275i
0.0207471863766747-0.0327016544411154i
-0.0591299939133011-0.0165860308292109i
-0.0351360587787772-0.0235833595267259i
-0.00884359896627947-0.0247142387861278i
-0.0537065359995639-0.00165383090051737i
-0.0164359900549116-0.0440271361088812i
0.00888397708425207-0.0433207071259871i
0.0033942585992005+0.0272111439905065i
-0.0122426677649783-0.0148613216349864i
-0.0688195472217535-0.0179092583580681i
-0.0335317667892908-0.0106663937246983i
-0.0433667116429762-0.0354688349393753i
-0.049977795050724-0.0181119893729402i
-0.0173512098848318-0.0649595410658127i
-0.0241352013362102-0.0416807907780433i
-0.0147090278959769-0.0115044633084754i
-0.00703959180476562-0.0481626719833916i
-0.00479050193314799-0.0345394378531882i
-0.0389191201325111-0.0150264571920185i
-0.0372116368058046-0.0395821894459223i
-0.0181831712077453-0.0295622492912486i
0.0118686301543489-0.0150622845541172i
-0.0516054609975058-0.0248572481739294i
-0.0496988636236942-0.0046096808212528i
0.021583380222781+0.0051608373611629i
-0.0402087880850039-0.0337752438477582i
-0.0150240519962046-0.0417580015856865i
-0.0275540061544241-0.0343495731187632i
-0.0244565069984465-0.0223492701413154i
0.0140290126885121-0.0203591229611176i
-0.0363516216429864+0.00157947439782325i
0.00359741702018393+0.0251427492869907i
-0.0232383677012641-0.0116810300511148i
-0.0532830788126656+0.0116411475565899i
-0.0345350608978038-0.0084169771376113i
-0.0241486448945001+0.00454738288363378i
-0.00355406661114606+0.0226280374412063i
-0.0198057999249523-0.0021586317196011i
0.00741425445344963+0.0124674759971507i
-0.0455827490954885-0.00665463814784926i
-0.0338987611054502-0.0227379226626485i
-0.00646289581015404-0.0295568925629623i
-0.0502332392051783-0.0151444940344815i
-0.0230505393418557-0.0260727804743947i
-0.0389967864363971-0.0029562044754376i
-0.0025147230650729+0.00338545067705431i
-0.00762594455117971-0.0062151740256542i
-0.0603322288804404+0.0054049611196279i
-0.0320503316895192-0.0255351142398814i
-0.00150418114175411-0.00652153615768335i
-0.00985030064802585-0.0156335178538305i
-0.010778258436185-0.0253974330969455i
0.00358765739075639-0.0134210566111201i
-0.0197645200502921-0.0328369159920414i
-0.0509470126380063-0.0206398164098529i
-0.0423137517435159+0.00200566033183702i
-0.0041674063121591+0.0212121492553301i
0.00559245804098996+0.00600616311580296i
0.0093729025311974-0.0121592267772855i
-0.0110535471057652-0.00378011706858706i
-0.0153534300593947-0.00163660459330512i
-0.02278016301385-0.00314281087944208i
-0.0217773284917562-0.0125859397076322i
-0.0213852524461684-0.0156822603402881i
-0.0317368560814148-0.0189525035497264i
-0.0152439597222794-0.010740535139509i
-0.0365785453672768-0.00925719951163291i
-0.025855085980847-0.00327322089053064i
-0.0504289229904237+0.00388250975683423i
-0.0514312436059367-0.0460922468817751i
-0.0145929031658397-0.0630910477246135i
-0.0333931177064193-0.0346786735792276i
0.0055020511376784-0.0405761904461757i
0.00485268375547615-0.0356868955283019i
-0.0227384355059556-0.0162495868096739i
-0.00961742353081471-0.0262482398548815i
-0.0137754276498667-0.0313719785630307i
0.000622242025910891-0.0477574840316457i
-0.00922214438587803-0.0536254994382135i
-0.0201825752757502-0.0340618344499382i
0.0140462973192637-0.0189146676882909i
0.000972118822692712-0.0274686075289556i
-0.0267920720876672-0.0212647280040965i
-0.0103335172473564-0.0133129702106722i
-0.00194506265525389-0.0141457792241923i
-0.0146770589444266+0.00603857039039625i
0.00856930735003454-0.0273369676280701i
0.0158016254021528-0.037123230740017i
-0.0432813875760201+0.0100328107073364i
-0.0327700201794182+0.0105553442687143i
-0.0152437595024459-0.0101201571599565i
-0.050612669769487-0.0205247318203806i
-0.0241639245819651-0.0176181305291572i
0.00520489624270022+0.00663324682145567i
-0.0232538536320113-0.00960158179332915i
-0.025846994902656-0.00158564948436881i
-0.00967107897205251+0.00349359938347439i
-0.0144487073456341-0.0219320012163247i
-0.0366959092175652-0.0100010000981943i
-0.0638799999457783-0.0263931223279803i
-0.00910856361728155-0.0553700906204864i
0.0144658329798128-0.0386644251009378i
-0.043000813494355-0.00959982844736198i
-0.0336875671442036-0.0133954633643731i
-0.0342840886135424-0.00529025079605627i
-0.0538352060057332-0.0171846354080793i
-0.0356858432846698-0.0450960042278445i
-0.0250098706025751-0.035232796703211i
-0.00425026646636474-0.0588275166557306i
-0.0162485087366107-0.0292085239061649i
-0.0533046135100834-0.00489264296138175i
-0.0465610313158396-0.0259824945213074i
-0.0386442282728666-0.0348126747820308i
-0.0627759289638597-0.06355480887343i
-0.0440279879934706-0.0280943734271933i
0.0108807578774946-0.0132717636199176i
0.00351797510676035-0.00116015989254572i
-0.0293437390288317-0.00541546152007875i
-0.024313058617537-0.0151263139249247i
-0.00706214295077102+0.00669967128752617i
-0.00467496787860372-0.0290915432172635i
-0.026625201682064-0.0446762087408756i
-0.035785839580287-0.0301088790070384i
-0.0336060605818983-0.027646613310124i
-0.033710110515545-0.00366974147182779i
-0.0136952666162346+0.032968766478313i
-0.0316774413439727-0.0131136998280977i
-0.0600295308221894-0.0103711899573597i
-0.0505210242632882-0.0132603035192784i
-0.0287103553500182-0.0517661564374965i
-0.01341501410346-0.0145533452600731i
0.003723378759806-0.0213239597957047i
0.00525561833021695-0.0126867825154878i
-0.026633150994482+0.00541396378805808i
-0.035990410762659+0.0168300771146609i
-0.0370868873093384-0.00136737694685659i
-0.0301271955463574-0.00256102535845524i
-0.0347473861921907-0.00215117262445272i
-0.00487137309340692-0.0389634288064609i
0.00953890595660775+0.00720163175505249i
-0.0358897022617204-0.0150835410258226i
-0.0335094031147466-0.0298131234867407i
-0.0280872138976641+0.00764291628768028i
-0.0165602297192405-0.0137262569957979i
-0.0396875596982542-0.00247287391714024i
-0.0226538505618369-0.0199225848731041i
0.00622841505663774-0.0275669536176573i
-0.0179475715762961-0.0113898622268527i
-0.0188711467158722+0.00652175457567967i
-0.022940550845614+0.0019994857214132i
-0.0154056156920128-0.0373803103903118i
-0.0272029487142551-0.0165107573166271i
-0.0291168965637763-0.0425865628144706i
-0.0245852640559808-0.0453135044756509i
-0.0232511235077684+0.000291139329581958i
-0.0169918037660153+0.00308116255405774i
-0.0525462431160146+0.00272297596759658i
-0.0564417791420335-0.0452087087087113i
-0.0289616102388997-0.0353750389205081i
-0.0302848802825666-0.0077528571132961i
0.0102495268703972-0.041323829483866i
-0.0157403747097952-0.00695488168782149i
-0.0244612271721555-0.00507029661574242i
0.000612779345912093-0.0356072895208629i
-0.0577120198183726-0.00308772890088579i
-0.0576520228635198-0.0207237133493484i
-0.0566108098376429-0.0453283224614045i
-0.0237500380553947-0.0272356697344846i
-0.00965412160950517-0.0141924749915738i
-0.0195310975196021-0.0108299424490168i
-0.00721894135554607-0.00801875062798483i
-0.000299303004267326-0.00441986907312855i
-0.0283887746951035-0.0293787315949182i
-0.0776268194048189-0.0354098113656032i
-0.0093931685202316-0.0268138069371456i
-0.00595099063140524-0.00663957052121003i
-0.0240995619937317+0.00286608986012107i
-0.00889412138435208+0.0226816252949014i
-0.0339820578672509+0.00972618936537979i
-0.0218095794407617-0.0122146136216477i
-0.0540583482289959+0.00726215122988728i
-0.0658382656445448-0.0319315392680911i
-0.0166444980411192-0.00950264894853776i
-6.64254666126084e-05-0.00924458410403727i
-0.00759946257347651-0.0225497347336643i
-0.0333113671724491-0.0060598327215951i
-0.0427746679962875-0.00150719180815432i
-0.0372766696461076+0.0124722756193798i
-0.034641333502916-0.0236515724585226i
-0.0411621400255759-0.00825428557341572i
-0.00243097620651362-0.0199971640973594i
0.0136227778129688+0.00498384602817331i
-0.0571255342606994+0.0414848736801527i
-0.00566477994709067-0.0285734094797701i
-0.037297040186308-0.0145009808293517i
-0.0617980940380616-0.0100767919206003i
0.0119427779070855-0.0377438003778707i
-0.0425895411183142-0.0197814496874264i
-0.000679975331870566-0.0204013430423604i
0.0315740012903941+0.00949733656141345i
-0.0109241112499185-0.0066049578973482i
-0.0543172225400075-0.0149819829330684i
-0.0349456009026917+0.0103019127526092i
-0.00178027138187424-0.0254549059074486i
-0.0355561809494067-0.036411524841567i
-0.000755604429890042-0.0268602051842856i
-0.000553968467556584+0.0149895675255582i
-0.0145703174190174-0.00213877569681685i
-0.0204622033123361-0.022888221530452i
-0.038457435983468-0.00908085220821701i
-0.0351267148654611-0.0212320907704077i
-0.0226484170693871-0.0335054789252285i
-0.00268864225532179-0.041494712922446i
-0.00459311210634477-0.000400280287738344i
-0.0169679562263763+0.00501829104919158i
-0.0263091444400448+0.01655479240868i
-0.0155230867882779-2.32556305478183e-05i
0.021995239318854-0.0249288453620955i
0.00241454163971986-0.0175214564447825i
-0.024416425487638-0.0274659411340099i
0.0183959855355824-0.026597816948611i
-0.0111850380811036-0.0104067767669905i
-0.0182344584283032+0.00204601686400963i
-0.00460447171330224-0.0204925917169168i
-0.018642816284534-0.0196416682668601i
-0.00909138021310183-0.0231065470060338i
-0.00925902640531965-0.0230913832806097i
-0.014388835086732-0.017737470122539i
-0.0526850024838696+0.00374463996659407i
-0.0580207532647395+0.00573668582740941i
-0.0328198963882742-0.00715396957994554i
-0.035807529420049-0.0148125465281561i
-0.0406932158134418-0.0444466812876052i
-0.0178804826721465-0.0335482462261537i
-0.00195881771493124-0.0322942121442613i
-0.0052939854158447+0.00563123480525982i
-0.0136622100219016-0.0079569488167792i
0.00191871617149016-0.0353195982330221i
-0.00615287267810471-0.00500147542030879i
-0.0534365962476381-0.0321830639386994i
-0.0229646420327656-0.0142409659598921i
-0.00388584773709404-0.0154270217167602i
-0.036025498687322-0.0417518078047999i
-0.00646241007594974-0.023218822713705i
0.00672159289110787-0.0066855669413801i
-0.0353543048346793+0.0187919222890923i
-0.0680036074169892-0.00415787732667566i
-0.0335707492571049-0.0419862680502777i
-0.0122233968675031-0.0612894994976852i
-0.00800429027563568-0.0350192908866467i
0.0176908103443932+0.017781522847961i
-0.00417344885164576+0.0175098542838186i
-0.0219551019456844+0.0273163251497614i
-0.0193616461638765-0.00806488057030425i
-0.00157161721528511-0.0194835959687948i
-0.0226872046772197-0.0214100703177372i
-0.000616836955395879-0.0432834538109069i
0.00705853316446609+0.0057456234131536i
-0.0461747344726324+0.0259025543224358i
-0.0372275376213064+0.0175237776290573i
-0.0307680059876233-0.00500138947165891i
-0.019494034477548-0.02261538484036i
-0.0417662424389483-0.0549599109653921i
-0.0287855532620459-0.0177666796271473i
0.0021213028286709+0.00205763825892918i
-0.0126394808949419-0.0194278316303563i
-0.0119108693044403+0.0129291115288627i
-0.00698597148833826-0.0223068763649379i
-0.017085799492436-0.0286005628772212i
-0.00966150539161809-0.0394730777070898i
0.0397682022205638-0.063146239195297i
0.0237024412890921-0.0509292640281152i
0.00880543501215138-0.0330295131640762i
0.00124062456344334+0.0187000901017725i
-0.0500779903389926+0.0385193942378858i
-0.0631997142134719+0.0436964826841168i
-0.0459188850857823+0.000879042902887995i
-0.0274603775108419-0.0461294660832475i
0.00628606768010416-0.00195082092955708i
0.0178644123154448+0.000835617046539247i
-0.00275248233456375-0.0128513561613926i
0.00968647128827466-0.0270738261535476i
0.0047186154505818-0.033946361451974i
-0.0463770735565221-0.0239556851489761i
-0.029723132920355-0.068228553032283i
-0.0190112892122626-0.0637119917120652i
-0.028270186163937-0.020408535445352i
-0.00849078637273229-0.0229995474759777i
-0.0439863500728957-0.0180943483134593i
-0.0491600718884584+0.00556676223185868i
-0.0633044260900506+0.00642249206576272i
-0.0391256880160474-0.0328729137954797i
0.00552450443274581-0.044411952583401i
-0.0167396277988502-0.00397076012256346i
0.0139992411430106-0.0048137433759332i
-0.0129992992358909+0.0126861389650343i
-0.0619358981606598+0.00645747413751439i
-0.0490316731682643-0.0122538625135796i
-0.0311164285448469-0.00785278404431885i
-0.005368866049834-0.0379295401909829i
-0.00602660986873941-0.0308173953975915i
0.00446533940383196-0.00986299179379614i
-0.0109797586337779+0.0134963640517888i
-0.0245157318565797+0.00179882090850095i
-0.0324396776244802-0.0197940299108758i
-0.0504795625388156-0.00399414732085353i
-0.0343055710866992-0.0167039481885449i
-0.0453319181049761-0.0228626201137817i
-0.0123966451705826-0.00444659261403859i
-3.11145453009537e-05+0.00242898644479361i
-0.0479821582045049+0.0299143316822056i
-0.0413100428088177+0.0116128063360607i
-0.057353915532256-0.0429202851798745i
-0.0894312588322901-0.0312987289982676i
-0.0102199826552047-0.0397321869369724i
-0.00349868102447026-0.0475175593886756i
-0.042919918416777-0.00264250875960861i
-0.00988490237457371-0.011388991220598i
-0.00954130766039313-0.0161840920588246i
-0.0188533244316579-0.00416932245299016i
-0.0276324420547019-0.029482562553487i
0.00813399808594555-0.0192238261736819i
-0.00738962076628399-0.023835913778684i
0.0158701357784342-0.0243717382391616i
0.0250885666841187+0.0200317533636303i
-0.0364548123326203+0.0226982814218812i
0.0018854492486943-0.00162143767506647i
-0.0632172774556922-0.0262978210655313i
-0.0502713847163729-0.0445225263121305i
0.013954533759238-0.0311635923900776i
-0.0293917193372315-0.0434433884347453i
0.0117919093278109-0.01252413062441i
-0.04878639274062+0.0458167781806138i
-0.0519897176086245-0.00774871743602917i
-0.0161607906435294-0.0161594775792709i
-0.0549879196311608-0.000869518251809621i
0.000566658251812326-0.0560871504697537i
-0.0121312089384824-0.0332925003337526i
-0.00717177875249302-0.00594335803279587i
0.0116580849621668+0.00492362714994616i
-0.0214718116013292+0.0203206605385288i
-0.0513880675541721-0.00187812289359926i
-0.0589160082719838-0.0022341983316163i
-0.0242588535430215-0.024876133446661i
0.00689430396889835-0.0182953070991799i
0.0167004840391445-0.00235263252949951i
-0.0200677713866497+0.0130331644719458i
-0.0259332664118691+0.0323710977222625i
-0.0348799470578486+0.00665926189977942i
-0.0626145505950132-0.0107847104459928i
-0.0445398475290274-0.0479681538091901i
-0.0137928346199282-0.0397780230517159i
-0.0150413568166986-0.0431704887964333i
-0.00210238527653011-0.0242610801095402i
0.0194974379218746+0.00942650345752854i
-0.0323347173890841-0.009795425169845i
-0.0700259733108447-0.00537965601610658i
-0.0277685452990887-0.046923095131895i
0.0155365834635838-0.0347780074835964i
0.0214144197546856-0.0049876860315711i
0.041379359089478+0.0264081707574999i
-0.0167125329256972+0.0404538228241565i
-0.0730515265917521-0.00613721240239742i
-0.0323083699208819+0.0109766235509255i
-0.0414222525816609-0.0217663951550306i
-0.0264321962751774-0.0281360302281088i
0.0132364142428858-0.0141699006845072i
-0.0199571407475368-0.0272918656594631i
-0.0541540678988483+0.0314891686634749i
-0.0433808289815943+0.0432840436726948i
-0.0412959047296614-0.00265972969273053i
-0.0284092262572264-0.0518579760090346i
0.00192218741764322-0.0350132353227247i
-0.0204536989696284-0.0655599393039189i
-0.0150364327536233-0.063395042834337i
0.00708349894065528+0.015540023292403i
-0.0376804092987865+0.00993439132377975i
-0.0420581890921872+0.0265989517013138i
-0.0256042023475837+7.87792916838523e-05i
-0.0164069228244107-0.0512527705174974i
0.0133328495528955-0.0744245869077318i
0.011129358625991-0.0318835214015442i
0.0143288382130801+0.014904946676185i
-0.0261235967018671+0.0228023796965004i
-0.0223104865024542+0.0196176439413005i
-0.0185450876458824-0.0212063159446552i
-0.0915890046189755-0.00150468567394271i
-0.0372430533282504-0.0352377263852341i
-0.00207492102295711-0.0388281872958707i
-0.0217197196533435+0.00105806692665618i
-0.0269955283746095-0.00776779152947626i
-0.0123155186639187+0.0201967521035806i
-0.0140696448461476+0.0301281204940689i
-0.0728801830710333+0.0208764965568753i
-0.056797887785117-0.0167478409363492i
-0.0169150453001766-0.0493497408584417i
-0.00913279342441363-0.0177353591793429i
-0.0200349956205175-0.00212492212176897i
-0.0272636568762067-0.00158061122954589i
-0.0494259621732746+0.0150101649038492i
-0.0572203126140766-0.013348307116775i
-0.0510762714008692-0.0411600248886312i
-0.0565864849054609-0.0384587759520617i
0.000526639894645742-0.0174546295805259i
0.00719704986052298-0.0269064658406185i
-0.0375668096187496-0.0156837618218081i
-0.0117635667471405+0.0451984484852305i
-0.0315169470989725+0.0167087408301933i
-0.0509805881525926-0.0294264946259272i
0.0159983866397206-0.0303919542864679i
-0.005268952422255-0.0340026226434491i
-0.0158928932411589-0.0147249807447555i
0.0141397064450628+0.00326662906169302i
-0.0692561977722518+0.00313440651665737i
-0.0549562015596134+0.0188211444253422i
-0.0311865640061401+0.0103083396561808i
-0.0583593828820304-0.0293719826779444i
-0.0326298789867082-0.0702733416507329i
-0.0184971491830075-0.07035182481619i
0.0232832145485247-0.024587105220173i
-0.0171016215114801-0.00135242042349417i
-0.0427930021882798+0.0265580099830559i
-0.00919962299866629+0.0279570244448449i
0.00154835596305243-0.00576613663152299i
-0.0374577773241739-0.0042149331216823i
-0.0380133496189248-0.00617660414558553i
0.0194717590403963-0.00552636627749956i
-0.0124450885987629-0.00288890655449405i
-0.00712058123944911+0.0394270934137182i
-0.0593366463237412+0.066071732341712i
-0.112231437778468+0.00833067036439773i
-0.0438826603619988+0.00125178486115715i
-0.0348416735899622-0.0319930128397673i
-0.00947575545407838-0.0608805551957322i
0.0102089963472491+0.00964948385464833i
-0.0262780668840644+0.0143065854303783i
-0.0410766929142138-0.0173166373534983i
-0.0424976084423128-0.0381306422047812i
-0.0619082085445901-0.0478774763036973i
-0.0442440193357266-0.025299179313648i
0.019098472647672-0.0377693261232524i
0.0141516600070848-0.0339886693758516i
-0.0100441201684953-0.0112380045681322i
-0.0418280572754625+0.00127257706672419i
-0.0382866847685741-0.00748994144204391i
-0.0382862612863447-0.0210070278431457i
-0.0386831508171006-0.0127683488530011i
0.0235663759345147-0.0118619564589374i
0.0222043930588902-0.00885477515542227i
-0.0149062127589054-0.0253785059372574i
-0.0472512302594681+0.012742557489629i
-0.0351425587422783-0.00510565978102687i
-0.0146060100629198-0.0550096784562135i
-0.0167467943711974-0.03994865239643i
-0.00547523388240901-0.0287894827988364i
0.00665447403207866+0.0169524053730135i
0.0109049690163809+0.000266707488831341i
0.0023763963132667+0.00743997635027745i
-0.0349589084634743+0.00952418619217985i
-0.0513418055045645-0.0182259655628469i
-0.0293537517341315-0.00661457238943641i
-0.0587015899162364-0.0431763312495928i
-0.0427995831528652-0.0133035153658186i
0.0134035400080409-0.00337531691948389i
0.0125227669323119-0.0153390349310241i
-0.0402310063641783+0.0259644154299464i
-0.0622208754855085-0.0324173649723576i
-0.024467692970414-0.0853602014362748i
-0.0517845698354568-0.0472777708010452i
-0.0362839555317943-0.0349294858236032i
0.0118033646427668-0.0645774596517659i
-0.0179623912920993-0.0244613211975724i
-0.0182557733265245+0.0123949591904145i
-0.0235229251774806+0.00836025888781932i
-0.0173174879631388-0.00532269506755493i
-0.0233474764179382-0.0478927530945326i
-0.0344954384308755-0.051325244763794i
0.0169465668956503-0.0113357934950195i
0.0112835928573839+0.0155960399929227i
0.000823674023763701+0.00374614462249801i
-0.0128671715078745+0.0021471546728109i
-0.0378792115324804-0.0227444246301436i
-0.037681813358123-0.0376670288831403i
-0.0202735748479645-0.0440619901158106i
0.0258823459299701-0.05766935589231i
0.0137703911950304-0.00463466528338764i
-0.00246218223632824-0.0057311873588683i
0.0290532523401164-0.0133832352977165i
-0.00432770336701729+0.0272819439943915i
-0.0210836704686746-0.00906396833908752i
-0.0109798258002033-0.0260859220462278i
-0.051516957697748-0.0289347377327028i
0.00191424166051843-0.0402571687876749i
0.0111587759461182+0.00498775893560365i
-0.0209939224228532-0.016137182335446i
-0.0180228069134726+0.00527095103866141i
-0.0394379304210211+0.0540559164423439i
-0.0185001798343339-0.0328704269873883i
-0.00231060724725269-0.0594019764048931i
0.0161399921830129-0.023219135128389i
0.0324891502395249-0.0181982971409378i
0.00980161277687647-0.0189525017797135i
-0.0376717946667322-0.0121810227535362i
-0.0469391010000331-0.00975694758888992i
-0.0528572104188117-0.0313413613822885i
-0.0473252262625207-0.0565504465189195i
-0.00208737227249645-0.0428480131853998i
0.0227188957144477-0.0269369359458319i
0.0184807946284581-0.00427707101333526i
0.00875633505068226+0.0480292816457286i
-0.0254915427176839+0.0301502046670415i
-0.0531209362727222+0.0236268214745959i
-0.0146029202292545-0.00419140428570548i
-0.00939893414537369-0.0253386630338684i
-0.00295695673219946+0.0118759322192555i
0.00756627701288507+0.00600043305065733i
-0.0299767364827674+0.00825790615430771i
-0.010835726919874-0.0151383928593373i
-0.00587675583106017-0.00517569048384337i
-0.0401977338211093-0.0264288158902919i
-0.0158197913577744-0.0844284149213516i
5.66749893252542e-05-0.030701894861699i
-0.0221990321626253-0.0215952449916598i
-0.0126716506457335-0.0145240061287721i
0.0242859459394325-0.00781753469416257i
-0.00626872100560694-0.0319481942982178i
-0.0536228779599364-0.020679959411241i
0.00374008770976488-0.0351349381473573i
0.0304986871948184-0.00706475168589072i
0.00734092999101316+0.0156489876088907i
0.0160992960641144+0.0159506734524411i
-0.000250374617831388+0.0317958473117832i
-0.0341923705246226+0.027808169631248i
-0.0171610482891131-0.00312873238367442i
-0.0086042351606547-0.0109155404461628i
-0.0307985180892481-0.0261121853738616i
0.0244448723895998-0.0371526398141534i
0.0183469990393701+0.0027654992116842i
-0.0177735389173989-0.0155723710858469i
-0.041056630146951+0.0192834754267134i
-0.0592987367683269+0.00438048669257019i
-0.0438025894175322-0.0587141801677358i
-0.0558816474197504-0.0312848633686902i
-0.00787722872295217-0.0507926288111922i
-0.0142746518769692-0.0136358756094674i
-0.0309838958562781+0.0257430082565107i
0.00732622406705825+0.0331488823044008i
-0.0377293312878594+0.00414267837071379i
-0.0476667972072763-0.0547080291826668i
-0.0261628571473054-0.0275294701216439i
-0.00986085868585002-0.0656554413172965i
0.0273479948046385-0.0299957779131317i
0.0271652570480711+0.00132651451769137i
0.00753106364773403-0.00697435588022431i
-0.0359883378127842+0.0107397889330993i
-0.0604104713065281-0.0429596334667378i
-0.0497378849160447-0.0233747143584716i
-0.00436950819171118-0.0573165469272838i
0.0342035381616981-0.0291584458807465i
0.0318554211650635+0.0124110462858736i
-0.00619447776293344-0.0103678535681438i
-0.0204575400097032+0.0351137860829913i
-0.0168700814345454-0.00633741702199307i
-0.0392627481800101-0.0229097732601247i
-0.0256064849479769-0.0208659773624224i
0.018422227335807-0.0676527283747366i
0.0103916894518449-0.0304763715110714i
-0.0360501978933918+0.0265975859481314i
-0.00894688049094098+0.0149055710563419i
-0.0426429733605334-0.0128905654936529i
-0.05355211695404-0.0153203565967495i
-0.00855580241315023-0.0500104411490964i
-0.0290605798512737-0.0716214919867064i
0.00141599598760623-0.0571226044803762i
0.0241797934558481-0.0242403541278413i
0.0143928365585341+0.0274155089894511i
-0.0230524410182702+0.0266027460307552i
-0.0384283709817173+0.00104763522410015i
-0.0164531602484399-0.0200547952171934i
-0.030890741183615-0.0275067528580943i
0.00893470412351237-0.0248202698376i
0.0187897017132662+0.00478147618640435i
-0.00353103270147371+0.0336648879035081i
-0.011345442301673-0.00394267445722852i
-0.0461177707860555-0.0130995488501816i
-0.0655597181641465-0.0213199596798918i
-0.0649625536236487-0.0715694035126084i
-0.0114823786468005-0.0388213361105393i
-0.0232397646391276-0.00660044431761051i
-0.00331794970282501-0.0570141169529778i
-0.00379508720922605-0.020964669745118i
-0.0842550506936499+0.0155636201329721i
-0.033724096201295-0.013583121217634i
-0.0333812722536393-0.0261160117756631i
-0.0285135605113133-0.0347318101329969i
0.0253767109006195-0.00181287782068711i
-0.0011332404310213-0.020598589965252i
-0.0194233276047744+0.025916588788507i
-0.0412456722358908+0.0180075826318833i
-0.0440260732476403-0.0236422098499483i
-0.0296732245031002+0.0292037965933554i
-0.0288459984418226-0.0391312850845993i
-0.00509873731416376-0.0194144717047074i
0.00871810832934154-0.0244782710088516i
0.0251686569525711-0.0119093382952602i
-0.0283556362059786+0.0578471276594753i
-0.0737076326181766-0.0158476208839787i
-0.031890216516356+0.00399144221599423i
-0.0652070361345115-0.0187216304360104i
-0.0362734102304429-0.0410707381921151i
0.0369946193724281+0.00187794521249654i
0.0457857860786619-0.00481365480589721i
0.0273694211282285+0.0153812287381283i
-0.0120613496458491-0.0219849739420464i
-0.0216641430260896-0.00417414400313788i
-0.017803363745767+0.0081671213434579i
-0.021615271353014-0.0254252428735019i
-0.0147200690149144-0.0400543836211437i
-0.00322048031460421-0.0350575756366256i
-0.0360404550033171+0.0399363037958149i
-0.0324417126804116+0.00802011103626644i
-0.0433355758801774-0.022184552225026i
-0.0482213685243148+0.00428667473789543i
-0.0119380400484238-0.029684195226365i
-0.0173277460862153-0.0406985375213852i
-0.0127725827590431-0.00279251204533215i
-0.0183220063855158+0.0415354173282465i
-0.038992803474398+0.0315715812499356i
-0.0387060011644275-0.0160677300253497i
-0.0595940993695222-0.0399998858169066i
-0.0715175351317467-0.0584102566587735i
0.00342058747015738-0.0403720721265383i
0.00411833368328732+0.00456313161964479i
-0.00390942532821788-0.0159988888289179i
0.029426236546304-0.0111412232874817i
-0.0172941098659502-0.017305072137337i
-0.034849970309733-0.0431667333699823i
-0.0220126359732499-0.0102041162535011i
-0.000734753586614374-0.0101168614498727i
0.0155434529124607-0.0163720009826814i
0.00613787847262233+0.0118680777361746i
-0.0110281729506061+0.0650574524166123i
-0.0236920860770589+0.069373170531614i
-0.0351135424814699-0.00450519876297138i
-0.0397686198142786-0.0215628050151264i
-0.0172453656028221-0.0260779544486329i
-0.000401473084904027-0.0286544224744921i
-0.00451763830497486-0.0130172113758759i
-0.0272710574042357+0.0147926359549949i
-0.0675102675804494+0.0533273592681699i
-0.0541442370643745+0.00470146090918516i
-0.051804980405811-0.0310509776797232i
-0.0397474551738016-0.0541955849546602i
0.0302321307675365-0.0206910911194292i
0.0250676204106259-0.00420178568493674i
0.0146278727942845-0.0476626423783747i
-0.0115961121603052+0.0334827983353927i
-0.0151902680347707+0.0261656675635604i
-0.0274212012284438-0.011069254917898i
-0.0709955363080573-0.0258419454387129i
-0.0113336541055282-0.0414319145027685i
-0.00901550315008212+0.0155311649970932i
-0.0122559744300788+0.0173538928652762i
-0.00332851959466696+0.0355891240957361i
-0.054080314998432+0.0113660055390689i
-0.049566338179231-0.0144052666221224i
-0.027885786337534+0.00685208826258349i
-0.041089053018269+0.00574574588798703i
-0.0278726076040398-0.0148806806384534i
0.00182724284006291-0.00276544118155104i
-0.0381697513796156+0.0207331946804088i
-0.049537492381461+0.0285820728024999i
-0.0441269210914524+0.00955632573341079i
-0.0283168972302553-0.013367932525532i
4.00990877775196e-05-0.0389895781612752i
-0.0377702261821205-0.0723650132090956i
-0.0116759890994226+0.0227350001639206i
0.0155626365932716+0.0161720989170094i
-0.0102047594531422+0.00217791672904171i
-0.0166032473626022+0.0253468006994338i
-0.041819717599078-0.0219385034194544i
-0.0594618201156537-0.0173359307802667i
0.00359403614817085+0.0041497277913847i
0.0200217686767275-0.019281102308293i
-0.00948874503539108-0.0114785139114938i
0.0311735806033054+0.0448564975693815i
-0.0287118613640876+0.000141582558156884i
-0.0632957061997752+0.0188063042016666i
-0.053388077639801-0.00737743173322773i
-0.0734488624893852-0.0749779708592949i
0.000508155200598509-0.0414531990796128i
0.0301453761352249-0.0278012793754783i
0.0207550735421795+0.00440320653694045i
-0.00680934248726265+0.0119266653849816i
-0.0350409037800714-0.00720619300855148i
-0.00747492901243585-0.0231639696855207i
0.00352845831996056-0.0155739377780798i
0.0183489224226598-0.0269041854178879i
-0.0204743470734384-0.0331378113729742i
-0.00460219645549749+0.0381364285325796i
0.0445625496127376+0.0564283400714116i
-0.0274326368628888+0.016573560000016i
-0.0499638073575958+0.0085471987693535i
-0.0601855333891982+0.000974699510814808i
-0.0395431992323729-0.011785764531072i
-0.0143804640458824-0.0209748156768596i
-0.0278839205711554-0.0236407271191622i
0.00217313898672878+0.0187881099886926i
-0.0206149745189368+0.00183681615146663i
-0.045703178678417-0.0401579023583696i
-0.0701769073038538+0.00398839888286605i
-0.0561753573091818-0.0124656474884535i
-0.00786365261096071-0.0582367747906435i
-0.0119191203478732-0.0212096423751082i
0.00495183558028353+0.00226704474604261i
-0.0121380478339373+0.0154892394011408i
-0.0402761001879904+0.0231371746754763i
-0.0417088726138928+0.0012118520374012i
-0.0339617721121037-0.0267270681213422i
-0.0221546331694888-0.0630438036175811i
-0.00074998301612017-0.0490165482379911i
0.046981138153342+0.0119355305340661i
0.0129439539617969+0.0409338727316011i
-0.0287059398955994+0.0296567182719964i
-0.0132847949141857+0.00370695871010394i
-0.0253008701372851-0.0232912640804883i
-0.0333962822130845-0.0161352985367949i
0.0150491919146167-0.0301153170516552i
0.0133969132448873-0.0272782725023197i
-5.01990490255265e-05+0.0290969795564057i
0.0208063040246326+0.0330487195583149i
-0.0148943765484739+0.00825261066930427i
-0.0157224775654447-0.0210391970545833i
-0.0169473976708267-0.0477078768852296i
-0.0154600601692574-0.0419259321416944i
0.00857612919212556-0.0344697966709125i
-0.0103126340372898-0.000787944432625726i
-0.0192840837846611+0.0376685159950184i
-0.0366725265092223+0.0136859113788991i
-0.0455554807084812-0.0169905948154199i
-0.0400880428313928-0.0432989127298922i
-0.0483056908264026-0.0634278362890592i
-0.0167575314408377-0.0228585960573451i
0.00297267893034713+0.0312546712775826i
-0.0177000179409201-0.00740984965422152i
-0.0184950754038343+5.28989999821373e-05i
-0.0363111698084515+0.0281858241046953i
-0.0606839895454583-0.0468668410849427i
-0.0225129129488663-0.0317839170219415i
-0.00404020055689934-0.0245619015142662i
0.00661869364291945-0.00565416463992753i
0.0250819034799098+0.0303161970096135i
-0.0407482767642814+0.0094405432291507i
-0.0709220394954575+0.0188438255026618i
-0.0349922237266269-0.00173483086141836i
-0.00473933577362862-0.0302031419706037i
-0.00439760487153106-0.0456249671469263i
-0.00999906947847676-0.0184661571101556i
0.0124971888826587+0.00201516842049975i
-0.00747336124545829+0.0214356567719288i
-0.0341859232511567+0.00729094433409778i
-0.050301830236992-0.0236974748990001i
-0.0528300283528044-0.0299035322257676i
-0.0250492002196173-0.0471658627674688i
0.00906628916390824-0.0561764045797541i
0.0101601877975739-0.00124337618355699i
0.00331196519536956+0.0402931235744705i
-0.00194031482834367+0.00329523334602173i
-0.0272933925444739+0.0402584064695165i
-0.00221464061748481+0.0173281545578898i
-0.0399467544284745-0.036215261401184i
-0.048903031852015-0.0202055695143822i
0.010973209684023+0.0189954828873832i
0.0218754916506919+0.0208438518126115i
0.0441218281151349-0.000116744613215186i
-0.00451124474550041+0.0194236544140662i
-0.0401971049911391-0.00541334211134026i
0.00362219349471032-0.0115032324099904i
-0.00983868479663266-0.0162377727607402i
-0.0112587126937157-0.014860576203155i
0.00097095042787889-0.0301704730499015i
-0.0229946699861613-0.0183149535245143i
-0.0273251150441602+0.0378866795556383i
-0.0335093839575036-0.00451108509497561i
-0.0364458544633785-0.0481746894499089i
-0.0313741040902539-0.038357879155805i
0.00763661577282113-0.00526183068198313i
0.0213847557379348+0.000303232164503707i
0.00129466752698271-0.0116790921937804i
-0.00717907004656591+0.0326861227561088i
-0.0258660113717414+0.0552129569928672i
-0.0180409917522792-0.0484408958787002i
-0.0387716175841572-0.0211916653462384i
-0.0183077792269846+0.0483083683357857i
0.02242245111537-0.0162190380833353i
-0.0231718436959912+0.011986473969673i
-0.0276235805664588+0.000893848501776734i
-0.0513760619153868+0.000959732349668829i
-0.0723233848492033-0.0142210422968993i
-0.0239392823183718-0.041000207743382i
-0.0229017868864587-0.0270965444881239i
-0.000321888685718511-0.0537384913319965i
[truncated: 238,857 more chars]
