# Supplementary material for: Time-frequency analysis reveals an association between the specific nuclear magnetic resonance (NMR) signal properties of serum samples and arteriosclerotic lesion progression in a diabetes mouse model
Source: PLoS One. 2024 Mar 8;19(3):e0299641. doi: 10.1371/journal.pone.0299641 (PMC10923453; doi:10.1371/journal.pone.0299641)
Supplement: S1 Data — (ZIP) [file pone.0299641.s003.zip › SupplementData/fid_B26-3.txt]

0+0i
0+0i
0+0i
0+0i
0+0i
0+0i
0+0i
0+0i
0+0i
0+0i
0+0i
0+0i
0+0i
0+0i
0+0i
0+0i
0+0i
0+0i
0+0i
0+0i
0+0i
0+0i
0+0i
0+0i
0+0i
0+0i
0+0i
0+0i
0+0i
0+0i
0+0i
0+0i
-9.46987548715765e-06-1.06874864846592e-05i
0.00138661002159825+0.00148305233765989i
-0.0493204215566111-0.0685043895815273i
-0.0247273711215476-0.141814477138087i
0.104841239146375+0.0439916159544533i
-0.0911070680632817-0.176547172490329i
0.225359622489884+0.238546086697447i
-0.285934914684086-0.239290916768699i
0.2715795389387+0.191786999130304i
-0.253436320899673-0.115534332344788i
0.10832653916354-0.203943729095918i
0.226798994991748+0.518611959047323i
-0.578428867364833-0.986163619355785i
1.1554886318726+1.5624099315609i
-1.78200017902438-2.0352571628276i
2.40342782998709+2.52110779841482i
-3.07051746131763-2.76696680505961i
3.61348206141358+2.72869611412015i
-4.15759984853822-2.18577255942227i
6.39040627080429+2.26401421674877i
63.198597654543+110.637114113204i
9.35426479879466+139.107467165829i
-59.1801758448286+70.9474269302158i
-54.2889044125216+15.8071474121768i
-23.5075562226426-24.0350253565453i
22.1741441013934-9.46896322881779i
31.882745334147+25.1214681701666i
10.5512490526713+53.371063673201i
-26.6661496310232+50.0520342227446i
-49.0068427431538+16.5565786623093i
-40.6048328557888-21.0481339252609i
-11.7836639145867-43.0541344608841i
18.8865344928165-37.4297617436795i
30.4976810317222-17.5829901031923i
22.6452953119936+0.00205854259884946i
6.08851132421919+2.06172914013977i
-2.48776479579121-9.10411229756704i
4.01885265777895-21.3673371994749i
20.238229022046-22.8392935282204i
33.8971170454774-10.5385050343951i
34.940142678642+7.92132743685923i
22.894767628855+21.0871710091424i
5.92744862488247+21.990006146916i
-5.79901635587513+12.3062467396679i
-6.91180084663638-0.235261196457961i
0.691112429600883-7.57189453002863i
10.5716479893224-6.25652106080307i
16.2215560945386+1.7707805105906i
14.7697030734738+11.3588571009213i
7.44569817964542+17.2809939096711i
-1.75092933151288+16.8205111321635i
-8.09264546424298+10.271764437189i
-8.15783763602332+0.758187899544088i
-1.20505918172955-6.73265586773402i
9.59130446361049-7.53141613042062i
18.4982982095516-0.225492525043217i
19.9959448049595+11.8679862989768i
12.442654658338+21.8825962334302i
0.0424410268662599+23.2645539624466i
-9.58252439512968+14.7838052153883i
-10.1492495724569+1.53413929348934i
-1.39519311995887-7.93516716752378i
10.3339613686128-7.59976759414062i
16.4747772771813+1.27454676367267i
12.4970039404689+11.0624821144022i
1.66848113746054+12.9405592100876i
-7.02304991607161+4.0139248706013i
-5.62329955463354-10.2786427917148i
6.70104149272945-19.9480786841069i
22.4508671432161-17.5725533266137i
31.0801136934623-4.37524808299246i
26.6610246044072+10.4736362648956i
12.6084404848625+16.455716807695i
-0.404319092340178+9.68360380203429i
-2.89512299446217-3.96748242060617i
6.56496286753725-13.3927884338324i
20.1079990946986-10.5548553262079i
26.2947025586886+3.16651183980169i
19.0411661352305+17.7353505876835i
2.37154240782512+22.0995292274837i
-12.4816917800983+12.6276183452181i
-15.5836980377953-3.98446895782934i
-5.73143456140832-15.8002049140054i
8.58547576039649-14.459747531199i
15.5538527443532-1.38848130702275i
8.91234453920285+13.1148733131259i
-7.45076432525369+17.6262456824i
-22.443042942586+7.91476052999881i
-25.7055383403764-10.1475104575578i
-15.0409395743426-24.9517364079739i
2.44742208835654-27.3702883044091i
15.5808584158557-16.9929522917005i
16.9874904798224-1.96254222606359i
7.94771127547648+7.46336770641029i
-3.34536935109865+5.92629413773427i
-7.85918427193847-3.6895622721993i
-2.22422985752935-12.8679830841771i
9.53832376866894-14.1008820692793i
19.4055545837307-5.6232764843471i
20.9878484721587+7.6344970813361i
13.6706780904102+17.9470464722856i
2.44060903757989+20.237332489162i
-6.0829964794857+14.905649647049i
-7.9812357456736+6.91087525312005i
-4.10110990471011+1.80266796633065i
0.993691004642229+2.30124622716827i
2.66379137658868+6.73020760951604i
-0.768639560665789+10.6556609276349i
-7.27921208306965+10.1963989449655i
-12.6401712997009+4.28669346997758i
-13.0308130535534-4.6428102899323i
-7.49718560720984-12.1807661453667i
1.50660027958469-14.6778459581251i
9.61870028587234-11.2870034729636i
12.9785917341045-4.26125657917293i
10.6473073787651+2.09956772593676i
5.05585732788596+4.12577660776287i
0.604975777433021+1.26896429931017i
0.953360823696201-3.73744638732129i
6.16414358033662-6.13546371093632i
12.365242967058-2.53001168091164i
14.0114339103609+6.20681622421004i
7.68697220848633+15.3181721767983i
-4.96965358396973+18.5431977362503i
-17.7942527897978+12.4382578840915i
-23.7047278921577-0.743062519904502i
-19.5146964182141-14.1988604425478i
-8.23105371013752-20.9209631048792i
2.88142714951242-18.2977324353287i
7.16703922304815-9.87799477918671i
3.3699039558167-2.9537600269388i
-3.66361737723065-2.82756352363014i
-6.83175943034736-9.21349866794115i
-2.11548372524588-16.4719409289925i
8.3805717864034-17.7219302269169i
17.8391539251231-10.4339971447158i
19.7595752555044+1.99114662577039i
12.8688951366419+12.5090260300974i
1.76662490119428+15.3907763779519i
-6.65128691852553+10.4993507267854i
-7.92150650609477+2.81601558852996i
-3.28226527689574-1.3298084004972i
1.83883507325796+0.951087128334336i
2.16234198987129+7.13555892910449i
-3.53002681606742+11.6687887881714i
-11.4370491856448+10.1851905442593i
-16.028850692087+2.84320337200549i
-13.939854717748-6.02598229130508i
-6.41537416746-10.9925552671875i
1.79117453914762-9.31677555114636i
5.8840749864215-2.74225487402762i
4.01753002361848+4.19612206129174i
-1.71681431817095+7.17501261230319i
-7.16885976404218+4.86156368128982i
-8.88146096732824-0.49418068518977i
-6.25136742776218-5.1668836696224i
-1.52978937953083-6.28424674685763i
2.05961420276813-3.4885391107082i
2.24665389216496+1.0243225170275i
-1.0936375566473+4.18253571900306i
-5.91391483570699+3.74572917827363i
-9.34179312046341-0.477740831315985i
-9.31388210248732-6.47159840782663i
-5.38503584691216-11.2474649460225i
0.684782458481993-12.447377599655i
6.02815635243296-9.51454481734501i
8.3115582461328-4.23887027857132i
6.91312622569893+0.503036139182015i
3.50038969993943+2.41555774496129i
0.832311766757715+1.24206106074122i
0.904806317209009-0.950364487647476i
3.43401349648418-1.32355281705885i
5.90709000566881+1.63766579446166i
5.276292716412+6.73001265281807i
0.399871048139255+10.8002098371555i
-6.86725003531379+10.5322006944544i
-12.6317200024254+5.30592886366642i
-13.4967474497248-2.18481896421593i
-9.26105638537711-7.7324608609585i
-3.0498066529749-8.38178147564025i
0.943273892145131-4.80865562999945i
0.229897878885342-0.458291826379014i
-3.93112481164557+0.669001975234308i
-7.42043197784018-2.96658156591188i
-6.51589326596169-8.84081590266823i
-0.674188767327495-12.3481020547611i
6.81036547144988-10.3908704518791i
11.0556760297363-3.42888085221088i
9.19843416330333+4.47802852872272i
2.52679549673524+8.53306429301698i
-4.57933204086177+6.71910639009802i
-7.54647984547509+0.977266341182575i
-5.05752995413904-4.18524841112984i
0.336758370023928-5.14625714202785i
4.23694191306259-1.41705272943551i
3.42029930408973+3.98757526856105i
-1.61822629308359+6.96250477271526i
-7.56116539114721+5.35445095673472i
-10.5300653668872+0.223695110416088i
-8.78244918747207-5.05587745649288i
-3.7969990349029-7.23989303763943i
1.01829967383645-5.2401664127337i
2.62197084006762-0.814166535670796i
0.43750955196979+3.13270985878404i
-3.73824628091714+4.25597490550635i
-7.25285089411458+2.17272241978071i
-8.10080115765766-1.45189235724407i
-6.15435681504566-4.42836963486633i
-2.99702417156687-5.20254118909547i
-0.617006906265958-3.7288638944555i
-0.29051646718348-1.35045663079272i
-1.82511631291814+0.272148765146528i
-3.81537696034162+0.0625397354760239i
-4.756054150616-1.95960548406472i
-3.64440437023859-4.57500554878933i
-0.560532711257886-6.20802242371634i
3.10126731394546-5.58732527839726i
5.61489071519226-2.70442844179556i
5.74607164621918+1.09473513071682i
3.62164910803339+3.92207541811025i
0.79923524698566+4.34607686813838i
-0.875172038306902+2.64372214647003i
-0.353939820482735+0.497212694679366i
1.77766352503728+0.0404043976470403i
3.46146875921326+2.20035865984955i
2.57734256712191+5.69210549814781i
-1.27422086841137+7.8863417436388i
-6.21964898830711+6.51446824564109i
-9.26358203520143+1.55474900283384i
-8.29311379122256-4.53099276262714i
-3.66812850272859-8.26681282229876i
1.8324440098738-7.56742996694404i
4.68355813829648-3.33289006920488i
3.31581341814122+1.22004186538207i
-0.935963622379061+2.66917531252614i
-4.77289933277273-0.0881261066572748i
-5.10745057262976-4.96995372993659i
-1.5719863006309-8.32640438385291i
3.47382538941901-7.62367291055782i
6.43606656514014-3.01222220696596i
5.12293125155539+2.45156016616245i
0.4192731681064+5.17372333542813i
-4.66448026475909+3.66321674205316i
-7.040012484527-0.846582302348999i
-5.63392968703455-5.03032222724374i
-2.04509618728955-6.27772149599035i
0.82187726190364-4.23937860343305i
1.04037708769946-0.910770924888127i
-1.14735381061573+0.967884793739134i
-3.73344731258656+0.256668020041928i
-4.50259381262063-2.1708976562279i
-2.84032706515666-4.06694608449199i
-0.00773302823856558-3.7278087705125i
1.79754650160937-1.18908344844059i
1.23204144228514+1.89975406741705i
-1.30454800598627+3.48130330102732i
-4.19640536917719+2.60243831174453i
-5.46358469227851-0.00635490729260842i
-4.34524088795891-2.51662418278801i
-1.5713037278823-3.39183781608045i
1.15221043145503-2.17572685475975i
2.33576784002164+0.260694709375084i
1.59279905577005+2.2925086770593i
-0.373246150701154+2.70631194061189i
-1.87640814925929+1.38864068882318i
-1.74071028206935-0.821630025000133i
0.297760180223688-2.43463028296151i
3.47393316638217-2.25739908018818i
6.04960087816329+0.0274885469974977i
6.62622598333113+3.59307248845991i
4.656288635983+6.65581243518794i
0.979865216050018+7.76354318696675i
-2.50720629146764+6.34741996308065i
-4.00750473843403+3.18157937546489i
-2.96026253953351+0.171187371485886i
-0.556582375545106-1.00539082732299i
1.15968349913797-0.00591322696374875i
0.584721370779509+1.96028382511721i
-2.12778498462601+2.69898601310833i
-5.07363023879133+0.852823125800922i
-6.04620169928189-3.02452673608256i
-3.95545563500609-6.86598625315702i
0.236821639706258-8.32730335456788i
3.95562816748005-6.59617486470686i
4.92319049284137-2.89856730455259i
2.75552646082221+0.156859147462809i
-0.738298670194903+0.456777427195033i
-2.84813973522414-1.99412149415731i
-2.03096696752-5.16084814677866i
1.01781148765803-6.47858076204023i
3.94605032322542-4.71641557629548i
4.39481115445755-0.984957233622105i
1.81420140811929+2.09067608903973i
-2.0365318855402+2.41228413460035i
-4.49940491066375-0.18819440031331i
-3.8726500779603-3.70776327602128i
-0.60959420705849-5.5062169982995i
2.95488208525271-4.15526889901973i
4.41050049269359-0.3369219014742i
2.86899821671891+3.45511355218871i
-0.443681021438216+4.97551429237553i
-3.18224828542316+3.78388440004753i
-3.69233919743439+1.26533836959213i
-2.00695231475039-0.262691969993438i
0.146449088410749+0.494800726748886i
0.835678708858642+3.10242307692227i
-0.842793578832312+5.78395749916011i
-4.10113803442365+6.42197674417833i
-6.95164243730136+4.32579260274554i
-7.74736964330521+0.44795064762932i
-5.92609843735698-3.1616341458545i
-2.48902480188771-4.72244993959759i
0.722123298049846-3.90173079360508i
2.31442129852785-1.59320992269552i
2.02946798751185+0.435275068740699i
0.699346202259372+0.773132092558883i
-0.121322022422094-0.580362871824745i
0.76650932142668-2.59644418157316i
3.21226239141416-3.62886411945042i
6.0970102947538-2.49181307238534i
7.90455483851819+0.519555862841369i
7.40580859672564+4.10999710420119i
4.60989677699356+6.46813536775649i
0.964962964597078+6.44356367536883i
-1.81834358388931+4.26479177081801i
-2.59375165091253+1.32519834659627i
-1.43626936682087-0.722596443581035i
0.241872757931561-1.02984857826875i
0.904208678196589-0.017755749406782i
-0.101084069497366+0.856829143281376i
-2.13722858662833+0.344523453141623i
-3.60787580456348-1.8854383852244i
-3.16894813103925-4.74527468069952i
-0.796279600268051-6.52401227163179i
2.35201371920585-6.23355820035419i
4.46971808946509-4.0257849554407i
4.40016465941943-1.25802851501316i
2.4639927044735+0.401930157449408i
0.174537848868295+0.331711839858597i
-0.853269465595403-0.895902921210932i
-0.18210203423633-1.90710434192885i
1.31114879953069-1.46243389241319i
2.04028410423323+0.402784936245319i
0.976664206085488+2.57622269976035i
-1.7064413400045+3.48244316593691i
-4.5158453217832+2.34820576024424i
-5.76829340466238-0.324611509894682i
-4.7375706309267-3.09589213771489i
-1.96130628490797-4.25319231964169i
0.787620166604749-3.37210180386008i
2.01387522416291-1.14155975219048i
1.34413658497846+1.11472982902686i
-0.38999966653258+1.95675127292902i
-1.58852373268018+1.2145340795158i
-1.25963824992969-0.164878309186363i
0.569211166229512-0.930512652064218i
2.85015981552124-0.205001060445416i
3.994326302667+2.04217732577309i
3.21781361319687+4.7257960458995i
0.884150820388244+6.34464509713121i
-1.74844129063218+6.1082724701315i
-3.36903308266294+4.27134409867136i
-3.26835636668669+2.03333469889713i
-1.83285884817253+0.633063110034649i
-0.391564612916416+0.689888411598297i
0.0211402693949891+1.77405417621417i
-0.972307202107052+2.62954980042638i
-2.65390724373714+2.14070116676899i
-3.67725113483211+0.0233955179758887i
-3.09353427186503-2.8513568971412i
-0.832540020591551-4.97071725595405i
2.0416868765458-5.2114188001457i
4.07963224878956-3.59122902800094i
4.41107304279556-1.31142845323216i
3.25350279275771+0.130232105839889i
1.80710970957618-0.0722814891346732i
1.38077314431777-1.56271063194122i
2.36815351360032-2.95909978802923i
4.18554408627809-2.93457989272057i
5.44887615296432-1.10910884396127i
4.99342575764946+1.52124555056281i
2.89385748136852+3.27879204960881i
0.17804072949226+3.17418951563721i
-1.56113675979381+1.35769177703496i
-1.55528208493849-0.860831336857812i
-0.253187922430535-1.89872010485939i
1.11261115923884-1.17049467209881i
1.14191545590208+0.620266127581686i
-0.382823903440293+1.96944605684379i
-2.60988754835564+1.68377260049848i
-4.07524542443219-0.216558349970849i
-3.8305744414505-2.56428073467681i
-2.07652996782628-3.88511922812653i
0.118590180043143-3.34720514317662i
1.25039500995718-1.38265065445847i
0.784689816494725+0.603785661281754i
-0.785178410968614+1.3873054562587i
-2.31988580266441+0.592066205164526i
-2.64694229134267-1.0286020308707i
-1.51267603497647-2.13757324943923i
0.305554116908758-1.86325452066441i
1.65653656061537-0.250186768117891i
1.7112162285797+1.80669768139242i
0.307579689780371+3.20958935239207i
-1.69001258536196+3.16393501619696i
-3.09817484942546+1.72456623471189i
-3.20555640224485-0.165577155676753i
-1.89962216063363-1.50014976228196i
0.0726959935929531-1.69863916759188i
1.61628347519277-0.781745415458994i
2.06398116626015+0.558397898501391i
1.34402803720759+1.44944183508574i
0.269646474678278+1.39490442494613i
-0.126122869209744+0.363170335738943i
0.668915855676075-0.766533805832187i
2.40996434148792-1.00956674383181i
4.09892681413293-0.0300810602409388i
4.58907416031506+1.95142473559081i
3.37445006865464+3.8419980390139i
1.06764702944919+4.46977088566962i
-1.06447381314218+3.489332252546i
-1.83261430482775+1.47558919165983i
-1.04773829934345-0.334035433928832i
0.475466492475317-0.855537092654855i
1.42021208195333-0.10610834719306i
0.824695583813342+0.986942216006932i
-0.91954215675859+1.15233588521247i
-2.5963080436848-0.321246510907655i
-2.76653077317511-2.87144086993191i
-0.932155706810219-5.07025986472904i
1.82125614808563-5.58550857128161i
3.99180783393688-4.13513282457308i
4.39651264383812-1.66771050434076i
3.00745658690796+0.176808008321356i
1.14860964366881+0.374608468323279i
0.303954427192641-0.783981623935968i
1.05441793683198-2.06086841524777i
2.67504249966666-2.08871792688349i
3.75473680890903-0.378748115276911i
3.13618629026546+2.1479558864794i
0.776023585001254+3.88924577808823i
-2.06849426380208+3.80796243359811i
-3.90759799093134+1.99730463580732i
-3.91177476032793-0.390763743029961i
-2.48751416495771-1.90564117560073i
-0.904641272843724-1.67661942498601i
-0.325056272672947-0.227813451981203i
-1.19413741713813+1.12401107307198i
-2.81699878720535+1.31104962625028i
-3.95047937145492-0.0412486378989109i
-3.66649419657897-2.09913569229867i
-1.98157267224147-3.56386745651522i
0.285750889783891-3.54485849677726i
1.9558751542213-1.99670578889492i
2.26937105073842+0.185345418335084i
1.32395924588349+1.77663880170307i
-0.155835446923879+1.97049489092533i
-1.06999890345769+0.908413901726828i
-0.811528044628377-0.548950177673223i
0.540000091586086-1.34643123353624i
2.18543341991691-0.814966630064287i
3.09986170485546+0.81218570368491i
2.74863324957514+2.55395411335775i
1.32783493016194+3.36286392491563i
-0.203810695307993+2.7676715346518i
-0.870895513769116+1.13227489057002i
-0.204879011342535-0.424165576826025i
1.39350447580199-0.852035288425358i
2.81292136700903+0.0961410011019836i
3.05803111977319+1.7625433882847i
1.83653231697935+2.87112888675556i
-0.0255447122743718+2.53298645209255i
-1.19965606863743+0.829622912762546i
-0.826901893570171-1.11540478090504i
0.863513042785931-1.98953698720401i
2.54653727769971-1.26624100068805i
2.94229170088136+0.477185833826545i
1.59312011235888+1.78912096559389i
-0.725528158645144+1.50047998885322i
-2.31347696187731-0.505545921572716i
-1.95430992952616-2.97648456516863i
0.150818839275714-4.28054837217418i
2.57294529957825-3.63595916384956i
3.62921782631058-1.44402104639318i
2.50520830864808+0.712186081283624i
-0.0696470500356305+1.16982966709468i
-2.2722434942646-0.458547030974676i
-2.49418326533311-3.0937035117169i
-0.505651760621665-4.92746338357274i
2.40553635892256-4.63021554847421i
4.30742843210057-2.27774152372797i
3.94996081201418+0.643031494861231i
1.64611929984667+2.32706354334255i
-0.977324444851216+2.03192365267677i
-2.18784821411467+0.183877440319731i
-1.34390281060361-1.67907813370889i
0.779012219991628-1.9652696170074i
2.48036510933486-0.429764863817473i
2.41173466084201+1.98154732424616i
0.536219788339193+3.77069196941334i
-1.98983555917293+3.90975580902674i
-3.69268884015268+2.40089767878237i
-3.63074488346461+0.344783546784698i
-2.16426437968-0.918762718154909i
-0.481414477584867-0.777029221659977i
0.224131308292758+0.446671264164037i
-0.506795927434649+1.61244738138215i
-1.86883578643688+1.73442343931901i
-2.85788110202268+0.557917988201547i
-2.51829956862089-1.3105404439841i
-0.697942273305489-2.7746967897903i
1.63351703719656-2.92312761174339i
3.35284921906663-1.63771362077345i
3.66229401716392+0.250908275894314i
2.75928186807455+1.68658608185461i
1.49422962954123+1.89008649462683i
0.865223867225592+0.931453733896598i
1.43110289890711-0.319026809860196i
2.86341748987926-0.792183250602748i
4.20707620365314+0.138340683087594i
4.38031200098406+2.00765760103039i
3.1074182753468+3.71047389833441i
0.92006924096495+4.09746338482725i
-0.960748313551911+2.70696945723127i
-1.36259106120405+0.343297668140243i
-0.177902675173282-1.53997227683896i
1.75951152419746-1.77998116568954i
2.97659742760014-0.329233696421057i
2.47728903162909+1.67724134246492i
0.474631410534588+2.71021034002968i
-1.81579026415378+1.76529876918396i
-2.89328034622344-0.74174211586098i
-2.00649127621281-3.19532250814828i
0.223182995293775-4.04509810629685i
2.20233125953085-2.71945531489985i
2.45955088862583-0.220383469190526i
0.647071759989133+1.56593312321589i
-2.04611622784968+1.32317230159654i
-3.82122120654568-0.987375161203421i
-3.43900575343685-3.88229557321353i
-1.12921975399624-5.48512968227423i
1.57364253193054-4.83654533660646i
2.96453771945618-2.51921264301034i
2.35568900017464-0.243836146820816i
0.47211491062633+0.527926632495351i
-1.05804555666059-0.639155147019408i
-0.79862119531842-2.56779812171264i
1.2123741472837-3.43001696404929i
3.72700352628211-2.28574327694817i
5.04701891329888+0.532564171598699i
4.27611945860963+3.58960948078836i
1.92772804989819+5.23002228362907i
-0.615472184444748+4.85415712906889i
-1.88913995329515+3.28720380144914i
-1.51530564218045+1.98100050530908i
-0.370009223292056+1.96416049170452i
0.211719962945546+3.15060371565321i
-0.647852105608829+4.5079276992i
-2.72243272626192+4.63607810341233i
-4.66743906806049+3.04505542322403i
-5.27166270706626+0.405204553125586i
-4.0863167608781-2.1295141430252i
-1.60292581648479-3.23985882755528i
0.699608875269389-2.64177245809138i
1.71003269634642-1.21692170140882i
1.29918778816981-0.14724341906073i
0.26224308554867-0.278230853791827i
-0.195344684713332-1.60412410133978i
0.705454911314351-3.13781509509002i
2.93736719231958-3.6840895238862i
5.28747675101595-2.75211275593144i
6.4230939978152-0.576041969651262i
5.78140285297695+1.71239724952057i
3.71072157746325+2.94021237572969i
1.57177602302876+2.59158065289718i
0.594610487742469+1.0500227912451i
1.19888445502345-0.449361049921914i
2.75600749113599-0.853321299712616i
3.94213078086929+0.241157166261162i
3.70857922013978+2.06160421034483i
1.83681095065804+3.38691154248916i
-0.629912597740112+3.33034488949i
-2.30374972308232+1.7531598137136i
-2.43370126115786-0.348195246674786i
-1.15274485190065-1.72924672080997i
0.332231604632437-1.59593464702223i
0.767881794216774-0.256498032738068i
-0.240941307717836+1.06300692544437i
-2.08807105416643+1.29538683887976i
-3.54141528757703+0.0879336047431416i
-3.62323959082648-1.94680395027309i
-2.25636937390155-3.46472840019239i
-0.399256900098436-3.59774446456057i
0.729498518793513-2.40213268549118i
0.518192596389703-0.796225172766464i
-0.652188264166986-0.0581270034790766i
-1.64606322317029-0.633658927638181i
-1.4775045745033-2.02159743302337i
0.0294901401252475-3.06083912009621i
2.06063429604911-2.69300693686528i
3.30167724736761-0.858159064495304i
3.07349105843331+1.44331207374624i
1.66517563210624+2.94354548209343i
0.0418557053292111+2.94885343289105i
-0.69359212024734+1.75638379948055i
-0.0682391020707402+0.570974614993394i
1.32781194969638+0.41881043634488i
2.3287000473028+1.53041799243999i
2.15258204593439+3.35599812227629i
0.700377223615894+4.62635814821982i
-1.18559489635557+4.35181083589042i
-2.31596698768916+2.73034849516055i
-2.06129042065431+0.715832304447418i
-0.661990356438751-0.466879765694175i
0.913096538539532-0.17214846815755i
1.63455064376131+1.09650539481563i
1.08724109328257+2.39155820442802i
-0.386907282281518+2.6546210415087i
-1.77927805807766+1.51046705567314i
-2.07987393524133-0.384233843909307i
-1.16979052876248-2.12131590317332i
0.453709302524781-2.67943602705852i
1.82223975628637-1.95481082768472i
2.17432106684356-0.821393779808653i
1.52347474828609-0.0767890525424469i
0.553271729581248-0.467521252878397i
0.123225307650546-1.73744106248293i
0.693243166977083-2.91610741908801i
2.11662006517207-3.23853353470681i
3.52680287287957-2.29577345766779i
4.02312052286945-0.661161827423622i
3.31558673645045+0.809244382085418i
1.88297016674725+1.40819361258627i
0.581434130513857+0.90722632610089i
0.1048646803379+0.0268899638162249i
0.484194848580066-0.428533118663985i
1.09877773134803+0.0112568671907617i
1.13181048157002+1.10412749860562i
0.201870181345873+1.99662515678168i
-1.39109465541307+1.99045343583766i
-2.81159691185683+0.989726021810643i
-3.19725816829895-0.535839096575092i
-2.43254463702709-1.71418199202779i
-1.10648073668974-1.86695965777801i
-0.180443893107968-1.16163247005433i
-0.198095011709113-0.204543003933554i
-1.01054867849974+0.139662154477678i
-1.81088471442846-0.481429953125192i
-1.70473030522566-1.55670634978305i
-0.470403749475031-2.32201829539611i
1.37008973003319-2.02179172094312i
2.69426023645207-0.557462188153813i
2.79532302388771+1.34352111382392i
1.6260400075595+2.73451371505187i
-0.0558253396844297+2.99400918551305i
-1.14962275912148+2.2456688294052i
-1.22585898201461+1.11218722796697i
-0.359254866616411+0.411155368683715i
0.669724154913061+0.610210786769721i
0.95171359047696+1.38098285663076i
0.310709509598426+2.03374690178555i
-0.775468804159906+1.86696216929328i
-1.44148382324402+0.8402367559494i
-1.1000148793257-0.474560100801215i
0.174880801966145-1.38045329879511i
1.66036615802213-1.36497250948797i
2.55505960002563-0.562459755518379i
2.54833669796223+0.501891532096468i
1.81612235154192+1.12628852215181i
1.04527041065258+1.04543144884483i
0.789472268613904+0.495321347838281i
1.13925966909964-0.111269927542592i
1.74113695068843-0.163798853719423i
1.97441909983669+0.307196711867201i
1.61826451772257+0.864436963964173i
0.839091819671093+1.13456109404885i
0.0524581297542296+0.840131837119374i
-0.294887092413555+0.119562759404471i
-0.0520003636699441-0.64772120869286i
0.484633964485806-1.00109479589803i
0.828264126231665-0.794036023772149i
0.708010221591386-0.322533230998477i
0.200934951764209+0.0452726340219663i
-0.371923407885509-0.0592581219388042i
-0.61069446713218-0.574640976877918i
-0.346580528012236-1.11995860563668i
0.167675769805343-1.3035511317796i
0.552621873676613-0.895128928816323i
0.474570257325275-0.160209295448248i
-0.164274336124837+0.510462465813502i
-1.10519995190709+0.640724246339252i
-1.78070715641881-0.00984471481396327i
-1.86603884166799-1.03195633979637i
-1.35156919221765-1.82594054684107i
-0.470388679618576-2.04702345126809i
0.216316763384483-1.57941739057763i
0.524623902289477-0.770923132218965i
0.404805787834438-0.212684726534726i
0.0787569549516634-0.174773409180778i
0.113646271592997-0.567497402028788i
0.569375432419696-0.901961859395033i
1.37414050330066-0.689745174415706i
2.11214616522651+0.155007312482387i
2.29765178509749+1.35141729097394i
1.87432145539984+2.47811284760234i
0.951423150635277+3.00806044480018i
0.057945615341307+2.80335096473612i
-0.517616148995805+2.30396054724686i
-0.619137119993241+1.87606592553846i
-0.459846820625479+1.78124951319983i
-0.547404981240909+1.91237285338145i
-0.872903377433383+1.87937397448127i
-1.31853037484945+1.4413391272621i
-1.62003562430996+0.599271443780167i
-1.4850559772964-0.336947455385169i
-0.922650366640605-1.00053050210171i
-0.220900021110417-1.15456750889509i
0.327074398275664-1.00126960525165i
0.554566277952155-0.894273767573366i
0.562189668197354-1.08102697655159i
0.66660377476195-1.59578647831388i
1.08430108553066-2.0221549106744i
1.80323451156774-2.03305453260944i
2.49472235221437-1.57230460495817i
2.81037108033039-0.849953515155374i
2.6415961588718-0.234376688148703i
2.15424207438704-0.0398276048488288i
1.74410465986392-0.279847285052603i
1.69277780204741-0.57335389889691i
1.98840348719786-0.563214459667599i
2.36993197690649-0.117736742048754i
2.48512211681784+0.673732944974597i
1.98461994446446+1.43551195582888i
1.00023765684895+1.71826743971508i
0.00789075593879041+1.48279765044221i
-0.656601200247083+0.906619396748164i
-0.758534761905034+0.378956386992121i
-0.50049847603578+0.198805592241167i
-0.297235893187728+0.352975644249507i
-0.462840270671914+0.631154066770375i
-1.00498125625522+0.697442576608784i
-1.6679770260968+0.433364312962332i
-2.02949771852389-0.0858102828534742i
-1.89979821249787-0.701264247853541i
-1.46193414651658-1.11180183458599i
-0.874718516747626-1.14074710814677i
-0.486677808826903-1.03411017989381i
-0.435794335020241-0.832038283766945i
-0.519769977864312-0.74957806282285i
-0.479440597080993-0.867433900365738i
-0.173625191667407-0.901408333679899i
0.376216795623697-0.777073517243948i
0.910855863399168-0.431661824377164i
1.06055192968923-0.0507332720876929i
0.902405019392638+0.287178170995169i
0.636259650886979+0.428392018889131i
0.566042107826827+0.330234877355658i
0.838648868062827+0.251650545408005i
1.26607201890688+0.295622976403496i
1.66982388194648+0.628964201457714i
1.68511813231899+1.08005558525762i
1.36821862009301+1.39725107360015i
0.971089973965684+1.48038329340949i
0.752799472781813+1.26305990501373i
0.987123778792368+1.00158675989125i
1.45107952800329+0.910542632502058i
1.83946349010077+1.2235936615608i
1.75915467581658+1.85160230019387i
1.1122635491824+2.33654624599322i
0.117293115221239+2.49691666694613i
-0.789152446102187+2.15248217603387i
-1.19862504524589+1.30217795725812i
-1.17138601297231+0.411523492034557i
-0.813073838168898-0.23002786067239i
-0.483470027341293-0.473912415296439i
-0.466294238310228-0.42886114601862i
-0.78457121641405-0.519412123551331i
-1.18114241009435-0.938896898430743i
-1.20242431825594-1.76799134143012i
-0.706696027254102-2.75670696005562i
0.197439846383668-3.39242622951682i
1.2447543019133-3.39997242813863i
2.07895312965769-2.80575047319507i
2.40571180996637-1.93084835629807i
2.37195892571069-1.2114664024787i
2.27244016949776-0.805761987720499i
2.2676082874292-0.654311179266184i
2.41824114829553-0.427991767109725i
2.5398585814711+0.192502657188808i
2.33235105494992+1.16109129797255i
1.65554515749869+2.11244229578087i
0.624683090955219+2.58663587389569i
-0.417107146606761+2.43537339849917i
-1.07310107902621+1.81065772577858i
-1.27429474065151+1.20363536359746i
-1.21802395355702+0.951139217210095i
-1.24798673550425+1.05870378126275i
-1.59230894054334+1.25231749486384i
-2.1195706928468+0.99930517210677i
-2.44958835868384+0.172162694365464i
-2.23734268651648-0.933376881509644i
-1.37014339781122-1.80495464495794i
-0.180173643717337-1.86429107100888i
0.810253115511028-1.07124405151996i
1.16996078766554+0.0417992883068185i
0.763864400030496+0.849231874425636i
0.114152015571449+0.854161445504401i
-0.243030120483446+0.175747134684504i
0.0567166014962118-0.506003440257583i
0.895289913241202-0.663246540776493i
1.69506181397933-0.0258168772660112i
1.93205620791952+1.03726318885662i
1.35757710728385+1.84752811892348i
0.328911397035009+1.90591433401876i
-0.485158839766319+1.12028937498527i
-0.628224936972308+0.0161169561783872i
-0.0343685934093086-0.833283364811897i
0.939861094283668-0.992294906461747i
1.69217931147873-0.507942735439394i
1.88214043861033+0.105029171230861i
1.49651402330946+0.327804321728773i
1.08506490165855+0.0589536896849296i
1.08551463097248-0.500466817605167i
1.6014009749284-0.840001930775541i
2.46598599886156-0.525933458149675i
3.06901177294683+0.279004926940696i
2.98459728255969+1.31646290898886i
2.12910094369487+2.0938481400007i
0.997083045921165+2.27972816594836i
0.0514672962168091+1.94532722385825i
-0.365514132682872+1.47033891286991i
-0.33798909847054+1.24211662369865i
-0.392338426756379+1.3046478897566i
-0.822712413621079+1.52418674331431i
-1.80789501550609+1.43504464681342i
-2.90430730295768+0.749642094532873i
-3.56734928426364-0.496491680919233i
-3.40197079083688-1.93599071751547i
-2.39880720730295-2.97203392123929i
-1.11657464930405-3.25140571598343i
-0.118564135360914-2.91168998278675i
0.190441059825315-2.39790311560381i
0.0647246811461603-2.07712984679275i
-0.0329903281033692-2.27298484502862i
0.535906354611211-2.73187091932396i
1.82163240409006-2.82002483118534i
3.21530304479427-2.12908423451823i
4.21671751388522-0.578342361118178i
4.03891603374089+1.37191940140501i
2.82171444554971+2.94863657872029i
1.24711531578249+3.51746736808589i
0.00161122585830835+3.18444946783395i
-0.406643377471275+2.46354453908094i
-0.119104860531729+1.91168030128626i
0.281943193548697+2.0651242921912i
0.0442503787485068+2.70440945490841i
-0.893813270462486+3.20858816277333i
-2.17583285234264+3.00625233488009i
-3.10720061628071+1.84221132044898i
-3.06060279308306+0.209068692599335i
-2.00831064314739-1.16248293686167i
-0.578808580619037-1.65299094711347i
0.534541504954943-1.12484895937067i
0.889365672084915-0.175051743984349i
0.457175439149617+0.446791234189018i
-0.0692710251829913+0.355481142656686i
-0.227842092348558-0.311572032582103i
0.301886709155187-1.05903721239726i
1.22282296959348-1.20041010610509i
1.81086896019389-0.533624104060695i
1.7280831361384+0.481165788555051i
0.876537087080949+1.16991420193798i
-0.183080688247544+0.982361827394746i
-0.805364696123789-0.0447029443723262i
-0.630915828693849-1.34069438883234i
0.171219833840998-2.09636691940463i
1.07699485801187-2.00118298057919i
1.59637593175098-1.29787459529418i
1.42167551041208-0.584956717938966i
0.904819818946464-0.475240265181073i
0.588395963155025-1.06238847443272i
0.956453822245194-1.8969748864947i
1.96543061110162-2.19562672939666i
3.04776189828564-1.47172957768382i
3.60638584555077+0.0944878127263048i
3.12538476659772+1.77366109112969i
1.77252579750185+2.79301088415523i
0.261474990777433+2.73990882322123i
-0.671795314605801+1.90632852230769i
-0.741920279831399+1.08572765223129i
-0.272889145584008+0.997019646149144i
0.0237249633423905+1.71649622182563i
-0.588996957688693+2.70930456046354i
-2.04377026957916+3.19273087272021i
-3.80174872065341+2.48676795087972i
-4.9799356805576+0.750914154836214i
-4.85216624884698-1.34152633860646i
-3.59038299138395-2.81818959014777i
-1.88203397405988-3.07093252495186i
-0.660531762743344-2.47109714660305i
-0.383400400341858-1.69981553619618i
-0.840239779645055-1.5680274338099i
-1.15444407423903-2.33831065334563i
-0.554408840950408-3.47930867330257i
1.08906557054724-4.11400559776694i
3.24993528708827-3.58377807451216i
4.87590512639899-1.97592219214367i
5.28401761397363+0.123695461156184i
4.49110263977847+1.82384318580521i
3.21829405578704+2.47325806320276i
2.29018302061127+2.35970440523289i
2.19494785772266+2.13022267013619i
2.649198138371+2.39270639481569i
2.77500109921839+3.48413484333007i
1.96614787431218+4.73572151052019i
0.134845348432028+5.36461940689311i
-2.03576085638062+4.86821507468052i
-3.51401067950192+3.25328294735608i
-3.7836656528044+1.31473553809019i
-3.0154655430769-0.169213725095325i
-2.00523895353535-0.702155232031329i
-1.57372720721427-0.617405110462675i
-1.89601995150915-0.610103012781291i
-2.609467037143-1.23162625661131i
-2.78580517147702-2.6505451699284i
-1.78836074289363-4.21089283443441i
0.184977622904941-5.04471086875362i
2.36300843588634-4.57354793738591i
3.66362909370957-3.05020437480183i
3.62995143799439-1.21798336258727i
2.55564496426118+0.0337406991922076i
1.32993362395343+0.124789403509136i
0.777730341163932-0.518504219133399i
1.17253283029541-1.18469084428343i
2.16877113322692-1.13240807964958i
2.76714597298835-0.123604872511553i
2.36539196583614+1.32332255058245i
0.984389931451718+2.40524748561288i
-0.754607134062421+2.3160127079132i
-1.86021294590945+1.11324006000236i
-1.82122613793225-0.514159972763338i
-0.753151546260806-1.66561894434705i
0.637622360786325-1.62171353639279i
1.44397905696448-0.528785059061728i
1.25837537948911+0.881420666139922i
0.318127336514209+1.77180307749789i
-0.755783392346306+1.6389842073786i
-1.17058830089086+0.749512909149226i
-0.745292723571359-0.0681642138319971i
0.0508487889012415-0.139049922842312i
0.56378980300604+0.696405374576156i
0.157784051266116+1.8646452706262i
-1.09124211771443+2.4607399188294i
-2.551930370762+1.94578327416247i
-3.37568513666718+0.366169314304498i
-3.03502473444455-1.46047989821099i
-1.74020835376391-2.54161732449497i
-0.256804079909995-2.53683541105052i
0.591001137575981-1.69384015664627i
0.590580174439285-0.88900158301112i
0.103536343918935-0.925588583234473i
-0.0969923726108855-1.82731768260742i
0.683527015474689-2.98666725399802i
2.33671805015337-3.36821533989988i
4.10432472209542-2.41174164797209i
5.05019507345028-0.37811971332826i
4.58141813031282+1.76368349833827i
2.97995879643228+2.95447738906447i
1.21562000897735+2.73205877273633i
0.296242416319121+1.50259122852111i
0.576683192720591+0.42973181668814i
1.52961433277552+0.361379492220805i
2.15179234428828+1.34784489563586i
1.61309743556998+2.62114839252037i
-0.0126691385464145+3.1661287522499i
-1.86413642729924+2.41587413456939i
-2.91544628649678+0.492797745429667i
-2.44248533987652-1.51750650154174i
-0.796855188628739-2.4370074562855i
0.861334265331551-1.92133120741822i
1.52012730557473-0.481063320509373i
0.781910227785893+0.779917998698269i
-0.862966176190884+0.884613477868472i
-2.14876840486039-0.226914782455695i
-2.16925278467738-1.88657840978297i
-0.917908769630742-3.08478798820717i
0.917765173454536-2.93959465974507i
2.07136917948499-1.6925815710125i
1.85486327503523-0.195066675512158i
0.563086102773403+0.571253105456544i
-0.806230086492781+0.0135813766498903i
-1.17593478829938-1.31198886212661i
-0.188430932311916-2.46687609953318i
1.56269147358486-2.55379099140531i
2.97790219184414-1.32542923480919i
3.23246928395861+0.50804000354417i
2.12449533074799+1.96611714481907i
0.490427502964755+2.26302093228384i
-0.642931811662617+1.48136280380197i
-0.671450592574755+0.418071656033564i
0.27354265506236-0.107335643443731i
1.18806277386325+0.388773257426215i
1.16605584733555+1.50536354031433i
-0.00440552588110053+2.34644303573739i
-1.55985962280223+2.16712035438503i
-2.55121640346461+0.785265812732239i
-2.25200419856479-1.07216684648435i
-0.630164655340207-2.31092868072837i
1.29923418937635-2.21321020851309i
2.51727225440842-0.920720810771414i
2.42410300156671+0.661204456970813i
1.25594376892494+1.61153269934461i
0.0320578751523442+1.38449304331944i
-0.297908820585158+0.320169805743237i
0.47501582415417-0.582446544740106i
1.71488378564529-0.547297879133177i
2.42952924429252+0.63690282028629i
1.83380015548711+2.26249178741466i
0.0455549400501836+3.23484911158514i
-2.04512559751676+2.71526558641112i
-3.34429653760777+0.730417503674742i
-3.17011882625764-1.69034000684603i
-1.6990489463397-3.37352949832128i
0.207207156362746-3.68138573043413i
1.4328640632209-2.79461586493524i
1.59985299843647-1.73388949739591i
1.09675258220705-1.33121751486451i
0.752890530093216-1.81646525945885i
1.28071486050011-2.862437307098i
2.7420596214476-3.30101159775046i
4.55172541439976-2.44393588250327i
5.56886609580697-0.381352074992843i
5.2150147680767+2.15246538912007i
3.51757817754138+4.01655244226283i
1.26950975387934+4.53990396793857i
-0.531632285935522+3.76430533749293i
-1.48680267542564+2.50044107328415i
-1.49297049343242+1.64204815493936i
-1.33217227261424+1.53358632996363i
-1.688263187757+1.89384040299159i
-2.69843690506103+1.93746803762853i
-3.96696396208334+0.912277649266745i
-4.57065659647342-1.05673146720461i
-3.95607944396279-3.25264806558936i
-2.12241849620755-4.70354935920325i
0.183725388684765-4.71229826518442i
1.93680226048907-3.52368468456442i
2.50877289721749-1.90209598228295i
2.08288381218515-0.837572631723702i
1.42847028136172-0.768803612416481i
1.36193520332771-1.3041324363264i
2.23411918677946-1.58980990494718i
3.51844247744911-0.873470904631957i
4.30494216231032+0.84348340357682i
3.81712238141482+2.87096872368003i
2.01522404437145+4.15457362301158i
-0.180242722846231+3.96123649578181i
-1.69280936863594+2.46867064072872i
-1.75922934337695+0.618387612033957i
-0.546348492427911-0.477016582170045i
0.862138421681593-0.247360552875222i
1.51647224338097+0.886415264564108i
0.907359292466119+1.99088782016804i
-0.564122007462117+2.12418437410061i
-1.75718744661853+1.00751420156621i
-1.70478354796291-0.612467836626982i
-0.410186907465074-1.78472020208154i
1.33787048631878-1.66300252522614i
2.42853060282946-0.281835943126794i
2.05294118531884+1.36975609997083i
0.477700217564465+2.24775689770728i
-1.33314048944107+1.66049774241689i
-2.15252092476347+0.00548138018828807i
-1.52698915323895-1.61157054533912i
0.0913418696924371-2.35771736201886i
1.55291149770708-1.85012441868666i
1.87924416914637-0.587389206814126i
1.08794098131198+0.388279859947658i
-0.204816945037713+0.422367292655525i
-0.884948817738842-0.615797324576247i
-0.390468889917173-1.94013286904738i
1.08929691212841-2.51301353097031i
2.61046332646689-1.87579985145577i
3.09613285178355-0.317835557956707i
2.33057528449965+1.21675883377377i
0.809605148757353+1.79347896473068i
-0.391460983437892+1.15390030888079i
-0.529726838363598-0.0517317307942111i
0.355148413683569-0.895176398933706i
1.54519321114069-0.668221091053909i
2.11260359192551+0.496328113179192i
1.54177895791196+1.85579185865653i
0.114440234672863+2.5727519005607i
-1.21921140718213+2.05373795623928i
-1.67496604353714+0.721667485662795i
-1.02919587532245-0.488270429973801i
0.205908423456836-0.713737429814859i
1.09608771709952+0.252250468618134i
0.900971301746509+1.67236774419359i
-0.467365507223243+2.64411242312671i
-2.19941563029314+2.37918953352535i
-3.24941644223499+0.821724268115531i
-3.05870937075654-1.20128207302805i
-1.73170015285066-2.57094612975105i
-0.0594294952167417-2.68827337142161i
1.01446497649534-1.78549085365275i
1.04185676271023-0.62804792003805i
0.395106058806573-0.220865058498487i
-0.146263909866354-0.827046689444148i
0.101812608868315-2.01535898223775i
1.49117433417854-2.83408517573256i
3.39199554782866-2.36500108580992i
4.72487230594381-0.624821560275024i
4.82849562833144+1.73498161508457i
3.52329716262822+3.65547824627287i
1.45370261867268+4.26846353420236i
-0.349369780088229+3.6162766132218i
-1.22694304442795+2.35439103153041i
-1.11274454397317+1.39985205055179i
-0.718461997180671+1.3700623440421i
-0.890959308727587+1.84802443801254i
-1.90672808257245+2.03351493732646i
-3.32995509693856+1.23989186032751i
-4.27975827977244-0.7916329406402i
-3.90713016842789-3.28865266641807i
-2.01953836883256-5.14108690549113i
0.598234969365494-5.53138703890586i
2.87666244412099-4.35320644205774i
3.91606823768635-2.43335633361301i
3.68127598982527-0.814319748086353i
2.94239385645658-0.16439658086797i
2.51726461137062-0.254385927667518i
2.94802416490099-0.275093577285411i
3.85168923674133+0.503518300651729i
4.27304522555831+2.34035192521274i
3.29554321467234+4.50886645077955i
0.852647503701728+5.83653565967529i
-2.07929223729177+5.5421190883387i
-4.35168544977903+3.65741788665772i
-4.99278406574783+1.13064691152022i
-3.9921632806576-0.916669877522962i
-2.39580687132699-1.70291238327917i
-1.3526449914396-1.33604687076112i
-1.38655956389576-0.815256162559321i
-2.10879615834188-1.02640930521322i
-2.49372621026286-2.307657160046i
-1.5879380319497-3.98260295734032i
0.735931674315065-4.85880852100037i
3.51232793471499-4.06521942738893i
5.30548168778249-1.66286416585653i
5.18254877625136+1.26210407394579i
3.32173531055016+3.41001886488088i
0.896109585450843+3.89685901505256i
-0.869606062668593+2.88881679851051i
-1.19409778754959+1.39652426773512i
-0.382645305356229+0.582317736533909i
0.375962047415617+0.923609602097562i
0.196165624163018+1.91650888851504i
-1.16254865529972+2.48825150859168i
-2.92947190369325+1.80696049691232i
-3.91813088021585-0.127235362402038i
-3.29903587559475-2.5087582021374i
-1.22602780687804-4.06607345031518i
1.16095003016968-4.04698248955359i
2.83593416735366-2.57655030667987i
3.07429019471519-0.64669038098842i
2.13695589666739+0.590493577273971i
1.10922912511668+0.686517454547434i
0.795608444104008+0.0230182415228081i
1.45465829956777-0.518870135074535i
2.45109402054479-0.12734469102453i
2.8094317790593+1.26729013897442i
1.97134411704507+2.89257859993468i
0.0772724353101318+3.75161663427031i
-1.99429667743974+3.10965254762296i
-3.14739732423672+1.29500926192426i
-2.88838846142902-0.78681396306061i
-1.55161524597633-2.05277966366513i
-0.044212346007978-1.89141122839203i
0.663934654308214-0.876868620546013i
0.269547507284864+0.162886133977599i
-0.743216231548502+0.299637955842198i
-1.42992124999402-0.70577617028258i
-1.07723628967141-2.11878469448681i
0.343053928750527-2.9295782226155i
2.0620644516179-2.3648217322316i
3.01784278766743-0.647915474544114i
2.60253707794681+1.36953459666981i
1.00142561197196+2.53293777867454i
-0.842449583327997+2.16404920648569i
-1.91769520171698+0.649793146210189i
-1.60714198678228-0.944466291166713i
-0.24043015016915-1.56451933660563i
1.01836642078554-0.941532029487505i
1.31304822217696+0.499695226126259i
0.367966824816013+1.68432862309198i
-1.31342669400783+1.59926691945025i
-2.46100296326761+0.181289806102872i
-2.25751804566215-1.69735107267555i
-0.792361051423936-2.80499349137407i
1.12532987177349-2.49442512701766i
2.28302891255146-0.947683317650324i
1.92077683404785+0.819199337840138i
0.366279077803926+1.54373508480137i
-1.21492507138477+0.832548047319407i
-1.73672622449675-0.800996951862939i
-0.738992212548846-2.29314271837589i
1.13561093559289-2.56719446779108i
2.64689843442376-1.42749391264744i
2.84880292778648+0.369358549958716i
1.73998040253255+1.65156140836567i
0.169822161368261+1.60359502689708i
-0.731323214956543+0.466369592369747i
-0.211976756366152-0.776997283509355i
1.19940797048738-1.07847378072085i
2.43689512187583-0.0463439235803713i
2.50863445302646+1.72605333685812i
1.11187305874464+3.11346915820083i
-1.05411148059689+3.16947618114653i
-2.7120087897243+1.80638297765105i
-2.89314060918574-0.16578151136295i
-1.78152061775162-1.52524310256723i
-0.222415107166303-1.63332644402204i
0.577377034670151-0.759200133438584i
0.0445366022474905+0.239306601230302i
-1.21742825138298+0.231885325153446i
-2.12002042947595-0.986872985958121i
-1.71290040434838-2.71522955105157i
0.0545552547822633-3.92943452430317i
2.42909206372785-3.62897378868951i
4.0849046890785-1.80012016645978i
4.03096037303858+0.592873938204469i
2.48609206808874+2.3320965730774i
0.410475862293766+2.66935626097588i
-0.976998068912041+1.67635579507289i
-1.07578814126652+0.279003334606637i
-0.199205290582352-0.420988450457585i
0.691661389807868+0.00308302414192134i
0.616375414374423+1.17587252256087i
-0.637212911040158+2.06597743999674i
-2.47238516188305+1.72534967453983i
-3.79770298029379+0.0358912545482604i
-3.66399040185369-2.31510128527958i
-1.98242353289023-4.16841899925194i
0.355529760642852-4.59732643412003i
2.18841695159999-3.59833604723407i
2.89581301398862-1.86589855431912i
2.4626491691845-0.483221135761102i
1.5920888275753-0.127878204312809i
1.3615847420871-0.583074763845982i
2.01200332060537-1.05480321160929i
3.08860506008377-0.604656515465257i
3.77586620366491+0.976081994821406i
3.2229422254493+3.0182866109226i
1.36862722907937+4.46878831171297i
-1.04583405578877+4.45588169024707i
-2.89560619896285+2.9074745498823i
-3.33471480857168+0.74695742435654i
-2.49560755607681-0.890327907988375i
-1.23822938597093-1.29375746623773i
-0.42071862523491-0.640804011770431i
-0.647421758951012+0.123299166033285i
-1.59294376506477+0.0608675547777783i
-2.18569343343491-1.22705990062334i
-1.70110863551265-2.94905512734667i
0.0634812046715007-3.99362436164904i
2.30815713373746-3.59252448812292i
3.72911659258014-1.64938091092114i
3.59886396985011+0.734897469747683i
2.01919561407185+2.26024108368084i
0.0228044208733406+2.20747483922861i
-1.21880846517581+0.772991594477019i
-0.996314256708669-0.809055550329534i
0.315744927541826-1.42064916576737i
1.52724690549313-0.746821710382028i
1.62883205133295+0.798462839381259i
0.361101201908059+1.85333240920071i
-1.49127688623815+1.48181001757619i
-2.69607428543059-0.225953108065226i
-2.30917814504914-2.37666564882517i
-0.463301927244442-3.62715751803452i
1.76372612797329-3.29853635842238i
3.14728642992485-1.55995622770043i
2.89726043676611+0.430610566800619i
1.42322291925944+1.41496879029639i
-0.128032513100926+0.945654846235218i
-0.721018877870352-0.385974527006192i
0.0970314333788417-1.45557449779856i
1.56867279916685-1.46911679383933i
2.5225360684554-0.180514286186841i
2.17189981501107+1.49015233722934i
0.552903556785917+2.37122814826326i
-1.35779649489556+1.90418650063487i
-2.34054571146247+0.181081498033022i
-1.72304899299984-1.66090188994095i
0.0202072878977524-2.4877607164163i
1.80252305254308-1.92169555075154i
2.55979621930252-0.363137935925796i
1.81638757840187+1.10650530195083i
0.318467810203787+1.55270069078691i
-0.774256235826795+0.811695901674364i
-0.804502299813146-0.480309413589103i
0.325442545194199-1.23705811395536i
1.74790218076-0.741055772165446i
2.27392316134157+0.722968965032253i
1.43346097762807+2.19986339110714i
-0.407994222418877+2.72037388402252i
-2.17449883237497+1.8467209440763i
-2.79873778933886-0.0192432476961988i
-1.92331363344703-1.7690478968289i
-0.209621042637485-2.35306747115807i
1.14492936315975-1.61313593106541i
1.3746473861115-0.219476633015681i
0.411330777900032+0.810141276219055i
-0.971054793800841+0.610460034938547i
-1.6054367866267-0.791452473571371i
-0.881227348023463-2.39945591357164i
0.874981306646253-3.06749242993992i
2.63971354487706-2.27844571879069i
3.31487021667051-0.357081701660742i
2.44157961524424+1.54737876231309i
0.580889536934574+2.23059809904241i
-1.16511553487226+1.37223428734097i
-1.61234931247048-0.42408689745166i
-0.575760597200997-1.99285477631047i
1.1292975382432-2.30548839692423i
2.46267768889005-1.18840718636748i
2.45114420856376+0.496821590715489i
1.25130417033076+1.64457345042373i
-0.247221304487453+1.40323107403418i
-0.961695469128031-0.0273072080667067i
-0.344652534630745-1.4560335625577i
1.2342594396294-1.90855351009223i
2.76591288137289-0.875072323561798i
3.09835046173154+1.13446363124665i
1.95689559195486+2.88582435560767i
-0.146768829231657+3.32868286245439i
-1.87844739613938+2.17257588491102i
-2.31566168152821+0.3084135570979i
-1.50057029188891-1.07666463136234i
-0.105290606423177-1.19691399719653i
0.655443011512842-0.137299899494294i
0.192728369236324+1.05561722123768i
-1.23698300301869+1.2774419372551i
-2.58259567918217+0.0308733925858971i
-2.66106919307323-2.07051046450879i
-1.18394172850775-3.75949926651343i
1.19268973312955-4.00237887332273i
3.10506693356937-2.57674863200777i
3.57366348641366-0.340949438060526i
2.51566448610008+1.34195001290125i
0.798665393636218+1.5475959763537i
-0.192790664986893+0.52722177878001i
0.139676154562397-0.71422152663902i
1.48092423922562-0.983512281571864i
2.71181681121687+0.226470891652742i
2.61882156270188+2.15711946361627i
0.882929034809577+3.63691862023526i
-1.64109414867798+3.49708984045341i
-3.51166221923089+1.61296636232613i
-3.66796360554158-0.899093806255886i
-2.09263979731721-2.70200925467021i
0.108607761484381-2.87183003185826i
1.53725580373015-1.60575988615487i
1.42845653748801-0.0461520851820722i
0.0940062476087016+0.582060294307508i
-1.27734272350387-0.245606569860824i
-1.36155950005539-1.93320294317513i
0.0449410157105795-3.24455069516567i
2.2168507429119-3.19918798643231i
3.91930828312793-1.58899768586495i
4.00325179317254+0.683064701151303i
2.55096346624857+2.2888850373375i
0.505533644730764+2.44503726062933i
-0.783673787560275+1.25561205177059i
-0.621223295371709-0.256022563254651i
0.614584711494115-0.920943718259892i
1.94971420034299-0.358293322534498i
2.24293454391179+1.11377202144774i
1.216813908384+2.42169341250908i
-0.469156768603597+2.53532392737214i
-1.73517628151431+1.49228977300885i
-1.77189948734724-0.107730161250036i
-0.622764774457528-1.17453924356225i
0.886306325185493-1.00555489766614i
1.61942356686781+0.227883092268575i
1.05566062380188+1.65421441484832i
-0.455859576793597+2.24865653051657i
-1.98735499168515+1.57987850272223i
-2.511795086425-0.0189705864494704i
-1.76131571341381-1.4972821637775i
-0.319885314687261-2.01456048931679i
0.855763867117346-1.33758204120816i
0.988052038494643-0.0803210783902403i
0.0163878408692921+0.78257437327277i
-1.28577773501932+0.513581013056543i
-1.90508844883484-0.898323063277622i
-1.23901052811836-2.51107340122075i
0.51518146082186-3.28896562735844i
2.40764212206884-2.67390123083866i
3.3022363779682-0.940600413512586i
2.78421614954215+0.942391193432568i
1.28146628379574+1.84683443925213i
-0.252775922821833+1.37488112188976i
-0.74594944508724-0.000583853335783734i
0.000752007041179783-1.24887126344085i
1.42615048823184-1.32835238411861i
2.43474380251796-0.138338639135394i
2.15769427937938+1.59815716159573i
0.698746336221087+2.70282791560239i
-1.13655628074689+2.3712304786629i
-2.20328022654487+0.683472356898782i
-1.8008842723966-1.24076912749534i
-0.213324233263369-2.16199047971942i
1.47907849363994-1.59063377950595i
2.16328591030798+0.147912715745285i
1.40436419254629+1.69553361175608i
-0.238479689582279+2.04033489190958i
-1.56759002404477+1.02741902376833i
-1.62861759663628-0.636328488054145i
-0.376358102730467-1.69849304170483i
1.2698615640496-1.35908498452283i
2.06434342608032+0.218077900921921i
1.3748332267132+1.89217938728708i
-0.362575087952865+2.50945478219065i
-2.03302926408957+1.56760253719797i
-2.6092499642453-0.352940422745726i
-1.62208028468628-1.91553684384189i
0.202015133369476-2.21905553226839i
1.51202593961219-1.0792303999742i
1.52153193330887+0.592300445500907i
0.265634049879053+1.44724062544757i
-1.30403277683913+0.968473267620438i
-1.92976989368259-0.6339637988158i
-1.06589941281167-2.16536146390615i
0.704016620064244-2.47340809386366i
2.27840943566553-1.4075575858071i
2.56841387012633+0.459124149173749i
1.33482790624033+1.86342422369897i
-0.543613697036904+1.83543741357785i
-1.86245802521677+0.489894409374447i
-1.70972069760764-1.29782897819595i
-0.26659141642092-2.33312562941727i
1.43486720425317-1.91241194769465i
2.24969095719354-0.45320341057395i
1.66334614438331+0.987339070081935i
0.170512165541796+1.38426252767315i
-1.16255012348412+0.495114612583216i
-1.30238749925198-1.11389236632398i
-0.0225714859060447-2.3406136087605i
1.84399177214086-2.19807016843569i
3.11468551008165-0.780158510283145i
3.01346758746002+1.14524405680682i
1.55488430339653+2.48371315791058i
-0.319984929441471+2.49651046698479i
-1.49451662685703+1.37524316989148i
-1.36208310325459-0.0598948868035984i
-0.299344758999661-0.767356885257239i
0.77187080544099-0.36786291457348i
0.975326735192508+0.754764785222835i
-0.0224346616129213+1.75312547470432i
-1.54442368435538+1.73734311362483i
-2.7327037675396+0.532191410218865i
-2.71515689850334-1.18610366629706i
-1.50297842400324-2.49722292677405i
0.173722884378144-2.73964596670468i
1.46786790775454-1.81024836776869i
1.53162587539639-0.421991332178221i
0.686280413722271+0.417314539243393i
-0.258325781885808+0.229163256213229i
-0.550601253261691-0.696308406436539i
0.201844039893745-1.59731659277553i
1.54550277535533-1.58615239500996i
2.52926519864267-0.418262926024602i
2.40163135491523+1.29828839935598i
1.10885292932016+2.62229316431208i
-0.703483972039971+2.70449104424343i
-1.94844597539697+1.51044193325682i
-1.94857599510017-0.184106690007951i
-0.941518296450194-1.29819047640525i
0.36540971780178-1.13355876678785i
0.99877402536276-0.0183343915465712i
0.393003318186555+1.19212285954245i
-0.99945122766543+1.54590215949011i
-2.21936827509687+0.502781480986421i
-2.35931208102347-1.31423777554302i
-1.21026709953465-2.76964231630227i
0.617816064118706-3.01737282837729i
2.01726677123284-1.90537368013186i
2.20650124066598-0.157766633608515i
1.15819800350781+0.993881790866924i
-0.317189665277978+0.7885877845995i
-1.07775439449772-0.499403363169603i
-0.591341291963804-1.97029086863939i
0.902302134308798-2.51869583576602i
2.44747533997035-1.65762462356936i
3.04735723976473+0.0427431305078847i
2.25663718560519+1.53938751934647i
0.638163570489649+1.99458620896308i
-0.681600442763342+1.13445509244954i
-0.862888208793245-0.331279483871035i
0.154896065083894-1.23194492738747i
1.55262153048239-0.883128028490816i
2.29087569345455+0.576463377578325i
1.67225110663094+2.21955266666i
-0.0356486574014567+2.97117995210852i
-1.81076005376477+2.33716522972197i
-2.70075251200364+0.728016138290323i
-2.2330295289023-0.795594175976615i
-0.932238788300606-1.29868375148239i
0.0737876394032733-0.669324624308897i
0.0614315013190979+0.475386737080261i
-1.05807526594247+1.0937446731416i
-2.50441088688614+0.498847330702894i
-3.20769513574778-1.1099217809828i
-2.52208656600419-2.86648816290959i
-0.745746628725606-3.68374473801426i
1.11930837327172-3.2113636205165i
2.02347492462968-1.7869287855754i
1.54289059939821-0.383531003511346i
0.406686393480618-0.0129221405921372i
-0.496584311415491-0.705270808139924i
-0.289657637854054-1.94228438606583i
1.09996026551326-2.61439054310193i
2.75972570378471-1.99308836205562i
3.65848600125581-0.343046570622395i
3.09540696063851+1.51574406433003i
1.45948581388267+2.4646197809195i
-0.238867096907016+2.06559975874574i
-0.951942415186063+0.744919614988859i
-0.360330442897761-0.506215412172461i
0.93705913628621-0.806174091416229i
1.9822112779801+0.127724215696842i
1.83507499240101+1.63433677881675i
0.437232139248125+2.61004309514521i
-1.31139581730555+2.37167785754237i
-2.4028162625068+1.00041117614039i
-2.1618185417342-0.691359666022876i
-0.842333009110713-1.74121362029587i
0.574320316848634-1.51011919011125i
1.18618940068595-0.398443372395958i
0.600451684967875+0.765698105514698i
-0.69853530498197+1.06048717680474i
-1.82729746945952+0.140490333136808i
-1.90007667296109-1.33941488833248i
-0.781123959891191-2.57825907455834i
0.819039288957549-2.71895577079013i
1.9504134696227-1.74300422298463i
1.96741686370137-0.322933276982472i
1.04621201296044+0.648808202701562i
-0.0775627334539015+0.517729367916132i
-0.603343760065408-0.470691205930197i
-0.104659445817117-1.47605597033851i
1.07501525118093-1.71390409583755i
2.01413281991598-0.925776470272493i
2.10554669284016+0.532179027896759i
1.1388578237974+1.69470965114674i
-0.342550376269142+1.86830249904922i
-1.3800399648545+0.950560504717631i
-1.48402160836486-0.402946631368082i
-0.674921755796367-1.25465594982214i
0.392383200003123-1.12976340487428i
0.857059126618739-0.158540297099422i
0.307118056605028+0.853941179553268i
-0.870443761237928+1.090648774575i
-1.85981667319546+0.154431803002619i
-1.9677179842765-1.3504873276872i
-0.98668061444807-2.50782088301666i
0.618120061596407-2.73025761579685i
1.91324459952845-1.70226072501684i
2.13845166908324-0.157819961166802i
1.27183139047141+0.906410408914705i
-0.00293600091349011+0.899437011241953i
-0.698761721553408-0.135826099670886i
-0.317263950634319-1.29318403969493i
0.922009341714996-1.65583539243823i
2.19209686998334-0.899120471859927i
2.51973207562718+0.670500066590878i
1.65796024635119+2.05173640473736i
0.0695351651722118+2.30897013132949i
-1.32564226935815+1.42152543139074i
-1.61934572531401-0.0986696641050992i
-0.738547920746995-1.23971935150698i
0.623711304284099-1.25082451338977i
1.53819531674846-0.230908396509013i
1.2964274493671+1.04946078757872i
0.0803414161777359+1.61144915437192i
-1.24985290595718+1.06367815622182i
-1.80918684100603-0.34994704762319i
-1.10775658759494-1.66389448261237i
0.311800042475835-2.00121514067166i
1.45704264355949-1.24527385536826i
1.67684807626974+0.0901149656065784i
0.69388644029473+1.02876551064209i
-0.684810946934497+0.913481801866375i
-1.42801463340525-0.191469403637747i
-1.15764698864486-1.50821418733204i
0.0430715028560184-2.10914688595879i
1.33164445831197-1.67824962211069i
1.78934746206068-0.519073640274519i
1.12001317536909+0.559597698583566i
-0.14701235826464+0.741861465975474i
-1.08864991694612-0.0631668427535908i
-0.987082865908339-1.32113216022741i
0.150179573115861-2.14212415849706i
1.53734119722622-1.78428753224524i
2.23249721139241-0.527723411385243i
1.75040692341932+0.816270114755517i
0.417047452015823+1.45244845663945i
-0.927747640768592+0.9337868079457i
-1.37888664796677-0.356049668302769i
-0.634965235625246-1.51086594007967i
0.714524774502222-1.72955665014105i
1.72786654719906-0.873461818827737i
1.70790149686725+0.530759815648751i
0.663807697001543+1.43804363683035i
-0.701780929623447+1.2725318968509i
-1.45871910578874+0.160258017218904i
-1.0823971913202-1.20736130948679i
0.219220530379326-1.82182700111835i
1.57219339639999-1.38203273083178i
2.06890230982795-0.0884545854927249i
1.52965668138325+1.19488505914925i
0.334349913998707+1.6909827977538i
-0.784014007696584+1.22344447330024i
-1.00700680013696+0.0480683734679168i
-0.290707414778656-0.811968480665427i
0.716158520990357-0.816854467324668i
1.36752647100994+0.0245614320417936i
1.10213147368209+1.21322670380382i
0.0399992648353819+1.76834389806132i
-1.14335545017224+1.40290547607695i
-1.70426751281989+0.265836432393993i
-1.29617217371818-1.01812141581246i
-0.280019733908689-1.56618915486974i
0.672328825032102-1.16673671285039i
0.939338733861381-0.232962088758414i
0.440354052858542+0.491475673334547i
-0.479044721019383+0.432836190136141i
-1.08000720796262-0.455904427967544i
-0.807594927200451-1.62158799295009i
0.231094838991761-2.25019037418744i
1.42338887469723-1.93581236129745i
2.06812098694036-0.84943593416962i
1.81982283811674+0.326944917610514i
0.816796638789416+0.847675721237716i
-0.133939145682032+0.440764333298433i
-0.405280148643509-0.535148311895611i
0.143600673654077-1.34208663655669i
1.18707024214442-1.33194777845119i
1.89976666500132-0.442524606448444i
1.73111185398317+0.730679139430089i
0.779936069361653+1.47399425096717i
-0.414140477990782+1.2705445282182i
-1.15641029820222+0.213127918866918i
-0.908784901740768-0.913647181549441i
0.0798083728810863-1.39208186809846i
1.10322764092195-0.946043372929697i
1.46199951566698+0.202313085962901i
0.845692366760042+1.22177757898184i
-0.379781391811106+1.39471497003151i
-1.41675861986829+0.660213537925642i
-1.53205487908522-0.547360967431641i
-0.751175577198031-1.4391832642281i
0.445220912082548-1.40214770704619i
1.2851679382514-0.505874934276468i
1.12839317146011+0.640304336033381i
0.101044762655667+1.28760090327623i
-1.04826737623828+0.950728198949453i
-1.58266063838106-0.106139374393158i
-1.17372754636782-1.13151741001184i
-0.0171066462851308-1.55107030044505i
1.02786780809413-1.06964141634364i
1.28758125874588-0.00781506875549262i
0.687127530215114+0.828737911807542i
-0.4057523106946+0.888520203619555i
-1.10795465005874+0.139991406237476i
-0.919922741213367-0.868776646967039i
0.002129848472692-1.44913024601114i
1.11630301787426-1.21485661820198i
1.61702338410688-0.274290545155159i
1.2184447825226+0.716054193118749i
0.203205621953428+1.04682005195442i
-0.704109398804879+0.49949249356999i
-0.819568952911903-0.494809000559581i
-0.103260635136361-1.30001267589458i
1.00662951481958-1.33786634250336i
1.71292729418198-0.560903614254503i
1.52097078274365+0.462498203952968i
0.62933021027494+1.10592662302177i
-0.410257042179054+0.822372304701363i
-0.865120877402256-0.166567129812552i
-0.352288452449046-1.12535973140879i
0.686934093214654-1.47103166694158i
1.58099150147538-0.936233458850137i
1.71984071667585+0.151811613563908i
0.933858628605955+1.04275816803066i
-0.158566704057467+1.08878309752825i
-0.895049702253715+0.294682429876398i
-0.811879092867938-0.771829327577689i
0.0496705725279787-1.4063430651225i
1.08115757900787-1.20060474179997i
1.52177415897424-0.196982266619028i
1.07688810137499+0.897473512413966i
0.030574043520634+1.33289708380323i
-0.997519536609525+0.874812902144263i
-1.32916108660414-0.216893123736891i
-0.851361721035581-1.12977890203999i
0.0997409728347622-1.33003668178846i
0.806064394636014-0.728315129957537i
0.767801797643914+0.30587081462159i
0.0410805050326854+0.946581027820057i
-0.940844048313439+0.738686634966378i
-1.47826111679068-0.147087935686433i
-1.19521152246197-1.22067860271311i
-0.302355557958071-1.77767678306712i
0.667997468732466-1.43543214226808i
1.16695067740872-0.539006388113313i
0.898826219779648+0.33616279754425i
0.111968904970897+0.593024374595885i
-0.49376309064415+0.142144936172208i
-0.466414855284429-0.631139949636618i
0.141972480836593-1.156399848396i
1.05576766068101-0.898363055632242i
1.57377800432156-0.0158915974784443i
1.32261685101276+1.00889758522341i
0.496104823290395+1.5469089205896i
-0.502675460694616+1.24350725166946i
-0.984282771122473+0.417805502060003i
-0.715169354010796-0.374159816559213i
-0.00831634245214853-0.631993013280774i
0.588387395743794-0.178558466487396i
0.579352675459647+0.533853545284244i
-0.0780435628910394+0.883266403832164i
-0.94022461340826+0.590641772692645i
-1.43900342438203-0.330425241411514i
-1.16499183637309-1.40688311171337i
-0.156838394479194-1.97531964445641i
0.959809340293865-1.73858053429637i
1.54388117926839-0.899996285528986i
1.3811041280755-0.0501607133009979i
0.658493826826166+0.254744284245786i
-0.0459986036219297-0.116212329925228i
-0.0969840592996588-0.871533864434003i
0.560976348128809-1.40855936680748i
1.57241834280588-1.23077313469929i
2.23396316668484-0.303020567916713i
2.029072214475+0.859260160913455i
1.0690846862972+1.57592788249269i
-0.119505033738966+1.58643565958806i
-0.904028909401448+0.873029050393388i
-0.965573256954992-0.0519996133583274i
-0.316939608421717-0.456935574916024i
0.322276824452867-0.20197228922553i
0.332955701157086+0.506870576993403i
-0.340886594304426+1.09144349465i
-1.42312973407902+0.983017016307246i
-2.20695884669038+0.114382908681311i
-2.15952857657668-1.06520910424687i
-1.3585513806989-1.91391105052494i
-0.327679580727936-2.05993338209633i
0.41800746818159-1.5109518077807i
0.439341962886855-0.752157330602897i
-0.133279769344814-0.406454516481209i
-0.651895203115332-0.673467717114244i
-0.658616334836747-1.38873900070965i
0.0580221056722538-2.01213047608947i
1.1386719901743-1.90297982289923i
1.91748630540477-1.14475709832914i
1.98652712682842-0.0882153159251672i
1.30655203203845+0.740075813982612i
0.466071617013445+0.827341050552861i
0.0476654806315972+0.349257178704327i
0.236602771132369-0.274632769850127i
0.891751270880949-0.445443112019618i
1.47808246369066+0.0881651961788631i
1.46642119130158+1.03686944125072i
0.732513615024405+1.78349054072002i
-0.307765662491564+1.80108934460377i
-1.09172370904294+1.10506422037549i
-1.11694260674463+0.0865566171450825i
-0.468570552003256-0.568358844051014i
0.27906926173586-0.506807857011133i
0.640348286139903+0.171886294767238i
0.283560274247678+0.924036709029569i
-0.579804924140299+1.10985063142199i
-1.3765926060734+0.507424118379871i
-1.55006402267023-0.598213484340182i
-1.00788792838305-1.55946733133858i
-0.0678780303913821-1.86820192728996i
0.762175998485927-1.39169024467324i
0.939544750769716-0.560136075336983i
0.45851778647676-0.0127187815753768i
-0.250242801443127-0.122952256452004i
-0.592203954979797-0.844931048198407i
-0.271157392642924-1.68387996714226i
0.57916114665117-2.04171265500603i
1.5195229581986-1.66138616905837i
1.93025781741376-0.716189628543459i
1.65727732342941+0.234182020784604i
0.927487938903711+0.659709051156355i
0.191224199231178+0.455121289305025i
-0.0623649730681946-0.120561549803261i
0.252728121250268-0.535348454595055i
0.784678691831208-0.380415476952653i
1.00466019007146+0.289144533399239i
0.706311728641657+1.01363439663811i
-0.081869963619211+1.36137199707698i
-1.05162446843983+1.06178928131472i
-1.58043736597644+0.250891340582211i
-1.41443302352919-0.549790977894616i
-0.808665148919032-0.957362562274833i
-0.222889310824979-0.756084192096355i
-0.0515089155067088-0.23981972972431i
-0.397018173883791+0.0415971599246052i
-0.972352058802075-0.15360742350345i
-1.26178708107619-0.802766477654979i
-0.941081480304392-1.57408033874525i
-0.035920462048293-1.9179093606235i
0.915305191786687-1.59775748822011i
1.41202354280622-0.818541384495543i
1.2748923443226+0.0200532560792369i
0.598194512142022+0.378514871843616i
0.0345128316483394+0.175432355071338i
-0.0196290081997393-0.339922044414717i
0.426554079682568-0.704497840081338i
1.19999961291869-0.497450061323703i
1.65469605170629+0.196959987146774i
1.40627648830918+1.05822675892193i
0.583699990931493+1.5498359634621i
-0.411480485191062+1.42224870360417i
-0.981125906826711+0.690313166448365i
-0.89088937460084-0.196590524754291i
-0.276553630297966-0.583252437732653i
0.377901477587251-0.416539491881309i
0.560325442746834+0.0977506850612229i
0.158444989672417+0.531308946774861i
-0.562696272263665+0.480694115803699i
-1.11399752270348-0.0793380641013573i
-1.02423537592083-0.912169898271723i
-0.370739157291521-1.54336038588955i
0.39428021583872-1.59575555450055i
0.961480168048325-1.09549448307184i
0.917221785701997-0.423894570487519i
0.396715187064377-0.0574625195635633i
-0.0893321272882691-0.268548715936232i
-0.242883048738296-0.838343691238744i
0.126544211831882-1.27963636272984i
0.772305655835088-1.36847598643937i
1.26862327856545-0.918630230042323i
1.29873448046043-0.181923095421245i
0.825700723744693+0.315017082486069i
0.150734280815388+0.381348813955263i
-0.243326804450035+0.0181943771641804i
-0.176788380966558-0.528128740150094i
0.225115190613902-0.802954635226143i
0.730027464715966-0.538761151079104i
0.775888008505294+0.0330288334292975i
0.337952868650964+0.594340073103286i
-0.299332489287448+0.703264060711674i
-0.8403757171903+0.253287394636821i
-0.88358577094937-0.423017530648899i
-0.4401344531235-0.924660731933233i
0.159853806121421-0.867002110441973i
0.488135646403014-0.356645601817491i
0.396859756147695+0.248217609316663i
-0.114988185833423+0.603314320346826i
-0.723181277542902+0.36389524238223i
-0.92989411068008-0.333655511199394i
-0.602222417235158-0.941518570599185i
0.0752845618559998-1.13565033001006i
0.694748392560266-0.747425253532108i
0.908499589486506-0.0457397992037205i
0.577296735664839+0.53354836410611i
-0.0418473107045909+0.648501036596032i
-0.451755167799781+0.165571642195838i
-0.390741216417092-0.465142355765778i
0.122848592745209-0.838310500408476i
0.768240848470663-0.676513398164981i
1.11006267803311-0.0343065738429952i
0.924180418139749+0.619705779646776i
0.286990128172771+0.866430509699722i
-0.340636473059157+0.603741386704709i
-0.573568128140721+0.00670633160345127i
-0.339655713108683-0.597845224165051i
0.232387838688662-0.734562192027103i
0.67122309735086-0.400258971760089i
0.639250136767901+0.0735975495799272i
0.195670189337843+0.358012908360712i
-0.374693499750207+0.150965920523612i
-0.673178044627297-0.439236145857242i
-0.524166773153946-1.10369848865402i
0.0759344743961008-1.43638608454351i
0.748448453546072-1.26093977371587i
1.04823600128127-0.842955103476761i
0.94535281798926-0.407363827014873i
0.57658333327682-0.266731506786376i
0.257766615663788-0.481442467012167i
0.35303738996115-0.777593519978598i
0.810683276836111-0.865106355829165i
1.26663396894358-0.484734028344577i
1.4016809512252+0.180533423306548i
0.990356972171476+0.83219969770395i
0.226778282787676+1.1351176466234i
-0.552781805940018+0.934858655457884i
-0.974041946589102+0.435163791346797i
-0.879499048099815-0.0695560103319133i
-0.565721179356147-0.291918847959175i
-0.379773243877861-0.159617104554004i
-0.52349690939905+0.101309277662329i
-0.993001482108202+0.127119358778729i
-1.48683492545116-0.240848543196963i
-1.61756849731885-0.986989653246i
-1.17600254908175-1.74587411083569i
-0.299814613765508-2.09118631261958i
0.529305003949529-1.90241710514666i
1.08779369657686-1.30611765026482i
1.15555680263221-0.63430750086122i
0.85073464893809-0.201595502143978i
0.589257460308326-0.139227144839486i
0.602110643095094-0.298759588719421i
0.961649779404195-0.390833175972522i
1.35488023260421-0.111624573618805i
1.50535956242271+0.54236652710893i
1.17378215721034+1.25833803088784i
0.446771621059922+1.68501053149214i
-0.385012059969776+1.65264575942392i
-0.950663985664657+1.11618799805315i
-1.02445343833485+0.356731438599274i
-0.7716273497832-0.124958696297019i
-0.428190776103029-0.306814095335739i
-0.316646519905433-0.190066933765084i
-0.424500501089408-0.0424311228329833i
-0.675529219942317-0.248269812315344i
-0.753050346060484-0.778141131436844i
-0.428225181044431-1.38419264107838i
0.1440023015708-1.68870553234286i
0.826883979982446-1.56731372352877i
1.27572298182583-1.08041253787595i
1.33472206713423-0.489517520183732i
1.02159824818518-0.0531214563270865i
0.65051175240271-0.015421746550586i
0.523427545915596-0.284357943228688i
0.618332960406559-0.455080215211302i
0.851625119243276-0.374167344872976i
0.945568484307431+0.0502222625814171i
0.683088961664227+0.530079786467448i
0.121924833028444+0.722763836933863i
-0.471588047839974+0.51245391492491i
-0.819192233560927-0.123063930611257i
-0.683197043579747-0.740027811167013i
-0.221779637607919-0.997096628404493i
0.243287402176733-0.863747868772918i
0.447673231202306-0.431293649633136i
0.246990520014796-0.0411967432699054i
-0.158466444692259+0.0581321641614616i
-0.457556445129168-0.245226708513953i
-0.441659728422397-0.726436472065781i
-0.0676837829373114-0.936954974077863i
0.502017045133497-0.681905950803619i
0.716181758265484-0.0918797227981991i
0.483326883783095+0.48987722912103i
-0.0880361545262425+0.764078598575467i
-0.757909943973108+0.569925665871742i
-1.07549769443097+0.0515062955256994i
-0.946005268085689-0.479690690128818i
-0.531244203237651-0.738099305917445i
-0.12715011704466-0.588216977162473i
0.0572679317090818-0.289296673377433i
-0.175474902200928-0.181142955845189i
-0.463917028443723-0.354088229496679i
-0.514687859056468-0.718883646750769i
-0.236860384206791-1.12049672645572i
0.442175893815891-1.31177567019306i
1.07321118004352-1.023804055974i
1.40044383478607-0.440635483757361i
1.3640959086061+0.115973931053775i
0.985799485596576+0.47909861992895i
0.609021615768242+0.51214565715037i
0.480585292843602+0.365865810006569i
0.574326287996184+0.301856926104018i
0.739176679904711+0.493375426176049i
0.659448765425845+0.828597487119896i
0.22918005801348+1.11945514918283i
-0.38758533541249+1.13550654920156i
-0.98813807761799+0.77472951113386i
-1.23812075168879+0.168660414485948i
-1.08832312212174-0.48349593830728i
-0.704435261141243-0.801694131189505i
-0.353142246684163-0.895303855784594i
-0.280597692871045-0.844546863255029i
-0.37664792746071-0.787461412205532i
-0.529504008901428-1.08043635863815i
-0.430168678085535-1.50413019064965i
0.0794895844403975-1.88133025257995i
0.778451774476713-1.98564392376522i
1.3840102523041-1.62379065094308i
1.63135002132582-0.993047857124339i
1.51591557729122-0.320043158141349i
1.12000864618905+0.0979271764122406i
0.768937374814526+0.189460640081434i
0.603615001476495+0.089347090867709i
0.5747448970866+0.0225287429457197i
0.669494239819978+0.188842444694776i
0.586248337419215+0.540666323763169i
0.204534283404507+0.932415492009064i
-0.360288702624314+1.11052112377576i
-0.957774418491351+0.893887336661298i
-1.37422347858989+0.345776432727359i
-1.39761527694195-0.248745033564065i
-1.13679250448169-0.707572093067471i
-0.810968791686972-0.879980307068164i
-0.558594399187119-0.788990276552101i
-0.496428327697155-0.675188928110997i
-0.531112165664866-0.735200289445916i
-0.535486004970799-0.984337954246636i
-0.316221640326685-1.23368492405281i
0.148915794417768-1.40208677237589i
0.659213448081946-1.2520046767891i
1.02097751398374-0.778415189549426i
1.09025642614023-0.277002172473849i
0.957895541966713+0.110111254530777i
0.722278527466879+0.264337220456053i
0.509786203148173+0.22965087843066i
0.46541758486296+0.175170735395821i
0.549936912872988+0.227474768554186i
0.554273870526329+0.46135647867812i
0.357652314312732+0.715124036605278i
0.0305539181680906+0.810450875914798i
-0.374284905552652+0.637570841509335i
-0.57759441304516+0.169888451187063i
-0.503340935967919-0.258802727361129i
-0.243427936752172-0.507828698755172i
0.0987028119408304-0.498839858901833i
0.249945794018567-0.259909985533188i
0.146697298172374-0.137171712525008i
-0.0778552006195321-0.20213134696356i
-0.197544844768138-0.458558758304477i
-0.120825475332064-0.81968154376887i
0.192278513495687-0.966585802242134i
0.600983096089894-0.826770494174922i
0.827294074529003-0.477299677357441i
0.696309186760296-0.0831197941927939i
0.289352733070754+0.046501667829208i
-0.0895568955369506-0.105291352006944i
-0.277474455790224-0.433064666017566i
-0.149038469733317-0.757405675087579i
0.173046778419778-0.832230286029521i
0.396800072989658-0.674461435060582i
0.446289509355711-0.406904125662342i
0.239788275186971-0.218173018156899i
-0.0780575057183798-0.271537357490674i
-0.208420032434914-0.467361010093305i
-0.139248869624231-0.683318912117412i
0.123338207978662-0.769232681352164i
0.401981196099596-0.629648289339471i
0.494649893920532-0.378222694408086i
0.381739751395058-0.055310960878573i
0.1013761770795+0.133604401984447i
-0.178535055409446+0.0816974295143544i
-0.287514342889384-0.0258044339877842i
-0.22247036298902-0.129344273811057i
-0.145528462998787-0.131178111697691i
-0.108945689566229-0.0189562054439081i
-0.218533824724518+0.0518536236945238i
-0.436027521549777+0.0396232237797517i
-0.575394264030494-0.115983084380236i
-0.57781565870468-0.338091503652955i
-0.407562060335247-0.513335541764855i
-0.155850785946862-0.640634558877372i
0.1071523865077-0.566892224048265i
0.20672650569723-0.383741626808948i
0.142323728231609-0.295444285401296i
0.106926099797993-0.280723493977138i
0.152443881931622-0.328577952640697i
0.306991417788264-0.40444124751558i
0.514736748117015-0.396116591557617i
0.665452555562276-0.250387952299061i
0.635298071233295+0.0033510078444881i
0.506859335858762+0.240473067265432i
0.280807371044066+0.30416833212488i
0.0373295605968422+0.183930368586247i
0.0178362518540177-0.0628235353965589i
0.105375661231938-0.307473666651329i
0.244968086877462-0.396451534384743i
0.407240797157643-0.295834319607421i
0.421167070710309-0.128255172656346i
0.263713099638734-0.0418319086101934i
0.101317635078592-0.0923009255884194i
0.0176117820906583-0.305225198665578i
0.058053070285418-0.51123100926048i
0.202490614615534-0.641592943212361i
0.364228251073616-0.613744326551561i
0.450252117865317-0.363998699991412i
0.331107640093383-0.127798682159728i
0.14822519597315-0.029748561741784i
-0.0810490758624589-0.133564553866011i
-0.285432128134779-0.367249859290891i
-0.262413867500527-0.614513769990193i
-0.115957131416675-0.714975934501702i
0.00277931429911816-0.691221199153583i
0.0588922277493577-0.659135258075668i
0.0615121159979871-0.58743628559627i
-0.0215710213440465-0.611409292834559i
0.00284303312334708-0.73882639797251i
0.175832814375425-0.809150910069876i
0.375097346705026-0.734102157020676i
0.569502391069018-0.507743113091334i
0.597261190486125-0.173312236840268i
0.538675723569963+0.0721102906819018i
0.341838831418539+0.203296060105626i
0.114776686621334+0.26262909996624i
0.0226996415458969+0.250886907535438i
-0.0953286502904434+0.305635653276241i
-0.146902464624536+0.37040841386583i
-0.29153184184924+0.424565993854251i
-0.560537647403547+0.387808106096787i
-0.766195935576797+0.152721567004384i
-0.889374749372266-0.139966362045917i
-0.815040445366237-0.482051105898813i
-0.544292795679422-0.748373059417136i
-0.155811608022237-0.852625117830785i
0.133779048506904-0.841835688102399i
0.318295752598353-0.694533444728352i
0.473787960664739-0.601898437972853i
0.526961599381238-0.552671620283915i
0.640067811183233-0.499865635327147i
0.847403788189806-0.390715012469727i
1.05978865139972-0.120328130873798i
1.10001964105859+0.205266793924523i
0.938600756007391+0.551495166382748i
0.632505364725687+0.786319342075651i
0.178644477559552+0.841222424582018i
-0.169963981166657+0.739523888590207i
-0.374568564751504+0.468673204478651i
-0.493939084202277+0.15700226389811i
-0.490610756063096-0.106230155659066i
-0.47878218486291-0.318634164799586i
-0.507691953784202-0.554943118712078i
-0.464179050545359-0.763098333813013i
-0.373365329726097-0.968005398259348i
-0.175115040614988-1.19875697421636i
0.186196471010371-1.31524143750202i
0.491143418364725-1.31584385531429i
0.774814538052253-1.19134770039184i
1.00074292608041-0.946074946805287i
1.07306586953061-0.606563808119795i
1.05803946193568-0.27906682856922i
0.921740645303321+0.0180245988107267i
0.756994961999182+0.264207944453992i
0.52379882410814+0.391824021818179i
0.226157254920816+0.477070315740594i
-0.107808249590325+0.543963631754025i
-0.456766213898693+0.500899043583195i
-0.703704509994653+0.338956914888094i
-0.933824281944912+0.112660791754029i
-1.01645308574112-0.228394314885592i
-0.964975210697998-0.536335209264773i
-0.868260010618878-0.717640395267613i
-0.685790248229961-0.921179628099037i
-0.511932399631377-1.06947911390347i
-0.287530998619133-1.04936352932104i
-0.00669883673882198-1.07763317349378i
0.286317026455223-1.08824191594518i
0.569091365267785-0.897116651267006i
0.816646945479422-0.654331635239253i
0.956240861614917-0.337398239538096i
0.951111643071875+0.083834848459667i
0.823534114511723+0.40941388861232i
0.565285374970126+0.596190516794135i
0.31939595713745+0.673821919755799i
0.110616553273824+0.6302622992982i
-0.0393687959911225+0.590287119310861i
-0.167743393406574+0.584401559821677i
-0.327151350832662+0.542777409769519i
-0.448146976663181+0.423142833713446i
-0.565321833447933+0.200746709036876i
-0.622959520746043-0.0815640867631452i
-0.605244941735397-0.402528817194211i
-0.450696903407428-0.659291558188403i
-0.200659567654122-0.778942690002192i
0.0508451538718944-0.861819632035108i
0.337228074726996-0.865013381315395i
0.538279325827051-0.807962819680353i
0.640055493233223-0.719730121828726i
0.741640651367823-0.552874965612114i
0.804785706068349-0.400279577394519i
0.808655148209207-0.272393127663795i
0.754711965413669-0.0805876469649173i
0.665184146187341+0.0457763277869907i
0.578195091126329+0.06240625797357i
0.408737823561374+0.131295066049934i
0.223274919702176+0.183861579584234i
0.0679296841234804+0.164585014685005i
-0.148190805770993+0.137836650236057i
-0.31240045136691+0.0549329946615468i
-0.416865320328564-0.130268541805155i
-0.532014476772348-0.356575618101379i
-0.543303800916625-0.574566365646135i
-0.465203330395268-0.746919814294584i
-0.329967991166413-0.850009272655847i
-0.15944531405501-0.871021449326236i
-0.02870174401347-0.836595809131674i
0.0520018700226861-0.802067480051958i
0.139281957863758-0.7937156506332i
0.250334882783015-0.702783486048844i
0.340896233284009-0.563656435751318i
0.448503776322289-0.395512428125835i
0.468849498947681-0.149962084364935i
0.402500502547489+0.1124465576261i
0.281441877250857+0.332475143545254i
0.0650231769757612+0.395726036775676i
-0.176362648798671+0.421267988525179i
-0.401691557472488+0.398008998716285i
-0.554888957752169+0.340373906158022i
-0.635979522794298+0.229057657626164i
-0.679527029722567+0.0447334847815724i
-0.737373282872947-0.167216206953458i
-0.709461728331379-0.429110158030568i
-0.590206220904064-0.61282919278301i
-0.398972006955463-0.738607646250651i
-0.110677514729022-0.793923079222801i
0.127298510334411-0.787651266168161i
0.342113290168058-0.737198860687235i
0.574753132929381-0.651273440114834i
0.760014066476476-0.5234214017008i
0.895346211870666-0.333499347369846i
0.990470489920075-0.0701931893334535i
0.987803256642251+0.229610523247075i
0.856288846277715+0.537183688330885i
0.587426564484908+0.779154800007843i
0.202134908511487+0.847311373241985i
-0.181999620957334+0.794099506164611i
-0.458146012453656+0.529649525559264i
-0.635920204591296+0.197256478491625i
-0.696236858596028-0.0599877738399569i
-0.672867859007829-0.319554665431352i
-0.615125481506475-0.537575763208239i
-0.54510693153885-0.804919871286889i
-0.484228255875675-1.06469153899367i
-0.319111500260403-1.26497700638221i
0.0113375687813981-1.42649592451419i
0.428606912515725-1.43808350091384i
0.796163649640011-1.29580037602381i
1.09071674266321-1.00379183151279i
1.17839172386489-0.623886123651177i
1.07440230733238-0.235505818636027i
0.879336112113234+0.0889307636759997i
0.608353410523211+0.301491178597879i
0.368428840061638+0.428601232846092i
0.0986451868112022+0.465786475585582i
-0.161480022350633+0.488737062768328i
-0.458558447511542+0.448761056149402i
-0.782059513502476+0.259264596559203i
-1.00805676704484+0.0450805196027977i
-1.11250728142586-0.280839906009986i
-1.03418434810478-0.623348961017563i
-0.820210499649558-0.874923703464078i
-0.55999492070015-1.09410811074982i
-0.301180527780307-1.08935687959024i
-0.048720605248298-1.02420890472866i
0.163693740248973-0.943862676079969i
0.369456971907881-0.797554742275749i
0.59216817285078-0.625571686910115i
0.774482494340556-0.338530216951347i
0.791225465652213-0.0530044893021869i
0.661943543867654+0.290963498047344i
0.425332959894888+0.60468747594752i
0.0372481907434754+0.744918493466504i
-0.261644213542476+0.701171747813059i
-0.447177571091756+0.482346334417379i
-0.542956243852444+0.238236607629421i
-0.545435818375707+0.0162951744261479i
-0.511386260306745-0.0734802238044411i
-0.463073374498385-0.167116193550817i
-0.497114162005794-0.349951876435675i
-0.439316934800387-0.575985347438113i
-0.254685181090065-0.860222268548908i
0.0300276813715891-1.0669567331026i
0.453059694387453-1.08568052773061i
0.8511485269446-0.828554438273343i
1.02494529307451-0.459205775235303i
1.02045653079898-0.0762490710158459i
0.843342444525531+0.190773173660991i
0.567483577934509+0.236111150883091i
0.397401084217409+0.212041171791805i
0.231347700097951+0.158645383344727i
0.154828768456832+0.139696961543533i
0.0535350060965064+0.220333234798835i
-0.158344565185046+0.256889323391633i
-0.369814841686522+0.133571670351168i
-0.609337713248733-0.0859454759870123i
-0.706252863372172-0.465838086903157i
-0.634909657798018-0.829160145424926i
-0.393598545176297-1.00303491487439i
-0.100976989874078-1.06589631542936i
0.0707574655611708-0.971111552964099i
0.16546215236869-0.897690135831263i
0.166182546188675-0.862045075638597i
0.207270610269578-0.829729346179853i
0.319729751803437-0.814622476337341i
0.405475866195526-0.647600319359171i
0.511584135167513-0.419414363217547i
0.47599958616523-0.120657362020189i
0.247441209259052+0.113148905493093i
-0.0435390988944033+0.123408096838073i
-0.300889462931796+0.0785009338038008i
-0.419536834141154-0.109056363197366i
-0.357549202416676-0.275141786245844i
-0.237035882133653-0.255980953685372i
-0.161712879236382-0.180616657025862i
-0.194580585138672-0.117784753549565i
-0.369779424648681-0.144095925389256i
-0.474832686639182-0.24855400817017i
-0.434935470774206-0.455963347110897i
-0.234704684669718-0.588442545856639i
0.0549643745520995-0.550053750278267i
0.280538602781547-0.375726516166507i
0.319188810334274-0.139623922975797i
0.172332843252905+0.0272809215340668i
-0.0679658470819898+0.0634388458705594i
-0.227162032102592-0.10898107783195i
-0.164627701793557-0.311400381503631i
0.0463116122535816-0.425623789931787i
0.307874859111484-0.401485681439031i
0.432411821294453-0.186925832923749i
0.332682806843985+0.00634840429651577i
0.11771011578103+0.0630060426414221i
-0.0396481189564782-0.00848941269634326i
-0.0843193826866708-0.228344713016738i
0.0541185414906611-0.444562774550019i
0.273269585024736-0.522881337397137i
0.430297766544155-0.410756540456886i
0.41166046493295-0.212878729466026i
0.250110356990643-0.0887165717378653i
0.0569178921257936-0.0880853413109433i
-0.0729198699475531-0.307784748610264i
-0.0026424142567505-0.588610136810202i
0.145930536074941-0.708695535030744i
0.333060987049561-0.627391709977835i
0.392311263633649-0.463200420298872i
0.297765592912171-0.339699241417787i
0.176428270419695-0.30017263219363i
0.0528093564752036-0.413377349150071i
0.108190660925763-0.560609815857496i
0.27166056537593-0.602103130173751i
0.36921143397465-0.462334492125641i
0.365709564974431-0.222243390452077i
0.177195448713089+0.00175170853660196i
-0.126561947322235+0.0971243494821964i
-0.378241681278781-0.0530072528090146i
-0.503993607834695-0.315338853562515i
-0.424522665682264-0.553628756722306i
-0.266657819416514-0.647279161034605i
-0.196438734670925-0.564176288284776i
-0.185671484054536-0.439546193727477i
-0.29438831449268-0.37239154357572i
-0.429945487456991-0.501201861680138i
-0.357243662531497-0.763943075017796i
-0.091096989924957-0.945734725668359i
0.247774875112575-0.967361676091843i
0.562671258669089-0.691967792286118i
0.707818638276017-0.261662988435759i
0.640307399689296+0.111960622874435i
0.36127654960036+0.339579132161296i
0.0489060389160931+0.323906865520902i
-0.0570702022850052+0.19379050045924i
-0.0537966415297393+0.0786546406494583i
0.0212834510430943+0.0920854643681294i
0.0663191869895127+0.26497661662064i
-0.0844673112665104+0.464139490129097i
-0.330809165218614+0.467593704487985i
-0.629141888869169+0.178385834470084i
-0.780935155430569-0.22590790299952i
-0.58519253688451-0.580102569469723i
-0.245409362995162-0.800156506764644i
0.155714909227343-0.831475632999846i
0.461893820405915-0.653932713640419i
0.492812386019388-0.427039217655784i
0.405803265584124-0.364025679717036i
0.337450579308181-0.383173165816167i
0.417828911021578-0.438146337560993i
0.597067626926013-0.462240937979105i
0.753839869492132-0.298854521443509i
0.788367347308727-0.00490679559356472i
0.56424518704303+0.273823060049479i
0.190977509386938+0.306337105041971i
-0.170545298702865+0.160686532869536i
-0.364331792470312-0.115896176360851i
-0.289673779842964-0.455204194524805i
-0.0926836942726629-0.582759272633474i
0.0799803845696988-0.580086899960834i
0.0874483409851558-0.466599824966904i
-0.0869320294322864-0.416912129071188i
-0.200115034102622-0.583769661271922i
-0.209638063441213-0.82884102793103i
0.0292189322143571-1.03956020974562i
0.450632655908301-1.03111687350909i
0.72183762264733-0.747048233668267i
0.779553361126107-0.285559670151893i
0.475768621120201+0.0924898910487008i
0.0532249008693943+0.185055723353356i
-0.258368466143673+0.0312941628689152i
-0.358080604327691-0.220836020767937i
-0.159276446526972-0.380511159845201i
0.014065462428979-0.371908374953087i
0.0439760754361627-0.172122600062231i
-0.140777589846623+0.0669126765701538i
-0.502319134279454+0.10154060519663i
-0.714905416256188-0.133052735415966i
-0.687721220932898-0.54280590619621i
-0.412391912691509-0.849662194361072i
0.0913262265128953-0.889087201578276i
0.443786345745138-0.67861373673118i
0.496158232941366-0.257018493459424i
0.349587793887033+0.118915186726416i
0.113668573300249+0.192906611899797i
-0.011641968709026+0.0267052721894481i
0.0186917844790077-0.204207976228377i
0.219504159227647-0.261708034005659i
0.349442937422545-0.0610027604456154i
0.307068554163266+0.219247970365189i
0.120466658040441+0.393324246633625i
-0.227064674097812+0.316009403946406i
-0.39712499512884+0.0453906378913128i
-0.343357241722123-0.280899988201416i
-0.125752556737537-0.56985952214518i
0.21979242104998-0.601010949857823i
0.388977708692067-0.416065756282188i
0.389263415270989-0.191667368671089i
0.274174280975126-0.0706436395472948i
0.127148595482016-0.198005942715749i
0.18297776276878-0.39857181409436i
0.350064771280847-0.522463939175431i
0.535194250070117-0.489773054800162i
0.67053947246283-0.230670526105566i
0.536615136744701+0.0990789970285263i
0.213144001285539+0.229625759812487i
-0.123707911447064+0.141103925914714i
-0.353944955516745-0.143470698494527i
-0.307134492856823-0.563800973234381i
-0.0930922434851573-0.749613911303469i
0.12754058758327-0.66572311835647i
0.227205227027656-0.471203136630043i
0.16558450713046-0.279297151910482i
-0.0211905571341785-0.272937633794337i
-0.207139356034535-0.463570453979011i
-0.177660101510099-0.711266609008007i
0.0878317368805235-0.845694606115612i
0.430574164416926-0.733037630406843i
0.597458022509695-0.392094166944842i
0.522133900150312+0.0392493209255041i
0.193553508348281+0.353581533428491i
-0.256388586509487+0.332844750717592i
-0.570714460420788+0.0906932434866628i
-0.616711446656497-0.242152872229997i
-0.361403534060925-0.450064028927219i
-0.10289513111115-0.380615191422314i
-0.0619788774307979-0.166174949028711i
-0.192263926834122+0.0241734303369397i
-0.488051874534997-0.00444929786456901i
-0.682604533496793-0.241174346367841i
-0.561737307738322-0.615057850195914i
-0.226856297436447-0.828357872020385i
0.218806557662832-0.739937575562053i
0.525183081551548-0.424638609490547i
0.538939618702279-0.00129787240681132i
0.286298030663066+0.227568598822508i
-0.0562323166790803+0.211672808778196i
-0.204459470172024+0.011748056525471i
-0.0682399700717663-0.20305409584906i
0.207404865930695-0.207639384303965i
0.397142035321911+0.00415460729013873i
0.311436649106119+0.312274844589723i
-0.0370327362909853+0.441155836993311i
-0.413905304130194+0.253180356446415i
-0.578467373050385-0.120764687892914i
-0.372514748607928-0.593554612102713i
0.0688848816983835-0.793113763604517i
0.447201293993049-0.626573865713617i
0.577477871685058-0.346492068387018i
0.408801560498523-0.0190312621194172i
0.0634820976902371-0.000619872299473795i
-0.108069071629938-0.279784660442855i
0.0132909470072019-0.594069396231606i
0.372509232641927-0.757262380843965i
0.740043054402383-0.58240729133549i
0.825359565222472-0.17649275504338i
0.573310225246233+0.280687021738204i
0.0670041892874868+0.429568137557192i
-0.337290647944185+0.191782426358025i
-0.522478237729838-0.262845667058557i
-0.350366133977787-0.688011456739127i
0.051565360214447-0.759918880251688i
0.272029650988135-0.525248390994455i
0.248036341673832-0.170822531571307i
-0.0532568119025879+0.0202026049156051i
-0.441934579002455-0.0394737055994474i
-0.628623056435696-0.39661832023394i
-0.488014786516713-0.816618967715103i
-0.129227966000941-0.904384985992414i
0.206141560289491-0.765617764101209i
0.323507712973785-0.383612415145238i
0.159055007467608+0.00499114982179622i
-0.192143817834207+0.0801487727151664i
-0.435297161190735-0.144806039617388i
-0.440858580076467-0.473541617001543i
-0.199227595555862-0.650077854568438i
0.136652431603268-0.595993713949458i
0.275406059070725-0.283481235511277i
0.229925195437105+0.0677533664308437i
-0.0264722003410339+0.247472807391097i
-0.29533183593243+0.176386883747882i
-0.384865746970176-0.100181005611463i
-0.278030322039229-0.323946534533482i
0.0137845917756898-0.325828479337083i
0.226352774445498-0.122064351742971i
0.172828752736513+0.217406144556458i
-0.0570689882196479+0.458939087496281i
-0.3915883375403+0.320069173922172i
-0.633077495093805-0.00216047161219264i
-0.563662586468903-0.351172004877609i
-0.258680087522408-0.635618937697991i
0.104632559536598-0.551498621434257i
0.308767269045173-0.26868123879588i
0.265598889108847-0.0534186645463875i
0.0325740205680948-0.0269755610213238i
-0.17997576503924-0.227116577790826i
-0.156388950215192-0.576171050582047i
0.157184414131931-0.856880413016372i
0.617800551600141-0.777076421347388i
0.968864217568328-0.405527820403967i
0.935241559240738+0.104151436765954i
0.565695712095789+0.438694854772572i
0.119401598057028+0.445003764541579i
-0.23017884147954+0.203580172196948i
-0.255179241006384-0.156038796851188i
-0.0262416574708843-0.351613565915876i
0.224236959902017-0.246415085053325i
0.253824060790561+0.0727029754191934i
-0.0896232438744386+0.324963597695687i
-0.571873176278508+0.241926408103459i
-0.948477544333593-0.149605567437937i
-0.998384398369121-0.689860203742681i
-0.631600676632571-1.15840278786405i
-0.149646699685242-1.18401035178772i
0.193825648535883-0.909837682878915i
0.253244660300998-0.56802174299297i
-0.0206213938487971-0.347489917527069i
-0.31049348093468-0.436079784792033i
-0.365056651925222-0.687522750024611i
-0.151273921455455-0.919512042522742i
0.281448933071575-0.907986008841228i
0.580857689123511-0.585049833116159i
0.535433375343857-0.0896036471262236i
0.19579804224256+0.254594049615689i
-0.272076658800837+0.270013888945352i
-0.517823142960375+0.00786400067558153i
-0.476984863411855-0.357243193002906i
-0.185777972064069-0.513137836342541i
0.170409135370155-0.35698176494621i
0.202738574149675-0.05213344641174i
-0.0185699525711287+0.190350920988379i
-0.396076973964368+0.194423431561351i
-0.643344207211671-0.070229926799332i
-0.501426542042909-0.463105226139455i
-0.127953932000698-0.690692243059681i
0.352682266908172-0.568903904037061i
0.56935500324603-0.170419774703093i
0.352567708031797+0.27845933867348i
-0.0344989602082959+0.478490785311214i
-0.419493659868259+0.321121697535554i
-0.541394445355251-0.0971684576754873i
-0.293361343814012-0.483753029020005i
0.0562570694171879-0.578002664712104i
0.343474646002679-0.341698138390631i
0.347167733091007+0.0436928064694084i
0.0256789520005721+0.256494018996655i
-0.351054485829538+0.136900490117928i
-0.554221096388886-0.251427899705785i
-0.376177761095225-0.777294386189732i
0.0623788717586951-1.07086254796877i
0.500624276156701-0.896569530673192i
0.723923032427003-0.523907834141185i
0.551421188666538-0.149284060785608i
0.229110375355084+0.0759341133013829i
-0.0673084803658495-0.0731744562776959i
-0.175103490017713-0.470679620287697i
0.046774612250088-0.700069273309145i
0.316656590559688-0.616053021422919i
0.519699866488896-0.316655607420153i
0.425987488762404+0.0448427966638502i
-0.00486279041339217+0.237313662221598i
-0.399924325389845+0.137176051050901i
-0.636075832636714-0.256489412808412i
-0.601895610640989-0.668289710605422i
-0.274413102535314-0.834812658860753i
0.0746044808714333-0.723170295883675i
0.117254672026816-0.415640376326572i
-0.0865770079967835-0.205172597856781i
-0.374356577708243-0.222799874343375i
-0.58757539400873-0.472064717763408i
-0.489319819399806-0.833347893495651i
-0.142483309399468-0.969512651528281i
0.273507769997033-0.794093044721397i
0.460510801931183-0.427770127487438i
0.344632216268779+0.0106788459356132i
0.0210805715410552+0.180421674792349i
-0.361223533708879-0.0106892931361232i
-0.467476086609972-0.342772357726432i
-0.189137198695136-0.59029957674425i
0.213457905437893-0.509179049469682i
0.462959542125558-0.196641861620328i
0.424147404345043+0.220295000469969i
0.00383858034049212+0.519986934555074i
-0.481853427019607+0.409864771437476i
-0.695970433393982+0.00704769899032922i
-0.590544963014148-0.399339363855525i
-0.165751661912087-0.587095944409133i
0.259734781527842-0.43376857877668i
0.382530502757932-0.0250245642964735i
0.143684066916904+0.311279780775683i
-0.318379412896048+0.306869035279508i
-0.617169776977956+0.00185011107781604i
-0.604648218807559-0.442794008918529i
-0.237616539930836-0.788124703923403i
0.252993386280384-0.767559017029014i
0.527886726421566-0.454717334411505i
0.468232112203089-0.103460978743806i
0.100873538131433+0.0592039173776634i
-0.249505492046913-0.0915207395392865i
-0.352350428657528-0.461209279168915i
-0.124064544085359-0.849921230257403i
0.293860241248152-0.945495397633515i
0.669752902143122-0.677929122396359i
0.715292326743465-0.258658570759497i
0.363971784196966+0.0567722608541588i
-0.0699005311063348+0.032993084053689i
-0.326488645409868-0.271289782611389i
-0.256577029650623-0.651118971878851i
0.0676474519786004-0.876248802223695i
0.432796582753446-0.727738894920918i
0.530175849025419-0.359133408494631i
0.278598512860878-0.0260728339065607i
-0.103490436517948+0.0604510293199515i
-0.437646441163747-0.218070434786331i
-0.474029647721942-0.595958970244177i
-0.119415687374194-0.885021329724623i
0.31229735723573-0.835571164249304i
0.496207667250249-0.432202122490414i
0.360676508579598-0.00890155946023163i
-0.0502169351904069+0.242599776719198i
-0.473725937349978+0.0774825752225169i
-0.604354556024238-0.339316978925452i
-0.385934762521892-0.682176863424077i
0.0392254451926602-0.777380041215103i
0.352519417300862-0.433596920633285i
0.355563535097596+0.063893659664286i
0.0454627599176811+0.376440832389366i
-0.469865258538804+0.376203317793348i
-0.805449466513076-0.016258384281527i
-0.676019290812146-0.5271882951926i
-0.28920075250731-0.79074934274576i
0.153208672763294-0.642177929883088i
0.407111776266371-0.217013394327247i
0.235549190558731+0.193179949263551i
-0.160266540770622+0.309899992990503i
-0.505492941759996+0.0701868195389616i
-0.548561001012213-0.391173550031091i
-0.245057337580344-0.763661694698802i
0.21660002476225-0.741610604054253i
0.576271811054534-0.404677427672917i
0.540255414703168+0.0657337137361347i
0.184849404537745+0.349935133021194i
-0.212852413828766+0.218635938484678i
-0.437994519700744-0.176161745392363i
-0.295906291439566-0.590217744432969i
0.131081379243352-0.806810792166005i
0.506068101990775-0.653654316537392i
0.616081688747976-0.245938466587033i
0.415148836779896+0.0962982767580542i
0.0688488602249386+0.106962905435716i
-0.183332378610651-0.218907858022519i
-0.159686641208693-0.609215355743108i
0.151219927202456-0.81472414889675i
0.543670884487963-0.717025277704761i
0.761294694386548-0.353258874732133i
0.597056791589451+0.104719632055383i
0.191640085539369+0.27753885090154i
-0.215975670944484+0.0935131792533139i
-0.379650853549621-0.26266811575719i
-0.219643841420299-0.582161667176481i
0.105158191016322-0.579950563258123i
0.359040348441864-0.332546879540488i
0.282179306697583+0.0261942023620528i
-0.121637921261722+0.253179931387456i
-0.633455352241794+0.0901647185342635i
-0.869969151872401-0.314611237931748i
-0.692185130459286-0.794442176419001i
-0.238166074066762-1.03404492078246i
0.258040146879596-0.85311851663658i
0.43870065574814-0.452512374463951i
0.241132204016865-0.0438306076470644i
-0.22493107347529+0.112805140990235i
-0.597303201257924-0.0787588721163173i
-0.550227887195638-0.507491283958043i
-0.202025801253502-0.808434332088577i
0.276405224595245-0.700445928874192i
0.514638291199497-0.267943689403904i
0.397264981657414+0.22178634888771i
-0.0453950491043424+0.488889069537048i
-0.583674799015772+0.394498826048203i
-0.778184735377411-0.037290539963027i
-0.64073352307461-0.507486505564024i
-0.230113137215974-0.714030839233609i
0.203148656624379-0.571024506654893i
0.329620415234573-0.198143622019169i
0.11357935845471+0.117982297344703i
-0.240982714416874+0.1166108669805i
-0.442248176763134-0.191819376454214i
-0.308365029612377-0.606771774322395i
0.137141247220921-0.846304979876091i
0.625387516284243-0.734447062140961i
0.83791346351996-0.287507361658074i
0.704741630672226+0.221192433175175i
0.307291588964345+0.411324952235859i
-0.0910514905715801+0.271379735213273i
-0.172902951444798-0.117484839420495i
0.061904588056154-0.439822449048479i
0.411275572798324-0.396209782951711i
0.552568903819195-0.111401961784127i
0.384157935502728+0.287919850411827i
-0.00830016195533021+0.496758585510327i
-0.440326071547034+0.246829951320342i
-0.629609724048417-0.22791365566324i
-0.441308648868852-0.694442787765951i
-0.00589540902136606-0.895392335644701i
0.378017270815619-0.729908169073831i
0.464426420700484-0.322458865871545i
0.222601304369031+0.0722553098739398i
-0.171119464528354+0.0233439200078i
-0.454572199038135-0.307410795018175i
-0.379970585970049-0.733832635528211i
-5.77363289833755e-06-0.953776045746282i
0.389208893728566-0.760264121377771i
0.550314323155827-0.317348441430189i
0.378760629830523+0.227506771850934i
-0.112953010782045+0.405974700213921i
-0.611076271157278+0.141700592878349i
-0.780450472678716-0.320710759484517i
-0.592337725503566-0.708612524000292i
-0.170443497017512-0.818588109378446i
0.195966208169397-0.547291708779069i
0.203277817135699-0.09989475489222i
-0.127702652140668+0.158290150797886i
-0.520070542579546+0.069852960860783i
-0.754468543790064-0.351442930228602i
-0.605747725249799-0.781226825679774i
-0.103840505117948-0.952531829206743i
0.372689834065435-0.742626287930278i
0.590174666872766-0.283474505274468i
0.424164853323825+0.160791552770701i
-0.0115433791297524+0.30404366889012i
-0.332586709251271+0.132826061452194i
-0.360638349245107-0.200272394683786i
-0.0968440978345502-0.457969333928032i
0.330205817903114-0.371105149492954i
0.5678827038676-0.0211097177351365i
0.405545187774171+0.435098406601972i
-0.00074017812827597+0.611748790669325i
-0.414449002454232+0.364692456952842i
-0.591061458473768-0.0424859381379701i
-0.362934956130661-0.420301349138889i
0.0811899461686336-0.545995154168873i
0.427644852540917-0.299132421449087i
0.481858803974357+0.103632167801731i
0.115670918790106+0.362305322639357i
-0.345262468741087+0.285401394325879i
-0.551477036767467-0.151303872458744i
-0.423308233905666-0.599679544285569i
0.0611866077895152-0.78877760784326i
0.471569718689796-0.639048664675977i
0.579630891804679-0.179866580573539i
0.331775056845773+0.212993585934519i
-0.204641489589621+0.291049142858356i
-0.566683625542958-0.0202898231956604i
-0.57924628789041-0.54970025822023i
-0.227850069588147-0.881268669284045i
0.28413628184939-0.843163030795825i
0.524719511832683-0.485619788534459i
0.365337002865333-0.0373649719425007i
-0.0833100755678392+0.214028284666721i
-0.513601040965972+0.067980213346171i
-0.702975537635248-0.415873483003914i
-0.523730372464423-0.853853788311694i
-0.0161798156895435-0.989074820415395i
0.324875881105913-0.764443239171858i
0.364321606770765-0.252122722871854i
0.110537651257959+0.112901666786335i
-0.373627773581104+0.0747292215196941i
-0.639233579536185-0.260702948382715i
-0.5618177989133-0.703485308124965i
-0.173447043290662-0.933227266239286i
0.284212602331584-0.778825352079384i
0.485015513945026-0.358881780315816i
0.363376068256284+0.097203139188766i
-0.0489321125804862+0.276419861486893i
-0.418730964188615+0.091880444874992i
-0.453375390502614-0.245978323782808i
-0.213929223607771-0.502990407455421i
0.131647252440702-0.443087118743323i
0.393835519854298-0.144457782802563i
0.327643078987396+0.257140733636691i
-0.0402606215637676+0.53958762013443i
-0.449283208725392+0.409330942950407i
-0.644381480323283+0.0225055886097585i
-0.501972154381258-0.370003453167475i
-0.124169843665607-0.501823710274799i
0.248140992038784-0.296976026067212i
0.333789676886177+0.0470938868623622i
0.0960477076804645+0.360579146785838i
-0.320677879567757+0.368928978350912i
-0.57433540415168+0.033743974619524i
-0.528957516744913-0.433965468283567i
-0.199359142668856-0.707526966439304i
0.285458542879092-0.619298629030739i
0.469569994207566-0.242452593734657i
0.324366131159078+0.25069639171197i
-0.0763376228733607+0.36730386556983i
-0.517520367061519+0.0744260189806483i
-0.676114766038793-0.39867427369372i
-0.44735405278512-0.852737499799174i
0.0889191413321814-0.928191874751642i
0.475232964611338-0.652779634354882i
0.494596336061884-0.25314283154846i
0.205189963038129+0.0295879203572961i
-0.222316276177774-0.0315885888693735i
-0.475025319192997-0.413941601705106i
-0.372789914177175-0.854222431361189i
0.0964509617513865-1.03596019097158i
0.561879022865095-0.825158984265363i
0.740208752881452-0.360654492643168i
0.544205287633988+0.122099614576889i
0.0411946554719557+0.308452900670786i
-0.373233506683847+0.0785771485548896i
-0.514755078384688-0.313085642217566i
-0.251213132171772-0.598073470267209i
0.154395270413917-0.586903983984542i
0.353666977879978-0.265114334850709i
0.22014918100318+0.173712233319826i
-0.242115831835651+0.404322003000469i
-0.676256065313113+0.201403439872354i
-0.850553347395451-0.24077094672123i
-0.665761516103502-0.636574183584038i
-0.229306496327098-0.769850076382923i
0.161300572224688-0.506515099866914i
0.210328795130795-0.0816910104331519i
-0.0613446645789915+0.182019447622629i
-0.42969907678961+0.164543032426972i
-0.670390480581317-0.129174300943107i
-0.564658230114709-0.526781382439791i
-0.144424248136386-0.695119829742372i
0.272047087685203-0.501981960851725i
0.386926537825706-0.0640006139675389i
0.152054725399535+0.342426486474721i
-0.286142430186158+0.427831272745916i
-0.633518223778765+0.156860736534213i
-0.662931276165339-0.307838967908822i
-0.317181105466638-0.611614275343882i
0.141286626381746-0.626934710470734i
0.38997574968837-0.324974204610891i
0.310645980221575+0.144062400625128i
-0.0511266937092472+0.306336990831145i
-0.423233634723445+0.14523818612338i
-0.567091992909151-0.265826431793807i
-0.351534604265748-0.725340588967057i
0.138611972909294-0.874683181886061i
0.480457674173417-0.610558311731524i
0.550422915954834-0.125279207730626i
0.344778633309436+0.175449131031607i
-0.112655303180422+0.204842891997915i
-0.425732779541092-0.0888731078163039i
-0.431053725378048-0.539021557913997i
-0.130732027434099-0.813223984592021i
0.271006046742684-0.797622037662506i
0.484147033028502-0.488424340656759i
0.348041129478759-0.146731884025509i
-0.0338915463373795+0.0304954119697167i
-0.313760430253198-0.124665902303727i
-0.375792582758936-0.541027089382512i
-0.136321167575849-0.826707854902271i
0.214090836803463-0.881626308713485i
0.500741003303988-0.622896705342621i
0.580124327951779-0.110844712968088i
0.279534918848149+0.191632120282472i
-0.106193182181316+0.200207093259079i
-0.399805225288272-0.0192037916735963i
-0.387900832551226-0.34218299664075i
-0.120116215719903-0.445010664247812i
0.113982979414139-0.281237197482396i
0.184987947099272+0.118866272497962i
-0.115181663533674+0.400093660674488i
-0.54970515607157+0.379659919538206i
-0.918879928110807+0.105364893906431i
-1.00999565261111-0.381230197537248i
-0.704480385124384-0.726294272825004i
-0.312827040186594-0.769259491347825i
-0.0169041812318875-0.499938946683288i
-0.015723355044462-0.179386946020248i
-0.291643712419383-0.062509085331002i
-0.586905921844982-0.198061462669219i
-0.638077407353293-0.602077997587516i
-0.329631289553063-0.941912348353575i
0.16041745508624-0.941271556737458i
0.609067177746522-0.634539964847148i
0.721786821642136-0.106153430922504i
0.421134464424369+0.296312697417203i
-0.0491421554806944+0.336451082470202i
-0.385928638546082+0.0549770618126845i
-0.351152632345542-0.387993500497733i
0.0292365722406353-0.558325735952758i
0.444909873107482-0.383221603596578i
0.604542413053662-0.0232652230386445i
0.40249660290277+0.402056788664471i
-0.104803855980691+0.502772578796435i
-0.561485241738729+0.213370686169304i
-0.652213700243823-0.257658488389081i
-0.367640523754429-0.694468495880921i
0.117365580246499-0.773265050158705i
0.460612681307412-0.472479236143654i
0.430806980722384-0.0628221631092026i
0.100902572518543+0.102137600460051i
-0.296697082484708-0.00972644057360071i
-0.469537512082007-0.345878758005576i
-0.226047520386115-0.749935843227098i
0.222326670023595-0.843130130044667i
0.557929543315516-0.604481203549617i
0.607624316963063-0.157790376263009i
0.275317340584231+0.212292792305355i
-0.199211217231438+0.233496673570699i
-0.500188613850055-0.0671761110025524i
-0.450942141052692-0.453322652523642i
-0.118447527042928-0.659884765083551i
0.187442298483666-0.513508620874989i
0.267497703653377-0.132611869553352i
-0.00169384325457311+0.19235700840282i
-0.483332183555604+0.264138139349986i
-0.814508404359683-0.038322174937898i
-0.882282400742852-0.498152011723771i
-0.565826899065165-0.876318021307829i
-0.0920329053907319-0.893722050567991i
0.157448786555116-0.570687070666764i
0.124390262707296-0.201080272231428i
-0.206097075090413+0.0261110615513788i
-0.52847597133757-0.12368910741619i
-0.611345983707901-0.474384781500228i
-0.369678035522028-0.824976136916769i
0.106498926225443-0.936172788178163i
0.472931970532939-0.612285892541552i
0.507592854777397-0.115336196904585i
0.239179419460899+0.295013889349188i
-0.169188780796104+0.367006621374935i
-0.469717213633157+0.0935033720701613i
-0.473141397022571-0.31366692740717i
-0.178937253168067-0.583137355427709i
0.188232974457144-0.495094510428628i
0.365930228559919-0.118814001114302i
0.273116166895003+0.258206082103664i
-0.121638345422312+0.356762611525538i
-0.448712078553185+0.123925064776235i
-0.500248205254164-0.317887035618153i
-0.294424525614234-0.671429746479265i
0.146837674173704-0.775033599691152i
0.527181249428948-0.517090032448907i
0.598197035820981-0.0743936362886763i
0.352081253904465+0.218333024600083i
0.0239249694870342+0.235662008058101i
-0.170883176362815-0.0427975267614005i
-0.152889269120684-0.333853441637343i
0.0834311665872064-0.428691948055417i
0.404832206627393-0.271025086013032i
0.461680192551905+0.111554228445761i
0.17621009767169+0.427517254006337i
-0.296648923519958+0.446882655609649i
-0.675444585353188+0.188989251953127i
-0.770920204931215-0.312006355257995i
-0.598142455032718-0.683222567629137i
-0.209193981771481-0.709795813916077i
0.0167374016734465-0.535609743137116i
-0.0189297331181542-0.251971266315572i
-0.32130371098977-0.172291837848573i
-0.649034915697574-0.392379051018392i
-0.6261693799615-0.770364646688473i
-0.340976774031246-1.16455241379693i
0.218163990369933-1.2323692421628i
0.671218804550903-0.857323014353139i
0.728750978821682-0.338455996554368i
0.469550019045045+0.0808683314438913i
0.00990790891028753+0.16834940309084i
-0.309804374998604-0.0294365265871358i
-0.288509137003767-0.324237672803076i
0.0259843777615354-0.520744161677115i
0.357217961770744-0.285329640588517i
0.424517751337685+0.165739833134334i
0.0857520302020933+0.545909131276461i
-0.455636605175128+0.622848174011731i
-0.876431940679034+0.247844842119037i
-0.960068634126049-0.251281193756194i
-0.662507669464138-0.666361086279502i
-0.197347190145182-0.744040242997484i
0.136167154208324-0.485607326648117i
0.137912210823437-0.17664480583295i
-0.100954882552782+0.0651028457058449i
-0.395910669834573-0.0368821382974414i
-0.447131475516232-0.363000822036726i
-0.190288637910735-0.642338037311166i
0.233228493824816-0.688756342993447i
0.607978977889701-0.353264557856i
0.632867292826644+0.073970334516882i
0.382785302131561+0.452564083886095i
-0.0617030208984953+0.556276146678476i
-0.383575256917577+0.296461450229984i
-0.384963962316813-0.0414053870988934i
-0.213597285415885-0.26851993804359i
0.056580079969654-0.210153125766911i
0.116854077147907+0.0517576327968554i
-0.119597833138486+0.252023598341016i
-0.477990320472249+0.234327481853582i
-0.72026570711727-0.0818017599704129i
-0.696472078526207-0.537853937197535i
-0.415044971733012-0.86197427156386i
0.0354176536537337-0.967183341057901i
0.336661335316402-0.734476574249656i
0.322974626319321-0.368014260938211i
0.146986517279579-0.160435906779568i
-0.0850702968074162-0.234422377738981i
-0.201217036204505-0.492167512703539i
-0.0250312328082106-0.711265055875384i
0.298730591214951-0.763830923799832i
0.560455315305938-0.432198913528131i
0.573250227354118+0.00869758783720103i
0.265618259565795+0.304740469541046i
-0.187565196210911+0.360495180679235i
-0.540472395523775+0.104717434758612i
-0.607408754114953-0.266389661780147i
-0.407571890806207-0.576757485984929i
-0.144406311909-0.541084824750416i
-0.000988973615408986-0.295555459129737i
-0.0723194339049678-0.0532832356998468i
-0.353770846851387+0.0612067783446022i
-0.624529627247729-0.17949615160027i
-0.662337494790541-0.543006487302881i
-0.435248634119853-0.874636475485825i
-0.00465096386119474-0.925462658236685i
0.380626895132839-0.678949949783774i
0.498062109265695-0.313173883710303i
0.342628304912559+0.105620238909136i
0.0184259563115664+0.19847845233112i
-0.213441148497376+0.0514563964343542i
-0.162094215552439-0.2030526300497i
0.0537135145509501-0.313438469343728i
0.276115723609299-0.108370058423477i
0.349671508702787+0.241863125469689i
0.131197266026239+0.592964917342991i
-0.293542295986395+0.632634254803149i
-0.690971718101776+0.427816739187784i
-0.830442421476327+0.0332828616686692i
-0.643064498211069-0.337402712407934i
-0.33065366164613-0.407813083015475i
-0.104715861553503-0.264339313242484i
-0.128537986840862-0.0787289082996747i
-0.373356427478333-0.0378519676888035i
-0.567667310397431-0.199670520948309i
-0.611477885124904-0.545991411364358i
-0.38622525930106-0.886219773456302i
0.0612117242102586-0.972762024219508i
0.49388512850374-0.722118664854903i
0.621103232375161-0.345702408760055i
0.390743973377423-0.0137188469117616i
0.0819631053776975+0.0467855917377839i
-0.180118448796519-0.167127367133372i
-0.123945746230936-0.428212271766259i
0.16553590532837-0.584196717602426i
0.43787055720763-0.429764472612338i
0.548337940575293-0.098075535107168i
0.320375417994752+0.275890466774737i
-0.0995405505429262+0.389268494937258i
-0.489961068739315+0.12988757930812i
-0.583728744968627-0.248234900531582i
-0.367911714264441-0.603068456773168i
-0.0392565675850618-0.644560311171973i
0.226051643141001-0.44767284021874i
0.2120689066544-0.151808306085261i
-0.0862581567018592+0.0874465586735925i
-0.401339923905849+0.0167019075057803i
-0.553559462796823-0.238376948085718i
-0.411103846679921-0.557988391995482i
-0.0379736148878252-0.671066588380446i
0.205096301782262-0.463715071869729i
0.264935780077409-0.0981569274858417i
0.113717784752746+0.252433045097358i
-0.2916833742827+0.308971550061839i
-0.586890044715288+0.100515079909856i
-0.626805901309445-0.222867823668067i
-0.451074410498819-0.457352589951539i
-0.150715976757744-0.449406454202661i
-0.0326179573944273-0.256703146116718i
-0.112787626971209+0.0386176791618031i
-0.383031750000869+0.121733438985508i
-0.65215768596997-0.0812466102533324i
-0.628928551614866-0.414256015810078i
-0.398004030502067-0.714798725056182i
-0.0248930195387966-0.740652234245017i
0.284745263593224-0.535515925407618i
0.306196365075865-0.150610413178293i
0.0824306706453288+0.123157802267853i
-0.162990684847496+0.0451762803492658i
-0.262872735284366-0.171064645443469i
-0.162098836594371-0.405029214742215i
0.0972079822026097-0.465652144515066i
0.338730017108984-0.2892211582134i
0.398179961734111+0.0571579815528297i
0.137542702754313+0.358019249914136i
-0.252310528117132+0.334339780175548i
-0.524239388481718+0.0781371033026564i
-0.548136464565175-0.309850596815793i
-0.271818548302863-0.591080835383341i
0.0784973184248533-0.571361599162654i
0.266767569526999-0.333860052823248i
0.198486201817056-0.0201672575103637i
-0.0768706669103381+0.0765072050917031i
-0.335948146214641-0.100316782845148i
-0.398718314015465-0.407178335041309i
-0.223140573563733-0.703290759021196i
0.155349109487558-0.743998236113725i
0.449137119355132-0.47227863025662i
0.476239833602918-0.109110945271658i
0.222992001665006+0.159442051446249i
-0.153500906995461+0.206290532748185i
-0.389391581036416-0.0348305327206534i
-0.423142793744677-0.324942102045188i
-0.209992758744968-0.464215558882371i
0.052179163239394-0.409814275637094i
0.134678527050115-0.131671657159765i
-0.0234895840025668+0.115487260769838i
-0.375920938111647+0.145690623635619i
-0.648916966752905-0.0640432632809381i
-0.685576372009793-0.422497449637469i
-0.465320823218351-0.665133863528344i
-0.14871960460752-0.694891166619605i
0.0589854094747324-0.488375545103058i
0.104053700187241-0.197304871053631i
-0.0662186996668927-0.0379080144467095i
-0.335534456001658-0.0752811268173724i
-0.44233288235839-0.317174253976208i
-0.293762879598536-0.56485656903729i
0.0180909003350486-0.565943903667694i
0.275145376637776-0.323489660305831i
0.285164383434792-0.00913437964102732i
0.0530007661188784+0.25536405284439i
-0.29440733863331+0.283327267937533i
-0.493897614128785+0.0516465748114732i
-0.456651118890348-0.195045136662311i
-0.239436814821221-0.396258092184369i
0.0380010596538434-0.354674372153581i
0.150953119589444-0.0710888080132554i
0.00907595511450946+0.148784790801055i
-0.313692574367786+0.196960201745353i
-0.569118124058757-0.0126678488710641i
-0.541380516397148-0.357995982579438i
-0.272814972599426-0.658169465466753i
0.0872187585918979-0.712152153852379i
0.360907285729463-0.476511552590195i
0.348718008254661-0.172146444212594i
0.102560422323987+0.06115348244087i
-0.185797192437783+0.0456234775445246i
-0.270459545277654-0.230069171292002i
-0.133818285297419-0.499472705037i
0.105069491706067-0.574773027275399i
0.402977766838322-0.436738535357616i
0.443941476242655-0.0927442434797687i
0.234862750138418+0.247488180483751i
-0.0975415844301155+0.30772400382999i
-0.36791443039703+0.121631417334039i
-0.38481823551236-0.212011341820836i
-0.235008834710486-0.415302319904625i
0.00459165848552861-0.377355445450233i
0.112141383088551-0.198702853165641i
0.0134471369046102+0.0830924709985393i
-0.300820299595175+0.154077942579283i
-0.573834822343857-0.00498200104185552i
-0.61519209584971-0.2897127912951i
-0.54004624728572-0.587477056993648i
-0.303151950398817-0.677702221342265i
-0.0595790744880713-0.523155905062755i
-0.0511347535606-0.254443260736414i
-0.261005328529346-0.143643957733481i
-0.45628135196869-0.202940315535969i
-0.506491025034968-0.395412643106936i
-0.411370362164715-0.674222552351377i
-0.130567464310405-0.778739460784678i
0.13557708923829-0.634511648749136i
0.257473678702432-0.35875712697668i
0.157248528243736-0.102083924181981i
-0.136135974045866-0.0263661757146536i
-0.246970265277776-0.204904688147175i
-0.183400624384586-0.417180798772141i
0.00680127668284011-0.444628721511301i
0.27209965257808-0.345092684891751i
0.39309323171635-0.0828667874564974i
0.327030198707218+0.219475088563428i
0.0307896225876292+0.386570871940504i
-0.284081595365258+0.320218891440103i
-0.407179829431282+0.0717953554671117i
-0.350567657167842-0.163431205295257i
-0.113378794709655-0.244151289330182i
0.0588374496478445-0.0784073953735715i
0.0393100163356242+0.169831012716688i
-0.148111510103687+0.313519646156862i
-0.480193774298891+0.22035539479158i
-0.638446433716992-0.046685259045439i
-0.562144009062824-0.345805539059637i
-0.353274733197032-0.543864719835921i
-0.0832716825074885-0.545020224521647i
0.0839298089956494-0.369720072047733i
0.0460825065804121-0.167682109964752i
-0.156858168472909-0.0819032535942616i
-0.326042368340115-0.187662123289617i
-0.333307538399194-0.497179698012936i
-0.137909327508093-0.676249790023828i
0.119710556052423-0.655618743367645i
0.331614745120839-0.452966743807167i
0.364931433315028-0.208826009776229i
0.158708885440064-0.0847119805707007i
-0.0654584248164391-0.0353516563951702i
-0.161033122812374-0.198845016290167i
-0.0830111130177372-0.368380146023236i
0.0638751774202461-0.370327369247037i
0.213320281427986-0.256557978197458i
0.258780782239951-0.0302617330629672i
0.0138433295754631+0.170198014167075i
-0.291935538869334+0.20228637536236i
-0.449328859577138+0.0481314843955725i
-0.51241171450653-0.205984054902819i
-0.387653716881337-0.365877084985745i
-0.184573344836302-0.351796450021344i
-0.115017959821559-0.203538164813217i
-0.23112302488069-0.0548600246783146i
-0.456845833761273-0.0226147167160035i
-0.607966605164712-0.160086842134067i
-0.613193311273445-0.474046359288473i
-0.408475113513357-0.714325384332477i
-0.127270457574182-0.737459467547684i
0.114629759820074-0.556213471286185i
0.224666534563756-0.289016012734124i
0.0624221271130509-0.0874048037727692i
-0.0992038074974493-0.0753782770200235i
-0.140175246050608-0.219698166369264i
-0.110510150515332-0.320967690384713i
0.091042222003907-0.354512268689615i
0.32025819531144-0.202908102737763i
0.327021706574256+0.109444134503957i
0.104227466798566+0.357626341340258i
-0.203550338933407+0.460908691682589i
-0.470448659327772+0.321970659226358i
-0.565882591555303+0.0491962943790195i
-0.498298574230474-0.176964015259405i
-0.320822577937679-0.277075211067375i
-0.149825060828302-0.188117757891984i
-0.176078388672736-0.0459593752786745i
-0.313892471158939-0.00599568195895703i
-0.517244541265446-0.17295333252042i
-0.544553619603847-0.440813649862218i
-0.330765318259761-0.674063676184007i
-0.0824225206440915-0.776741692083105i
0.217901900736026-0.608359563300983i
0.330252883793597-0.342247215125322i
0.243008306386575-0.156149550184844i
0.0889965136753038-0.0496048599805046i
-0.0308469952404703-0.132109564462047i
-0.0133284554597721-0.320564490487677i
0.0937704487410103-0.312207112565777i
0.22093220625451-0.187207531390111i
0.221432001679661+0.0180027241413389i
0.066951727555991+0.23325054499119i
-0.227291268394142+0.217083114900265i
-0.494551459807317+0.0492586884580409i
-0.577550034195075-0.240890246851458i
-0.468317810944937-0.469585198243536i
-0.237626363069423-0.48405074676876i
-0.0929344718106332-0.356143680971456i
-0.119573439570816-0.194754379429817i
-0.260697266694295-0.170118214645547i
-0.432138687554165-0.288592797629336i
-0.456017928215846-0.524191154490187i
-0.239653096254711-0.663387814881258i
0.0145035591219304-0.653024210010445i
0.26590858943509-0.494304397795635i
0.321406198524541-0.170553249772559i
0.0890368944030685+0.0706269122748925i
-0.129033232236009+0.0935093105089167i
-0.315413316676288-0.0253540486330683i
-0.325780338110574-0.189235393396533i
-0.160922073945372-0.332355409717978i
0.0284745557223867-0.247713841206534i
0.115865884567266-0.0371091433773822i
-0.0552650178258168+0.130559600872734i
-0.300266029904515+0.206808250796488i
-0.478881139527319+0.0714820772394502i
-0.566226931180027-0.145985966034981i
-0.422534251522479-0.350636573292038i
-0.162683279377677-0.404484546428654i
0.00657319511294834-0.240096711519016i
0.0261912511950168-0.0748854980396661i
-0.155212828651333+0.0262923457604007i
-0.308361291163975+0.00209428215779487i
-0.368984967080747-0.136352178896741i
-0.30718328232952-0.296898931533079i
-0.0911018882885749-0.364783011034266i
0.0456996194420345-0.275401805427169i
0.0697257678510943-0.120296947790416i
-0.0542618188483932+0.0129755742730373i
-0.251444521021596-0.0147530785806025i
-0.365060891112246-0.126561649419071i
-0.346491608643608-0.287819625739763i
-0.196124363570835-0.456577346168499i
-0.0370311974618216-0.447753419528784i
0.0622911066183904-0.347343684971335i
0.0293325881620318-0.194304744419263i
-0.0843740328814416-0.115655391590157i
-0.209687198751838-0.220218550872134i
-0.197215520039867-0.378515018913389i
-0.0199950534197961-0.516133449074505i
0.154401262170792-0.499190153393623i
0.320027498092491-0.330693632526921i
0.30730975976076-0.119065004967031i
0.127835123717469+0.066849128572733i
-0.0697242060767827+0.128536227267513i
-0.204087332515933+0.0240203541026634i
-0.223909024889299-0.135178663238942i
-0.135834484815485-0.163345687008446i
-0.0116648201120059-0.0629853092892688i
-0.0437308432967047+0.128947457906471i
-0.246180764718707+0.302751455390706i
-0.548709432080061+0.284977305978988i
-0.792375108532011+0.0774936369805836i
-0.838123700002759-0.24340050855891i
-0.732753838470806-0.503214274868345i
-0.572648992546123-0.630959187776721i
-0.386758206926516-0.602101313620609i
-0.284558342783635-0.472276832234773i
-0.349001026333442-0.438687021245435i
-0.406673918498617-0.520144566329131i
-0.335289056514798-0.698109521201725i
-0.131576968591254-0.877851719945496i
0.155958554291767-0.878314285571027i
0.445869422607059-0.605216559060918i
0.583335029990752-0.283690362925033i
0.50307815023546-0.0200633494697819i
0.320374114309765+0.190676239974785i
0.147684615236089+0.190399836978867i
0.0343396849001141+0.177793101485878i
0.0167461726649101+0.19702096957612i
0.0406134021890012+0.300316201578217i
-0.0482445964528363+0.487511164203745i
-0.297626360822055+0.506832418960797i
-0.594503919740965+0.434178194981974i
-0.813786003500882+0.214761641966176i
-0.889925900743934-0.103192881313888i
-0.7618768644467-0.390869857688927i
-0.53358811399613-0.560245471077535i
-0.374557074147588-0.529194597653459i
-0.284293775128554-0.485827110104403i
-0.275480923558234-0.5152140542663i
-0.265867964337733-0.600382403251715i
-0.144464717755888-0.703737706290344i
0.0447589521835068-0.796236347477302i
0.334492330473038-0.72117810165316i
0.55205156278605-0.46699463682639i
0.542458885271891-0.168403311870726i
0.418335740885799+0.106369634989441i
0.167899784532537+0.220244735277542i
-0.0790609398343096+0.144718939764355i
-0.140562516561384+0.0409542434657394i
-0.113919953522195-0.015485717291648i
-0.098459192386374-0.0383828130412299i
-0.10745019972295+0.0704535469181836i
-0.242480158699506+0.14097498209317i
-0.48712899473936+0.062276918461784i
-0.663359709984204-0.105269118034574i
-0.620189625382796-0.380790405745688i
-0.449083269623163-0.575601176538124i
-0.277448085864102-0.631151403954721i
-0.076784813128938-0.559156292663427i
0.0126220604530162-0.378507934100587i
-0.0244908151891873-0.23365528836828i
-0.106604327780579-0.173746648385319i
-0.156646732901904-0.201622663704201i
-0.128759181398607-0.234442506895067i
-0.0593250108335619-0.251169424504587i
0.00120213194192891-0.135024070275356i
-0.0325080143293803+0.0292819320675131i
-0.176162355811711+0.10360823069286i
-0.346184230546049+0.142469683625258i
-0.470532776523449-0.0109154628432487i
-0.513422748073897-0.195039065652108i
-0.420911592103486-0.304021417171565i
-0.29574381903207-0.392404350445573i
-0.206893988113323-0.335927291298119i
-0.171949515218886-0.26437651689503i
-0.203335146229924-0.257268017159776i
-0.218085708614325-0.259965091989902i
-0.149549905256023-0.33003670971464i
-0.00374250069741289-0.411664103119972i
0.102388639347708-0.391821811002599i
0.190897644136596-0.219517335505831i
0.217548487129212-0.00299701545877779i
0.0422290459910151+0.114198467362299i
-0.126596457576995+0.139828844911136i
-0.209987546567883+0.0411177079014237i
-0.240614003742357-0.0616236701851533i
-0.166662703753313-0.0978804687720185i
-0.127283097742759-0.127774721667065i
-0.140848842191429-0.0217789588901565i
-0.23928451552158+0.0586053145862143i
-0.390230110851062-0.0320148443870413i
-0.422203420411541-0.160650168332648i
-0.413203781908749-0.357198365850944i
-0.269087906265396-0.507528642924918i
-0.0911885285075736-0.51869793895632i
-0.0275386204433252-0.433135127980907i
0.0369972912720183-0.278267571485526i
-0.00526258444703097-0.173293046713192i
-0.0866146922130858-0.168612093646686i
-0.156039329600435-0.262057660367101i
-0.157886123482683-0.375996750844172i
-0.0286238345339442-0.366670069165805i
0.0667907729600521-0.24868861944495i
0.0578812670529572-0.133745792334469i
-0.0102636256324254+0.00278681063376574i
-0.164100031525025+0.0589575396269268i
-0.333176465055162-0.0628105034071455i
-0.343752096949164-0.181161664739968i
-0.298779330768302-0.250325109591578i
-0.218395586786197-0.26316881054142i
-0.133857951142678-0.177287895798922i
-0.222632738846666-0.116404563426259i
-0.329734623531811-0.135215120381041i
-0.410873773852611-0.213094283195726i
-0.436602241895145-0.323416905400882i
-0.300743208152841-0.41964023778898i
-0.175207709875586-0.443310748665125i
-0.0640785484064418-0.370443663269091i
0.0106645416983058-0.299935304056853i
-0.0412859681248967-0.221113398974142i
-0.0928506977140241-0.183571584490151i
-0.105211805608038-0.224736907952132i
-0.00637614156521658-0.212644832111895i
0.11976896549907-0.171179752165408i
0.132652314849362-0.073241201807489i
0.100674415252658+0.0964646231063823i
-0.0106958569310994+0.195770051314806i
-0.197625929486566+0.236380961131797i
-0.329887971252038+0.202220019582048i
-0.364646512367401+0.0836009741357032i
-0.372216114676596-0.0159057966469225i
-0.318037971232285-0.0561691875914734i
-0.311275029269147-0.0466529513700897i
-0.383191622163135-0.0680582439556116i
-0.465882671398582-0.143968386230904i
-0.530827972159296-0.302514617139198i
-0.453164053446627-0.449485124495113i
-0.304378345917484-0.579849268770436i
-0.107493677755329-0.68669130590273i
0.103187522803135-0.577056120984922i
0.183482949423278-0.432861042789435i
0.194490268195535-0.284323105700061i
0.18975029904383-0.186368824077195i
0.156113488050348-0.211710826093644i
0.14252017013061-0.16705729058237i
0.172981608753469-0.152702367011186i
0.202813167771484-0.0634294766598014i
0.144772968248722+0.0743987527611984i
0.00881999056894722+0.180345083597823i
-0.144768246805881+0.262244290667191i
-0.319234171234285+0.140353427802926i
-0.46809753186042+0.014941833740981i
-0.448608655198263-0.102695881053439i
-0.388036484594546-0.230168599400549i
-0.368995221300632-0.231800503103873i
-0.329162527936119-0.240195393409026i
-0.350648311561168-0.235485403182i
-0.337735725635637-0.284244118249881i
-0.285704836103179-0.407210560058614i
-0.249574003635016-0.422673373638714i
-0.113125636804434-0.423364342710878i
-0.0242182130851431-0.35381599793751i
-0.035479037829354-0.207843664672955i
-0.0426818162965164-0.120633967216815i
-0.154416035893637-0.0672470656118077i
-0.223197970968425-0.121901640534615i
-0.215297074860964-0.21002886678262i
-0.188769769945007-0.215641034192267i
-0.138907802670331-0.164302532549745i
-0.154144219222608-0.107473885095557i
-0.193584533699183-0.0682707206312329i
-0.242734836813462-0.0942428803003891i
-0.299462725020019-0.153362629841286i
-0.263048922064626-0.255003511288444i
-0.147612946746807-0.361815421890283i
-0.0310810687165561-0.303761929557795i
0.0684949090272432-0.176096962547015i
0.0531076112321439-0.0424112201792173i
-0.00565186883118455+0.0427997758071133i
-0.123696298632958+0.0477191764641663i
-0.214906328121324+0.0140525666049728i
-0.217641049659727-0.0691262240805727i
-0.205815477969145-0.0488505011043457i
-0.140317824185088-0.014830526107344i
-0.159994654559361-0.00254710614072897i
-0.263025559376868+0.0763743646051855i
-0.374695823154659-0.0102419319833204i
-0.452494950726337-0.127439553310851i
-0.441003088052375-0.232781571802526i
-0.332692533721799-0.413669053082451i
-0.213353270489613-0.411657286518876i
-0.108511140108979-0.36309676105893i
-0.0610468964210884-0.367810167712694i
-0.0749935744290657-0.308427008643351i
-0.0624281900338267-0.293636494123786i
-0.0611108386992021-0.302135529673874i
-0.0111502736977733-0.273601203926299i
0.0609872853450479-0.222917322328228i
0.0823400060932686-0.136631237245533i
0.0501591951980294-0.0830341966315832i
-0.0195269689583553+0.000321485661059759i
-0.121254256019156+0.0463317503646183i
-0.201118489007866-0.0459571833725875i
-0.218006025396676-0.0966363159638027i
-0.209440850743551-0.121942759843773i
-0.191104708589178-0.120734773106553i
-0.246962434830813-0.0897172184574773i
-0.283878271025175-0.117019723002558i
-0.304151260925655-0.135036845616182i
-0.340099134807721-0.1942541223919i
-0.259034286808854-0.271313658650903i
-0.193356003235072-0.258364468828521i
-0.174441933008531-0.242677813843919i
-0.129443225240728-0.155986565323188i
-0.130179487906615-0.0795520915337636i
-0.222322742417661-0.109134286991109i
-0.289691465616748-0.0790998869278374i
-0.265315449442893-0.155825254004763i
-0.261602331851776-0.243773945831045i
-0.214096489082886-0.190604288327825i
-0.157214684052387-0.166667736773424i
-0.175521954365612-0.131026772970993i
-0.204175470527092-0.115962058173142i
-0.245795246628493-0.149018357131394i
-0.248466369741409-0.1720116300464i
-0.208574769657192-0.215339111146913i
-0.154170101231007-0.234778704957801i
-0.0803839631956998-0.175298271470852i
-0.0586906698310522-0.106308180343916i
-0.0921607386007529-0.0124409127015843i
-0.116626784022711-0.000705017517021503i
-0.154193902501424-0.0473662371839212i
-0.231250031892203-0.0327036445292724i
-0.241112429742011-0.0709737106195315i
-0.231240484894583-0.109998447343574i
-0.226293869320626-0.116245438104697i
-0.208130193048747-0.10473091566866i
-0.249609721262309-0.109509673939506i
-0.264896665793447-0.120399163503849i
-0.272487801332335-0.190338703342389i
-0.246369407807687-0.246275178423698i
-0.167627809504482-0.250492453910474i
-0.132766927774834-0.24925064450521i
-0.137638884120289-0.207518577997409i
-0.125305632253165-0.207132531367945i
-0.114523141023135-0.148413167156396i
-0.138390900234958-0.160838610998889i
-0.143738741448331-0.186399215371266i
-0.122738153740242-0.152383476574782i
-0.117242589343471-0.117918011172995i
-0.168730323755971-0.0540812483088505i
-0.218508202344379-0.112013202729625i
-0.241493640840099-0.0853895781474578i
-0.298851605001895-0.147030441936914i
-0.315945286399183-0.284296448030025i
-0.251172406963948-0.236536138893834i
-0.211882177944959-0.253227588673531i
-0.210183167886816-0.258369042431824i
-0.20674960692675-0.231085413358425i
-0.198486481782915-0.217986842486257i
-0.182384924547035-0.241595857562966i
-0.191353859267936-0.252074178191927i
-0.181254689116356-0.202818574208347i
-0.148820081453639-0.201450382961357i
-0.120004060661007-0.129333606304069i
-0.120314042942777-0.0896971148148721i
-0.188887909631013-0.11943356022375i
-0.247488987491776-0.0832930465596245i
-0.281298754775163-0.103215062392118i
-0.316006945826631-0.170163579863861i
-0.298327256751136-0.189092645575032i
-0.239364351563424-0.202461134932313i
-0.208248366772008-0.200186399641829i
-0.170663598055067-0.174046829591809i
-0.196398516239604-0.162378766520997i
-0.186581642411762-0.153585133133826i
-0.136761989924511-0.157502152016375i
-0.16792550047963-0.117737606067682i
-0.168434014809805-0.130768313902659i
-0.151860096659988-0.158021655772694i
-0.149324772284051-0.117055738498388i
-0.15605065639353-0.121732327208238i
-0.150691577544422-0.100948491742021i
-0.206329612975112-0.0829239635169809i
-0.243063218246708-0.0920514356353239i
-0.272186186736756-0.139517818246723i
-0.288724365022397-0.187121252199843i
-0.23353886518911-0.207920000444164i
-0.239112669628475-0.239400831244319i
-0.197400703537903-0.267494121482276i
-0.122293897955678-0.263030622120864i
-0.0957182323619808-0.246034367443848i
-0.0465965139436221-0.23421588739883i
-0.0310396816633448-0.196698109637191i
-0.0419110583889873-0.186110765434694i
-0.0724104116441456-0.144716405417709i
-0.158529273388063-0.104766400850234i
-0.14450528234248-0.0793051022490231i
-0.156346344519858-0.0598654161690039i
-0.200463306729262-0.0892884198926295i
-0.19321808679111-0.0810600490981005i
-0.280591978768654-0.0676171668149472i
-0.313192716255674-0.0840508999342381i
-0.336295052473093-0.132205971075644i
-0.373761141644235-0.167361407799653i
-0.339400599191811-0.212419554667951i
-0.323646527235391-0.306734939766239i
-0.293681427923141-0.294445717387566i
-0.211339334590275-0.318506982311369i
-0.197077602287097-0.358740277786128i
-0.161747667045797-0.286948214369623i
-0.0878619014088214-0.263214827854943i
-0.135865681047587-0.233655576928399i
-0.0746145378211647-0.166748071950244i
-0.0631582567281418-0.107445318290727i
-0.136401011034284-0.0936021616606311i
-0.136921476995351-0.0728291093563241i
-0.197312529818272-0.0466795833834978i
-0.202757020326084-0.0587446147214054i
-0.205486621730216-0.0636850721820667i
-0.264622919437284-0.0602780701859783i
-0.313760940411988-0.0587247388128206i
-0.338329139878283-0.131611240852674i
-0.331495888112338-0.182722892552844i
-0.317463154349734-0.197524103921997i
-0.263520544044868-0.268473021051312i
-0.184406560062405-0.294959243497161i
-0.128092311098344-0.245963096637253i
-0.0963346431125456-0.199082185497259i
-0.13763446467929-0.147660483480065i
-0.149112081641784-0.144468663871595i
-0.147473261614227-0.146721536411009i
-0.180763992657898-0.0942924149741189i
-0.146534076241272-0.148345042996783i
-0.132194914769593-0.144880348952553i
-0.132089887029505-0.0917362487404365i
-0.163380532737604-0.071265452415777i
-0.228611533758087-0.0441241801599585i
-0.244072478908813-0.101282783654731i
-0.271028025896247-0.138440922017855i
-0.264588742269037-0.21579639497401i
-0.223925137570087-0.300326006015176i
-0.215320361156979-0.281676153394039i
-0.18243235465211-0.258844700982738i
-0.168871200510942-0.246252572941946i
-0.163536228044951-0.252313784771126i
-0.113295478361332-0.251809347072078i
-0.0758233145329298-0.209574463147657i
-0.0869469015441431-0.193706172852455i
-0.103782539583168-0.169643226853523i
-0.107520804785939-0.111011945416817i
-0.137384965851069-0.0723683827139318i
-0.167011571123312-0.0677938180759467i
-0.234037384049263-0.077763209522461i
-0.228065818951751-0.105005857116256i
-0.213442294427423-0.118627281702267i
-0.262920109983713-0.120844021646354i
-0.242798216257261-0.151428972588726i
-0.273451685906394-0.146062057682939i
-0.309511469084592-0.159539444604418i
-0.297161166428684-0.226631844615968i
-0.266747206821509-0.304641122049383i
-0.232976906588166-0.330068521157765i
-0.19940667209693-0.291783542063733i
-0.139161135800106-0.255162560071983i
-0.124130181575402-0.194699416049696i
-0.155539065529182-0.178657132442001i
-0.154041894220438-0.177904318496355i
-0.161289186373375-0.199053917184641i
-0.1571928601785-0.214541881097461i
-0.0826683955887875-0.157990132186222i
-0.0560873369781384-0.146744196092285i
-0.0504821700356837-0.0883837428186234i
-0.110560616859668-0.0322030417957921i
-0.18159204156304-0.069607123313584i
-0.183181691592955-0.0547462353578903i
-0.236645692034937-0.0703781720615547i
-0.219671417373196-0.129398916664721i
-0.172274434796961-0.118518502788773i
-0.172346305015463-0.107564694166449i
-0.185860364653128-0.0956961745011367i
-0.211496737487192-0.103419342087904i
-0.246322512725555-0.110681014436078i
-0.272847020532067-0.0994323713035471i
-0.257910356106193-0.192233162147778i
-0.209481934760763-0.222612334359662i
-0.16995369093813-0.175366255230276i
-0.168648827520038-0.193314005577953i
-0.134005245249996-0.191203132956585i
-0.194858463212415-0.196091342519136i
-0.208262195241017-0.17056598609102i
-0.178129773142254-0.18172399496376i
-0.194440953495566-0.263876551884763i
-0.0963558945592409-0.219116166235051i
-0.0929872862102572-0.149326667397501i
-0.130249083780254-0.165862716660292i
-0.140862970313439-0.139903793636588i
-0.169348194433305-0.136457379798986i
-0.187792350550931-0.193223815454599i
-0.144073885978498-0.19023967250252i
-0.0961128305118089-0.151672110777852i
-0.122150432088005-0.134448632162873i
-0.155497263402801-0.114648162760378i
-0.210135806771778-0.112361561468305i
-0.235637554257987-0.129139862072775i
-0.235241882037194-0.176500645508322i
-0.187858193329721-0.23556448299687i
-0.136737857016076-0.180605955867678i
-0.0959219042359413-0.148595030144865i
-0.111297626784379-0.121240633697402i
-0.18004207877484-0.0254105615856289i
-0.276002157736537-0.0336367193081092i
-0.330362581101749-0.104782314239152i
-0.238929358288576-0.1493664940328i
-0.238547075400918-0.163748936335442i
-0.238515809521069-0.151512357431862i
-0.175939357094573-0.111487224580807i
-0.209687732318505-0.0739738900466982i
-0.282410207783979-0.0788950354561981i
-0.32873471009667-0.126953432632085i
-0.327689043348239-0.221637824364543i
-0.287980145063451-0.306079463941847i
-0.193859620871637-0.31446753874515i
-0.103041573263381-0.284914762092099i
-0.0798487277615435-0.258877548035048i
-0.107580137544078-0.178415886889364i
-0.114797792869142-0.140804292861831i
-0.0989493985314742-0.184132304651521i
-0.0925928638113554-0.197314703105516i
0.00402545712393391-0.188533086893171i
0.0611552111303749-0.104504828491823i
-0.0386258171775684-0.000648721433581424i
-0.075761404061788+0.0542963894059997i
-0.101076045999157+0.057389148534404i
-0.165456373888825+0.0432100475692889i
-0.231538167751193-0.0149225882175482i
-0.241364204485148-0.0456880959092609i
-0.214976740954138-0.037644237246877i
-0.281746358869179-0.0319446347745648i
-0.305091887701022-0.0161760106999368i
-0.362814436641804-0.0759538097853246i
-0.394938453887535-0.151567882888168i
-0.348526082631956-0.243562769145021i
-0.315408698325999-0.282746667674074i
-0.200990921879274-0.311486989484611i
-0.118226729272585-0.300322737767581i
-0.123064536455766-0.231170713941889i
-0.149929920910041-0.188137406423374i
-0.166838597598771-0.206839553306596i
-0.169542998523486-0.292398188180244i
-0.124062900343818-0.25967402220397i
-0.0514115596663305-0.220320783067438i
0.0236645970129988-0.186167095845541i
0.0266485096601335-0.0663391677768634i
-0.0746740950185746+0.00304366085621103i
-0.149420886962547+0.0458536609567175i
-0.245285123654261+0.00253961553895191i
-0.252322582522047-0.100099798114943i
-0.190296828218747-0.141348001012831i
-0.154932019520121-0.130044673856776i
-0.0990698549980038-0.0489466112686413i
-0.158714160155861-0.00797325667608367i
-0.222946168948953+0.0131982330855117i
-0.274987025047383-0.0438795051900102i
-0.37363615274687-0.149913093376114i
-0.308765324010268-0.19079624591683i
-0.198120358044652-0.233597323284557i
-0.140477405270655-0.171024397450824i
-0.109316660696156-0.0674586769809572i
-0.199543394951155-0.0354753428116206i
-0.275100538148522-0.0580598628626946i
-0.312669283106255-0.0897856206098455i
-0.303533493855055-0.163011009824993i
-0.222469095097223-0.223575142135058i
-0.111636530684365-0.184040937441935i
-0.0853475502565365-0.145786908925031i
-0.174645387562773-0.0907490762914594i
-0.236477176361009-0.0788745840051188i
-0.276980659974323-0.133175938076042i
-0.257872342006864-0.201804832363085i
-0.183713556092478-0.220578887262235i
-0.108122927979744-0.212275161606043i
-0.0706206220564563-0.196152154870496i
-0.0835176732482588-0.0554730908378997i
-0.161211825265594-0.0273067634426093i
-0.235848239411779-0.101740709120182i
-0.22616742733175-0.135679779376892i
-0.179166330669238-0.220128305961198i
-0.0991967423938056-0.20669252255097i
-0.0541074642560583-0.0930681357078567i
-0.0869434174529138-0.00378422271629994i
-0.177271442239094+0.0671575709138933i
-0.304528683477253+0.0348175167651087i
-0.352556769427853-0.0750820291254904i
-0.330222681717653-0.167150652674892i
-0.24762783436736-0.227403852926212i
-0.146306699136473-0.199793054797517i
-0.137579192787906-0.120331907110677i
-0.191751737915889-0.0752128058839032i
-0.294105926360013-0.0780937940545142i
-0.32792550591786-0.161166387061277i
-0.321535062131419-0.247126278700603i
-0.256986714956507-0.282388097597447i
-0.129807993898574-0.294026974794776i
-0.0948588444660262-0.231669527069168i
-0.0844392388624474-0.103266655811435i
-0.125901845879508-0.00908374374722224i
-0.21240200659011-0.0464502065578807i
-0.242846431610935-0.107987110228559i
-0.221304084781966-0.169602121996427i
-0.185253233128238-0.171557506745149i
-0.143751558981266-0.0990329523201143i
-0.146468861646097-0.0442377583199284i
-0.152102460554423+0.0282097374462337i
-0.226798671081342+0.00744652068815731i
-0.371606797250068-0.0660871412421761i
-0.339231063400265-0.130031790996922i
-0.27011468143135-0.226971426109256i
-0.215532844887705-0.221046576515149i
-0.154577279499991-0.150468125275157i
-0.171472312817131-0.113220394707638i
-0.216020146863153-0.0526826377682354i
-0.269173404007743-0.102485417276348i
-0.277998429846456-0.208973608525466i
-0.224810375240933-0.225107080638523i
-0.121259580317674-0.203133119638207i
-0.0664093904253676-0.141169946777456i
-0.112839766383839-0.0423575481948i
-0.202043132186565+0.0253974632674983i
-0.290074909821303-0.01593576324448i
-0.315212180702458-0.112368767078046i
-0.290310207311134-0.193655294271223i
-0.168756732985885-0.201050913886813i
-0.0881455761088279-0.143300099940297i
-0.125781091196314-0.0713520768082877i
-0.157475699087047+0.00835495627111814i
-0.258677665165309+0.011187696397361i
-0.360777840188455-0.070932595661415i
-0.370635414829615-0.176552722124152i
-0.247869882490743-0.252076223830385i
-0.151008666486298-0.257398229440438i
-0.0911770625561393-0.140784420447896i
-0.103550802823434-0.0192139805139235i
-0.2521893737843-0.0298758818981921i
-0.320887343628104-0.0646682705998893i
-0.383630315494596-0.162707911920447i
-0.328601854090783-0.250640608924794i
-0.17814172984686-0.263472694308149i
-0.0896277949758636-0.228835956422758i
-0.104669795732894-0.13908016702901i
-0.178384591508089-0.0732970377521636i
-0.223730833527101-0.0413999474198502i
-0.29200213560728-0.122247074394524i
-0.257707125191944-0.209044925451453i
-0.176736587029857-0.23838051198825i
-0.0969137408452006-0.178140966862568i
-0.048205521871407-0.0613068381664697i
-0.142452298525837+0.0225041715171032i
-0.280261634470724+0.106448613957043i
-0.341848156398134+0.029158875910537i
-0.359980843068069-0.0886172042500855i
-0.299389525537547-0.145512140638125i
-0.198907690196063-0.165901757735045i
-0.219277642929299-0.0903045638736559i
-0.249397155793671-0.035539710605471i
-0.337859923002331-0.00992319495682423i
-0.45045241628317-0.0621713651495481i
-0.423951877231333-0.223195222990607i
-0.35905151595489-0.326901276968429i
-0.2082745147488-0.326457813253959i
-0.0976496276908714-0.274200427530389i
-0.12663004964834-0.164554841054841i
-0.178174480401278-0.0944914346233008i
-0.273183115813704-0.105585790820539i
-0.27716579632404-0.194974179156178i
-0.219914645285003-0.292784472813665i
-0.13041097041599-0.282960556972011i
-0.035744383157096-0.188044506549424i
-0.0050361488290112-0.0239171815860469i
-0.0424604509957593+0.0570729846306647i
-0.212558383414756+0.0578817318888903i
-0.324587733844696-0.0113852002925377i
-0.311716103395771-0.148485320201327i
-0.232051389429438-0.189010880095586i
-0.145355979680611-0.177907697758668i
-0.128940059293005-0.101664032442107i
-0.141517793834582+0.0142032919075164i
-0.235550574749233+0.0404542828554006i
-0.387608507173443+0.00545232828574238i
-0.3922951271218-0.127373563404989i
-0.341500401853573-0.235081813506783i
-0.280405142964261-0.242875168803983i
-0.140036625705397-0.21977441022852i
-0.107980324133569-0.133286072494421i
-0.17768813744258-0.0457359139440049i
-0.264822471265389-0.0356263697508876i
-0.33773199628322-0.12661076633778i
-0.316033924183853-0.190629164561368i
-0.219837077889316-0.284404138472096i
-0.133323772720448-0.301841588665292i
-0.0857171038606989-0.143617098377035i
-0.100857740497589-0.0856135873669394i
-0.215783197175181-0.0663577229219137i
-0.284792432166377-0.110674678933177i
-0.282538552095099-0.198135789160963i
-0.226286705887077-0.233332758130114i
-0.142648063257227-0.218956811134916i
-0.0967185555595086-0.126625953583535i
-0.0889907779947607-0.0485956939263729i
-0.161818091144177+0.0385533147285296i
-0.275242275250327+0.00192085012952255i
-0.37065453694664-0.0963442180330224i
-0.332292658986854-0.181969742027699i
-0.237376010257975-0.232823822869551i
-0.155524831001884-0.164817641448506i
-0.116548252036522-0.081109883357602i
-0.204485486282015-0.0141615965602894i
-0.323826940905337-0.034401628047734i
-0.383396033414917-0.147026722235223i
-0.336321241685676-0.241806877567133i
-0.241798538362871-0.294181274745237i
-0.0936809318043011-0.32176396805705i
0.0128234262960631-0.182089566858362i
-0.0345970048792452-0.0459687800374923i
-0.152976314998764+0.00987595087737104i
-0.279627799405186-0.020109714706314i
-0.326270907369552-0.138474363736884i
-0.292972911107981-0.200525480721025i
-0.132149306671821-0.243425642329865i
-0.0175348232201376-0.13646059062255i
-0.0788352777142424-0.0091818244790775i
-0.176434731569857+0.0505798062337712i
-0.330476439757608+0.0841506281704836i
-0.429741508843866-0.0130759676390483i
-0.397999738497082-0.179219119307639i
-0.264550481878888-0.290161024900227i
-0.150815397325195-0.244084322363483i
-0.105331997140288-0.12317981547968i
-0.142101082528567-0.0309409131608505i
-0.278110557516845+0.0401565067733898i
-0.358032505394047-0.0619906814077862i
-0.372046157187882-0.214132540789525i
-0.268037890184941-0.257079037550575i
-0.100508399875055-0.259235928881817i
-0.0638543095061808-0.176378519914184i
-0.137516629203034-0.0472486078368638i
-0.243014148241863+0.0323393143083586i
-0.362618944531284-0.0415078735785323i
-0.375780748669206-0.177223421146254i
-0.285055433699615-0.271800694072916i
-0.129398865140753-0.324335366344725i
-0.0155741143685632-0.238603495431769i
-0.0334421053458005-0.0975316200167122i
-0.106555875507648-0.010245325559018i
-0.240845174133598-0.0309153487453674i
-0.282794406925572-0.11420971681912i
-0.229887025201477-0.168802713335162i
-0.134140232554704-0.257821337421364i
-0.0446954367509356-0.167347885779803i
-0.0162596167717406+0.0458004818773145i
-0.0940185103894673+0.125592192044398i
-0.272449497271838+0.12876960564346i
-0.405490882042772+0.0475963757350719i
-0.453613949934647-0.0895125089389283i
-0.380453491428245-0.246252713170281i
-0.258462155563389-0.267225161784339i
-0.187742950000872-0.17508778082647i
-0.225066238953341-0.1009830446658i
-0.312995828257721-0.0557317582848452i
-0.402865408364452-0.110073300470791i
-0.428886907528507-0.264513704569798i
-0.302283089913131-0.397282416105834i
-0.154095661978983-0.407949583500633i
0.00794878185997776-0.345551384033418i
0.0756993365607107-0.157836942342755i
-0.00566007652772971-0.0252150632769864i
-0.0890909054074599-0.0110011166513612i
-0.191097169376877-0.0547873678427227i
-0.222321628910393-0.153272924525603i
-0.160704888629544-0.151668332327185i
-0.0537146901003522-0.10395206322023i
-0.018164350879815+0.00131384660115931i
-0.0920400660752748+0.10866515190879i
-0.221611488855416+0.127938923588379i
-0.379748037628248+0.0661206608438848i
-0.422774146303529-0.0651254851195889i
-0.382744510250064-0.16927883798894i
-0.276948761005466-0.22468022224797i
-0.218811801591171-0.195148353045709i
-0.208679082014115-0.0611067280681016i
-0.240356073070831-0.0249991426053762i
-0.374896772857201-0.0458416928518079i
-0.418558792444796-0.135341891764318i
-0.360814856862319-0.293553356638895i
-0.236734673803592-0.304019628383834i
-0.11380843363984-0.294913421005776i
-0.0538058337810369-0.182609374679009i
-0.105888815102365-0.0591941906621656i
-0.214452349399093-0.0547484980140842i
-0.299972368957078-0.101383384276571i
-0.314447622266454-0.262687040432768i
-0.178203648763938-0.307383193706235i
-0.0318273677577875-0.281768460457778i
0.0514220674824744-0.214454473757352i
0.044216616780611-0.0282524959988689i
-0.0742323332342396+0.0501945243506173i
-0.197128657455926+0.01206189320291i
-0.242992171689359-0.0558702095539196i
-0.180797724581505-0.175188720948332i
-0.0561856969051538-0.223913692211862i
0.0400280951116251-0.0951212059561306i
0.0585109175454653+0.0806486071802168i
-0.0789672887640499+0.208310357436167i
-0.294870015764573+0.227827016006913i
-0.451211402221115+0.113190256883433i
-0.451742663093265-0.0362273787420152i
-0.327566998412415-0.172494697708052i
-0.245470534620938-0.174634257428092i
-0.217959385960832-0.0393647902499971i
-0.25702457213414+0.0474936757007097i
-0.376787914671742+0.063864492196055i
-0.499726989740939-0.0653012980142211i
-0.516112574965788-0.246552981931405i
-0.396264461126256-0.364779688797629i
-0.246315623212851-0.422051204308464i
-0.11359561403583-0.322084165531865i
-0.0928945273753672-0.175476938416646i
-0.17386129900109-0.0701648616381383i
-0.23486428390914-0.106313941499286i
-0.276380147655256-0.252444717845944i
-0.19946625241334-0.338238073675451i
-0.0649465180735721-0.320356662669885i
0.0258888633853533-0.216962279478087i
0.0495496998055812-0.0657824550193604i
-0.0300813965109637+0.102919436861784i
-0.181932565633479+0.101393861628943i
-0.262073152642928-0.0278548451817304i
-0.212917045631618-0.116986813685415i
-0.113356079376363-0.161734089589925i
-0.0131239379230163-0.117579815006809i
-0.053085654347531+0.0280972746526414i
-0.140738756117631+0.157226528852633i
-0.273559993044181+0.182557696266822i
-0.404160976856186+0.0726546252060241i
-0.4072946642684-0.07310849509716i
-0.356185636270783-0.159927347729352i
-0.230267515786584-0.205026656950467i
-0.162413684322422-0.112522481937589i
-0.155803372210447+0.0237544798057604i
-0.269676428939709+0.0789170499584554i
-0.42610213083603-0.0285589349229047i
-0.465697657341892-0.201039361245968i
-0.409468110253998-0.304338617651692i
-0.19845485600121-0.373754399062865i
-0.0568332513595537-0.276730213173446i
-0.0196816341341021-0.111834677628996i
-0.0806930303493756-0.0388343305167896i
-0.208480093285764-0.0013913762003618i
-0.272466435716012-0.081916178930004i
-0.263777609077228-0.220537638559831i
-0.157179792569368-0.230564710496005i
-0.0572309129145647-0.215662713381153i
0.0120842113017527-0.112247447447351i
-0.0337544672880026+0.069344149036819i
-0.188923871078759+0.116570753100461i
-0.341646711432481+0.0619281656679845i
-0.409899916922356-0.0799412479939703i
-0.333691772461221-0.226287650903792i
-0.204756712664563-0.271732406046835i
-0.0789788170020976-0.190411099860191i
-0.0825388200437713-0.0682489061727851i
-0.188757889545346+0.0207578790505421i
-0.280230140088372+0.0372188917430922i
-0.344908030839165-0.0612278549731656i
-0.295575307330555-0.186133037545477i
-0.173404085832015-0.226774017912251i
-0.0425651087690766-0.141549060667897i
-0.0255983773006357-0.0291385058473274i
-0.139822180257421+0.106532335932387i
-0.283126501206028+0.138802649042919i
-0.44145748647783+0.0229856544148596i
-0.467530925316806-0.123375484350119i
-0.369974743102605-0.269199669808907i
-0.224418212334815-0.274931116214262i
-0.138678641635865-0.166312108040938i
-0.177368734827433-0.0640259965210743i
-0.261362991665394-0.0518711028105066i
-0.396701997920868-0.135982213862903i
-0.39109154370171-0.261599297540647i
-0.237132397889134-0.38664277314424i
-0.0622968989140321-0.397159898595849i
0.0674846553689197-0.255521719076154i
0.100059363898382-0.0460654823563118i
0.0415643422313939+0.10071123018763i
-0.150955825686783+0.131574946401525i
-0.289208202076153+0.0921861213566307i
-0.264635795760588-0.0280244975175767i
-0.138253891620905-0.097016188918074i
-0.0448573977762608-0.00432016242725945i
-0.0530908004701851+0.159624395044419i
-0.157748409555553+0.273615758256115i
-0.388548286152527+0.282583948806577i
-0.591366500726031+0.157655811592593i
-0.606684779375296-0.0841351589595981i
-0.516924453703538-0.239811571410565i
-0.335797064268959-0.296332624629668i
-0.189688440077759-0.224737005050342i
-0.194649706863976-0.0720048085460634i
-0.237052289691555-0.0561330967155803i
-0.365345937191746-0.0899921206590392i
-0.407531999061038-0.20271844018902i
-0.31545431120277-0.373535172733526i
-0.123401220889327-0.417235263805924i
-0.00145971865986934-0.313898422671i
-0.00499022689609598-0.105211168442274i
-0.0359084829784828+0.0516245167475399i
-0.210999530648527+0.0280719452002126i
-0.282998526282492-0.0552833689831796i
-0.30128448270401-0.174788516296051i
-0.20249101422323-0.269842914901324i
-0.065049508082243-0.215602405984828i
-0.057253225752606-0.105257137282024i
-0.0738445302546183+0.0214384292764344i
-0.225662503631272+0.0425996714254005i
-0.304331103091482-0.00263856509645687i
-0.329897051513626-0.120524615261413i
-0.245805962372082-0.260058799744231i
-0.0768803317084954-0.217527902959537i
0.00278157680446323-0.101575103962384i
0.000457472855217006+0.0545996373197104i
-0.157408812348903+0.17289106020486i
-0.293984455669699+0.120382169316606i
-0.412820657492445-0.0228350854912637i
-0.385526900545785-0.123400228985459i
-0.226077367185396-0.145282817251716i
-0.182218714280151-0.0937961871862985i
-0.148921502396054+0.0514565009185806i
-0.230395624247138+0.172575794028622i
-0.438261523043045+0.118314763255728i
-0.535613738844071-0.0388536771585439i
-0.52417899947841-0.213082993784851i
-0.419001804682611-0.343343613541339i
-0.232166309659524-0.325369206072296i
-0.102477818976155-0.212994325743951i
-0.129243113773526-0.115893533692005i
-0.267076704849241-0.0172662605497487i
-0.363378786862027-0.0563189265983442i
-0.375773845199334-0.21756967607086i
-0.25619121231766-0.298286100233206i
-0.0733369815070506-0.332392046352657i
0.0343123412282357-0.226438616100409i
0.0428171567339511-0.058085938022933i
-0.0576130824098866+0.0650338065783707i
-0.209554256432901+0.0886527410513487i
-0.311055092183875-0.0145128494635195i
-0.294472221491146-0.118189109641381i
-0.216536086831944-0.234887307416153i
-0.0864759616974816-0.172018986953087i
-0.0243642161782916-0.0197206301704002i
-0.105284627605588+0.0989415931450002i
-0.242272598484309+0.136231490705862i
-0.39855456204017+0.0135269471970417i
-0.420533352221743-0.117197454154519i
-0.286953022411245-0.247319514005477i
-0.155943110917136-0.207376310359286i
-0.0779917747149688-0.0886885436602519i
-0.125551865523403+0.0095329362652125i
-0.223827446674245+0.0577134392605234i
-0.353003872309175-0.0200385756155992i
-0.437221736053099-0.132846061291504i
-0.317817134714026-0.258483332906273i
-0.197827296869114-0.253349707806429i
-0.0908273627042736-0.173257374818528i
-0.0647596483128639-0.0333317387080414i
-0.175996030866177+0.0968220068556672i
-0.309889151748617+0.0706666517438275i
-0.411760735912621-0.059893720172956i
-0.362593580755104-0.191547123466023i
-0.271829282401196-0.263306223201317i
-0.134782639912278-0.235304539160233i
0.00293907540282069-0.0869807566755621i
-0.0959966498561015+0.0502775218294114i
-0.279669443302813+0.110177269305539i
-0.394849862489709+0.0239530765846357i
-0.438454635843315-0.140790660693051i
-0.367191544717377-0.260501203228532i
-0.20970238940342-0.291530051141154i
-0.0579226141278112-0.18181657664518i
-0.0669011688802311-0.0335046334104336i
-0.179735529700545+0.0706204979790737i
-0.267048790153598+0.0489908943155255i
-0.369993396386362-0.0831063295457604i
-0.35305548727118-0.173212626674416i
-0.198305362578988-0.229751644920739i
-0.0744867840431393-0.195163808968818i
-0.0952760809286797-0.0340216600685426i
-0.150118463196574+0.09312606637767i
-0.24157679137679+0.102459133163129i
-0.40726451661084-0.00237794698737699i
-0.415621482646122-0.151263986898061i
-0.341643767124587-0.229157967837648i
-0.213294149552102-0.237698378816211i
-0.123343035188244-0.171561746950248i
-0.179200314225797-0.0400560528366216i
-0.27416031144251-0.000202556059527737i
-0.354506965377315-0.0674300995809448i
-0.314478781964256-0.200369258990099i
-0.236657162548553-0.357909216380183i
-0.107022263981279-0.355403715769005i
0.0695878697156977-0.198748693778001i
0.0548793229842195-0.0413379871994296i
-0.0383848481184901+0.0975764014697283i
-0.162913486479302+0.119039039433649i
-0.289025168332794-0.0100414335582677i
-0.281294765197031-0.130204420490954i
-0.183998094631421-0.161507986807585i
-0.0493634586870813-0.0856887036333161i
-0.025394569261866+0.0957972897239553i
-0.160106945638565+0.196488883104103i
-0.360386224397251+0.14684233810503i
-0.486084762265773+0.0524714635416228i
-0.492683285544954-0.136724274338944i
-0.413870350213673-0.277154571888442i
-0.207524546102834-0.244046138087871i
-0.0686378400436868-0.108777900497444i
-0.133141571451467-0.00388287815798671i
-0.250786516375586+0.055503569871812i
-0.371942075879313+0.0284385271986151i
-0.422997786758852-0.142854298034961i
-0.35008885732849-0.276558277235272i
-0.174718871975175-0.316744899186058i
-0.0704827013322273-0.222334245006242i
-0.0889477399974111-0.0561054644781133i
-0.164464759391933+0.0729228558020661i
-0.340158415402772+0.0833483326394961i
-0.446229650121785-0.0634020812772991i
-0.393114287890494-0.231028697314985i
-0.259171730390962-0.314654832169374i
-0.0911590334911691-0.297318768967289i
-0.0226404540339152-0.172771727790417i
-0.057936223124717-0.02403476765584i
-0.158865663840138+0.000896083200530247i
-0.260157764960879-0.0492230373200674i
-0.251233256998309-0.170681244891415i
-0.19161314207353-0.253119511711338i
-0.00804127893219791-0.170343757016886i
0.0923848510659387-0.0316673041395564i
0.0222366814656989+0.108797219138485i
-0.107910896619868+0.218843255258355i
-0.313334162148904+0.237267377873606i
-0.381932015435268+0.063925003054058i
-0.355934701160992-0.0535374979616291i
-0.273702597375184-0.0809435121773065i
-0.163163019786426-0.0818826319962516i
-0.182903304415288+0.064883565525076i
-0.282283151057686+0.14537445217239i
-0.406004030429492+0.107377599476681i
-0.491067468490755-0.0673277342349029i
-0.461623239571305-0.246155259800419i
-0.318297813932067-0.331927930810642i
-0.111922343041431-0.336512574791695i
-0.0196293687657393-0.156256645436655i
-0.0851816304135784-0.00770752897407558i
-0.194817633020828+0.0498824910819422i
-0.31876430468601+0.0203509555584936i
-0.342706295008186-0.15064238721008i
-0.248171413548432-0.249904301241493i
-0.131122753034343-0.223435328624395i
-0.00972300841473176-0.121013566000769i
-0.0159733310591336+0.00511125584292429i
-0.178741384451967+0.12186195179533i
-0.359651114622533+0.127277805372395i
-0.450383835833127-0.0537741113024032i
-0.379890778542282-0.203223153913654i
-0.266189641978514-0.290256194886472i
-0.120498724221314-0.271442344060677i
-0.0381198054994858-0.132601404223959i
-0.107652434898296-0.0105691060751086i
-0.215017816576358+0.0274680961730313i
-0.338375411179832-0.0572898580278668i
-0.319940302499715-0.185044786343622i
-0.210104375430795-0.299825876765517i
-0.0672766671337242-0.257947447296136i
0.027531030978897-0.0978379285781412i
-0.028081310971837+0.0520448712947321i
-0.151085210532498+0.15197310077428i
-0.303762377978239+0.138960208654664i
-0.365454641328889-0.0166088087869107i
-0.31532923206385-0.158342567933396i
-0.196136097613786-0.157390470936402i
-0.108031831829224-0.112530897807183i
-0.120018984708955+0.0319521906880444i
-0.194215884593581+0.086855587117332i
-0.341169975813713+0.0635887364948733i
-0.431948079733371-0.0343785649373859i
-0.411176807193622-0.222368871735463i
-0.24557579438999-0.254588653863564i
-0.048142432856401-0.253507284136347i
-0.0180013983671125-0.0621614336345403i
-0.076347756586259+0.118807025008767i
-0.248037719489513+0.118205582402635i
-0.376497152114211+0.0564862169981759i
-0.371613373232421-0.12942211567428i
-0.265174450626502-0.216703949465362i
-0.106802118895733-0.192285333353735i
-0.0154234391069018-0.0478284436059309i
-0.0688096949688959+0.0969660011736737i
-0.233829726579324+0.128956675227267i
-0.390193466425997+0.0830224343115202i
-0.474169881112764-0.0902007340444754i
-0.361281022790092-0.258749390839189i
-0.196717734204082-0.289598184299203i
-0.049839594821023-0.221312934107965i
-0.0109910510970332-0.0918631615709474i
-0.11798544633046+0.0286651416473306i
-0.263221279794009+0.0327095162564528i
-0.337863769543639-0.0627373858921062i
-0.297501950525045-0.207723270786689i
-0.195413748367938-0.272091005470355i
-0.0159211601519673-0.229218359214562i
0.0191954663695955-0.120955903280921i
-0.0537058527334993+0.0620772941738944i
-0.144270522018801+0.106359973887821i
-0.302900973652897+0.0375509077648123i
-0.354588225683751-0.0601494900535571i
-0.272486237569409-0.202104124116204i
-0.155877965244645-0.204556109833095i
-0.0908878809944695-0.103383241775226i
-0.120732968198678+0.0303873178416203i
-0.252673938778665+0.0967770593144264i
-0.36251902764257+0.0371845713194481i
-0.351871307185313-0.073734899547147i
-0.335137364449878-0.197933194762743i
-0.236214047804816-0.26303259878224i
-0.0901031390083697-0.209378333201311i
-0.0565570428388636-0.096069254703456i
-0.135636433803086+0.0220801972077451i
-0.241698054278924+0.080106628257411i
-0.322073395736528-0.000579469239457303i
-0.322862016304945-0.117287349598165i
-0.181993197342013-0.18477125577435i
-0.0718680108896569-0.106014605269073i
-0.0423136463162948+0.0612822447444316i
-0.103215452086441+0.164126622199477i
-0.270888507923392+0.196052054652624i
-0.421690597483555+0.144092190482334i
-0.439350297411618+0.0230390790831445i
-0.376701822179721-0.137195641417781i
-0.317327750371612-0.182535680253584i
-0.213952105201101-0.0987563662567165i
-0.178367064553089-0.0233831211529751i
-0.278424998296267+0.0298050495734727i
-0.398315439936084+0.000662815675442372i
-0.464943018877953-0.0998397561506996i
-0.437619014152177-0.298408635575621i
-0.230067310916007-0.392967652630682i
-0.0113611912394934-0.309789676409116i
0.0466308830463713-0.177931762985852i
-0.000769875017878254-0.025731417291043i
-0.13661513662897+0.0111001396776982i
-0.228060434316079-0.00431243443250499i
-0.232374800237035-0.11199978627461i
-0.184392080393541-0.179857907648645i
-0.0354022022640101-0.143201619961497i
0.0437113718135294-0.0292093763367299i
-0.0508031511715611+0.138030098725856i
-0.172596205539362+0.186370248215661i
-0.319733042854103+0.13895993559317i
-0.441564601528708-0.00495668178249419i
-0.387267663736613-0.134349556388039i
-0.266668453167394-0.19701253207449i
-0.167519903063297-0.167528000410861i
-0.095177737780068-0.0636679521745636i
-0.172046273243993+0.0301829607501557i
-0.295523069739736+0.031140580388409i
-0.365068537107686-0.0708700508818497i
-0.333058251236544-0.172918221337167i
-0.200843582650546-0.238595218741559i
-0.0860111698659394-0.153905956219577i
-0.0349933744197145-0.0140753191811135i
-0.105165894901121+0.122305241537781i
-0.253459869748458+0.184517914973269i
-0.414394441397094+0.0804908847594095i
-0.449930027285611-0.044741733990836i
-0.363116429298928-0.17063847534609i
-0.244441351709144-0.182314971470707i
-0.143758030864564-0.0518125674878102i
-0.19110803323206+0.0513386756221059i
-0.348745236060472+0.0514223585222735i
-0.477683479223644-0.0306091917998871i
-0.487344166923892-0.178629473696413i
-0.391046568758962-0.303438262054099i
-0.243598688203955-0.355813961077656i
-0.0313668521306752-0.288620155290836i
0.0493208155853282-0.0960507182162921i
-0.0631593577885911+0.0183582777412729i
-0.173053736724341+0.0705780516989376i
-0.247506896217198-0.00708231625447423i
-0.229199293380471-0.116278145303614i
-0.127361999398684-0.159887970490908i
0.00167124790134965-0.146500270665728i
0.0274732184133828+0.0348018169538731i
-0.0822191827732384+0.150832453242186i
-0.214319377143142+0.205594779193948i
-0.375216949852888+0.156885648819438i
-0.44123185098898-0.0123183670366465i
-0.349498271186937-0.135202664106789i
-0.24400179458192-0.186329361219559i
-0.156409505441291-0.113744960895345i
-0.160389307470627-0.0263731588413255i
-0.237745109283447+0.041995780660064i
-0.313633852318041+0.0161877995235339i
-0.362556130018657-0.110289736608222i
-0.307634400528962-0.251707792854195i
-0.156393170697162-0.308008837598089i
-0.00259148822241949-0.208829727829216i
0.0124022576044312-0.0592055159468235i
-0.0538516376534331+0.0674253981832758i
-0.171432794686425+0.0804633488702692i
-0.28249436103272+0.0411653572483249i
-0.295734835711572-0.0681558901587207i
-0.225154395229733-0.12613643168901i
-0.144725530268252-0.0426816679762562i
-0.0964279037614164+0.019006507547716i
-0.150431580323695+0.107385856375969i
-0.31940144493551+0.172488566179536i
-0.443589803324058+0.0825639330359924i
-0.510740192362312-0.074719019799255i
-0.450267726485676-0.211601006937297i
-0.306920345243816-0.286467791392857i
-0.166279290268062-0.222483430981708i
-0.114967495500263-0.0978738896207133i
-0.181999852083155-0.0185679435332895i
-0.278714197553609-0.0419359170293202i
-0.374824118877451-0.147503234149392i
-0.324457091342386-0.2665298524056i
-0.188114615631449-0.304347965388189i
-0.00765291306095863-0.24863441971881i
0.105476900558431-0.0881505850005445i
-0.0200196332214424+0.11295202052709i
-0.165988972078394+0.159680318319401i
-0.279007283425696+0.0870184432926236i
-0.354333675526292-0.0322564365146642i
-0.274067078709123-0.106788695340788i
-0.179624155028095-0.127853573810388i
-0.104921737133489-0.0577879184106851i
-0.109814670034923+0.075864083491967i
-0.223206730952754+0.114080428534364i
-0.344546584776415+0.0693485675033965i
-0.440105415215467-0.0743277490153657i
-0.371740840551125-0.223389080640059i
-0.217480439965743-0.274642845312587i
-0.0431615938945939-0.218294999524968i
-0.000990564447121292-0.104183443276067i
-0.083407382251176+0.024425126244453i
-0.169544545977067+0.0751675910596295i
-0.280733134817021+0.000696654759448769i
-0.235704619277904-0.0838623201815744i
-0.152497900501382-0.145475617442614i
-0.0868533010832333-0.0766690416471817i
-0.0288340515712057+0.0668229822619081i
-0.1091586927374+0.148181842378294i
-0.297322973515265+0.192844638392203i
-0.433414018331448+0.123171365385107i
-0.472156474271465-0.0557412325201821i
-0.401453048102004-0.186427100791621i
-0.250277694528115-0.192985278310153i
-0.187907896082974-0.135413602267293i
-0.18883770809386-0.0580870862285063i
-0.307577956890317-0.0023610795579338i
-0.38594216674648-0.0557619035217399i
-0.379943299878561-0.156716387685609i
-0.318659760911323-0.271222150794165i
-0.119167127403567-0.345007918111306i
0.00347245094196705-0.276166526889455i
0.0537099364717303-0.089843957812331i
-0.0433678174295863+0.0833071500164579i
-0.154102157527863+0.105176903134497i
-0.231107944005595+0.0178387257742348i
-0.292807495656621-0.0815918343068281i
-0.174974300051883-0.116734424249176i
-0.112773972687814-0.0622650830123668i
-0.0867190050333959+0.0356231275283096i
-0.109537290725891+0.164038296196463i
-0.303138879995651+0.191190645673692i
-0.463872590401843+0.0783782213367152i
-0.479986928729702-0.0475177533542271i
-0.37767221632577-0.210366854470406i
-0.214841425471776-0.259602520728292i
-0.103715933397802-0.167058416223336i
-0.0881976840679973-0.0703471645661655i
-0.14460348739393+0.017136075756414i
-0.250028856473998+0.0205907200875589i
-0.272620086233731-0.0410378583481133i
-0.234282539560426-0.141675332194582i
-0.15967344731261-0.178874041247811i
-0.0232198505357408-0.0922372860204973i
-0.0121304388262619+0.0346271663638481i
-0.0863124938338662+0.151842894229023i
-0.214917495056318+0.17160994177489i
-0.327545826239513+0.102344727783151i
-0.327884881376121-0.0149034892790494i
-0.301739867942095-0.117855338977108i
-0.214713001043858-0.112789522791787i
-0.132374883952389-0.019161845031533i
-0.151298189916004+0.0727597835753124i
-0.263136407757161+0.0538796146668829i
-0.391418872032774-0.000809093833949791i
-0.394186726867646-0.0935950700480117i
-0.30760089483062-0.239464069310756i
-0.171748634414571-0.289726828453578i
-0.0590599373855948-0.201980232357987i
-0.0946757648108395-0.0330241600766842i
-0.158382113616457+0.0622540265377997i
-0.243452074777284+0.0515462239764363i
-0.323071381865019-0.0280133817116291i
-0.301580567598214-0.141725566697012i
-0.199232331000772-0.184774007296554i
-0.0873118802224521-0.144585171384677i
-0.072095022579642-0.034848913578699i
-0.133428782938948+0.0974530223311453i
-0.246881035981801+0.0810132414407389i
-0.362461223791485-0.00607905322861183i
-0.372043918066622-0.121908978522323i
-0.270434362776289-0.214877854088028i
-0.146714269709899-0.175091241216806i
-0.0903169180152337-0.147901274840468i
-0.106470934889909-0.0182948036310493i
-0.186534068367491+0.0766476747737955i
-0.293342286652206+0.00638528707354073i
-0.351630783907995-0.0748712934145983i
-0.302348525678781-0.163622684893255i
-0.170706425533477-0.202195168350652i
-0.0441894608346301-0.149907062338933i
-0.0022528635251194-0.0185868929698932i
-0.087122710961833+0.101313968538297i
-0.182539271547224+0.137608300086266i
-0.300798502239456+0.0387759055319839i
-0.322737055159439-0.0697347816901181i
-0.198756969846163-0.0993596514703472i
-0.120019166430201-0.0706851468729102i
-0.0828728741388467+0.0235525356683128i
-0.172337452036405+0.126602393467394i
-0.298849570366903+0.176674601244045i
-0.391422801416654+0.105651567692261i
-0.420633451831307-0.0148542399854305i
-0.35664342579859-0.128945963978312i
-0.295422636158544-0.167578657469008i
-0.158534250953546-0.112596752040411i
-0.178932915512037-0.0270877797409263i
-0.302964102548501+0.00510306707272132i
-0.316216610817108-0.0525530724326636i
-0.354485063704254-0.1491826714305i
-0.298896973536745-0.263842371845097i
-0.169335527926638-0.297681553046993i
-0.0377634291069278-0.215555948524382i
0.00404837410468612-0.0710548166795013i
-0.0664654391132677+0.015896790793838i
-0.170004418552255+0.0613242400783709i
-0.265167840618907+0.00206803452012637i
-0.219057601942123-0.104787702842247i
-0.12509764670285-0.114213031492802i
-0.0593299741677968-0.083454258421542i
-0.012160619442641+0.0104404158447488i
-0.080200845341102+0.0923214654880617i
-0.235461615980749+0.161070124625411i
-0.336250532295817+0.0960368697592561i
-0.395056857379377-0.0387818970286218i
-0.305224339608328-0.133758812012438i
-0.191071198357203-0.217196909786442i
-0.161112811087144-0.150401913673216i
-0.123797980432311-0.0366149945900879i
-0.200286735417193+0.0451293626095512i
-0.267046517029937+0.0676831057802366i
-0.315586785404441-0.0368785092349413i
-0.295261870221495-0.173176703717235i
-0.211741800356034-0.194156959098929i
-0.136600765700108-0.125571778480858i
-0.0320101179342573+0.00886454152628374i
-0.106814437982737+0.117283230179399i
-0.233374513772367+0.120239948074824i
-0.311419590026819+0.0669626474723495i
-0.391800431085966-0.0301232150246723i
-0.334417560015667-0.125360519579135i
-0.261255045489109-0.161139346283044i
-0.178644629749311-0.0402642358034454i
-0.170614091642023+0.0553486332851676i
-0.289482904353899+0.0598543428201791i
-0.335797870210723+0.0120968489227191i
-0.369142028594873-0.114249547901378i
-0.317497136846996-0.166663998475908i
-0.180965181432735-0.158012308744929i
-0.091067848058342-0.120043383636352i
-0.0944235761154361-0.0226653374594602i
-0.148084559860059+0.100620020657359i
-0.240781846417963+0.114529087051786i
-0.304437514861589-0.00943489360732938i
-0.253897667709359-0.0974534458987854i
-0.201962442193749-0.106144027115164i
-0.100407715491958-0.0669665601917283i
-0.0675404469782305+0.0194112589469207i
-0.174023303302076+0.118188481982687i
-0.256520113590114+0.105155086527807i
-0.335006741903135-0.00626454945141203i
-0.35876747861098-0.0828268828951376i
-0.257863652937514-0.16590868346322i
-0.144811950703354-0.154321153511884i
-0.0980563724436248-0.0644373913422866i
-0.104776288641804-0.0099627379203474i
-0.17097093288622+0.0606117713425315i
-0.262572490545688+0.0672217547526129i
-0.309160892163416-0.0145149523759896i
-0.295103823182853-0.111247613737271i
-0.203923948680678-0.170198137740691i
-0.121157963245244-0.117243582297123i
-0.0992408756213714-0.0322019319884484i
-0.126151459465891+0.0511977960133754i
-0.228275867148484+0.100882317043937i
-0.332320475994919-0.00180682540479306i
-0.348422273874774-0.0975770738520102i
-0.244163502979302-0.184586743288631i
-0.145278072849607-0.190888273369418i
-0.0967442148475758-0.0738075798409852i
-0.115521817680685+0.00846957594212699i
-0.211877288972829+0.0856593739951289i
-0.25313261629627+0.0903920435278309i
-0.284686186296892-0.020046579637026i
-0.247457881033911-0.123517022347245i
-0.158595597796775-0.106730101254672i
-0.126765496422044-0.0605648091082685i
-0.124019709079478+0.0505519511167572i
-0.220456408093906+0.130893807442454i
-0.334989600443629+0.0908690365292886i
-0.388092258356878+0.0210446456092562i
-0.373938887725824-0.0824077944267586i
-0.317536619583959-0.137370867567446i
-0.228574182256594-0.130903386945377i
-0.180759018478812-0.0458730311992028i
-0.251721158595987+0.0335493812984258i
-0.292117840421561+0.037596900731763i
-0.336892626863441-0.0375688946562309i
-0.370151454686214-0.161979537933621i
-0.253532071490126-0.227134296712216i
-0.124020035916872-0.197494367992544i
-0.0693059246500067-0.105785062233724i
-0.0643211763767082-0.0154444259665656i
-0.131029706976155+0.0448375453054065i
-0.234541601632981+0.0275180151195936i
-0.312795341108608-0.077996319540277i
-0.234853816649335-0.1467572501639i
-0.0961738833536344-0.148864069134498i
-0.0574727721624762-0.0908111074928302i
-0.0196333750237692+0.0592839424838138i
-0.0938552213131812+0.131928206429167i
-0.234600481498666+0.105324787218514i
-0.29791098306166+0.0672599131621266i
-0.305600195686928-0.0153774090514007i
-0.198904265155342-0.122316836693213i
-0.0704129312108124-0.0934415331995461i
-0.0701024655901228+0.0378268708186797i
-0.161999731483238+0.101134696481355i
-0.233009722194461+0.172099720699457i
-0.319295363835456+0.0938328911703772i
-0.369412127148795-0.0244786318165318i
-0.351410522476723-0.0644879505888894i
-0.248462169598559-0.119717617623526i
-0.156804018018708-0.0447605492109779i
-0.206880530922956+0.020815159439285i
-0.231062102177489+0.0180283615999603i
-0.338101248913545-0.023894325898286i
-0.396638046793584-0.124461649909023i
-0.293116496997264-0.220642013392212i
-0.22497205169804-0.24395885937681i
-0.117978812232509-0.180165085615504i
-0.0818031751971308-0.0841155288568054i
-0.114504144970733-0.0014813990158669i
-0.218907206997691+0.0042616535866799i
-0.293114437539839-0.0638637393704011i
-0.196953285791586-0.137429425573938i
-0.171024315668778-0.149826790781593i
-0.103424410360024-0.0848394381814569i
-0.060934308286731-0.00871212529290059i
-0.143761470728012+0.0492419011697334i
-0.203780909575046+0.105907471455374i
-0.311479749574898+0.0533916123096432i
-0.337004791562042-0.042313637403676i
-0.257526531360057-0.091116868314092i
-0.152309938612075-0.0931803727783301i
-0.105764199480112-0.0174445021318752i
-0.14697877328565+0.0415420475732755i
-0.203420804765561+0.078541473504554i
-0.309168451654241+0.105556868877083i
-0.36014866637337+0.0463660212606326i
-0.304663486146233-0.0826780040686396i
-0.209519071568702-0.118344965711568i
-0.141746426522709-0.0776191042531371i
-0.132605811471197+0.0132227170443783i
-0.16860498571706+0.0988112956424095i
-0.248231205854508+0.106048638996832i
-0.33456972325358+0.0296005783235662i
-0.31967050198301-0.0874325461512088i
-0.240191159394784-0.142240036239585i
-0.16925782922325-0.172192379806803i
-0.0780689834986034-0.104873062775529i
-0.0936445394751828-0.0303800702369483i
-0.164875327985004-0.000913899198319358i
-0.216915562863179-0.0112636458245161i
-0.253487375999672-0.0742753575649551i
-0.179861358948287-0.113625956813708i
-0.101548146677749-0.140674570206146i
-0.0599501468359044-0.0892219682904565i
-0.0467880619955075+0.061466615538925i
-0.100713191897789+0.118553893887268i
-0.167043124500843+0.0987401790232344i
-0.263787912326002+0.0653066509321373i
-0.275464293846986-0.0538864053323353i
-0.202014116957958-0.0639009328952423i
-0.166440133930352-0.0512047212385952i
-0.166468564665357+0.0022024280937224i
-0.228842354461388+0.0378682678965031i
-0.267351846255494-0.00971736345282414i
-0.322498869803736-0.0223426093777735i
-0.324495618569936-0.17087127861466i
-0.24679528811215-0.225455252112571i
-0.169736746158023-0.157637767200535i
-0.0941246755467479-0.0672343154248963i
-0.120357115356321+0.025584587095824i
-0.148644630668719+0.0175734513564924i
-0.226934948075297+0.0207195043609904i
-0.290706937293246-0.0437085754993745i
-0.236429329113598-0.111231207664901i
-0.17266479982195-0.064823689274536i
-0.116973655739457-0.00767912920271072i
-0.12283288787568+0.0678706775967583i
-0.202598018521255+0.122076716793977i
-0.297754406892803+0.0943075024917226i
-0.339326021144958-0.00196880924769522i
-0.34062996289601-0.115909513257984i
-0.252138093284829-0.131778162984538i
-0.136393810765394-0.10987781551878i
-0.139608601922433-0.0522780634795483i
-0.158403160420845+0.0418589117788954i
-0.163005688714126+0.0281021504630229i
-0.240794282282087-0.0202563286195766i
-0.248891226619505-0.0615349296229391i
-0.188920441560553-0.125073281034146i
-0.145787419455225-0.110461815674635i
-0.0615411456404772+0.0103444501466756i
-0.0481238080090672+0.0927605588366004i
-0.176491889277528+0.119640036077682i
-0.266742534010787+0.111963062673185i
-0.262490737087345+0.0601251835834823i
-0.278528152961562-0.045662833768759i
-0.2349545173704-0.0819901392255029i
-0.170780297243119-0.0257241692331443i
-0.187503482019783-0.00194192846744309i
-0.209539213033293+0.0331468296361852i
-0.264487947943078-0.0033003798939569i
-0.325341087096667-0.0595341565494514i
-0.275337431222655-0.110427499253785i
-0.194347997648863-0.155632143054617i
-0.12219738169646-0.118163214911741i
-0.0955661105865199-0.0640485465385587i
-0.115100402489604-0.00169537373555712i
-0.158556882144766+0.023065736375854i
-0.239616024083241+0.00033876919722821i
-0.231766375242968-0.0691106652044312i
-0.198240241663597-0.105142022693935i
-0.153424210876633-0.084756905195362i
-0.0922039604927029-0.0429491052268516i
-0.116616187724424-0.00345071775223192i
-0.173719176386951+0.00987511658667753i
-0.234579508279391+0.0628038789195239i
-0.264268901077285-0.0318484311767138i
-0.236273988233019-0.129064220863687i
-0.183912866196054-0.135000607590598i
-0.10180772109927-0.106559154346265i
-0.0700195763338071-0.0213664960943546i
-0.125326936287706+0.0274083215296846i
-0.184855418743669+0.0605948082964806i
-0.235668111848775+0.0311458688602597i
-0.248548494288058-0.0101696278503695i
-0.204880188629396-0.0657657649794605i
-0.171820381059238-0.0324528747887841i
-0.108718210906709+0.0406965309299069i
-0.148880655502577+0.0740828232352396i
-0.254315646127964+0.142358075940281i
-0.292369144067932+0.113269551887367i
-0.349754357370635+0.0309502391935516i
-0.31702683550566-0.0144552800560393i
-0.282533464375944-0.068721749164298i
-0.223801848850995-0.0543934213102587i
-0.188622155920691-0.0378362210824023i
-0.211278606808745-0.0426616176867797i
-0.22810535363556+0.00376622872696041i
-0.267309957955219-0.0442092340036485i
-0.253144134804902-0.112522550072451i
-0.168019152139612-0.130555818198795i
-0.0856282320313145-0.129938890151256i
-0.084444481396414-0.0603139617207635i
-0.0405876080553429+0.000769385338072982i
-0.0933621231997745-0.00302603587609486i
-0.167345566991633+0.0318696989403894i
-0.152779670477508+0.0307209335577419i
-0.137313401328006-0.0193031363991612i
-0.08642090101141+0.00731616190842775i
-0.0640291105814695+0.029063694602112i
-0.0963341946022813+0.082500819893791i
-0.172792381067004+0.115258197149018i
-0.219901401664166+0.0795276401936359i
-0.268541933753557+0.0315823012098321i
-0.274641810267282-0.0358059017440586i
-0.221538225803608-0.0374134821233395i
-0.159546635602288-0.0215381336368475i
-0.127480589252196+0.00942514179983649i
-0.214644393997805+0.0326519130716992i
-0.272475515364462+0.00414650263431479i
-0.289797783749065-0.0343135838312187i
-0.300649133750384-0.112322265046447i
-0.191918300209633-0.164962350324628i
-0.122987021101811-0.122126373527572i
-0.112490211315273-0.0641168264735845i
-0.109737343946765-0.0118112114082537i
-0.190332563075424+0.0357147676159762i
-0.206360234960199+0.00624697551138841i
-0.233428406025468-0.0361654079272893i
-0.258883557923839-0.0766722578145814i
-0.158201333823359-0.0931290209057727i
-0.136156268724259-0.0402691067204726i
-0.139969557850222+0.0370316152976733i
-0.160615049920105+0.0830525868365087i
-0.247755591408952+0.0922915017055713i
-0.292100273128347+0.0477483804079108i
-0.306290690727474-0.0529081866079925i
-0.243596429467566-0.0921333204492643i
-0.165485861266455-0.0762928284361227i
-0.154522117124275-0.0281068100758244i
-0.170765475336832+0.0313525813114487i
-0.198035403562124+0.0327133284655272i
-0.222162549320002+0.0110500574433579i
-0.226845701005373-0.0272004770392076i
-0.19378390991045-0.0491003488324541i
-0.135237297870768-0.00681122917628639i
-0.132574448570241+0.0173585884184934i
-0.144092448229443+0.0274837710925169i
-0.16788176545974+0.103564496379907i
-0.245376398902938+0.122169881110079i
-0.245748193416919+0.0310557860618028i
-0.223248301861611+0.00599348509997806i
-0.210338855744184+0.0352888709468355i
-0.182223195533815+0.0225049007654529i
-0.194518442453954+0.0386180006668709i
-0.267517686200467+0.049735656213339i
-0.272981934637545+0.0109557650817935i
-0.270755744061748-0.041668020039707i
-0.25559432751756-0.114549864804994i
-0.120268813534288-0.140491121574279i
-0.121634588882525-0.0923261037662505i
-0.118895894501749-0.0751796973986624i
-0.0902285337488762-0.0618329044840502i
-0.168120030162719+0.0203767982760809i
-0.151126630259704-0.0013903786632385i
-0.123947823652839-0.0621268177220439i
-0.129903345383335-0.0679814810371854i
-0.060854992503504-0.048012354831717i
-0.044041803967342+0.0431333000765947i
-0.105287498076801+0.0991630707152387i
-0.163171717679248+0.111049523093189i
-0.233484134292389+0.0707188360379228i
-0.29348494957199+0.0256411702108663i
-0.26844248560021-0.00889317029544729i
-0.223622785667392-0.0461609168116603i
-0.222666003125442-0.0294801258653268i
-0.226453597250117-0.00637360213214176i
-0.220959348300997+0.0474357729799078i
-0.244813431437338+0.00877318747253609i
-0.292852333330492-0.0650126862297743i
-0.247497425633683-0.0369228761472215i
-0.205831043960664-0.0988539190262227i
-0.169733155215698-0.0874463236070671i
-0.12914249200881-0.0448559508285885i
-0.164569908410579-0.0238403524239642i
-0.156669135961949+0.0612220573213918i
-0.182928310879002+0.0444436352515863i
-0.236756608776033+0.0287919176680561i
-0.188063127278829-0.0120118758979289i
-0.199026527337584+0.00982123649488803i
-0.218406265501201+0.061483496782746i
-0.186414507089464+0.0459651424798634i
-0.256293344736794+0.0569569570344703i
-0.302691340284104+0.0347753519096944i
-0.277423491050702-0.010479658746042i
-0.25727704393382-0.0408537438599304i
-0.202771816772195-0.0528577813624067i
-0.195161714964013-0.0521515211838168i
-0.156620190359785-0.0320238732214007i
-0.144381049269531-0.0229536363032068i
-0.197172421238899-0.0195058498492476i
-0.171663088203235-0.0149259468693996i
-0.169159537826905-0.0449002616279199i
-0.0974637063009572-0.0344943746117717i
-0.0579324726317491+0.0152910592846755i
-0.0718298438866696+0.0386386832707237i
-0.0597722046785623+0.112223171700381i
-0.141740718211127+0.12765457291767i
-0.210991914308567+0.116306677723228i
-0.250115671033962+0.0975695875138701i
-0.253606062595431+0.0378756141410199i
-0.199828913282605+0.0475322205592815i
-0.165469979298804+0.0503391519767054i
-0.210837881919952+0.0725220408980519i
-0.308526694727915+0.0609810103330332i
-0.32291705591388+0.00344266541080327i
-0.306659075573555-0.0530972793769593i
-0.312410490308568-0.0861997179298987i
-0.272818795119462-0.118645803002674i
-0.234401574590151-0.174466765016615i
-0.182656887591448-0.12265049774628i
-0.149421687178235-0.0902036268584795i
-0.154603193804247-0.11609717886995i
-0.166462440369302-0.0694181490458885i
-0.137590599860721-0.0734262976388269i
-0.106883269392529-0.10639665430427i
-0.109955719596249-0.047949050713502i
-0.0707900569422072+0.00940373285887532i
-0.109373360736015+0.062057594450163i
-0.169436892232728+0.0798565010614775i
-0.162682699908895+0.0774082543387177i
-0.180825758286506+0.0535904699901561i
-0.18975864529693+0.0285173614824818i
-0.182508690812366+0.0541820667409322i
-0.212160580190478+0.0405135580577349i
-0.233971468990514+0.0557252436285788i
-0.260898589275431+0.0569036102055099i
-0.28799231430145+0.0176169886854056i
-0.289825025938576+0.0148376146351431i
-0.293488845631091+0.0101516674471995i
-0.239187937214266-0.0202392266963096i
-0.199084588820764-0.0366346536128118i
-0.21382236650802-0.0224234811040074i
-0.216136303844855+0.00023075833717254i
-0.234229568108317+0.00587745889578137i
-0.233303501106087-0.0376278005013327i
-0.203405480448827-0.0696524381791973i
-0.166614129455463-0.0232842073124353i
-0.149364656303586-0.0507076831895577i
-0.152327785318662-0.0691169667373804i
-0.125838438855033+0.000214384958826158i
-0.142969026393839+0.00631470739655475i
-0.179952427502222+0.00236329856691002i
-0.187069695093999-0.028543981896341i
-0.183676835336958+0.000493223759697143i
-0.162297695724228+0.00141956639452555i
-0.145600238825447-0.0210339285225144i
-0.126957892064076+0.0632498425641746i
-0.126546542095988+0.0582860118992432i
-0.156574796651151+0.0418461777455259i
-0.164892219465887+0.0603815238769096i
-0.17342914719698+0.0382172984778921i
-0.194102389522051-0.00499352691877019i
-0.191223893516022-0.0222108764356337i
-0.173245104068035+0.0178683649602726i
-0.152507230495106+0.018584821132546i
-0.193460530837206+0.00100832042401157i
-0.200339783122424+0.0170669798795164i
-0.163657252218318+0.00995239612396044i
-0.212303582500755+0.00158989039635877i
-0.190688776743211-0.000295492287925716i
-0.164799102100017-0.0108865035173849i
-0.200630325554173+0.0157864010385414i
-0.186952798450262+0.0178294378642024i
-0.199918128277191-0.0233719554541395i
-0.219992587444066-0.0169156821932862i
-0.240753082675242+0.011378892433057i
-0.24154647486261+0.000941710268890358i
-0.210246157128127+0.00268820732475321i
-0.219299296242566-0.007964000562496i
-0.228051897138353-0.034224241124238i
-0.225594606826568-0.0237514132620137i
-0.230667717263738-0.0643886281785981i
-0.223046019649352-0.0808133756737815i
-0.198162544362985-0.0836213780113516i
-0.158277509563598-0.0679697336109099i
-0.121775729697308-0.0178735867651325i
-0.140558543702955-0.0260286294873772i
-0.147637576170752+0.013198815337121i
-0.152492075902931-0.00657224903914041i
-0.18482511673551-0.0156506062831122i
-0.127350705030212+0.0516763169617092i
-0.104921070569064+0.0472587953994251i
-0.131161801889758+0.0486624471153715i
-0.139142080932842+0.0903385587050325i
-0.181174251288411+0.104022985351214i
-0.199242511857282+0.092316282404153i
-0.229872363662902+0.0783321859958765i
-0.237663698601344+0.0362793758184401i
-0.231022776476661+0.0172035264460127i
-0.244810574271726+0.00260823557754454i
-0.224092081671057-0.0041172737885717i
-0.213501845730983+0.0117814513126218i
-0.23305154728706+0.0140540133374074i
-0.222032786348861-0.0146875493678937i
-0.173856857608385-0.0517665105210635i
-0.18862540717868-0.0721355775752567i
-0.16425412697689-0.10212612892398i
-0.111428301007449-0.0692504841013974i
-0.105928381084427-0.0535697254021133i
-0.107532390441235-0.0400779704080546i
-0.122968999383821-0.00495009574650049i
-0.130341529593845-0.00470608989677027i
-0.160546283818077-0.00935248881924332i
-0.127985748532313-0.0126479195014025i
-0.139631573032488-0.0127448208973892i
-0.176674710565908-0.0208029069549228i
-0.113071160703806+0.00971099536749162i
-0.137375853373701-0.00763783112603928i
-0.185717697501339-0.0277372783953414i
-0.188493889056702-0.0296365307262758i
-0.20051634631697-0.0249080851155431i
-0.172122318710329-0.0226701120330016i
-0.138965072223051-0.0368885596081419i
-0.143906081788508-0.0165717652128498i
-0.128064900104581-0.0390344342264179i
-0.158483185980782-0.00375413564715582i
-0.19711279547261+0.0159452090679244i
-0.171069048854249-0.0181303287742541i
-0.172251076386639+0.0103691760500916i
-0.160553294603324+0.0190596219226861i
-0.177062361828477+0.0639661218153502i
-0.200764098194746+0.0744154545571477i
-0.186921790479169+0.0261902865751384i
-0.20606768231496+0.0320673592823961i
-0.206862967537883+0.0232426981063925i
-0.22985615661271+0.00319443458813072i
-0.252254115584645-0.0267900678502187i
-0.225469866665701-0.00328985442595952i
-0.250048339565515+0.0286043726270388i
-0.228973072315554-0.00919904624864847i
-0.21936964353182-0.0039327865114984i
-0.240375982889561-0.0182547429386961i
-0.207112662603445-0.00332132370056469i
-0.197375964075175-0.0222440996635341i
-0.133580507689142-0.059195660292077i
-0.128755622868197-0.000609983577077844i
-0.155350362601392-0.00754218313880495i
-0.137394712042752-0.0120051662869474i
-0.155466439216787-0.0118193518793855i
-0.11103064416102-0.00823080173080418i
-0.110981011360299+0.00990456614698539i
-0.110862966925645-0.000830168006974351i
-0.0747910945695155+0.0112452667307166i
-0.106152422047762+0.0525979764499045i
-0.115466936504875+0.0761649211687948i
-0.110012069784127+0.0514370176361608i
-0.125736296568778+0.088019257618787i
-0.154185475121875+0.142361064696084i
-0.157447861113404+0.0998719942984082i
-0.163913678647481+0.0859448933830082i
-0.20502031374962+0.0706316902793829i
-0.232650820346187+0.0107007361226545i
-0.254911332538198+0.0206620994309722i
-0.239837182390031+0.0305084816838745i
-0.234959696828368+0.0134412224454772i
-0.2864949868567-0.0207996674961i
-0.248353875172189-0.0623171013981606i
-0.24365851680794-0.09976739964145i
-0.235063969516554-0.134967626831399i
-0.159418841257439-0.0983503325184926i
-0.15955187715255-0.082500854440073i
-0.12120883421154-0.100777570897144i
-0.096279646270628-0.0739415992180162i
-0.098031131890113-0.0562446067019688i
-0.0835836561810746-0.0593903944966072i
-0.0909663093319365-0.042182869947035i
-0.108063527921843+0.0302130654984451i
-0.114012281959391+0.0607239489357207i
-0.120405412181463+0.0436004884067837i
-0.144903151101466+0.0732637893337255i
-0.147419908784346+0.0873573639765576i
-0.168888582493665+0.0521648920808825i
-0.189839158496048+0.0824727571762471i
-0.208168644365312+0.107390741428248i
-0.237251826032593+0.073456230033611i
-0.25394571790532+0.0542837522510492i
-0.259400901917833+0.00357349067072796i
-0.220140642773227+0.00815802561121974i
-0.242475377137952+0.0414799095110516i
-0.268325475161236-0.005640282323261i
-0.186546494916642-0.0135601346871146i
-0.165698253205932+0.00272048416476692i
-0.170760960421627-0.00246854961602833i
-0.177793430127225+0.0510326356159004i
-0.222697328552819+0.0319223381073459i
-0.204430951198694-0.00350410625073905i
-0.180807654674544+0.0164562249330751i
-0.177219978762982-0.0161542238985263i
-0.143581459868731-0.00995161028938501i
-0.114960255115682-0.00341219595621279i
-0.121207671076851+0.0193909578835657i
-0.151448645816038+0.020782474177908i
-0.160573822118282+0.00182682210760721i
-0.120461177459136+0.0381550464157692i
-0.131717517357721-0.0276895017942406i
-0.133194496509307-0.0258693365010209i
-0.0919538549441353+0.0247445322732783i
-0.0847365060716551+0.00634871999604777i
-0.0705471319308989+0.0579174147624988i
-0.124574657391425+0.0710819613279103i
-0.153423707830025+0.0519315577025737i
-0.143048579352488+0.0744177620065215i
-0.170606283477922+0.0420237877194736i
-0.132907045255898+0.0170440153335461i
-0.151246054484887+0.0638666323319967i
-0.167067251369429+0.0499659184911907i
-0.179325869411822+0.0750506948687839i
-0.212964046127912+0.0733110634474138i
-0.190933421324878-0.0186573795826608i
-0.232310211326621+0.0218939040947998i
-0.229712261640736-0.00434116125780576i
-0.212666560383986-0.0301973184263919i
-0.218451373209365-0.0177269587868605i
-0.240278095888528-0.0301404455251721i
-0.223497737334526-0.00480388425937192i
-0.194510831158689-0.0553138225879217i
-0.23442448629476-0.0349329315930309i
-0.190385536252257-0.0432609928184059i
-0.15301932253023-0.0562277842028315i
-0.16728210477546-0.00446868647826206i
-0.173328610799913-0.00885179283359433i
-0.148258328524787+0.0288800006585903i
-0.143480233460886+0.0415222086858836i
-0.146206130476587+0.00103597603853206i
-0.120376178509674-0.0381949754728739i
-0.115753795703544-0.0339099509126467i
-0.0925515249077267+0.0573009066003576i
-0.0741188798582203+0.0949476065154341i
-0.13421299120598+0.0799294143354408i
-0.202141935866888+0.104844136822569i
-0.147930745945944+0.0760928776433183i
-0.155861798191587+0.0403991196525188i
-0.179309270214336+0.0810599009204356i
-0.148477341480765+0.0959744863247493i
-0.17584521988056+0.0909051533687988i
-0.224495380030257+0.0942704853156629i
-0.272937205800751+0.0891963962721787i
-0.267715668995293+0.0843803271030618i
-0.313116142347359+0.0583349318046008i
-0.259912459593141+0.00394109732626337i
-0.185852671236192-0.0354563779263505i
-0.212497078473367-0.0462378709958902i
-0.166005596817961-0.0379064576674393i
-0.183161723792075-0.0290396473954955i
-0.182950939270967-0.063752394206736i
-0.131450323882864-0.0390752254227213i
-0.0868293337983519-0.0396320555331842i
-0.0710418226859006-0.0429322020280606i
-0.0682758818840878+0.0125615656696614i
-0.042033038118991+0.045430400116882i
-0.0722013587103582+0.107685562898779i
-0.0802355815108903+0.102663944161114i
-0.129320601173831+0.0645020784321243i
-0.203063124376897+0.0677373361709156i
-0.21114999019116+0.101854403854275i
-0.196205059223021+0.0975942119122387i
-0.196156515296446+0.0629108096491689i
-0.23003370755292+0.0663681926262822i
-0.246524024151026+0.0604266748673985i
-0.253192875147071-0.0238232970732949i
-0.244484266891067-0.0621195974930927i
-0.235070262386554-0.0162925797013591i
-0.18969450814538-0.0708533297450529i
-0.12849480020091-0.068050406849768i
-0.144934750593549-0.0268126533977416i
-0.160088638864365-0.024008277656i
-0.156274666398825-0.00122335172378077i
-0.132044784722426-0.0091977052378244i
-0.118438617427738+0.00692148828670778i
-0.123831839341917-0.00275630883526326i
-0.0974077901744003+0.0306777571587272i
-0.127910335661465+0.119934258773467i
-0.174899963467187+0.125997013395531i
-0.23676755568018+0.104037766626054i
-0.267042919216285+0.0818979803590911i
-0.241821146480356+0.0222008315451236i
-0.255973614201098-0.022905223513052i
-0.205325522698964-0.0110515618243277i
-0.185558983210072-0.00104822346031035i
-0.197951924865626+0.0395816531966552i
-0.218545687969752+0.0605695663599718i
-0.216111551272795+0.0164005701844967i
-0.178736689625997-0.00223589150555822i
-0.190994061343382-0.0239694542067063i
-0.12894369103781-0.0136976018751301i
-0.106279463391372+0.0461045500746926i
-0.114383393892944+0.0697780849531704i
-0.124931100202585+0.0585183835159426i
-0.176429627697831+0.0559493923255138i
-0.187525103230186+0.0621480318924786i
-0.177192032885539+0.045194108791654i
-0.147874468246492+0.0123205948192582i
-0.117148780097918+0.0353470769243438i
-0.134037810279779+0.0495757501884094i
-0.18878070201445+0.0380403762405086i
-0.199496605722272+0.0626959212430279i
-0.163835601893484+0.0538873821548211i
-0.167797832397999+0.00468244750200407i
-0.176972173864907-0.0302320540938457i
-0.121770582694099-0.00975659380094297i
-0.112840070328787+0.0524753266111729i
-0.140706175589089+0.0741929391042395i
-0.186477913689952+0.0333092384886167i
-0.21005477197096+0.0111016593881716i
-0.182201427937258-0.00829734812355013i
-0.177419505378449-0.000857085025630214i
-0.13522550267697+0.0490810386618436i
-0.120205021399676+0.024592027634847i
-0.173456742395944+0.0350555685605093i
-0.231722741339528+0.0475566494725777i
-0.202484293388072+0.0344743227414117i
-0.188120477117219+0.0163555263349754i
-0.20976817455924-0.075335904440105i
-0.101129209670422-0.0925310655869719i
-0.0664856658164236-0.0589156944322743i
-0.109069549933424+0.0128304337872744i
-0.146851092241297+0.0639846681691913i
-0.20097056876253+0.0329389753049346i
-0.208041795810291+0.0251696847887718i
-0.199473252636653+0.0134858447260552i
-0.160887220236294-0.00795041478554236i
-0.12788377508039+0.01095991315124i
-0.110588573671772+0.0558849075685103i
-0.155345568491822+0.104879179232634i
-0.208931637118575+0.0959523481534008i
-0.222186359826651+0.0460583943883974i
-0.229164491156186+0.0161718535530141i
-0.206895450202596-0.021999620250555i
-0.187896640293398-0.0222601522455489i
-0.127104178384107+0.000231185833196022i
-0.097452425539689+0.0353788803998718i
-0.162330728612231+0.052986710138271i
-0.193061201008856+0.0356159920227473i
-0.186344134498426+0.00774868086289685i
-0.157458754188073-0.00101201073338951i
-0.117849975505518+0.0310263776958104i
-0.127307243119328+0.0168158715478309i
-0.131261369341938+0.0346353099498773i
-0.157032429919137+0.097889261157817i
-0.201141191478737+0.0825122060380239i
-0.213861836242507+0.0211289228927769i
-0.217286505258517-0.00742527238341783i
-0.197141881788499-0.0359164076119799i
-0.146884965103762-0.0159503415404563i
-0.113612761313642-0.00570977712055836i
-0.127336778286398-0.0167017193378456i
-0.14534852113796+0.027738775955154i
-0.163888018478971-0.0334728825362243i
-0.186518291850875-0.0433459465539936i
-0.109340061317252-0.0392866351029456i
-0.0333007103597756-0.062586920592139i
-0.0298241245235082+0.0274934806610121i
-0.0435794829805704+0.071738042096348i
-0.125991056487244+0.101352440508955i
-0.172128073287735+0.101152236936078i
-0.204198654304781+0.0608532213976695i
-0.182656284780094+0.0550123876492022i
-0.168045576349275+0.01493757428793i
-0.18166813418873+0.01636736411076i
-0.139829084529864+0.0757222608303593i
-0.224459712033634+0.0799462032827383i
-0.268698233703695+0.049977324346847i
-0.26746020475035+0.00212200399616318i
-0.277403246874602-0.0632737619855092i
-0.223676157407979-0.103500636605812i
-0.138912337594492-0.0993807119345251i
-0.0813208906016887-0.0609925895451867i
-0.142061394935598+0.00375018138656248i
-0.133706635105078+0.0214081482359338i
-0.142336866774947+0.0138551543844993i
-0.193772256668022+0.00854683080235415i
-0.139009739633802-0.0132401418531563i
-0.0802004369083507-0.0187481926880304i
-0.06343687711432+0.00468588354925173i
-0.10224959349768+0.0904863060953504i
-0.129573305433361+0.141171648060727i
-0.206373172742985+0.104760933791201i
-0.244987616293624+0.0742433829500613i
-0.186981522050643+0.0548410180545368i
-0.171302331806328+0.00827459214824372i
-0.132255120050091+0.024809998345965i
-0.13495922337557+0.107477964054571i
-0.158202791425024+0.108992664266367i
-0.168555960375208+0.0954068112425041i
-0.224563998537795+0.0689279635209732i
-0.21766127952131+0.0128748353557271i
-0.190289946700714+0.0134303261708259i
-0.179631828446809-0.0139236083704955i
-0.148766268032484+0.00220446950996508i
-0.153174805306081+0.0480864214354142i
-0.173513575252351+0.0572547025771553i
-0.208628188841292+0.0423624316428559i
-0.205537715720902-0.0498519373004125i
-0.146048561176464-0.0856779093501922i
-0.114827240190801-0.0492398567013398i
-0.0691233576901685+0.000776433040000607i
-0.0504953303636963+0.0357680248720702i
-0.0987485365511603+0.055458026477315i
-0.128994595078936+0.0712009371892917i
-0.154448888455818+0.0195284967427882i
-0.172025542358412+0.00159097763516753i
-0.107122464320518+0.014793904122821i
-0.0764673624177355+0.00921383267718947i
-0.098593046909715+0.0795962592914612i
-0.117699616033886+0.150081161926116i
-0.180182923163562+0.127804620257095i
-0.23775991472245+0.0816005827119214i
-0.288095786413+0.0126767330335125i
-0.262441134432038-0.0507225283287857i
-0.188795590513186-0.0330115617522032i
-0.135220673587319-0.00479635818957922i
-0.114497569475373-0.0056159782266546i
-0.149901738808483+0.0285309063563206i
-0.209220314723961+0.039227004211706i
-0.217819674348-0.0348223592618904i
-0.161897083284812-0.0539412302730718i
-0.121591563744462-0.0500322424551748i
-0.0552232311075234-0.0368253945414176i
-0.0458073014229509+0.0408091560606642i
-0.119045459852658+0.100197417839065i
-0.14502620520272+0.125480764854609i
-0.166646543823023+0.0915577862920367i
-0.212969912043721+0.070248248486138i
-0.192392009891799+0.0633408781143309i
-0.161229494426291+0.0297635053274424i
-0.15579684012431+0.0422652083439083i
-0.154815298486804+0.043185723967345i
-0.214299441312972+0.0383094574509768i
-0.209196136198704+0.0406044824888592i
-0.22953312714948-0.0172061989220293i
-0.224120490269866-0.0662715381146071i
-0.0940995147666076-0.0527206543136335i
-0.0684870555507796+0.00427870214587815i
-0.0590712909603344+0.0717370070795107i
-0.10676590618338+0.0842367723867766i
-0.179304519868885+0.0628231018643077i
-0.157131223293674+0.0450844079313163i
-0.122232731904979+0.0114033138812578i
-0.0785243799986441+0.0150341205126034i
-0.0571343421598021+0.0395095604637142i
-0.0552175096790741+0.0760831947686402i
-0.13810765129494+0.127418060982902i
-0.211968304484778+0.117116891603358i
-0.229333361904348+0.062631462789092i
-0.236623866929831-0.0138355684383403i
-0.177923967586397-0.0489294970655802i
-0.135788948013341-0.0232579742973711i
-0.0873810985491954-0.0131082892172778i
-0.0739160820972938+0.0337251174137087i
-0.115766535218071+0.0690251662691138i
-0.14377396406716+0.020590396774198i
-0.155052463331599-0.0264539158190239i
-0.100407929931603-0.00437120306313546i
-0.0572972463454012-0.0166568402268247i
-0.00753391745285984-0.0137343644246478i
0.00984940116208856+0.0943949440040376i
-0.0784140520465913+0.115366338798434i
-0.159077946961064+0.134838448530696i
-0.203060558019474+0.111701634302436i
-0.203816594312268-0.0142809348684265i
-0.172051935737337-0.0241875831222015i
-0.142647471631277+0.0215087557499654i
-0.131466130585949+0.0306286713492653i
-0.152662230294397+0.0749730852207849i
-0.171965509102572+0.10228593731145i
-0.200554360017256+0.0290658347192543i
-0.228966401635889-0.0370074004122544i
-0.153050211889007-0.0605037049823427i
-0.0936459390865757-0.0509496965480395i
-0.0939168973840336-0.00998156089483202i
-0.088751003463674+0.0298974683271277i
-0.166374292618224+0.0874837551964149i
-0.203698250776402+0.0816451564122221i
-0.210040992447074+0.0405335117632213i
-0.189486211228065-0.017226956373016i
-0.109976528091706-0.0518565856077433i
-0.0996146276640874+0.0254047359190477i
-0.11820022708746+0.0743315490125987i
-0.15906501119852+0.11054712125332i
-0.203956372102523+0.109800017298755i
-0.212986438003857+0.0340322133458334i
-0.194300163839256-0.0453816692756067i
-0.154240610875951-0.0672905066388611i
-0.0736887636187168-0.0119176940457792i
-0.0296473931087809+0.0436905012491244i
-0.0584332241459903+0.0852996951189944i
-0.136891008859612+0.102953896989272i
-0.199752965268725+0.0665035280075882i
-0.199948015476342+0.00209411055607459i
-0.153075431921468-0.000264128944564037i
-0.0803299818895651+0.020200023341273i
-0.0839872522035932+0.0672696570665595i
-0.120968667444495+0.136502518226001i
-0.175253673258552+0.12544573430196i
-0.189331707832398+0.104551645076434i
-0.230780860779831+0.0711305591978554i
-0.23907952284822-0.010529442857755i
-0.125389793684451-0.0340377223030228i
-0.101935924350362-0.025782859264436i
-0.0673672989743048-0.0186851159360516i
-0.0575633771125627+0.0494907222819238i
-0.126152393347262+0.0690363408543061i
-0.178737960045487+0.014687088121464i
-0.172818431242488-0.0187285191534916i
-0.100282201221579-0.0462767330205073i
-0.0957940935660717-0.0148594777240922i
-0.0797274682842892+0.0617466946645516i
-0.0695448176137985+0.112853056215326i
-0.15829817186031+0.124290571576843i
-0.241381194858006+0.0805463310434654i
-0.217997894732514+0.0164753629115379i
-0.181292914879471-0.0360591722937091i
-0.161419656427024-0.031805767676754i
-0.129439014864605-0.0223263086482652i
-0.112672018439753-0.00634647858307419i
-0.134997172471284+0.0699101616020609i
-0.219718529593568+0.0343411628113203i
-0.188960403810042-0.0249460829570995i
-0.174608421090549-0.0169990800942477i
-0.145192556192157-0.0565310760740001i
-0.0286752758000847-0.00931721325212446i
-0.035881102456624+0.0733022368322933i
-0.0768667994473589+0.101204363898656i
-0.13052167392932+0.127914560902522i
-0.17067488646814+0.0787174459933213i
-0.15761511405414+0.0222052544347663i
-0.13198634439237+0.00871376911473534i
-0.0990217825894441+0.0314152909238255i
-0.0747486211866099+0.109826092303555i
-0.0874661171530191+0.154832217609285i
-0.169900133295023+0.167942280567743i
-0.259746346947092+0.130666624205202i
-0.270335598309631+0.0469374984215262i
-0.234975845991516-0.0445260223727275i
-0.163358264909431-0.0577268084481258i
-0.0941339918008085-0.0174801924462078i
-0.095684366819093+0.0267375396550219i
-0.134598259125302+0.0891802515538281i
-0.209278599642575+0.0753578533593354i
-0.19776614079913+0.0279907033491895i
-0.145061862564849-0.0342756446374289i
-0.136480961235625-0.0516377685867383i
-0.0593819193694603-0.0279008438309635i
-0.0466356122306135+0.0448468436212041i
-0.0712774727930783+0.11443790229736i
-0.115192145186098+0.112552398710386i
-0.155175490172224+0.079015152918079i
-0.154687315082175+0.0193105442772058i
-0.14471772324363+0.0130323345522525i
-0.0660476611473535+0.0182523911734477i
-0.0776154906486414+0.0502686899543624i
-0.0991487644797222+0.121808204471109i
-0.150439228250561+0.159303023115777i
-0.223852952583004+0.109186407230646i
-0.217416671509312+0.0559419539867543i
-0.191820755741299-0.0196098325953571i
-0.161839726405602-0.0536712258934518i
-0.131274352448014-0.013322255972881i
-0.104729136132007-0.015345934728786i
-0.194577353559263+0.0508109958157928i
-0.193779704608129+0.0442161714693189i
-0.193552704501548-0.0128273029242146i
-0.207150701040664-0.0451168090209229i
-0.0827214143148452-0.0560302207923916i
-0.0697747793496629+0.00148733476283415i
-0.0458866324680474+0.0349094025977962i
-0.0652816533679388+0.0878927376322815i
-0.0985803141281062+0.107438078392837i
-0.14094995176031+0.0877822319943568i
-0.208851588328319+0.0699525754047938i
-0.144027038988372+0.00756137061602968i
-0.118562583380801-0.0183060919911892i
-0.0592836331035745+0.0399912113937951i
-0.0693743188676241+0.101022660997112i
-0.149321494943815+0.132289821092306i
-0.19312835381256+0.11563878664854i
-0.268283024050616+0.0536113020938732i
-0.200482204291582-0.00692915089252008i
-0.121317047586352-0.0451726932796956i
-0.094718239571584-0.0233880610566491i
-0.0350684617832767+0.0197632513109479i
-0.0851744513868437+0.0674862026817603i
-0.134798044527154+0.0928300139671693i
-0.161900572580729+0.0719847682499866i
-0.185188730507792+0.0287821936670752i
-0.134138410574514-0.0197782277982904i
-0.0434948598056339+0.0205079792259601i
-0.0149891463221329+0.107661228408423i
-0.107837144280918+0.161959256424724i
-0.181632817722008+0.196457641387908i
-0.223936044529513+0.131017845830933i
-0.236538231328236+0.0760118283973928i
-0.243832232414693+0.0550754594580824i
-0.175772557091526-0.0399624947164708i
-0.128934372080304-0.044914034130113i
-0.142690256461853-0.00193291145989687i
-0.15254721074154+0.024116895641563i
-0.23031178141624+0.0257918426468382i
-0.208527846425238-0.065558955556054i
-0.126101320675941-0.119015140872262i
-0.0549056152984055-0.107988462993644i
0.0110544652875748-0.0740505260889633i
0.0430076512992903+0.00792640969117678i
0.0148407284394491+0.0651958917487075i
-0.0457088568062678+0.105773739981111i
-0.103304120672114+0.104658528117047i
-0.124897205683042+0.0290995593994589i
-0.0928936112120818+0.0414735774344734i
-0.0398638985854704+0.0951095857670961i
-0.0436905435144299+0.12079869629861i
-0.0834362945050274+0.189824697738763i
-0.16764267094331+0.207553999833917i
-0.28680605899755+0.146750613671791i
-0.287488336061095+0.0579548322024357i
-0.278308030714894-0.0213901725701651i
-0.187651079082349-0.0429004134994783i
-0.0965202246348078-0.0449549027983037i
-0.102687709807334+0.0378183876344725i
-0.126818704294751+0.100292990164743i
-0.187930371967966+0.054466530672542i
-0.209675943707121+0.0135334402754241i
-0.195717788178985-0.0507097983462425i
-0.120741126536322-0.0533848944885367i
-0.0207311768162613-0.00169114763806223i
-0.0124830730991378+0.0781888568575608i
-0.0582940792642191+0.148890006246932i
-0.0939530388413263+0.173727964945121i
-0.164856706684074+0.132269747707743i
-0.212513751335172+0.0279763319666768i
-0.181226955195598+0.0232769593557444i
-0.110816762718942+0.0179018195825787i
-0.100251667056751+0.0439803419390229i
-0.123679963549235+0.119743943377602i
-0.170137460924241+0.0894021313885231i
-0.229130869555504+0.0474440551212045i
-0.213316270664888+0.0131076248079015i
-0.188333165097206-0.0409453920230769i
-0.119128012667124-0.0607430422553448i
-0.0431721370121712-0.0309357899863664i
0.00438008748642644+0.0408273467955365i
-0.0130964434309785+0.0662467379398358i
-0.12197725397657+0.0831246588426229i
-0.168525247658201+0.0694299145461875i
-0.132611946757735-0.00963909655657596i
-0.0539420292070424-0.00857503264997298i
-0.0137327785636536+0.0218844169144543i
-0.0476017646935694+0.100125735322839i
-0.104025098462415+0.159261224984297i
-0.169239356827447+0.126814626013737i
-0.215875421506387+0.110503306620323i
-0.20391021320879+0.049175242182596i
-0.160747427714394-0.0423127256395386i
-0.107901462016798-0.0402943041847327i
-0.0669585985019662+0.0175901118729493i
-0.116605137960614+0.0440271904374155i
-0.147385085244501+0.0882739887269648i
-0.192548515883713+0.084258785421133i
-0.233156005052053-0.0079134563088904i
-0.167331858172843-0.0662009822771686i
-0.100174804698935-0.0668127031237583i
-0.055357884196975-0.0342704045172499i
-0.037370662017417+0.0522299816274618i
-0.0410541023638369+0.106851533866024i
-0.118909892220954+0.100349486194616i
-0.172870108210082+0.100063680866511i
-0.150836087974237+0.0377193924303458i
-0.123479550942591-0.0211569208882995i
-0.0488877844884993+0.0235318451212355i
-0.0356932596890059+0.0810078246935864i
-0.063003523503492+0.121786545613208i
-0.128148739932089+0.189554237350518i
-0.268991752533152+0.132405035889224i
-0.251762273040035+0.0296992648200751i
-0.178001101600371-0.0125172421455891i
-0.143102580374898-0.0483143244007189i
-0.138221436946653-0.0240508406952681i
-0.126909779528519+0.0358079657403472i
-0.127498204601692+0.0860250006827009i
-0.211708729769195+0.0662706782131219i
-0.197795809110383+0.00846757841636183i
-0.152570297988558-0.0512824547656497i
-0.0909250002337079-0.0216771326090874i
-0.029640000925455+0.0208305254528012i
-0.00283406255358062+0.0700099790467939i
-0.0615264620920598+0.139202815151019i
-0.158728782053493+0.0868679107864339i
-0.156702861526223+0.0574622042554212i
-0.165730950697161+0.0210636939353497i
-0.103941337113602-0.0275944180405171i
-0.0514990725103722+0.00417350607246285i
-0.0505817335512743+0.0801158501582337i
-0.041717703046179+0.12467618035374i
-0.166643771331249+0.134375022569944i
-0.185022157616341+0.119084569384694i
-0.169452439525651+0.0116264084596404i
-0.160955547608614-0.048909469497897i
-0.0467670686579743-0.0571702097074694i
-0.0646043771754915-0.000318987960459189i
-0.034393855587576+0.0762300370322792i
-0.0612716589970135+0.113003532023371i
-0.151117800384765+0.1395836742317i
-0.154887962628445+0.0563119593486741i
-0.175053253829744-0.00591679426073456i
-0.121699435467065-0.0251205840702695i
-0.0615053062381146-0.0157198049493551i
-0.0268080950174604+0.100855799729591i
-0.0763852521737356+0.201463867335896i
-0.171422952982478+0.163183742928385i
-0.258593457244004+0.119456090910729i
-0.268215106782451+0.0718280607053811i
-0.194290361568778-0.012656450333806i
-0.166831633513078-0.0170163445606695i
-0.131861868026694-0.0047556672836531i
-0.136385183053836+0.0208670940053993i
-0.19022648461122+0.0476842431288972i
-0.225205884615254+0.0323180366836486i
-0.205689536850786-0.0226630051331725i
-0.150546133905737-0.104092950572417i
-0.0951509443040606-0.102909119604678i
-0.0350124137991675-0.0478816614680327i
0.0207780989756253+0.00258152663262264i
-0.0276714385078001+0.0906279833803234i
-0.101320128865154+0.0913652141630527i
-0.114304190155341+0.029780347338638i
-0.114247320220994+0.0401773967764097i
-0.0444937588394463+0.0264311443678584i
-0.0283924794212636+0.0277159441864625i
-0.0391565693472974+0.14356406894789i
-0.0385389237960597+0.188366245705822i
-0.103501826969205+0.159837386472787i
-0.174060402617876+0.154821374072318i
-0.211270137057033+0.0865453959808433i
-0.158411691730836+0.0333468365826977i
-0.110763409509348+0.0501962817002242i
-0.0752148248101841+0.0602001244041123i
-0.0538843899146721+0.0851479585378739i
-0.162743224837747+0.161863846599614i
-0.222634228768698+0.127133964914087i
-0.225739902147564+0.00799817086082864i
-0.229190625919638-0.0479820195596245i
-0.0903532898676004-0.053629802872611i
-0.00613060543300637-0.0252131811100185i
-0.0463445870144797+0.0113856155755222i
-0.0980845632393331+0.102049010411007i
-0.168433104296085+0.167164192089682i
-0.190079345298977+0.0914393121639273i
-0.19836117075314-0.0211918927950229i
-0.145468662311656-0.0125340321874905i
-0.0577022763870661-0.00890680515095231i
-0.0213402232743425+0.0234042451394796i
-0.0501282409428833+0.113431847137876i
-0.146642858458417+0.122347752036687i
-0.202661786927048+0.141287811857838i
-0.177467316877137+0.0138365416303783i
-0.139130936681816-0.0780147778823449i
-0.108724544385419-0.0146944395432406i
-0.0482149184885851+0.0028445744753468i
-0.0747389998158444+0.0723367381361602i
-0.117293757057687+0.113193476847539i
-0.118651389811921+0.0757570749240925i
-0.162145622670722+0.0452301928876706i
-0.180394848058346+0.00640578599098179i
-0.136225610958339-0.0321006321876891i
-0.0487762002095469-0.00532825758837711i
-0.0582572728282353+0.0484472060664495i
-0.0937532059403326+0.118413668884698i
-0.153388596443146+0.137251323232945i
-0.205334833716366+0.0803961645254763i
-0.17992947283383+0.00801677405749078i
-0.154834357484607-0.0336447841314893i
-0.0936098804584515+0.00409938378099561i
-0.0625591261868538+0.0529125300517752i
-0.0519831784833444+0.0989245197453946i
-0.0994361239442434+0.101776250017486i
-0.175020845202379+0.105306240970021i
-0.190859768586951+0.0342933702462427i
-0.133559921085285-0.0524283408625985i
-0.0738748794398376+0.0104540753137552i
-0.0478538013726755+0.0415507150797472i
-0.00487721851409427+0.100027006964924i
-0.0576455902491118+0.169045501289255i
-0.140703274139558+0.134011234116208i
-0.162918626979393+0.0811306025998256i
-0.148700484133412+0.0353471047583415i
-0.133353427761393+0.0142391462264146i
-0.0900975085754269+0.0645061560214691i
-0.0328905082615083+0.137636813547336i
-0.106212018547387+0.137965957499672i
-0.190613966237679+0.171906778302789i
-0.239851421001285+0.140887641231183i
-0.24421788392151+0.0222011027037685i
-0.213653571631472-0.0191229749600197i
-0.14741800968537-0.0170879095835555i
-0.0537329238465964+0.0239138804266494i
-0.0668114280451545+0.0627760921844763i
-0.117154478054173+0.0652980014658188i
-0.154438530690236+0.0373533836433717i
-0.18329369730886+0.0193954541080114i
-0.158324340343684-0.0702684101431633i
-0.040217939158916-0.0966678540106804i
0.0155258891791248-0.0227570025981216i
0.0310933427243747+0.0354772366842988i
-0.0184086602908351+0.100901061518018i
-0.115249339556157+0.114515988082695i
-0.123969334563801+0.0999248866736886i
-0.13105918593765+0.00238837356739716i
-0.0753619595838528-0.00475700173973347i
-0.0362876101365119+0.0520707246884089i
-0.0466627953159292+0.0813035558711318i
-0.044875388433995+0.132789816604697i
-0.114574831903277+0.14476476313751i
-0.205000011254144+0.104231336853826i
-0.191170257730987+0.0266999015506208i
-0.139421083514388-0.0208581407200107i
-0.0873850287529976-0.0292308492358305i
-0.0413807075100517-4.7318508367466e-05i
-0.0796315365481911+0.0547451199534592i
-0.130868909115451+0.110931688865285i
-0.185250396199381+0.0677518111326018i
-0.217731936120993+0.00523709507807889i
-0.138410734625101-0.0280334085425176i
-0.0426756339125016-0.033867995625402i
-0.0361078081570465+0.0363143766874133i
-0.0378941777489659+0.122636674998187i
-0.0346249534561196+0.143479837443965i
-0.109065939886023+0.150200363307072i
-0.172162770122656+0.118653728976184i
-0.158147481066969+0.0258816348907073i
-0.10259833184231+0.0357088715617181i
-0.0530780959666578+0.0424523872701472i
-0.0662051955558742+0.0773996530551068i
-0.0942024611688144+0.139079193988239i
-0.133387051269452+0.150421249366215i
-0.212642886995847+0.127775473041517i
-0.207336531034671+0.0210241028618823i
-0.163315988592511+0.00613382876142093i
-0.1021628047381-0.00993881531660347i
-0.0897141435374089-0.0221094351891446i
-0.101056201207807+0.0503680579767949i
-0.0784408901937639+0.0822906415738957i
-0.165661486009653+0.0966096401280341i
-0.188432964296746+0.0130062594280116i
-0.147562870731598-0.0271750402564586i
-0.075187534479237-0.0602959063061099i
-0.0342592513355904-0.0503227986615819i
-0.0387312121806856+0.0438317450440006i
-0.0118565965156311+0.0747651580291552i
-0.0730581405699844+0.126271092025282i
-0.136428515161179+0.0482270332955729i
-0.143443389591911-0.0033922095248354i
-0.0686097523153983+0.017880813409175i
-0.00403691053636371+0.0215706319354331i
0.0159642243766506+0.0861368346252577i
-0.00370721072303044+0.122740289597294i
-0.0871163647513485+0.148814574879332i
-0.132006605559471+0.127119209815171i
-0.188098635405081+0.0610157866452735i
-0.18586975497881+0.00330780309144563i
-0.105705246255117+0.0067307508367147i
-0.0664969332531264+0.0500220265366834i
-0.0509157956610404+0.0865652017377028i
-0.0932557450146091+0.157681232438959i
-0.140005062826303+0.140421137480565i
-0.204807229287382+0.0420045124597074i
-0.25946917761606+0.000256170944035569i
-0.158285110875036-0.0367638715216846i
-0.102633386213495-0.0166274936662754i
-0.0961125948349636+0.0688415578811362i
-0.0861423552970591+0.0959070854500333i
-0.151393281520156+0.101486492471845i
-0.201316048698595+0.0721704242003952i
-0.209894018332047+0.0239237013794174i
-0.140345842623629-0.0249240131344065i
-0.0686603026916913-0.0558643958830987i
-0.0443421132399412+0.0058295086171239i
-0.0544247252843628+0.0677687824916958i
-0.0911263601313765+0.0987777497775627i
-0.144506382529764+0.0794634053616442i
-0.199816475288143+0.0361078182374905i
-0.140771413067023-0.00574294368698927i
-0.0387712909608926-0.0483895912803742i
0.015555786091374+0.00051096578498538i
-0.00441259495418088+0.0912537303812557i
-0.0685753412498476+0.151963755520272i
-0.119325202703776+0.144671129594155i
-0.158758079339787+0.0950791457126923i
-0.160823673118848+0.0213867189176783i
-0.105516512225842-0.020629957246249i
-0.0580864504141536+0.045639345609356i
-0.0545674775448704+0.0840045007950653i
-0.0799006491679314+0.122274698905683i
-0.150018217851937+0.15910126449289i
-0.163539560174076+0.0830898198286186i
-0.165404195874807+0.0318468767312582i
-0.130068814953362-0.0163698354182095i
-0.0446521117181843-0.0124251986530221i
-0.0362002308841067+0.0578151739443293i
-0.0507847537302891+0.0445473866217652i
-0.0676003334845117+0.0944088216617179i
-0.133074490135105+0.0958152114949408i
-0.165083547681846+0.00298822562398857i
-0.0982078409427309-0.0125751061080312i
-0.0806365782562128+0.00202108259757646i
-0.0217257735218529+0.0259856195700792i
0.02290654007626+0.0809803145303637i
-0.0356370558817781+0.158414945590452i
-0.103652553090714+0.137672425407625i
-0.171951285567862+0.0826914836764044i
-0.137091587455589+0.0388166161652132i
-0.105023624081107-0.00267872549469761i
-0.0840264288742646+0.0362511330583793i
-0.0322320338302309+0.0637859626423391i
-0.0649791325051169+0.128960574256508i
-0.145330269688034+0.143027400612362i
-0.184840762397551+0.087112288723536i
-0.189545669564966+0.0499846915162043i
-0.157612014025684-0.0154856352323176i
-0.112332355273566-0.0327523559631059i
-0.0487194333397181+0.0052059710508073i
-0.0495216608125252+0.0611468718670255i
-0.0942618031821937+0.0569312181617712i
-0.111839081765502+0.0806130748660592i
-0.174440385389376+0.0553762464539153i
-0.135155601615345-0.0356025219006091i
-0.0753234120964175-0.0254644472798469i
-0.0430573936310096-0.00884530048033298i
0.00825414581901781+0.0427778992028517i
-0.0205585459657256+0.0984817743345959i
-0.0566094122588268+0.10326202549467i
-0.103904211330378+0.0915574790179171i
-0.131728137425481+0.0591126775010756i
-0.0717504577541231+0.0329764458471801i
-0.027567305941654+0.0108237343835728i
-0.0443691157937215+0.0615448624170484i
-0.04306439629773+0.138262528678672i
-0.0772158185380502+0.154720210394344i
-0.166680969708987+0.152835333470349i
-0.195051419435678+0.103786029232667i
-0.153209923903815+0.0446999077899992i
-0.109629905275516+0.0338703672886074i
-0.0737823812069246+0.0504325173590856i
-0.0128298950185736+0.0579227737395561i
-0.0447151839862674+0.100849168041723i
-0.161425353584212+0.130803516483027i
-0.161136973111683+0.0619922457118644i
-0.123060713390258+0.00868911274028642i
-0.100634092656941-0.0403322698422514i
-0.0103359614916768-0.0291375244981284i
0.00204185083052797+0.0586070673700401i
-0.0352338979480516+0.0949712386486096i
-0.0600861436160017+0.131597409548487i
-0.125951579726026+0.100779924501228i
-0.160837430768767+0.0532515018427627i
-0.11933081578532+0.0134472878272467i
-0.062314910882369+0.0051475795931904i
-0.0594498798507635+0.0825241003584729i
-0.0605729176715203+0.122814944419918i
-0.145508062392504+0.15992242714977i
-0.191362224869166+0.109260134539847i
-0.183086007475461+0.0316551381619242i
-0.195624874000582-0.0394921291437446i
-0.107309490154512-0.0797047691896052i
-0.0626881539186645-0.00641155191288614i
-0.0396124380880571+0.0329431850140073i
-0.0696753119884516+0.0734488333366862i
-0.164507495268983+0.0832931704996914i
-0.184116598019041+0.0210361858172881i
-0.120343993345491-0.0124226803453036i
-0.0603403778631289-0.0441700052497353i
-0.0114886757683497-0.0329629525982643i
0.035289425945736+0.0507722776317693i
0.0191723232604148+0.103877777151578i
-0.0347773929336451+0.150890398131891i
-0.129720036930327+0.151493808404528i
-0.130954756127081+0.0742560241454339i
-0.0797339097237504+0.0378445602114297i
-0.0599621065056564+0.0332421171826454i
-0.0572015385661813+0.047556350074447i
-0.0566880993606519+0.139350874800477i
-0.0835700713045329+0.165466206900798i
-0.140205551108905+0.115050829064295i
-0.146822774031677+0.0864353545180681i
-0.135191789909876+0.0244176110055074i
-0.108410376781888+0.00336688649166584i
-0.0613540919399406+0.0533169464634947i
-0.0265096196277216+0.093673171672568i
-0.0664975005506013+0.119895620952384i
-0.131297683703977+0.131725484020074i
-0.158266439916945+0.0747444218718084i
-0.141229873938932+0.0137782229294426i
-0.105601268464681+0.0111225686803454i
-0.0569665239780021-0.000189186091670862i
-0.0172191033492357+0.0243257655771931i
-0.0500912831688676+0.112903539393715i
-0.0879398577391784+0.135336036592937i
-0.101957721661707+0.0671551308572424i
-0.137563980702569+0.013211824172562i
-0.135781982620313-0.018718391647697i
-0.073382984570552-0.0426906009386837i
0.0166278065273136+0.0105313365170656i
0.0231094622170967+0.0843977695147801i
-0.0648001890255784+0.126638463633856i
-0.117610559376376+0.0975633373552243i
-0.126771595944942+0.0168901353719582i
-0.113512846752202-0.00611207477594515i
-0.0529465409763929-0.0152607609367832i
-0.00643271828421903+0.0163513507125497i
-0.035921292256914+0.0639538252654008i
-0.0530788839804316+0.094843639849269i
-0.0899789981592844+0.130409936718016i
-0.116444447946332+0.0979845930213517i
-0.130897279026734+0.0460911178324534i
-0.129834758969299+0.0344727781995861i
-0.0594207806249516+0.0103387895511364i
-0.0435559302416913+0.0333329476437993i
-0.0646346101773831+0.122428720402792i
-0.1143582941702+0.138982022261712i
-0.164638056267688+0.0888996147104564i
-0.173069074051195+0.0560220304033196i
-0.161015951624688+0.00965540867185845i
-0.0993303071436049-0.0278383341904378i
-0.0528216646377221+0.0107883171754866i
-0.0208483907913233+0.0680421200315749i
-0.0403091921190243+0.0867055014702539i
-0.122700220090729+0.0761577078132644i
-0.165141796304278+0.0601749909081034i
-0.127369805736019+0.00886210304344275i
-0.0579895550556068+0.00588852574988093i
-0.0527402031606457+0.0479816487447649i
-0.0091762636694822+0.0708439440326664i
-0.0262341088779271+0.114082250049822i
-0.117422655081507+0.117125318571501i
-0.136877494451452+0.100732338023889i
-0.137251386184168+0.0609704985211511i
-0.0779926689811278+0.0269198774624509i
-0.0568217167749421+0.0593520077619655i
-0.0288312235630808+0.0806359671468959i
-0.0233739532077593+0.100672667232743i
-0.114581173236736+0.128129825566339i
-0.149475472382935+0.120625264905111i
-0.20161685197106+0.0650631968236288i
-0.171837721102219-0.00926431589504393i
-0.0791355291725633-0.0443655699113613i
-0.0570876324521065-0.00824308040045135i
-0.0510339420218079+0.0405958654769684i
-0.0718162732737788+0.0531390429916162i
-0.0878097505159566+0.0726083739293867i
-0.111703514539164+0.0306426867624347i
-0.106674700945466-0.0152643748049479i
-0.0797933740624187-0.0493890221078968i
-0.0538778647716512-0.0476024687175863i
-0.0144942826969934+0.0365279719780726i
-0.00268748650652838+0.0848946088458058i
-0.0732065728251807+0.10857579363263i
-0.116192339486859+0.103959296772034i
-0.099839261059606+0.0602353246879657i
-0.100720712063808+0.0404025407794176i
-0.044348713530678+0.0386975146893818i
-0.0177649681799958+0.0558108057532614i
-0.0356634048664683+0.115366981571329i
-0.0672848004349675+0.116163393796606i
-0.0944845032598706+0.0946491234691006i
-0.127267541766159+0.0750101256783697i
-0.151071106443612+0.0561503601010072i
-0.106476862960857+0.00978308741807302i
-0.0963172428908186-0.000242394963667242i
-0.0867812443680251+0.0722979066994169i
-0.0935382293467694+0.0812317601199713i
-0.124561081870262+0.0889408759363701i
-0.158399121788115+0.0441912145084619i
-0.157578295080403-0.0204831896969611i
-0.1199712323018-0.0426775835423277i
-0.0787753883343033-0.00798967480224094i
-0.00205471544599395+0.0526527922292725i
-0.0716718160431598+0.0801943607381065i
-0.112269872225003+0.109757347452696i
-0.0738002085975674+0.0911248666101003i
-0.12702298439333+0.0390202296296833i
-0.121768451937156-0.00301960687187788i
-0.0554931648526277-0.0064564187217338i
-0.0228697720461294+0.0220640009313644i
-0.0201418406908321+0.0780254391176334i
-0.0344357991531957+0.104729514167151i
-0.108495970856767+0.0968541192486524i
-0.145136981140877+0.0901707641223133i
-0.0982629595767447+0.0390926814276657i
-0.0609676549150653-0.00472572451619979i
-0.0357319212583715+0.0232634924102309i
-0.00853742191936722+0.051633142600144i
-0.0249328375801274+0.0930021220418686i
-0.0800246155156611+0.114954739658288i
-0.109884918152029+0.100810324940653i
-0.10295640227655+0.0563487870396446i
-0.113872108905019-0.00499444858527455i
-0.0787416177330761+0.0277995552181817i
0.00746427251875185+0.0785740096506044i
-0.00472361146798774+0.112444949177593i
-0.0594315932793848+0.114215382406087i
-0.0763678141108158+0.107171792178571i
-0.122405861976402+0.069785051524681i
-0.124112509960183+0.0141726156510444i
-0.0772607940381125+0.0104507477751357i
-0.0312688196108836+0.0226606616317269i
-0.0113458421736082+0.0659578205683522i
-0.0525612923344448+0.075264599710843i
-0.0981271345203037+0.105276595204235i
-0.154772887817734+0.0935662026250342i
-0.141130354761294+0.0225081989248584i
-0.0967236370655597+0.00498750043458436i
-0.0406021987433774-0.00657480331631881i
-0.0142396690855085+0.0329836699721243i
-0.0913782574122444+0.0565198051098876i
-0.107386611466036+0.0969284141411101i
-0.0991892166169329+0.0782492293596598i
-0.125694634408618+0.0277599088682338i
-0.0965901285778415+0.0397503212904499i
-0.0886318650247715-0.00427712249446455i
-0.0622127428932051+0.0587488364540315i
-0.0307090374828701+0.0939338478205349i
-0.0618022100431588+0.0966589641448729i
-0.0839728151846087+0.110643443650917i
-0.12363371661393+0.0408728270660665i
-0.107726505380602+0.00715950186900202i
-0.081595310261072-0.00545916800910534i
-0.0457429796060727+0.0441327201681371i
-0.0127871499141614+0.0938138407925018i
-0.0569681326904931+0.103830508948083i
-0.0946021078869525+0.0922259337878103i
-0.137838681177771+0.068401362378698i
-0.162541097689372+0.03829227898362i
-0.111705769493772-0.022056480771907i
-0.0505098464140716-0.00207269454300728i
-0.0481181605477691+0.0265672371635191i
-0.061575906548305+0.0468845870242398i
-0.0774899084951073+0.101774323219536i
-0.117745689013493+0.0686650793203294i
-0.124651069388771+0.0203042878962286i
-0.0858317584683803-0.00959109327315477i
-0.0436981350427444-0.0197001962472925i
-0.0046605304988646+0.0376699434823178i
0.0285307675015035+0.0946100372978362i
-0.0154299706789887+0.111369891822005i
-0.0927912810449634+0.128652261255547i
-0.116205320193663+0.122157796837301i
-0.116592472312649+0.045545511368531i
-0.0763303481901999+0.0289780167314406i
-0.0357812188920588+0.0461372518890545i
-0.0295350103225915+0.0569721418485993i
-0.0666557868074931+0.101571873279237i
-0.114224511876379+0.0961169976839679i
-0.15250927975294+0.0494419488305836i
-0.166447747259809-0.0117882650618666i
-0.0970965957015511-0.0318904091558193i
-0.044483456411221-0.0253101711938118i
-0.0135652506478689-0.0158625232896681i
-0.0109285650522778+0.0592944357817583i
-0.0509438476919309+0.0737665973452063i
-0.092410575934996+0.043106866171673i
-0.0855045821291774+0.0392805600857641i
-0.0544682327232768-0.000628023564168994i
-0.0130324844711256+0.0269058648502573i
0.01822344121611+0.0347674309387273i
-0.0244363015724848+0.0483918699642587i
-0.0251769244583509+0.149447959061944i
-0.076658357496001+0.134176147038523i
-0.107577286875926+0.0775558187426847i
-0.0992781556875729+0.0298222099848155i
-0.113686636100814+0.00438003629673262i
-0.0353039936035013+0.0585371239674857i
-0.0246566306478474+0.0694118584719677i
-0.074171860087719+0.0863427811384144i
-0.0767238029224743+0.101616307617125i
-0.105306967472818+0.0649387325769384i
-0.142628938739968+0.030581052467754i
-0.0890811912415264-0.0305311640188692i
-0.00939275589546004-0.00839101413101572i
0.00133922391631793+0.0498508444220684i
0.00698740942977266+0.0965927441037804i
-0.00926823819531484+0.134330111208267i
-0.0763369611376267+0.119452097674615i
-0.107678539532926+0.112688107041373i
-0.0775426740569853+0.0482529184196112i
-0.0605078636376035+0.0460624610930051i
-0.0254446052760549+0.0684043058799684i
-0.00265049633262231+0.0607347188680684i
-0.0896185718062765+0.11857683732255i
-0.135103662256912+0.0988019439674584i
-0.132097888838763+0.0714529100105596i
-0.142943809759481+0.0480977188339687i
-0.102176825140327+0.0217925521702899i
-0.0643220760437517+0.0388226039819458i
-0.0386991502846467+0.00677516268504456i
-0.0172537274940521+0.0459265106133894i
-0.06459653991649+0.101751791035243i
-0.0933308442618852+0.056903987267641i
-0.0971804728508931+0.0206957945858801i
-0.109781904527244+0.0253798491471144i
-0.0457261899876201+0.00964959942390956i
-0.0142066513874476+0.0229536963931724i
-0.0350629824573203+0.0843676570635597i
-0.0272265798119149+0.0805761104553303i
-0.058953553055078+0.102078702049332i
-0.100034595114815+0.105981580177911i
-0.109849971586372+0.0478893889903928i
-0.0790438005045392+0.0133353608118975i
-0.0409171852793383+0.0126752859344616i
-0.0517926164154197+0.0783146715441558i
-0.0489069405194901+0.0873050642822611i
-0.0549309830225515+0.0818470073091375i
-0.120270586086444+0.0449914371028668i
-0.126282695455287-0.00681462530611422i
-0.0650308007902819-0.0184154313437689i
-0.0436473494589883-0.0139936028140043i
-0.0159042076667285+0.0506320191049038i
-0.0115906706089967+0.0769421559367952i
-0.0735878885096088+0.119197709119646i
-0.115095364174212+0.0899722783887581i
-0.0970994684875542+0.0414522917367406i
-0.0646845023687892+0.0247425879754771i
-0.0258585049102678+0.00466090280792017i
0.00808036839930153+0.0685741397767857i
0.0178537806349553+0.0758557316959857i
-0.0150622197668633+0.108464536019183i
-0.0792934943342115+0.115272049648316i
-0.118679472385813+0.0782534918255114i
-0.110673497503823+0.0789333654352727i
-0.0582501670768344+0.0270107815339798i
-0.0551165167212191+0.033423055126432i
-0.0670866749317245+0.0745460623648365i
-0.0765407474389921+0.0846454127534155i
-0.0671508867654406+0.0854763058031763i
-0.0825721852302657+0.069274722966256i
-0.139409121491449+0.0254956933510528i
-0.0761988771245778+0.000564727198041034i
-0.0288810146746092+0.00833150045602299i
-0.0151062344526382+0.000367746464755106i
-0.00573635276941666+0.0573569987668611i
-0.0605613894413949+0.101947991454176i
-0.0780496867874257+0.0631656554810995i
-0.063910404791414+0.0544853373990741i
-0.0699999466561634+0.0405633396327862i
-0.0447896578355499+0.000350374449568347i
-0.0100267847876799+0.016042314925188i
-0.015579189093383+0.0658937046725085i
-0.0182586667060394+0.0980406154295788i
-0.0859197366829327+0.0974201665262442i
-0.133219685137897+0.0728092564615124i
-0.105107388399045+0.0224182349017723i
-0.0952538760239796-0.00105799550611364i
-0.0560688343370615+0.037429406051774i
-0.032395880895365+0.0655420010778748i
-0.0477869538881745+0.0861077141766832i
-0.0821557059960919+0.0845958566853467i
-0.113012759703144+0.0572349215078369i
-0.131304382186564+0.0483128163572971i
-0.0907736290053663+0.00348270411888612i
-0.0314988246190179-0.0318255992408088i
-0.00815807590272776+0.0020950936305834i
0.00583885524359224+0.0665214418008169i
-0.0557658124907479+0.124711830347937i
-0.0869194639024185+0.0989049931290603i
-0.103896744929341+0.0540386888108468i
-0.121196829630736+0.0764132320548997i
-0.0665064798446518+0.0708708248995546i
-0.0393266652888289+0.0347722690063298i
-0.0490317038853207+0.0840171508042668i
-0.0539296874537756+0.123275657587828i
-0.0740345861738187+0.112433943292338i
-0.140785761559343+0.0840902394599032i
-0.161905666390359+0.0433461505735513i
-0.0742033843575367+0.0371111366642458i
-0.0362252975018649+4.38906583739027e-05i
-0.0576455829184392+0.0306599536362411i
-0.046299251394617+0.0745997053505139i
-0.0646240071087209+0.0598138210102355i
-0.0867985685701041+0.0730932265150021i
-0.0656647056987898+0.0579694397480058i
-0.0347481329638818+0.025567331551598i
-0.0135147571898984+0.0196032179180905i
0.0123266544777964+0.05306241173849i
0.00646006283441372+0.0830816586896899i
-0.0351280567456094+0.0814700749372628i
-0.0827851999757532+0.0956871656379739i
-0.0961088201742056+0.0738765248411511i
-0.0768592044398925+0.0468764748921245i
-0.0923699827340241+0.0366245267477317i
-0.0441361465924018+0.0140089200254791i
-0.0377423127866267+0.0737475927575268i
-0.0704079012528981+0.0913807065771816i
-0.068084079932597+0.0790017162046263i
-0.0568247658702919+0.0829182053731092i
-0.0402543498098205+0.0390115636322421i
-0.0923198811747862+0.0113408006051996i
-0.0261047761872786-0.00399483311847301i
0.0210262487950281+0.0409072070090374i
-0.00767338341958091+0.116513513262158i
-0.0141827986259487+0.106857951403813i
-0.0545553464088808+0.0854510402300292i
-0.0614118253089277+0.0844043532076499i
-0.060902926104731+0.0409036376010973i
-0.0281284291074888+0.0398499965543911i
-0.0365675400687263+0.0519656532427487i
-0.0465377127391409+0.0544210096377538i
-0.0379071410630447+0.0913202319425827i
-0.0849385739958823+0.0815188282109865i
-0.0988128776449869+0.0679704540393353i
-0.101274639110157+0.0696171198130488i
-0.0955528843387148+0.0047240852403586i
-0.0387004855214548-0.0204193291113124i
0.00207714619926262+0.0459853636991223i
-0.0143060623917034+0.0417116954715472i
-0.0110413100253968+0.0524681654642447i
-0.0454340283793487+0.0915882555326883i
-0.0588320340939157+0.0238777804544346i
-0.0261629142611502+0.0163676267754344i
-0.0364527747818547+0.0518761234885536i
0.00458584645141433+0.0916866211978127i
0.0125645948152364+0.109566704390706i
-0.0267020058087731+0.0960586206625527i
-0.0632746643464382+0.113922727976756i
-0.116580454438146+0.0776333098261423i
-0.105567993557196+0.0637185010342908i
-0.0683123029712944+0.0628996024345854i
-0.0429406625119182+0.0658684871251319i
-0.0447279294777216+0.0651136986820694i
-0.100722875374988+0.0515472942552436i
-0.0641068611417483+0.0601669766602122i
-0.0655797934568031+0.0188621475540329i
-0.0957299357953885+0.00295723444074915i
-0.032174808793747+0.00815012353931327i
-0.0316301238225282+0.00182749688978149i
0.0251878668053477+0.0238213053456483i
0.00873197526539095+0.0608888029135643i
-0.0371906303909844+0.0773512852280065i
-0.0223668752028986+0.0691140786989475i
-0.0716544804154513+0.0673793609368958i
-0.0454161075303549+0.0481416219096864i
-0.0361938908215413+0.0452512793595053i
-0.0517709834333817+0.0831541104418004i
-0.0456584413687819+0.0976368241026864i
-0.0665249791128046+0.106269524495875i
-0.0647811835907877+0.112264164596383i
-0.0910876395983809+0.0723999977043098i
-0.143540438060005+0.0754211468884062i
-0.0889039334106028+0.0508377410030459i
-0.0468825543547522+0.00549521751855791i
-0.0364799917850082+0.0306153848744324i
-0.0399641840047327+0.0638087472407155i
-0.0738135578594392+0.0799612520360427i
-0.0471585433055252+0.058428115191027i
-0.0806541277351006+0.0677256110823744i
-0.0824217799407196+0.0502429160187245i
-0.0530246298676626+0.0123563151976578i
-0.0340318601001186+0.0485589215392888i
-0.0170644272360364+0.0832654101341429i
-0.0694193186770302+0.0934103807597878i
-0.0476494402303373+0.101066742141555i
-0.0381499913183655+0.0880217727111974i
-0.0726179771796489+0.0315067098721542i
-0.0458332906731798+0.0222888197546766i
-0.0279017435851419+0.0380785011512559i
-0.0339223185883342+0.0456333329946998i
-0.0475952258126717+0.048803205908046i
-0.0667435257532878+0.0233758373185045i
-0.0731269172457137+0.0745123325563946i
-0.0753126112402708+0.0801304868174i
-0.0451826139183329+0.0468950096895816i
-0.0154223749085654+0.0466937264056282i
-0.0349135685999085+0.0440643871981693i
-0.0525157974956365+0.0770268813242699i
-0.0568149702354047+0.0812418971278787i
-0.0532267541858061+0.0776802414522105i
-0.0649427106652992+0.0977542758945657i
-0.0608863994186338+0.0575992207134786i
-0.0458297295733754-0.000702577762938525i
7.14388225356558e-05+0.0669792723628301i
0.0315735342833747+0.0901195298612415i
-0.0340175337695565+0.0732125471842547i
-0.0574265291294246+0.1134341157258i
-0.0594374281727344+0.0744840338082909i
-0.0817620192832271+0.0671850061989883i
-0.0564293608707381+0.0556922020660593i
-0.0447820328884843+0.0198106684502349i
-0.0379164587841203+0.0874462751581151i
-0.0532976040732757+0.0970076946816471i
-0.0911275035029239+0.0777347373943097i
-0.103822422910001+0.0372616252752029i
-0.117319478000659-0.00770934104178844i
-0.062187525328724+0.0386222882286763i
-0.0186832113989852+0.013789023735855i
-0.0257839811946435+0.0158862688831218i
-0.00963361434316623+0.0527627111013389i
-0.0190896013288228+0.0567869050570162i
-0.0471761083381941+0.059280581029535i
-0.0530364304752642+0.0365663131936116i
-0.0290776782272498+0.0439845924264472i
-0.0209174320232164+0.0422882810528435i
-0.000506189051341599+0.0722550263271729i
-0.0128622336182104+0.101612186340475i
-0.038663285567992+0.0705828661964362i
-0.0517328598213658+0.10777407259355i
-0.110118332591363+0.086554003079658i
-0.083632548645996+0.0730479847866351i
-0.0859347187366783+0.0879556436663007i
-0.114538348002615+0.0219814187568326i
-0.0981004361482732+0.0520513761623802i
-0.0748070038864634+0.0312353980888846i
-0.0392999874710547-0.00853064772729185i
-0.0953797915963502+0.0178126557346156i
-0.0769322090376345+0.0363663683664773i
-0.0112491610933071-0.0100874193165091i
-0.00184159941260983-0.0192193082050699i
0.020260301010539+0.0628735151779451i
0.00519969938742269+0.066155733756728i
-0.00691386642381396+0.0897326289446108i
-0.0182112538458822+0.0819929292011307i
-0.030037132486511+0.0750304623934487i
-0.0546174443558545+0.0991460094146107i
-0.032766521372088+0.0837273822438315i
-0.012320950358579+0.0956378536178705i
-0.0956087411271768+0.110427972846527i
-0.115273858603283+0.106664671716435i
-0.124037360149081+0.0832849014262568i
-0.142322097639418+0.0567293820856535i
-0.114446836087918+0.0255354883780205i
-0.0809737532834985-0.015086958505189i
-0.0351455283583334-0.0253582065293962i
-0.0554898046963815-0.0158900687790056i
-0.0558240313488675+0.0120657621718091i
-0.00871939474324723+0.0476293886924559i
-0.0295887155871766+0.0363104244644982i
-0.0357879986384483+0.0485189813519982i
0.0182257962895127+0.033130471661612i
0.029039470759877+0.0125362188781293i
0.00286649286206496+0.0651192960402012i
-0.00374265603482666+0.0933961141285947i
-0.0188373304909413+0.0840000679066202i
-0.0578488890011464+0.106422450168395i
-0.0737005117081519+0.105252927361874i
-0.0550442844701444+0.0565192461196301i
-0.0732689007275964+0.0518191996232263i
-0.0531812572903213+0.0331256533631973i
-0.0324028912382228+0.0165847104861662i
-0.0474553037959885+0.0075735081165094i
-0.0317120000595566-0.00520141381331174i
-0.0481436805128513+0.0380574162993083i
-0.0552356899108882+0.0326103575753635i
-0.0479338997587308+0.00588010681959815i
-0.0197165999048887+0.0153873842625424i
-0.00233523824540162+0.00785093667172264i
-0.0132523245601617+0.051472069240366i
-0.0127859678317887+0.0710988783792291i
-0.0192816096677513+0.0810991537451691i
-0.0299367315919079+0.0930404456373757i
-0.0635539564112957+0.0674874817778268i
-0.0312601753446563+0.0999009732495351i
-0.00760585207622976+0.086957732543019i
-0.0798612182983624+0.082970326758601i
-0.0912050102946208+0.0895376201499182i
-0.0594770360701958+0.0589811962045403i
-0.0698484215875732+0.05744261342347i
-0.0671581503729394+0.037386826528226i
-0.0574552970447213+0.0359321180679827i
-0.0350571166339989+0.00561339417187225i
0.00100359611146391+0.0135918893790283i
-0.00318860785018665+0.0710114441104953i
-0.0141822502286658+0.0375928706260626i
-0.0508603968286648+0.0355903364917208i
-0.0592273895688551+0.0626170543630712i
0.00128590022835157+0.0649148318282414i
-0.0020934689333865+0.0746115529799542i
0.00469154259574859+0.0263778179877977i
0.0263446314211028+0.0652828228975033i
-0.0630121555530399+0.109993545787247i
-0.0592247480462285+0.0529090925881649i
-0.0498088134985784+0.0536526174587124i
-0.0718149768213667+0.0710689535125195i
-0.00414860546086584+0.0396830825079715i
-0.0184798063782138+0.0331662559683717i
-0.0329976927906237+0.0551930589050135i
-0.0500010710520575+0.043153809440248i
-0.0611769175519319+0.0878731779757141i
-0.0409089176063266+0.0640771323462616i
-0.0639921726775095+0.0541766326970795i
-0.0396643264799848+0.0753612951919878i
-0.0318626232503098+0.036853446494337i
-0.0418220892000418+0.0653172909505292i
-0.0219648470008543+0.073952621235701i
-0.0368017387229364+0.081588400050702i
-0.0742870661628672+0.0439505867887839i
-0.0283502665830437+0.0225789232553078i
-0.007271061752635+0.0581781610919144i
-0.0337521059704563+0.0263061925738805i
0.0119743514102533+0.0453491316782998i
-0.0245220681156197+0.0561460846482891i
-0.0470787832973232+0.0449055980886752i
-0.0197139501129908+0.08210212371805i
-0.019191909433499+0.0488548494113912i
0.0233684847465127+0.0709399988690321i
0.0122049257319771+0.0630466399482342i
-0.00900509859199044+0.0385337091469988i
0.0233269103785685+0.0949469351258494i
-0.0445347410961636+0.0819762529930421i
-0.0893225863698697+0.0417877189782626i
-0.0450183816668494+0.0326175723617297i
-0.0559800498010677+0.0509231751051301i
-0.0298512194177678+0.0155489145969577i
-0.0338532687480797+0.0336493518303167i
-0.0650160945915797+0.0516885424049638i
-0.0188055845706781+0.0309976753123084i
-0.00792104767076517+0.0628996287975362i
-0.0449755505391416+0.0539262685223278i
-0.0381301148705182+0.0559599624687479i
-0.0129900654885439+0.0523157639360068i
-0.00220521908236492+0.0472902947520321i
0.00976515125531054+0.0545938244203666i
0.00823685173618171+0.0494707739166965i
-0.031499853378589+0.0608177018959144i
-0.0606322668703195+0.0931451024060631i
-0.0166978177105933+0.0569580445438259i
-0.0527460662075613+0.0195720433388385i
-0.0881592971642517+0.0454916094864112i
-0.04054506901012+0.0325941962018375i
-0.0527494629356135+0.0299540347557713i
-0.0528020795436567+0.0349324433981767i
-0.0375757668546681+0.0331121995890584i
-0.040800893560868+0.0391734739742853i
0.00192497335556319+0.00461057360618991i
-0.0267221227072107-0.0046243404745497i
-0.0317222555983902+0.0394624806011245i
0.048798644621212+0.0161897700639232i
0.0114297816007144+0.0248814416986651i
-0.0151912467742517+0.0671616966614226i
0.00663853230109132+0.0558147834691146i
0.00954393152853626+0.0628626207001243i
-0.00106504561537495+0.101313211035888i
-0.0228738382164342+0.0991267812254673i
-0.0449400138569595+0.0966483583063969i
-0.0628671651438936+0.100173099187335i
-0.0610978453212913+0.0663338388322064i
-0.0495059857512256+0.0747155927510818i
-0.0337651636499269+0.0574403251307016i
-0.0462806459653761+0.0468773713276153i
-0.0385758031502477+0.0406003558295374i
-0.0268675415579026+0.00543614131029713i
-0.0159639899645888-0.00152631220106722i
0.00109374233776796-0.00308512957512035i
-0.00133620320184012+0.0269704668395823i
0.000675942888641298+0.0506045782254461i
0.0095572862358987+0.0365288716580044i
0.00967004377691322+0.0240338695321137i
0.0140488616946788+0.0567773880863357i
0.0106832307461609+0.0917641264925386i
-0.0186333325413011+0.082578531617054i
-0.0165957669748547+0.0842688391051186i
-0.00663989813242902+0.0951221433420163i
-0.0277675663918391+0.0871160930556961i
-0.0524860658205277+0.067101313451243i
-0.0222494464134502+0.0671782402960057i
-0.0195050866507087+0.0452574338405119i
-0.0440799426021525+0.042715812110679i
-0.0278302204616136+0.0464970495378477i
-0.0179095436510156+0.0227610611144383i
-0.00689509235968062+0.0592400972879121i
-0.0123728823681535+0.0568837073785101i
-0.0166559852252834+0.0369667910831442i
0.00521414301693092+0.0328496535989723i
0.0229443298884599+0.0299467296750369i
0.00255757290143429+0.06705050233089i
-0.0230179609714494+0.0655078552369456i
-0.00828717331801175+0.0578204345408567i
-0.0289951031821069+0.0747401625585952i
-0.0498917197950709+0.0683690220149555i
-0.0230607651527357+0.0819463236029704i
-0.0331397363545449+0.0685474243231835i
0.00137762278398839+0.0469161586199921i
-0.0135822138733207+0.0554870904107483i
-0.0549687696228939+0.0436077946056842i
-0.0412860418991011+0.0460673514707379i
-0.0731263510294974+0.00853205948506477i
-0.01612232453074+0.0106460861961011i
0.0216883601090587+0.0331745797353956i
-0.0150082596440795+0.0334296928305198i
-0.0243889776308927+0.0488336397234544i
-0.0156650388373163+0.0434314531738169i
-0.00350396557060312+0.0591392380176312i
0.00476987809967174+0.0601160311212917i
0.0162778492759753+0.079410785911085i
-0.012895911653343+0.0631744185842896i
-0.0405028704431374+0.057616902917841i
-0.0435661956791399+0.0960355473298704i
-0.0502309063751331+0.0571187041460983i
-0.0479327250435521+0.0473100164895193i
-0.0107793648478109+0.0565991194806565i
-0.028565124267183+0.0594391181870463i
-0.0125795781921255+0.0425183375733809i
0.0160836753974197+0.00348901086390941i
-0.00627869913641113+0.0458873978989759i
0.00741958312130381+0.0506854564070117i
-0.0222955906402653+0.0576651648919559i
-0.0119439741489719+0.0600418665388215i
-0.00422432931810191+0.0318106162133283i
-0.0112289094753573+0.0944705026605541i
-0.0242977778189632+0.0804111499013605i
-0.0367887676719758+0.0637450012939859i
-0.0349204386363391+0.0759206419386728i
-0.0596903687371611+0.0508118307677076i
-0.0328856787305529+0.057394227498644i
-0.0530605141644597+0.0414477812977198i
-0.0956343063161944+0.0284543380361581i
-0.0952481727861433+0.0160198817680301i
-0.0917373074167514+0.0170969377622082i
-0.0422840296420723-0.0211728604226232i
-0.0163718653143463-0.024499795762602i
-0.00573211778344524+0.0145501539337699i
0.0505013107952779+0.0248947461883473i
0.0297891167523929+0.0643287042926765i
0.00356030638688279+0.063771664501824i
0.00422999036629483+0.057418266013043i
-0.036466143620605+0.0637486802125175i
0.00305268154954302+0.050597498072721i
0.0128319994015204+0.0469919780207274i
-0.0242964701814058+0.0724796205908812i
-0.00918503153022143+0.102860143529218i
-0.0186293505301404+0.110231633879723i
-0.0328209466115327+0.0914521696612553i
-0.0515196622383839+0.0639128406275724i
-0.0481927843404471+0.0241828243024831i
-0.0286913665003833+0.019733293400514i
-0.000762265650682902+0.0318136450588895i
-0.0188579434223084+0.0264209530735815i
-0.0316442708054549+0.0286574387737125i
0.0146344686902074+0.0160392359593152i
0.0159256002506431+0.040854393048143i
0.000604524828358512+0.0314850622480431i
-0.0276925414423547+0.0383785191061866i
-0.0122628918677601+0.0422482755203293i
0.00822903648567176+0.0278425961911025i
0.00913717375156901+0.0617096713771295i
-0.0138861087284923+0.044847662927744i
-0.0515247117666361+0.0614707749945551i
-0.0278852380434824+0.0623861574653284i
-0.0396737125600713+0.0412026240666944i
-0.056512560226041+0.0469941969200286i
-0.0375697362954372+0.0640614955394043i
-0.0137953663666508+0.0495307709094282i
-0.0014660243829501+0.0339713374241052i
-0.0340290380746105+0.0577584261971312i
-0.0129792026205243+0.0490605372236438i
0.00198145425895342+0.017926176942634i
-0.00369065009400786-0.0168445629457343i
-0.00382647614474176+0.023207163777498i
-0.007600531785223+0.0769124014633947i
0.0171414704231906+0.0703041887493701i
-0.021301995110416+0.0588493533574626i
-0.0113187267908757+0.0777782600166386i
-0.0230541429012238+0.0728197002069214i
-0.0364731433088007+0.0474876707678213i
0.00212546707474531+0.0636332407347143i
0.0166869994981014+0.0439578954020909i
-0.00786123168279812+0.0550895775922869i
-0.0797608285048396+0.0885826136059022i
-0.0673956195094915+0.0553658704104124i
-0.0661446499316367+0.0535351422851042i
-0.0265467092808797+0.0232173214466348i
-0.0226624466401933+0.0271016114204851i
-0.0405194746582798+0.0487610364078196i
-0.00755831598609205+0.00822778320156624i
-0.0118317829127461+0.0484787125191665i
0.00935498968807442+0.0363282736233685i
-0.027173120844008+0.0113318726516178i
-0.0299109769124506+0.0464219960989471i
0.0166415001104794+0.0226597938293378i
0.0353968225157745+0.0387756655415619i
-0.00126007793894808+0.0351523527692553i
0.00485204453733948+0.048367787954504i
0.0236256148737628+0.103939974477823i
-0.000214882267817935+0.0733740821492299i
0.0351130983254012+0.0598140609551232i
0.013082198314325+0.048880741923582i
0.000869472175127151+0.0551754175237737i
-0.0236304795573298+0.0749176146470244i
-0.0456841641823817+0.0409255437663825i
0.00991413408082745+0.0377220288070357i
-0.0399744399696675+0.0836792436420515i
-0.0443580399019553+0.0685823231963843i
0.00242982693461016+0.0526440364635527i
-0.0538573195780394+0.0691687337905196i
-0.0442831893633598+0.0446092662837i
-0.0420894902251314+0.0552740556474363i
-0.0638854955526229+0.0374048269402364i
-0.0396560895836613+0.015886585215753i
-0.0409749946548749+0.0219224658557371i
-0.032592235033252+0.0278182672019957i
-0.00779182036283907-0.00454598920547053i
0.00821249567239705-0.0199156044386515i
0.0363234530771716+0.0405895471811828i
0.0411301264703289+0.031537800474926i
0.0109575090838425+0.0398287181690164i
0.00550933635384947+0.0714869908371754i
0.0151713200829219+0.0564941418245723i
0.0389552282370075+0.0791399096907298i
0.0459890734941944+0.0913170078568066i
0.0131247894511881+0.0802151644463176i
0.00472817170212494+0.0840698953322393i
0.00454049195774287+0.0935824629378577i
-0.05219111244325+0.100671107327034i
-0.0508108596828522+0.0843655751851077i
-0.0448940649675469+0.0674929296707657i
-0.0481159465844212+0.0049066402837062i
0.00237872918846896+0.0260361650587675i
-0.0234487235357062+0.0669598584230249i
-0.0243542758288527+0.00979652446433667i
-0.0091519288164395+0.0140702294650589i
-0.0190921194214591-0.0214343497176889i
0.00633895506236447+0.00795869317647802i
0.0171726292211602+0.0106790149239363i
0.0313028709663031-0.027493499738965i
0.0121267453110019+0.0472314985113307i
0.0384607975827658+0.0335121518485598i
0.0533832125628276+0.0685501933974666i
-0.0183804489782904+0.095016398146421i
-0.00358442016302418+0.0817523421130566i
0.0114703465796807+0.0720271883802714i
0.00777663407455274+0.0300549164483768i
0.00223105836216026+0.0678864640990584i
0.000437877834871508+0.0531848735595912i
-0.00908448066842181+0.0447510797779956i
-0.0480504941579589+0.0536274574939613i
-0.0406854380604395+0.010693904203994i
0.00122536721596993-0.00613310619016943i
0.00566523099207414+0.00185808932731761i
-0.0211133841499338+0.0139648453410005i
0.0206174924015195+0.0123635569661207i
0.0229280832643969+0.0449538003517946i
-0.00149115799970064+0.0602297185201173i
-0.00949482373384996+0.0380259972811396i
-0.0169944206106821+0.0480462634707031i
0.0259008104914348+0.0529809293553878i
0.0120007458748949+0.0664239353921159i
-0.000960411534587998+0.0732457771047592i
0.0206215372603725+0.069597499308502i
-0.027912297086929+0.117239568924676i
-0.0644530227400567+0.111134861627292i
-0.058100188654559+0.0483802399966629i
-0.060649909468262+0.0503815728978431i
-0.0523820807714832+0.0146270008891459i
-0.0165482890722308+0.00236047019073531i
0.0157757891709773+0.0291709874056338i
-0.00214093430253143+0.00972895338543574i
-0.0195942962471243+0.0383936846321847i
-0.00682976616576261+0.0338544575059082i
0.00740493549980587+0.0388410665394619i
0.00201550215416441+0.0584935718109397i
0.0301951049972966+0.0202931044611277i
0.0699844631055538+0.0479566100677215i
0.0446091092787934+0.0627913816293363i
0.00999385554305991+0.0429438457256241i
-0.00822862690903344+0.0825544810433805i
-0.0215137828616034+0.0873477000887626i
-0.0418808927502866+0.0627998797630343i
-0.0197466665799965+0.0583726612865413i
0.00229306592034148+0.0363301696585287i
-0.0111698515473933+0.0212702308275092i
-0.0431056530101659+0.0676850447139351i
-0.0511931518379426+0.0738637407648103i
-0.0417004299036734+0.00759148399379765i
-0.0390150063021284+0.0106516014350364i
-0.0108094555221165+0.027526408679146i
-0.00357908833484399+0.0197060900781801i
0.0124764023400482+0.0296021624903054i
0.053631283947643+0.0186381681821289i
0.0280733400061127+0.0120687730235352i
-0.0137586632995034-0.00435972080078898i
0.0127650962673621-0.0114492375630048i
0.0337363237686661+0.0163979104122112i
0.065309879776953+0.0467454304758293i
0.0487111407617882+0.0466632540974649i
0.00256051937073652+0.059783017662508i
0.010825845296077+0.11737073842391i
-0.0167967303668802+0.0723766544407644i
-0.0281192190450132+0.0289838916844345i
0.00935758090954244+0.0589416339235559i
0.00305875361565377+0.0194653940552302i
-0.0231499694752143+0.0410237641695201i
-0.0156209113165697+0.101902211916181i
-0.0295551729448745+0.0906344979816392i
-0.0622346133302939+0.0607576928493057i
-0.0578527709650921+0.0166526061055106i
-0.0497817591292793-0.000814242676638749i
-0.00889333291438815-0.00458403157730693i
0.0128994010915338+0.0136388282463398i
0.0175526106830933+0.0199412049180569i
0.0366046080156001+0.0319855989831698i
-0.00579040441138057+0.0755977374939818i
-0.019133842583909+0.0601735032944973i
-0.0169084297171917+0.0392738396764876i
-0.0119814193709693+0.0102739213656525i
0.0301479890209593+0.022390324913619i
0.0465356951145233+0.0422092926263858i
0.0509441424831188+0.0310260869243133i
0.045763064995827+0.0810882915988314i
0.0182723027542861+0.0973104006793777i
-0.00487436037878995+0.071595821189954i
-0.0345695548167688+0.0525563805200309i
-0.0326759062867914+0.0552796054044159i
-0.00961256302410284+0.0689417203088194i
-0.00656597445785546+0.0899218122908779i
0.000897268167600925+0.0851699046120628i
-0.0336688695436962+0.0538066684028559i
-0.0543481009221375+0.0502990304371601i
-0.0202415209418119+0.0207331072708837i
-0.0210683374268502-0.0095500178242641i
-0.00275882147598766+0.0138290744544798i
0.0281399094577008+0.0415017890885392i
0.0175907220066594+0.0503130946872245i
0.0171312470826814+0.0480783460202079i
0.00314539811039679+0.0346982427074275i
-0.00436521967809945+0.0267649215657748i
0.0246239148486661+0.025506466899144i
0.0551767161894574+0.0338866191779394i
0.057234648803808+0.0683453208610025i
0.0345164264719667+0.0725468831958741i
-0.010574511141403+0.0771243089346638i
-0.048691097615558+0.0860114065564482i
-0.0208080550643912+0.0612603923326294i
-0.0197618524012806+0.0320867839008378i
-0.035498239402751+0.00483388731674336i
0.00877452853892953+0.0379300065741023i
0.0193730028024827+0.0398863351056578i
-0.0127115697632945+0.0488855174569928i
-0.025632980948233+0.0415061458120016i
-0.0290239410392044+0.0189313559890315i
-0.0465206138399342+0.0365562007495686i
-0.000463046892645271-0.00114456567667397i
0.049228173663851+0.0330573823624091i
0.0151344421288267+0.0552827353107559i
0.0289362432246221+0.0561156066983655i
0.0373271201309047+0.101840929333142i
-0.00930243990119906+0.0786732388950806i
0.000875279884409428+0.06700510027446i
0.000516806407421297+0.0830876502265615i
-0.00972943325996592+0.0693011666943133i
0.0307692385810782+0.0563518811399905i
0.0273024868705984+0.0491593102194646i
-0.014673445856156+0.0798009944204067i
-0.0621789633180645+0.0832563786438541i
-0.0733875352392779+0.00804015918144505i
-0.0375512282042357-0.0116802232924536i
-0.0145052443217896+0.0143696958322204i
0.0334243305193406+0.00306793368909579i
0.0464211060457998+0.0177156415454003i
0.0301188431747811+0.0506145563936598i
0.0560531696388695+0.0886214021637119i
0.00665415090708157+0.0652082084173465i
-0.00129293387386275+0.0154666876549144i
0.0684449842790554+0.0211434598126805i
0.0457085234640171+0.0164401943968279i
0.0480912361556286+0.0654015120076559i
0.038082818465714+0.0795347728264525i
-0.0275973435013615+0.082980033102264i
-0.0227160825074834+0.0878164999800874i
-0.0367915327574085+0.0266727928135793i
-0.0502741322424849+0.026203644288406i
-0.00572747898961846+0.0116581011580299i
0.00581030950481186-0.00801411764895423i
0.0499485923189643+0.052151072259921i
0.0293508765455031+0.0671179857952353i
-0.0400392499069747+0.0446081091419815i
-0.00788831192324331+0.0188245979691138i
-0.0217152088717137-0.0379670072909547i
0.0315585935109211-0.0188506398768869i
0.0947048282556404+0.0174193450057682i
0.0604913866995147+0.0334049657444044i
0.067418491540448+0.0871015627412464i
0.0360738259061539+0.0765652808373336i
0.0163776066007626+0.0653917309230405i
-0.000548065800608876+0.0588052235223518i
-0.0139216472436732+0.0397120448541867i
0.0381070369198161+0.0476453714123035i
0.0386852622775629+0.0506625987251615i
0.0355076635372677+0.0921703167022296i
-0.0230700636386809+0.082395212846355i
-0.0635607734424255+0.0957510433590489i
-0.0397130512674755+0.0905647152000523i
-0.0438283141492897+0.00470945952327836i
0.0192700956693804-0.0235697760949739i
0.0434270736195086-0.011777292499221i
0.0272220017282021+0.0189029644768227i
0.0174931761815981+0.0357345636780868i
0.00971935131756279+0.0818273831374639i
-0.0220232221606481+0.0641731593196533i
0.00241187767150712-0.0231786992959194i
0.0520031743090182+0.00130015122582442i
0.0250255585376111+0.0399059788575921i
0.0484310443431855+0.0461198918045574i
0.0758801910762966+0.0866285660302121i
0.04417153728208+0.0940129216336319i
-0.0204578747927864+0.0678141700123021i
-0.0276555887314404+0.0626472348207795i
0.00943451913192852+0.0463064336300378i
0.00773770421516271+0.0168938501633578i
0.0130146075085693+0.0377705492736699i
0.0255896586315812+0.0629835957258353i
-0.0046996302833963+0.0811227607610028i
-0.034912398012277+0.0800828588942999i
-0.042992652050254+0.0263677163263477i
-0.0371262237297271-0.0155825269818613i
0.00565314831380824+0.0110888092520429i
0.0394311901411504+0.0206413270526449i
0.059273089408725-0.00709016786312606i
0.0537266062416945+0.031018877914189i
0.00470504357157803+0.0477162308353295i
-0.0318888081071726+0.0160426928225003i
-0.00976709848272014+0.00583247145250854i
0.0324146194283237-0.0178868820364826i
0.0394977865927439-0.00326791955440388i
0.0730799128542092+0.0742918181518415i
0.0557533078686129+0.0757933695151864i
0.0244951429996476+0.0594150507249214i
0.0227051657670573+0.0441997390625762i
-0.0289474539242584+0.042722316152584i
0.00222649357436822+0.00227328436394975i
0.0352074032633073-0.0235396289465299i
0.0271252688023779+0.0619359795541759i
0.0365054505912777+0.0721190013818828i
0.0158755661514574+0.0815638325593416i
-0.0195747134006529+0.0666148954149326i
-0.0464505996666687+0.0606789234934603i
-0.0379695673407864+0.0281369036155209i
0.00309169720235573-0.0283314284655833i
0.0130136101030995+0.0393757137771862i
0.0180861179690811+0.0290191554571441i
0.0219851303521753+0.0605120579346703i
-0.0337934907828561+0.100575224657514i
-0.018721216493762+0.036519353057169i
-0.0161050417830114+0.043225238211842i
0.00405090753661685-0.00633639915557107i
0.0518179272406512-0.0193650652728903i
0.0153246138160469+0.0620514958773211i
0.0229687402799667+0.0883115324070699i
-0.0147837751922552+0.0829994137529258i
-0.0228496928493564+0.0520867819079337i
-0.0181857248917702+0.0233961648720817i
-0.0346637716983296+0.0155782307335611i
0.0309882921724715+0.010167951118696i
0.0280990687924644+0.00968627629805682i
0.0206544464785444+0.034915634928344i
0.0362331129247129+0.0582000888701493i
-0.0145425855348756+0.0233439395363209i
-0.0212914164867976-0.000391598033097022i
0.0356477769254494+0.000465447245566811i
0.0358161609886149-0.0240841975049769i
0.0569866006918227-0.0342824222956724i
0.0873318705341369+0.0310349560800945i
0.0385891369876118+0.0884783258000245i
0.024463024328771+0.0371335720222698i
-0.0131144734690968+0.0339576802611639i
-0.0232923171666771+0.0217646906487816i
-0.0109868376435741-0.00985295715005191i
-0.00268439929259713+0.0316423515842611i
0.0625108953688668+0.0439566994195042i
0.00728874151086605+0.0689524770944352i
-0.0253105759310378+0.0828355862766774i
-0.0125338966190087+0.0426308430684814i
-0.0122517310517581+0.0214905803637471i
0.0139742778958458-0.00333668394418414i
0.015749292798777-0.0100337291222912i
0.0615609291356795+0.0108095457318585i
0.0637720899555266+0.027798846511458i
0.048136847177687+0.0729426394315892i
0.0297827389481946+0.0816990678295735i
-0.0175133366810768+0.0563504153271217i
0.00308365922128835+0.0243903817485114i
0.0213656375329425-0.0169298825183383i
0.0263806959680928+0.0177352148975101i
0.0450245193313566+0.0555684172544283i
0.0472229301343722+0.0638557066564282i
0.025417059051123+0.0791822661319327i
-0.057648144946559+0.0364635583984773i
-0.0310706862312576+0.027712098128799i
-0.0164247741761612+0.0483099492761524i
-0.0156324103825868+0.0229178717915242i
0.0401771753543139+0.0233336873825661i
-0.00950649007417454+0.0479783806890756i
0.0032830136720355+0.0515042044764989i
-0.0465799440046583+0.0587162100047032i
-0.0652445305520133+0.00417379036687773i
0.0197369204994647-0.0284686523935237i
0.0220749700246003+0.0011129154026048i
0.0481030206098398-0.00234989970735492i
0.0655908671399771+0.0576213600260268i
0.0207075725635605+0.0797888481306143i
-0.0197858280456096+0.0490188877794261i
-0.00248986224970678+0.026488381458901i
-0.00909771233838742+0.0225817897838517i
-0.00606644991083902+0.0175020997328973i
0.066154305998214+0.00705312604253088i
0.0792476534018756+0.0445729490169913i
0.0520876250554628+0.0356585009116495i
0.0152416660422931+0.0542245194430238i
-0.0202926660139346+0.0582705306216282i
-0.0351068938986118+0.00606133982606715i
-0.0159270591056331-0.022241785501422i
0.0571528552291308-0.0169201255094807i
0.0914558188570717+0.00871839010030843i
0.0768513979890866+0.0627553178386714i
0.0767922185745276+0.0951213069735347i
0.0288129213514706+0.0870970757341246i
-0.0325084678180584+0.0687672050064572i
0.00247749031688899-0.0193904025219432i
0.0215356203559482+0.0219404113856678i
0.0514520569096984+0.0588680127993928i
0.0701577612416114+0.0425928686383811i
0.026195572104729+0.0993087852194928i
0.00527983018473777+0.0901877276185658i
-0.0587516819348317+0.0496654691956432i
-0.0658079131494308-0.000499001702694437i
-0.00952905340539213-0.0314495979195939i
0.0136337302776249-0.0286686252346436i
0.054221093973507+0.0358132864730616i
0.0221133328591866+0.0676836830072587i
-0.0139884830732149+0.059314783093132i
-0.000128573118084422+0.0601364807776321i
-0.00819038561112766+0.0063874912326503i
-0.0157778327436938-0.0193962097622216i
0.0281841495520194-0.038329503887523i
0.101087784562149-0.00697479842970025i
0.0665969410147926+0.0664871575532059i
0.0295963186456386+0.071994662566246i
0.0181898481531005+0.0710279326602213i
-0.0348070563254773+0.0091493973516911i
-0.0548886362090694-0.0269790981630549i
0.0185981300193539-0.00679176683777788i
0.0700805821350414+0.0176146411754964i
0.0819505617826152+0.0844116894288273i
0.0503395063851396+0.0797101258388392i
-0.0426097004343717+0.0729313591897757i
-0.01207594521147+0.0845031139389692i
-0.0210381308213828+0.00884986810057448i
0.0173854022777784-0.0368675977998374i
0.0988606947024134-0.0204563114799942i
0.0544447963392709-0.00671388689189351i
0.0520418637276397+0.0648385732506509i
0.0291615083254761+0.106802626823035i
-0.00986955834526451+0.0700027153215371i
-0.00965464384115617+0.0433840781369503i
0.0279753134688172+0.0180768970815121i
0.066265707904637+0.00142624665202305i
0.0507776976854142+0.0244800285889726i
0.0514652974164424+0.0738821828252395i
0.0617438730861512+0.107792319289103i
0.000374827728498074+0.0930113678479701i
-0.035480791148722+0.0558265891608346i
-0.0105252323826383-0.00851519511336424i
0.00769579715133034-0.0535064052645369i
0.0376292871365047-0.032129794306885i
0.05530497663648+0.00482936206538158i
0.0446719392832643+0.0549040688894908i
0.00546280427747859+0.0731106412251872i
-0.0188505064421463+0.0628449251633564i
-0.0079507550796761-0.00655257373153789i
0.0369536035036806-0.0154965167518104i
0.078649193837447+0.0301611932904205i
0.0728284079556297+0.00877187194620793i
0.0720714162237706+0.0680833212512663i
0.0553093733185441+0.0882250685758479i
0.00137348745371293+0.0708059690121495i
-0.0153838768902139+0.0391300216274583i
-0.00105216619468296-0.0150285262023858i
-0.0335764487230204+0.00756740564337492i
0.0166387018302452+0.0287945077472271i
0.0610948195154321+0.0223179757053929i
0.0239032261727173+0.0439651891265533i
-0.00080976283299146+0.0698012882147922i
-0.0441789281888012+0.00386798734970798i
-0.0185162452225385-0.018158662520186i
0.028013529336078-0.0300617470169354i
0.0638079108732932-0.0643367441455024i
0.0862313355097392+0.00865164657639422i
0.0781565760930978+0.0542156422978908i
0.0238664782698633+0.0470711950645253i
-0.00744753127152292+0.0411342891552363i
0.00862600152775066+0.00328759235351897i
0.0287720650129978-0.00669571907071148i
0.0833079285332277+0.0359689011256755i
0.0905967249578796+0.0763084532831807i
0.0903535596878374+0.0977999078173349i
0.0610843998891821+0.111136090385795i
0.0264383033576125+0.106746631450462i
-0.0203819546847835+0.100001365275246i
-0.0627724900902727+0.036266070086111i
0.00798339486959005-0.0361051090075266i
0.0303839297790546+0.0449552178999659i
0.0459079958523985+0.0635586980494397i
0.0511030952628715+0.0460878281289323i
-0.0333608912446868+0.0523723894931463i
-0.0544894762709377+0.00703045779907243i
-0.0458564486415736+0.00287572301409618i
-0.00229235229166462-0.0337745367426907i
0.0572180522071703-0.0123548569853464i
0.0481151022731998+0.0366726197129775i
0.0736077695223789+0.0587730101254058i
0.0545087841730333+0.0526117378760711i
-0.01261800828941+0.0150346299195477i
-0.00155271860609731+0.0216911731084136i
0.0182368812696385+0.00256423385057286i
0.0432732221650112-0.000118379314823304i
0.0694481797462966+0.02249929536482i
0.0275733553011333+0.0480622467063663i
0.00974540087845798+0.0641541094007512i
-0.0103112936201398+0.0350311010638283i
-0.0372277440032497+0.0489019965920724i
-0.0256008539088577+0.00811571439211447i
-0.0199090127252557-0.0400157182552545i
0.0479585433872023-0.0185644466703738i
0.0681395296967321-0.00236839582378207i
0.0383190386723404+0.0579354114384004i
0.025818611721111+0.0225058093743136i
-0.0220386625694024-0.028479179492399i
0.0187297991112629-0.0309025664265238i
0.0678326594348376-0.0728707281745787i
0.0861605990202719-0.0418755863093382i
0.118333235090316+0.0471481928947526i
0.0665392834140747+0.0711792198811085i
0.0250340017589881+0.0856128256388774i
-0.00225404230824085+0.0872691939003866i
-0.0215731131183899+0.0177722397652613i
0.0198671391679468+0.0271276253409028i
0.0421370076859558+0.00720357216637944i
0.0242971958566444+0.00639195633381987i
0.06473138621187+0.0567725150140828i
0.0679899155775599+0.0737048776510391i
-0.000401696399665892+0.0869559640408901i
-0.0675681717109081+0.0405117470297137i
-0.0634298559777457+0.0321347195195757i
0.0332208135384228-0.0258493243009076i
0.0286345782916814-0.0262427406908741i
0.068137245045136+0.0189042449160081i
0.0805271868088698+0.0325951119107062i
-0.0266892274936537+0.0965973679527891i
-0.00948283965584499+0.0604273043416076i
-0.000593306849004269+0.0216073008578497i
-0.0133609765906594-0.0040198081747152i
0.0346948524888264-0.047023359384129i
0.0667003199121402+0.0238156382175253i
0.0501387796093047+0.0814890570623106i
0.0115263266860883+0.0580413610051032i
0.00329882077612627+0.0606116989022782i
-0.0283035633877494+0.00437813120137587i
-0.0402274327015556-0.0293606241058921i
0.0116412981400266-0.0436874830064858i
0.0593621775714972-0.0350545602533358i
0.068808804364047+0.0488393085305985i
0.0618931212190306+0.0355891009221936i
0.00156227172976993+0.0438803219382427i
-0.02132038395913+0.0363721558124362i
0.0202815144997553-0.0151643330792417i
0.0238284857510692-0.0534615335182473i
0.0815307159448978-0.0822746827574579i
0.0820016962701345-0.0298766125775375i
0.0581289694363651+0.04571399562486i
0.0613386005249223+0.0928790360985786i
0.00028942730331935+0.0567720193203256i
0.00121136646740857+0.0166972636661316i
0.0414078515274687-0.00467889859983404i
0.084589676740042-0.0295250705241793i
0.0886684357089657+0.0371850475091724i
0.0520517850447823+0.0996934230521448i
0.0515678340514385+0.0866380015705686i
-0.0157881758461929+0.0730084518335071i
-0.0488777498411447+0.02807982198924i
0.0133477932408682+0.000267633425721976i
0.00336321531944609-0.052642475836609i
0.0537116372150599-0.082828195917505i
0.102586062662233+0.0168517729022829i
0.040242962597932+0.0630350963786555i
0.0283205643175422+0.0341579088727723i
-0.00829934600991751+0.0163265986678734i
-0.0476016248551719-0.00168945584069557i
-0.00576340868514253-0.0245440204324741i
0.0512597186023166-0.0283919055925524i
0.0746217233733006+0.0178654699613579i
0.0732718167104432+0.0648802191967466i
0.0651331206250082+0.0472671552568872i
0.000997456892876226+0.0617903854807197i
-0.0344515840498094+0.0286394115023168i
0.00455440383317134-0.0230337608766247i
0.022994183008678+0.0246698910006115i
0.0629058536153958-0.0047270569230421i
0.0619219060392812+0.000120608474479372i
0.0233880904598339+0.0653391907708447i
0.0292430060346778+0.053117282235696i
-0.0184498081329883+0.0488594705649267i
-0.0362419809674041-0.017336702577416i
0.0362478147534213-0.0555509878204908i
0.0977994996741065-0.00287179118434446i
0.0712783296540782+0.00557646609218838i
0.0585827521819823+0.0320331993945944i
0.0493669629824798+0.0540115874755496i
-0.0119390537783618+0.0118371921699203i
-0.0150658907203356-0.0241740938449912i
0.0270141889852552-0.023910498975538i
0.0886226431927736-0.0499532024070947i
0.138268640760749+0.00647077323510602i
0.137080915987782+0.0836168751325232i
0.0594577917644111+0.0684579355787072i
0.00771367391750354+0.0749960633830498i
0.00548621399309835+0.0245879297713537i
0.0298832364967786-0.0178921246754549i
0.0690096583020517-0.0101961766374482i
0.0932476509531588-0.000456281002981665i
0.105856870421626+0.0647744911826524i
0.0550535822963925+0.0862956049864515i
-0.000619967745415603+0.0864942588540912i
-0.0343746431281827+0.0491113853227979i
-0.0396661448978961+0.0126104482849557i
0.000140964460412375-0.012373153101737i
0.0459171814807341-0.0471587734611341i
0.056123082403423+0.02723754594531i
0.0533468329659168+0.0556329158377358i
-0.00585922440127659+0.0166644070351507i
-0.0763253936735589+0.0101917881783806i
-0.0469493641467218+0.0194310045149611i
-0.0301776559158497-0.0205844039429217i
0.0608682149073834-0.0583695598581681i
0.122592687428005-0.0237316070800937i
0.0675564814871695+0.0260929557993788i
0.0686163579313666+0.0586678497401409i
0.0297467695874595+0.0220018457949955i
0.000167106601071929-0.0258286333021866i
0.0313243130265636-0.0454315231281998i
0.0636518074158597-0.0569474645988462i
0.0856117023155327-0.0170767055266309i
0.101066112551689+0.0443149738237688i
0.0525352565631355+0.0646653024219258i
0.0153275806877873+0.0377057818196482i
0.0133666479563466+0.0153462573749807i
-0.0201169772142299-0.00287500126694682i
0.00458869644591443-0.0497381430077879i
0.03211683982663-0.0131458863137429i
0.0681234465220776+0.0588738135909632i
0.0530595275675718+0.055619699950432i
0.000414366039640028+0.0321701482662894i
-0.0116500254642688+0.0122148176465317i
-0.0127135730527099-0.033063613904806i
0.0161656061875544-0.0352985483190072i
0.0476657835876112-0.0182547221524957i
0.0981970758635308-0.0404128706984786i
0.104023132643574+0.0189933716280123i
0.0610040832183877+0.0594083261929225i
0.0463137082402917+0.0405949616321227i
-0.00983991230624937-0.0102890436085482i
-0.00565681667351767-0.0232268041572247i
0.0748754870444207-0.0242671221713473i
0.0813710062841823-0.0294558302006432i
0.122777439115374+0.0663366001833994i
0.113064014051534+0.0807636286937508i
0.029683520626169+0.0777096846077071i
0.00837824709648556+0.0601235199454971i
-0.00237521592751532+0.0431877405550163i
0.026214579478114+0.0192360445516455i
0.0606328878909112-0.0207444368673295i
0.0823770399752965+0.050788330454659i
0.0880332357413542+0.0639981985750309i
0.0323878579178496+0.0794392966621213i
-0.0294522219235547+0.0706661657304779i
-0.037011501844669-0.0102690820056331i
-0.0137127883173319-0.0246644733718264i
0.00964852540720454-0.0347850068721746i
0.0604587147646247-0.030701103067003i
0.0501130800393396+0.00769785861155993i
0.0146934113352002+0.00486843767005889i
0.0114770162755116+0.010571698288453i
-0.0182007702036327+0.0291363555959055i
-0.0106287555722728-0.0380936942643131i
0.0238071245203018-0.0592405692327382i
0.0465867410782745-0.0481218326736237i
0.0859219391657042-0.0288391487927117i
0.0721428222876607+0.0481822136090062i
0.0366744734706709+0.0515592888193112i
0.0409414623298444+0.0809636144217243i
0.0259552060388915+0.0165746729269197i
0.0326561541153188-0.0787704273437518i
0.0852646739203552-0.0405844146845985i
0.108579998495546-0.00247608245116787i
0.0950835740013923+0.0668491029833243i
0.0831506268042639+0.0795645948338795i
0.0238907300328089+0.0491730342851311i
0.0103406631426718+0.0121971120968891i
0.0348043281481172-0.0141400032308952i
0.0522343235012722+0.0046833008413239i
0.133542516799283+0.00635839964819363i
0.112050962170477+0.0561249116155651i
0.035917743224756+0.102502236874164i
0.00906838994323153+0.103076526082582i
-0.00970336508098058+0.0780469634172189i
0.00316368041499854+0.0137723866159933i
-0.0203031795127739-0.0329914213257634i
0.035140958122722-0.0291991410152999i
0.0818290620113045+0.0326714206173831i
0.0154063397349021+0.0644442021932238i
-0.00673774550492733+0.0541553557186627i
-0.00679870617381288-0.0116736089703988i
-0.0117178469966353-0.036805812217282i
0.00198046061441609-0.0396413030201159i
0.0711970607206078-0.100461315713338i
0.106216869379328-0.0644379875572113i
0.10011212721765+0.00226465187304465i
0.0766212908033486+0.0283581788740705i
0.0531312096674841+0.0394592970096671i
0.0409833696853421+0.0246339099925429i
0.0196683176429733-0.0207691104363349i
0.0828799717556371-0.0199041876025037i
0.111437547382577-0.0106384962952064i
0.0940596300551917+0.0486977119516303i
0.0703985116189177+0.117109068929252i
0.0123118376965514+0.0622288186900895i
-0.0156580324337378+0.0535033061851249i
-0.0073701846533612+0.0157529510258987i
0.0213936051633405-0.0458431942363985i
0.0468217753194278-0.0256575924330383i
0.0710594389969002+0.0180533752086409i
0.0406019611506014+0.0617233749708919i
0.0132757990065022+0.0533526535874564i
-0.0139518544780642+0.0222475428629199i
-0.00210358555657949-0.00611025843190163i
0.0445700444254833-0.0337629381103782i
0.049774610203884-0.0640601190818496i
0.107558841847679-0.0404059470377775i
0.112553108194505+0.0320214667523495i
0.0780924492230403+0.0770338552463836i
0.063137497993672+0.0546486135576707i
0.0447987156392061+0.00655044014396242i
0.0292647295580402-0.000121075050459073i
0.0701547205890868-0.0219178620837698i
0.124776754756185-0.00812898479388918i
0.0809655155208828+0.0690385742670839i
0.0567359524234478+0.125340608680532i
0.0475964830116737+0.0798164066388724i
-0.0101419191727507+0.0363839045781663i
-0.0379205724889818+0.0320825559402239i
0.0135136723845114-0.0166232216532404i
0.0450697222758184-0.0195945607327593i
0.0425031524398387+0.00562097121579293i
0.0518627043495291+0.0562091004638821i
0.0295420188793355+0.104890424849719i
-0.0444844301760429+0.0541286019670414i
-0.0554125179312556+0.00204649430733808i
-0.0126216845603033-0.018968683872577i
-0.00108167879165948-0.0593076427388859i
0.0848340273214201-0.0432077172167365i
0.0752594307799146-0.00437459206856768i
0.0377134657136902+0.0199385280839769i
0.0423197586807376+0.0300374887572906i
-0.00991989931815442+0.0094629416467241i
0.0337967040401595-0.0382315422459447i
0.0535288314341258-0.0677808323277613i
0.111692417453253-0.0396822127724112i
0.120202599410764+0.00663415334486587i
0.0900651817730632+0.0700319177000337i
0.0910727407629204+0.0827800477689172i
-0.00784818271540224+0.0598460983505i
0.014155218683543+0.0387718365876369i
0.0260630278125187+0.00260732605958932i
0.0370773891367706-0.0077596916117709i
0.0800553388694871+0.0197679480342042i
0.0699383887143878+0.0395152202666769i
0.0351275562275426+0.0665892335232817i
-0.00702553362570451+0.0681453878037525i
0.0106208768339951+0.00552205383245999i
0.00240156816163976-0.0335758810658226i
0.023696739960222-0.0499834480567055i
0.0763686814506133+0.00235531323875237i
0.123037057925956+0.0671037763711649i
0.0964178477252575+0.0451549727218031i
0.0192264561821183+0.0479255942241005i
0.0141871426132099+0.04414453540968i
-0.00334138808435161-0.0254963672816323i
0.0359886997498703-0.0342560147131849i
0.0841547387222731-0.0440628667107393i
0.0754154671875658+0.0161219519498644i
0.0968871578005126+0.0950477605012598i
0.0491534949602712+0.0541903490692845i
-0.0255718773074796+0.0697715298418471i
-0.0491572727894614+0.00992851490477332i
0.00459627958872857-0.0631030574849843i
0.0699822749863309-0.050743859584247i
0.080521296910111-0.0121812219481849i
0.091794161576993+0.0121068380936061i
0.053011261280174+0.0455679632648751i
-0.000149285592812294+0.100627043715765i
-0.0226479161922978+0.000953994599407203i
-0.0036357488850186-0.0631684681232765i
0.0406996361873655-0.0433733901891305i
0.0553971189944876-0.0491944048091496i
0.0965069846976319+0.00984381478721911i
0.0863284728880452+0.0815798345786787i
0.0244132980576683+0.0651625065583162i
-0.00800345764449212+0.037401160009606i
-0.0177765991682644+0.0109882607777566i
0.0191017543025153-0.0650981172164116i
0.0368560569439767-0.0685440191461091i
0.0816481877967269-0.006998698189083i
0.0962555894753869+0.0258991975984878i
0.059042968144957+0.0295532113937331i
0.0571759300524585+0.0332935233872399i
0.0460123548860443+0.00342538184728454i
0.0545164943764913-0.0490269048791489i
0.0561248206861124-0.0486435284281628i
0.112400043707487-0.00511123667888507i
0.147276399369047+0.0652979697595255i
0.0804575287844572+0.0975371623650265i
0.0345987453331949+0.0792215365129439i
-0.000700549018788071+0.0472224151295761i
0.00345528395932562+0.000794993665125614i
0.0372946222618803-0.0269230612821307i
0.0495115992475435-0.00799397672982657i
0.0492246795243341+0.0383352431447536i
0.039682067432596+0.0854661158162495i
-0.00182943383984236+0.0644408840193229i
-0.0402130777340189-0.00208281040204863i
-0.0541712226675777-0.0105652398710184i
-0.026647878891199-0.0404474970979047i
0.0474836793298641-0.0691692246789125i
0.100859830352251-0.0563990660751863i
0.115675797124041+5.75438256887467e-05i
0.0709587599649097+0.0580469798063696i
0.0334559332683931+0.0296915469089235i
-0.00402346278951617+0.00040141782872742i
0.0129257474367858-0.0419845894771006i
0.0726753080617912-0.0373953273563774i
0.0953156647626231-0.00818630817832603i
0.0852342125519291+0.00555353403546329i
0.0359122358462773+0.0636693139266434i
0.0279795506107351+0.0801058805717413i
0.00815322615102469+0.0264033662882688i
-0.0159912306606529-0.016995523192856i
0.0123080999992915-0.0298426285353489i
0.0908977592283271-0.0403126420075164i
0.106318833811692+0.015142986386908i
0.0806861573721057+0.0298435722465962i
0.0675949457392107+0.0520908698803117i
0.0426414078541893+0.0862582292410422i
0.0215289375562868+0.0115943791071304i
0.0185209247589176-0.00869276210554126i
0.0786578978969246-0.0235579944026954i
0.0886701539245805-0.0364861110854357i
0.0662531964222518+0.0171540634763014i
0.0388501400440269+0.0239526462967494i
0.0076469908522563+0.0523015951493352i
0.00560890154612133+0.0623928543148952i
0.00895444345955394-0.00769450911051446i
0.0429910822521951-0.055250517048319i
0.0803169159826027-0.0517161098105632i
0.0800319734760468-0.00794819236794081i
0.0946867882920978+0.0203729644596467i
0.0507835032913045+0.0393337410992826i
-0.00925043744304221+0.0263332626643981i
0.0257627405127484-0.00868384111526424i
0.0530191431649493-0.00297408995884412i
0.1094421923844-0.0130364881643508i
0.115188230353426+0.00471663479244814i
0.0851157940795558+0.0457409859642847i
0.0573543853381722+0.0573289642710729i
0.00925127405492435+0.0584783508993787i
-0.00849815228286904+0.027984667480967i
0.00533043842275689-0.0242983147818414i
0.0819477549590776-0.0554029303812545i
0.0664381755809317-0.0239644060126971i
0.0549401492505211+0.0149350935033654i
0.0358907189121224+0.0563740090535399i
-0.00840656006676011+0.0389234020947513i
-0.000359611076786097-0.0116202932596071i
-0.0174898450016107-0.0153790706642219i
0.0675389507137704-0.0739908145214335i
0.0911242098023037-0.0617408113988221i
0.0691022153605081-0.00306741036991869i
0.0915172385270197-0.00859468215192889i
0.0539880918103811-0.00347444503552655i
0.0600687449093338-0.00692736884403494i
0.0278145131628086-0.00970326643875141i
0.037250615940473-0.0145212034219959i
0.127956240718334-0.0319624195428441i
0.0947628314557756+0.000234461144362183i
0.0719927588509972+0.077325535516745i
0.0586387159162736+0.0634241430519823i
0.0328131345617859+0.0508978547899875i
0.0348240173564661+0.0379234770797574i
-0.00967248559111785-0.0300658948623521i
0.0411351404846415-0.0461919694169015i
0.0851682461068768-0.0151206860419436i
0.0935516431692387+0.0286762252574007i
0.0804022612648711+0.0189331015121916i
0.0107707616664112+0.0271298635785274i
0.0270327615036378+0.0294675833736329i
0.0247827296569051-0.00991873318663897i
0.0386238194483821-0.023220586040739i
0.0978569318084659-0.00408615251020209i
0.1132865363038-0.000861834781033731i
0.0853255470459503+0.0355106407735297i
0.0162546267077071+0.0692963570478444i
-0.00113930844652309+0.0225606270897204i
0.0273425255188468-0.00588119210421132i
0.0530367800539548-0.0452258171965814i
0.0826413987305767-0.0781125453286751i
0.120656006577377-0.0404454446901869i
0.136111912278497+0.0148548341187127i
0.088285303985882+0.0372411285977423i
0.0604214191703232+0.0341066665636645i
0.0140119602392676+0.00112330062012068i
0.00237553492402451-0.0275557434237145i
0.0616047985485708-0.0125472936755968i
0.0979198408953596+0.0210723357552125i
0.1185314136755+0.0262191706122719i
0.0548130803780442+0.0266496935365633i
0.0103847184029115+0.0485305703955769i
0.00108919681566723+0.0167713379877889i
-0.0148196709074044-0.0639214125917488i
0.0161429559413381-0.0857861178873772i
0.0433265150321283-0.0593333837669124i
0.0808582622277229-0.0417197525466375i
0.084568587192807+0.0239981424613148i
0.0416960824597327+0.0333142923087375i
0.0491842240041083-0.0369093504952969i
0.0437665349785209-0.0504691391185807i
0.021161381890035-0.0370123564993121i
0.0820063865619522-0.0521067045816487i
0.131040340538735-0.0265402430148803i
0.14169357238589+0.0317062994126208i
0.113686428956585+0.0502753052698967i
0.0444561508796483+0.104082214543579i
0.034576811465161+0.075707219990871i
0.00685498614773982+0.0269656033859969i
0.00964891347808273+0.00508926180906925i
0.0829369507227085-0.0215276176716569i
0.0746295046986443+0.0189841740076736i
0.0527278566792137+0.0266590034006183i
0.0167251917021096+0.04659793234353i
-0.0138874093585951-0.0105987875854339i
0.0189951576455265-0.0587384935856112i
0.0108975683712688-0.0610654807807838i
0.0403716648116051-0.0575568028247116i
0.0962365770205724-0.0086906542096539i
0.084519236897945+0.00234321160704692i
0.0670425277274475+0.0387529189000102i
0.0344393502299354+0.0110595580019094i
0.0198873049673194-0.0286049482149073i
0.0504162926340345-0.0360834221471883i
0.0409083261551339-0.0392177353605818i
0.0865090512901225-0.0119574626106821i
0.118923715545885+0.0301004076022877i
0.0369270558310046+0.0634205884893869i
-0.0012913247817824+0.00665553593166066i
-0.0148302631763792-0.0168111282494314i
-0.00239472975264472-0.046443488413721i
0.0468186159808024-0.0774770540191237i
0.0687127983705795-0.0591640107688032i
0.133050640686248-0.0361206262270271i
0.125775936487325+0.000898478039302155i
0.041023374573125+0.017578033210151i
0.0407299238401763-0.000308106947142572i
0.035357042880226-0.0450193576016048i
0.0737521837345458-0.0342105992452684i
0.112795127237592-0.0249269965083201i
0.128175388835532-0.00625468437018714i
0.126535993313837+0.0267946059306103i
0.0795743764267793+0.0463844960576636i
0.0435212033886713+0.0602604490972297i
-0.0109046268970117+0.0308164374492986i
-0.000281119003740591+0.00544628560056715i
0.0210537177999499-0.00774375300100383i
0.052647947323896-0.0150013166936386i
0.0587841492854758+0.0206956378404629i
0.0304645892325597+0.0630934785115845i
0.0169306462851124+0.0302178599663963i
0.0178027460199792-0.029922450107027i
0.0324072453192829-0.0364573787806675i
0.0174146940781332-0.0490764790562105i
0.0763902736329109-0.0590981405522701i
0.0905091306081202-0.0195087893510232i
0.0754694914864353+0.0162968570050091i
0.063153789089046+0.0249607657529461i
0.0301416758151905+0.0194624299814939i
0.0266979895259248-0.00289031525401867i
0.0165462479436446-0.027549675835221i
0.0576570886982226-0.0104849794270283i
0.0867294192573827+0.00893269612499556i
0.114743485410913+0.0214562312097716i
0.0641908132607639+0.0306933011220246i
0.0286324102401655+0.0270442669418291i
0.0271107814902232+0.00822223868138124i
-0.00521053457266579-0.0422475611920573i
0.0746732067218867-0.0493906304482374i
0.10631328255896-0.02558370591118i
0.111296588666326+0.0143160259892386i
0.0758893801280725+0.0564244008381229i
0.0546376225925144+0.047436522128326i
0.0465772213565551+0.0318213082662405i
0.00482180067943227-0.0117278126298952i
0.0533778904048701-0.0446900764345218i
0.0674067822929736-0.0358923736694383i
0.109818581991221-0.0217734004579289i
0.0974388477399119+0.0173829163681957i
0.0576067733721934+0.0549830707607034i
0.0189785782245496+0.0206714912319407i
0.00221988015988249-0.0172822466888949i
0.0657121510353802-0.0338565245483871i
0.0590078990484108-0.0435405502082104i
0.115329697609313-0.00636617829584835i
0.11110450315315+0.00895675787499773i
0.0811497233259549+0.0478494763245001i
0.0820816354420265+0.0666224364330598i
0.0237408055639909+0.0207009467884184i
0.0318205525962724-0.00259900176340784i
0.0377968776265122-0.0167982118214501i
0.0451824501280953-0.0028941816804519i
0.0573178568018887+0.0329161781694147i
0.0413327860400787+0.025553093150249i
0.025559949297808+0.0272204006272253i
-0.0120214618524767+0.0045391322325307i
-0.0347244077609555-0.00298456849507863i
0.00255790796761515-0.00603128506371962i
0.0606674491360907-0.0338270216688942i
0.0835119638153398-0.00109950614890712i
0.0562826656788437-0.0219726507154268i
0.0384308168768112+0.0180453052494486i
0.0140087432111903+0.023582912488329i
0.0177085427698248-0.0319019094620997i
0.0810470725875488-0.0310575856740499i
0.0567494576439284-0.0461932985406694i
0.0580572650661482-0.0115284859846577i
0.0900674310180927+0.0169104216716251i
0.0472849606253233+0.0499214984731585i
0.0299752302950119+0.0923031920233734i
-0.00660535079846264+0.0211739198932734i
-0.00368810084303531-0.050773145567744i
0.0395332456220345-0.0448544996786534i
0.0445258442518515-0.0532487408155377i
0.0557822326877611-0.0288864870503894i
0.0566731048099502-0.00887537681370161i
0.0549491719285073-0.00488334100936596i
0.0285480005592591-0.00425726965969241i
0.0423813828365704-0.0382719761886822i
0.0826869254192596-0.0932041698778222i
0.106716043480429-0.0720156582162976i
0.133726652756889-0.0126217241883334i
0.131732066163142+0.00761683958538118i
0.100246783089449+0.0392452866390133i
0.0358242137651915+0.0612418679690018i
0.0391959824199156+0.0221400814691462i
0.0628016820360532+0.000415326019783921i
0.0541991696909333+0.0139031671306122i
0.0869596740683445+3.36952828366563e-05i
0.0787768010372567+0.0233547693912375i
0.0678683974133276+0.011912258069032i
0.044137967331482+0.0411114921424559i
-0.0247401105390915+0.027665898802422i
-0.0197300469688823-0.0292858746222005i
0.0241063996910395-0.0107021514073063i
0.0662816615218865-0.045011612503601i
0.0993992893538448-0.0400683253898525i
0.105755951033429+0.00843696379087825i
0.0605270104899258+0.0361401316128502i
0.0581990904616825+0.0184071242719292i
0.0635603583545729-0.0143834258070788i
0.0403335856773693-0.0393102735465837i
0.0698534791040748-0.0409514729462614i
0.0936070141447102+0.0262876978490815i
0.0961074863495093+0.0250751872524124i
0.06119128194844+0.00333286726511281i
0.0458528644962947+0.0348159942476328i
0.0285311588286613+0.000319512411719894i
0.0480243234984069-0.0450469751752357i
0.0766093072430003-0.052020110623455i
0.0754450421672503-0.0241423080518815i
0.132263655282142-0.0274106571341305i
0.0837083650685518-0.0228305590914625i
0.0351234446056109+0.0374395343130236i
0.0565242675263822+0.000814716064934332i
0.041340211418406-0.0154347833176855i
0.0693209232019552-0.0328248990671226i
0.0867459981102092-0.0587926464652556i
0.0850987827379558+0.0173986790905984i
0.0789908610431839+0.0544339257608963i
0.0549225407549331+0.0930732962829977i
0.0180652216383962+0.0521981813936116i
0.0019163533719168-0.0142020951296946i
0.0440329312015756-0.0112322833110742i
0.0799009772635588-0.0282184302828459i
0.0951974305029529+0.00817865565354379i
0.074695134436289-0.0136790120344763i
0.0532901823226132+0.0250023485225364i
0.0462572085072602+0.0564082679939797i
0.037240168923575-0.0413601202557434i
0.051618500294696-0.0325105376597606i
0.0581862756415754-0.0249403064750191i
0.099960886089878-0.0210932993049834i
0.118020809431727-0.00817387724032251i
0.086433077012401+0.0116652810284133i
0.053307451089513+0.0631841220698497i
0.0284332741303393+0.0264847883136613i
0.0514563220523266-0.00897185470990322i
0.0524043909482763-0.0219138123915987i
0.0590229678561244-0.0438551611800131i
0.0567297659295602-0.0176791649610842i
0.0512472917723569-0.0122071148837403i
0.0578180712365851+0.0115251634763594i
0.0288694624006232+0.0383943020410398i
0.0404335025847197-0.0432695881102497i
0.0573034857431381-0.0497190576738952i
0.0863841152302957-0.0152402673858382i
0.126729558612051-0.0367475148847914i
0.103986542996573+0.00626506621639364i
0.0713440387002952+0.00867185286244834i
0.0597179584971489+0.0140298403817488i
0.0363554105261068+0.0238416259035193i
0.0213552180044265-0.00465227683035904i
0.0236961822885452-0.0233274741083068i
0.0714007874974961-0.0634932158274403i
0.0912265758392772+0.00881083424357641i
0.0294530571270375+0.0332636971758505i
0.0088996612919049-0.0168829380328047i
0.0182476367494635-0.0301824304256555i
0.0179423735082441-0.0423258191598i
0.0216044628392573-0.0545655227230528i
0.0777585696344631-0.0886521380410764i
0.120183759741104-0.0635045079595265i
0.117087580890396-0.0139313730974903i
0.114520356026418+0.0171106949095458i
0.0777581720928306+0.0192630913286556i
0.0477608250532793-0.0209629238462155i
0.0427685497133491-0.0299547291097386i
0.0923043776417957-0.00303284556967633i
0.0992203238377403-0.00801568937723588i
0.0524474463598814-7.53488560079145e-05i
0.0528694254539426+0.0493176670969421i
0.0473221008118859+0.0635449707475152i
0.0169732211229271-0.00937681605013088i
-0.0187300817850029-0.023850345816868i
0.00942403889529195-0.00218053405390655i
0.0472678268404142-0.0285448431475115i
0.0577106609405286-0.0428785703312397i
0.0740924885034936-0.0178638098710609i
0.0613427934834153-0.0150623169892294i
0.0342589810822266-0.0562586377715742i
0.0262569304189704-0.0366629202042074i
0.0528579535321138-0.0457902397846534i
0.0828591868064431-0.0202791327897034i
0.120417683302093-0.00701199877278459i
0.108720453319601-0.0358722062829427i
0.073598703119704-0.00597715644340381i
0.0927150051967658-0.0229631138940551i
0.0546126928937128+0.0121263774024339i
0.053422533333236+0.0194956373929059i
0.0854384944142596-0.0184340479833495i
0.0353789367776123-0.0119272718013592i
0.0477894702892264-0.0163756820856305i
0.0657388438094216+0.0252913698087162i
0.0433147419390057+0.00414050286793938i
0.0459441820250053-0.0227595000529093i
0.0518867296901856-0.00892514026684162i
0.0359012309201179-0.0535670348825066i
0.072646824163424-0.0621751881230731i
0.125085678501761-0.0378107493301264i
0.111078696460827-0.0125329041211776i
0.0984562073959697+0.0125720228403304i
0.057633076311598+0.0232308473317508i
0.0426165250625521-0.00652911498998124i
0.0500297349996558-0.0486460493170486i
0.0633106117590467-0.0112710867983238i
0.0753141726888605-0.0138796844255929i
0.0659492720772161+0.00142416275746155i
0.0436937019861031+0.0530317833643382i
-0.0159627066759453+0.0187379673952633i
-0.0178510131070107+0.00472590451672436i
-0.0046961628989088-0.0496683494857931i
0.0509214920724202-0.0626292646999103i
0.0961188019947812-0.0447885859795779i
0.0833216525977356-0.0814495634701665i
0.094150548798852-0.0194471287606603i
0.0610778714909817+0.00131826119958987i
0.050677817772417-0.010177802347711i
0.0408520723226133-0.00931077799183347i
0.057252599713745-0.0488800618014892i
0.100114372390907-0.0348107274892568i
0.104458672353712-0.0103360635738781i
0.103521375617389+0.0263102763467998i
0.0726450885403388+0.0271762319295552i
0.061999532334251+0.00180794004106367i
0.0640137456229012+0.0166403608356232i
0.0277418136345658+0.0147529261919657i
0.0558140872027167+0.00179416216480182i
0.0967552922063954-0.0160265958736627i
0.0827120997972069-0.00948493351617358i
0.0781565406536579+0.000742065311611648i
0.0519845705948597-0.0102095617046916i
0.0552094929604519-0.0032974353966335i
0.0555950327740067-0.0210748032055452i
0.0493662096503527+0.00111015625751825i
0.0508430047922808+0.0119943739125092i
0.0723220462254102-0.00958017762925676i
0.0931788677757254+0.0108811599287924i
0.0552541986982377-0.00924521764908831i
0.0249867533270833-0.0103983255920586i
0.0223176474355251-0.0180489055370892i
0.0583319641250154-0.0421839223427527i
0.0615644824309463-0.0454591026862694i
0.0823569693617116-0.0312215848723273i
0.112667279340043-0.0192549163787159i
0.0824166651090835-0.0112479772319003i
0.0693245486630639-0.00726020397669047i
0.0909553417486763-0.0378228871537277i
0.091778048376142-0.0186563820920734i
0.0570136533928039-0.0352330385708873i
0.0870804802176883-0.0394005738053218i
0.119566503714658+0.0346387218097799i
0.10209211143328+0.031201472609293i
0.0484895216257785+0.0184154575946342i
0.0239568141176719+0.0254238174251709i
0.0330795206234058-0.0143959846465017i
0.0208335759070155-0.0216737116055791i
0.0611604059478367-0.0362903210605608i
0.0549059849857061-0.0504911410147624i
0.0496889883031014-0.0170350377574641i
0.0369972500719283-0.023719441041663i
0.0270850338546634-0.0301668644411752i
0.0414854127425353-0.0365434409402532i
0.0300428931091642-0.049220795825175i
0.0658223891483024-0.0505660638930021i
0.0528198137428153-0.0615601152569766i
0.07613984375467-0.0349008720325016i
0.0790124514415388-0.00145967188095802i
0.0535771188072497+0.00250210576939961i
0.0504670981728169+0.00542629065039069i
0.0454984999131584-0.00894143539966804i
0.0794835054727209-0.0466220513515814i
0.0622118604306234-0.0211506410981224i
0.0632718671235445+0.0176587784034559i
0.0491226841063754-0.00645150284056563i
0.0628801401374081+0.00476263548725838i
0.076152551013903-0.00338520676252201i
0.0226870083406027-0.0448220029521984i
0.0740695312432083-0.04878395307234i
0.0880607369936012-0.05829365538272i
0.051483712126534-0.0203337720707684i
0.111505621055588-0.00968327766779309i
0.092233141339607-0.0295898344018239i
0.0935506766856576+0.00958599021284401i
0.0906403181288821-0.0203926009503825i
0.0450364759013722-0.0575969091332659i
0.107093863923602-0.0342345547090283i
0.0684526295342201+0.0111444448148516i
0.0648506336382757+0.0152169018752622i
0.0857511440691146+0.00252767641558584i
0.059055580861648+0.0246835749499204i
0.0578157273766459-0.0016239273309412i
-0.0027704110737486-0.0248462505478677i
0.0066021908749358-0.0278932013033524i
0.042370520852005-0.0415632801766276i
0.0491525314136742-0.052167191481624i
0.0670885592991585-0.0514073528334557i
0.0458044077130774-0.0471331513181666i
0.0482086264459105-0.0380480229911155i
0.0573265256179193-0.0362698464339773i
0.0379854482252313-0.0722395050763832i
0.0832250451605248-0.0545156705419466i
0.114349651760472-0.0311464528012842i
0.109718464195878-0.0441369741519999i
0.091142403412653+0.0055006001995699i
0.0760418849454294+0.0103117740364708i
0.0785441500843488-0.00641398506885222i
0.060573265747069+0.0246734023607615i
0.0500785586557095-0.00706073074701487i
0.0493788751512399-0.0199060483287507i
0.0731856824912894+0.0213231816709834i
0.0542356659938706-0.00798599661719992i
0.00309020762509061-0.00360854424255072i
0.0215263302724834-0.00993348265600702i
0.0465550306165009-0.050184659772134i
0.0325331207281874-0.0224099239107232i
0.0621540668273437-0.049708370488967i
0.06899471823948-0.0399538578423336i
0.0473468124486106-0.0159958297957791i
0.0624623726361424-0.037534905003934i
0.0570798502640011-0.0320296613168685i
0.0581518744248435-0.0614276168060112i
0.08939113840225-0.0523598966213761i
0.104724283496204-0.0270291811071645i
0.101772801438848-0.0275176226605048i
0.0792481616977102-0.00154705335251522i
0.0672440965182073-0.0079831585393373i
0.0801687647473656+0.00238456033940021i
0.0429214145834884+0.00441021507407274i
0.0590488406513555-0.0280639561196918i
0.0906810916555071-0.0299014731301156i
0.0550758248352299-0.0491519800979944i
0.050246471609592-0.0153708897725595i
0.0552212213390488+0.027757432357585i
0.0507367306381231-0.00663507236844423i
0.0287059537050836-0.0382711603001834i
0.00786867790581329-0.00916948894637364i
0.046784643416889-0.0121785927404186i
0.0722687853686472-0.0626301343979773i
0.0691769395356192-0.0274977877994098i
0.0768268081633946-0.0127047228679211i
0.0413451668578442-0.0395236253535354i
0.0480768801166303-0.00385063488268834i
0.0569674510953554-0.00121242194617164i
0.0747632304738063-0.031722749404945i
0.0847540763859563-0.0359632713444684i
0.0768650634361175-0.026190314001383i
0.116465646130782-0.0144453412752747i
0.0714867331994842-0.0384914869257321i
0.0612557742432621-0.0209116886647741i
0.0513386141245966+0.000953757831369311i
0.0492043303331752-0.0179830206405601i
0.0721514442287823-0.00694886516071938i
0.0543302297871836-0.0187355312848151i
0.0544597512411167-0.0311321441664506i
0.0461349302777898-0.00833434129815114i
0.0605401002623842-0.0160689269679874i
0.0580641152192347-0.0239136366849475i
0.0838386145567327-0.00729612457682213i
0.0611197666109678-0.0368152986813214i
0.0158166359044519-0.0510754004842986i
0.0473578118213071-0.0460187533429154i
0.0742201438770251-0.0295243253126999i
0.066014641182346-0.0265993228020136i
0.0553636969473746-0.023131933588792i
0.0893681192668654-0.0236284174456234i
0.116186846142518-0.0416316966739303i
0.0996491154579639+0.0115778373749254i
0.067476491066646-0.0132441131647193i
0.0880023563952564-0.0024311189033812i
0.0815193813689061+0.0341750070330176i
0.057162455006497+0.026707002804167i
0.0731275322611589+0.0261348675575384i
0.0352805310245018-0.0356716891380531i
0.0320647203985342-0.0146750980327987i
0.0818349945505032-0.0156084764235442i
0.0368176059731658-0.0342222198377787i
0.0148922506876395-0.0216508464691486i
0.0321695348568343-0.0329223283944538i
0.00716894090059701-0.0265903484066779i
0.0363869491397741-0.0760899937471658i
0.0437396830150287-0.0609947159094833i
0.0679019729182609-0.0345087650820512i
0.0977086311238392-0.0532602457976842i
0.0600758858323236-0.0376857084729151i
0.0871397836212437-0.0457858453350637i
0.0881422729245913-0.0232127385683357i
0.0798323444061287-0.0135213856955715i
0.0962651366391443-0.0179032481644081i
0.0543368775601855-0.0259290954185434i
0.0620949512713868-0.0244714454287938i
0.0909025686101089-0.00619826460415198i
0.0872848984953076-0.0237856047108884i
0.0621693164692349+0.000341040691528556i
0.0509351798896407-0.000133973225591242i
0.050850055831578-0.0257121376097765i
0.0645774283521872-0.0123120986904662i
0.0726061667965842-0.0175141830439853i
0.0422722885993678-0.0258041251992045i
0.034525930028714-0.0330139681394897i
0.0383663322299901-0.0316698566178704i
0.0854341389519109-0.029321972908819i
0.0892373071793721-0.023110094929578i
0.0768721156563484-0.0309244022302835i
0.08563708466072-0.0350181730850487i
0.0783375250909445+0.00204302790404026i
0.0888601685657547-0.0170319819679672i
0.0653962180409726-0.0297305636203686i
0.0565238091925069+0.000537381645377388i
0.0380604413799695-0.0114454992588938i
0.039628431957522-0.0260638846918026i
0.0756833381351436-0.0228645341844004i
0.066928031531291-0.0295256677516641i
0.0288859492948178-0.0257197976886343i
0.0266961538410261-0.0352284670817515i
0.0329542663038806-0.0463410861779704i
0.0461264509061953-0.00616705206754424i
0.0529556451461351-0.0397134932117613i
0.0422114210908932-0.073285131715891i
0.0813491481215091-0.0535489302060636i
0.0681397882101059-0.0461514830292919i
0.0677045239070957-0.0334385000962003i
0.105528193600463-0.0324895017233522i
0.0731780459029979-0.0413972305103692i
0.0329911150973751-0.0286921473007539i
0.063245542094574+0.009135643045413i
0.0871198677072857-0.0324683305388701i
0.05396738929671-0.0285028534589762i
0.0833304972692511+0.00929622759286582i
0.0795252754931046+0.00447096529335458i
0.0581078326207527+0.013150805617576i
0.0684599961223833-0.0144961165880437i
0.0431911352049616-0.00849616385639508i
0.0479274248429814-0.00709398771408422i
0.0417451276932604-0.0395559414538563i
0.0694191783581901-0.0284061148942267i
0.0596439123932691-0.0249615101419714i
0.0454500536305218-0.0352525662106439i
0.0856747912506566-0.0407172606703749i
0.066013442971727-0.0685105143246169i
0.0877480514092643-0.0673131391220234i
0.0879881316541849-0.0496692738954145i
0.0360344880791979-0.0309207932688555i
0.0442699340650796-0.0136761232237699i
0.107053896948319-0.0410186839853248i
0.101940193048381-0.0589752165151987i
0.0565812958725797-0.0558699179632865i
0.0791109703129406-0.0179080086137467i
0.0836017299519712+0.000732487702138038i
0.0917515022222941-0.0232010868622881i
0.0720012307721673-0.0271403020324308i
0.0572856782163577-0.0289343802741599i
0.0958679740921315-0.0405518924274023i
0.0818861170985129-0.0459026195610169i
0.0606458132020193-0.0240507291386598i
0.0499664313615992-0.012175955922467i
0.0329396924592041-0.0115264386179912i
0.0303084427332645-0.00609227072674265i
0.0563010885066658-0.0219238126966432i
0.0467054453884433-0.0163551027836792i
0.0315162636315256-0.0158955163267877i
0.0403268195366936-0.0550870650756846i
0.0417025264274682-0.066589902874901i
0.0593495488491422-0.0434160683797899i
0.0272553282037197-0.0205584424696997i
0.062709903417065-0.0483144128331311i
0.0904425367280471-0.0547427774745019i
0.0592710483357046-0.0297727310519716i
0.0457534444505062-0.0145341983683226i
0.0815015383360228-0.030233016821663i
0.118175753706293-0.0525130494422353i
0.0498508648158248-0.0279684426869602i
0.0801870772189317-0.0356571866513668i
0.067044114208804-0.0132615447692271i
0.0657596909327317-0.0046157628935368i
0.0921122367032938-0.0409845659904228i
0.035502268197369-0.00810913110928101i
0.0716016140267507+0.00884105141112849i
0.0685008340604294-0.0106736134260657i
0.0649632259199017-0.0100557278198634i
0.0537012254692977-0.00781560316122069i
0.0277297262149819-0.0126635132810069i
0.0527978325133852-0.0159720138651963i
0.0281561538029776-0.0331198333659926i
0.064125567219674-0.0427707212315289i
0.074336680187653-0.0193707040869886i
0.0270975792083965-0.0410286144775726i
0.0652919896309616-0.0393118966392037i
0.0454432023837175-0.0182094954362932i
0.0501020513270485-0.056052706971232i
0.0753550081540197-0.0529133356430369i
0.083754652215878-0.0367882080033207i
0.110852195476248-0.0516030827432058i
0.0878175727399619-0.0347679291692902i
0.0931424382304644-0.00682921265202258i
0.0661718405276547-0.0462505861647848i
0.0671698801248653-0.0236727948040772i
0.0790255891257734+0.00311202447479765i
0.0503020255438397-0.0330533238362609i
0.0654269099002875-0.042428129959488i
0.058835267359402-0.0659553528857126i
0.0466620281709181-0.0237432438438404i
0.0426135360442798-0.0367441682905081i
0.0331722219805718-0.0541717182376536i
0.0637243768500029-0.0203361073011101i
0.0565744732114793-0.0351828216284076i
0.03903315550995-0.013211146777006i
0.0613504188582783-0.023877198738067i
0.057925631683602-0.0437142871971519i
0.0685623760920448-0.0448025207056672i
0.0739592107390664-0.0538512769069391i
0.0785568569433001-0.0247101381123475i
0.0552544290514385-0.0112474605284052i
0.0721855407010502-0.0190131474350742i
0.0790288416585939-0.0170441686227856i
0.0501317434273339-0.0419140889056693i
0.0779802862693713-0.0482385952379058i
0.0651089451990773-0.0467078823268649i
0.0855478307462643-0.0283556179875862i
0.0771908474534231+0.00334917287655887i
0.0935583372212358-0.0144111215045643i
0.104064596726385-0.0160619985262541i
0.0378165187824019-0.0111543156727376i
0.0613170403522413-0.013140008979307i
0.0587895166244846-0.0299207700353718i
0.0537139560208715-0.0247291678103818i
0.0756208941953108-0.024268228729835i
0.0762535881818723-0.0430276392259219i
0.0772069955771913-0.019744318169338i
0.0769795549544448-0.0353255428792755i
0.0461806344585401-0.0111830437245964i
0.0298488421674498-0.00924700224522093i
0.045895014272111-0.0481992899655122i
0.0550801918577033-0.0239358648042602i
0.095354893341392-0.0529621621018081i
0.088831453005746-0.064644833618388i
0.1065599216023-0.0604386369935492i
0.110264189811297-0.0248062860563899i
0.0748866479294057+0.00396539990572283i
0.0588964975391078-0.0269795999279982i
0.0697111537936488-0.00779719873853935i
0.0902732150293541-0.0116927688174202i
0.084018938761023-0.0215233292468139i
0.0739824065607245-0.0244111219237536i
0.0458801998519004-0.000377130109415311i
0.0529199726170197-0.00906517145756835i
0.0262517528646417-0.0479876194264897i
0.0542570567257246-0.0410809151127672i
0.0540787035459485-0.0439877993987906i
0.0344035845004726-0.0244493820305161i
0.0927657333800405-0.0317892902564567i
0.0450666609232603-0.0207280798658048i
0.0358216898636755-0.0179706805242783i
0.0803004508385138-0.0580828164603159i
0.0767629114527483-0.0695601255699136i
0.101580651136721-0.0680458769444415i
0.103764335999256-0.0630218784574904i
0.080701850144748-0.0227296131552468i
0.110467317917127+0.0102384257012472i
0.0697382289100069-0.0237893493744406i
0.0374883008431814-0.0292909278772854i
0.0718884968128746-0.0408823526369865i
0.0205062882920324-0.0150973252870646i
0.0243695286087354-0.0232696907532394i
0.0631349402054837-0.049674581060639i
0.0317017917737773+0.0127596977514474i
0.0236385612196122-0.0247370835591843i
0.0347042959695528-0.0542717724681145i
0.0479371512432441-0.0470806347855726i
0.0758889788272123-0.086676286037621i
0.0397678827895437-0.0553045266121722i
0.0452025782286071-0.0308262747992155i
0.108478109032144-0.0644758386709948i
0.0686471609712432-0.0430659769710113i
0.0633255524547637-0.0277785371199675i
0.0483837832610265-0.0549422185254879i
0.0320417796740328-0.0561943783013957i
0.0835135551894364-0.0626449520475929i
0.0955273875001351-0.061908539606537i
0.0867774857852259-0.0327023548112769i
0.073393948529838-0.00542974393825816i
0.081251819092867-0.0111188199655618i
0.072195896421155-0.0324597569295i
0.0276497815444659-0.0588816188374378i
0.0476256659304574-0.0799587268132913i
0.0486312693352216-0.050974330741815i
0.0294173035145117-0.0241301217759635i
0.0670534863827843-0.0219971191434221i
0.0549229171181642-0.0448109520299015i
0.0501096624972493-0.0748636264927814i
0.0527429450160784-0.0564455583873607i
0.0683383162465897-0.0641739684670759i
0.0901790099607342-0.0806441007089555i
0.0891974848948377-0.0421260076187372i
0.0974888093265569-0.0419280684024937i
0.0702549150668202-0.0343092025702158i
0.0642923751437248-0.0150951536526922i
0.0514361574858857-0.0230572630426384i
0.0576299808418078-0.0139337697314276i
0.0945820878495467-0.0128088287307054i
0.0965703351796612-0.0260062346008405i
0.0650734624147026-0.0358990838769991i
0.041937170774088-0.0155977412838996i
0.0279285554896124-0.0273035956110134i
0.00455473737159185-0.0362388762795979i
0.0354436668933718-0.0595402087853282i
0.0515166526298288-0.0908296832074081i
0.0917623748581126-0.0556776660442508i
0.128074486049284-0.0632815039170532i
0.0992077352626648-0.0446867646437653i
0.0503994581629137-0.0305482122980162i
0.0270506029685589-0.0620895295745038i
0.0841660382780808-0.0200833721781226i
0.0728516046141957-0.0367996519860758i
0.0221053991977553-0.0665951372590246i
0.0571789486245831-0.0548987604879242i
0.110309022364907-0.054769399219773i
0.1124695041582+0.0263576501429232i
0.0478153887616672-0.00163184624702184i
0.0534777490560143-0.0353237779915069i
0.0563496114626639-0.0160904381934605i
0.0387988764445286-0.0640281139332276i
0.0991449141686896-0.032421905038213i
0.0562790034399477-0.021177896607518i
0.0280258794388661+0.00737251014014933i
0.0141796535031328+0.0175199681122528i
0.0112062422431482+0.00399064028037367i
0.0398189900970741-0.0185159318660328i
0.0205227559560263-0.0649721976579424i
0.0321295290211515-0.0792702950302067i
0.0219616140380539-0.0693413546301107i
0.0530123997498207-0.0308371417794248i
0.035116700809396-0.037202009792895i
0.0281934798831542-0.0685766597711326i
0.0783341345959448-0.08485475074521i
0.0657098581845456-0.0655509967651539i
0.0904610979738191-0.0861530882426953i
0.107529989466904-0.0527862935877235i
0.0836570339832266-0.0355825374629071i
0.0604082071255632-0.0617284873676501i
0.0586159148795158-0.0213884562346589i
0.0587142378763209-0.0075550747339763i
0.0725860668037571-0.0385329052920957i
0.0816855255027663-0.0263640269620889i
0.0775506568250898-0.015637970362071i
0.103145235035347-0.0451664564758261i
0.0927097072340418+0.022640624317592i
0.0873781500564883+0.0266279538721316i
0.0494896166057227-0.0082418298513657i
0.0127768013920539-0.00890942415618i
0.0499665915537708-0.0712673721554025i
0.0172504012001017-0.0876780201979847i
0.0536103364213947-0.0677848689594567i
0.104402027749702-0.0477941391880021i
0.0741215411998634-0.0363774194148263i
0.0479768192903466-0.0308075052863552i
0.0248786416204621-0.00696536372680458i
0.0428076246210359-0.0540467657219392i
0.036933048045841-0.0650454956193111i
0.0344536525970322-0.0451303734046819i
0.0764762731217981-0.0713666535029554i
0.100665101456515-0.038278394177439i
0.0633551475453553-0.0575725219831792i
0.046799439030614-0.0627369825806825i
0.0503999056519247-0.0593860078977949i
0.0778389951902089-0.0782218710823065i
0.122950438488683-0.052775727199698i
0.100815324616835-0.0647273096772114i
0.116467261048189-0.0387743762187181i
0.102812992385423-0.0305158247312851i
0.0437943989207855+0.00320809303161429i
0.0510505944037478+0.00550077091664919i
0.0441008203088995-0.0589920496613568i
0.0696264518470972-0.040765785419287i
0.0686712387991121-0.0453462200268427i
0.0741004144431068-0.0357486317009282i
0.0892099905620416-0.024555051729851i
0.029548011355632-0.0360627654567783i
0.0144285192430855-0.0187049989205914i
0.0150766508370138-0.0269681100824936i
0.0288490890452252-0.0751793065795998i
0.0320576643301698-0.0576517616706164i
0.0623280748452525-0.00853988426680946i
0.0743376889715825-0.040215474079105i
0.0521204230642611-0.0329313369202187i
0.0862862151235228-0.0186041971129931i
0.065563743151766-0.0425223439000829i
0.0419660460542566-0.0506817047271977i
0.0622930880457635-0.0582029037885373i
0.0754113677199933-0.0527123307810427i
0.114519864460322-0.0530760557129398i
0.0829607910627361-0.0439257706573882i
0.0431794327762895-0.0296146054183443i
0.0725605176254704-0.037033719001763i
0.0553122897757719-0.0607637413381798i
0.0658759268925431-0.0998498682843198i
0.0739725694192948-0.0309312804846628i
0.0716331300390082-0.0061744818592507i
0.093859969923611-0.0334831035750635i
0.0507030268731789-0.000137865543026864i
0.0456936432685666-0.0207612949712158i
0.0745893676846838-0.0380493305470024i
0.0550359784483264-0.0970786816558845i
0.0992611078737728-0.0866968028233409i
0.11263793423856-0.0612776119168539i
0.0898054244702535-0.0545706387451405i
0.0869129555434814+0.00567552674643669i
0.058667759513731-0.00322685561118875i
0.0957210081139101-0.0360972073168325i
0.0702463758808991-0.0409831535901967i
0.0363302489262405-0.0329502051161523i
0.0892924371670616-0.0291772954798996i
0.107124808195393-0.0280004195563619i
0.0596881131467868-0.0347891146736748i
0.0325627818324656-0.0126299653764714i
0.0486806643183925-0.0351842614642441i
0.034233281568465-0.0785770073625337i
0.0577372641677756-0.0694039948828634i
0.0762985511023318-0.0718453824284227i
0.0697271493654905-0.0414122678940781i
0.063133135955017-0.019734232627314i
0.0500127057462034-0.0381210705617223i
0.0518817706779037-0.0268498776445229i
0.0474376899554004-0.0541392852639467i
0.0725353938487385-0.0949714471601389i
0.0879287923098093-0.0621875314326413i
0.101977806016495-0.0351232333827771i
0.0987031753851354-0.0138843937118044i
0.0603894104430933+0.00774257690127774i
0.0679713490306028-0.0239820894200583i
0.0229889062036665-0.0576698085444171i
0.0438606438596827-0.0486076319589273i
0.0870207802277501-0.025920882778018i
0.0277014927456439-0.0313191214860015i
0.075417138844205-0.0181990531326768i
0.0847634458070373-0.0105375303430364i
0.0118165832968991-0.0103603217605828i
0.0297994494074066+0.000735159062871829i
0.0412089475967351-0.0631632475687796i
0.0165955953863086-0.0792442226143322i
0.0627258335391996-0.0395827085539888i
0.0843256981393984-0.0468183446516251i
0.0642377796902694-0.0457122920069344i
0.0783365827288283-0.0548589260445404i
0.070099898549384-0.0440822064461695i
0.0831419823239482-0.0665642918846376i
0.0799625563057283-0.0980828307419422i
0.0918704460391386-0.0482962343111165i
0.10801304690021-0.038625971147038i
0.0764529545566286-0.0354242889072003i
0.0964069340237658+0.00331456247400504i
0.0560901884994946-0.0308783490922183i
0.0325852844152868-0.0479201764500058i
0.0638342487404075-0.058781084889548i
0.0535004855253514-0.0730234287104797i
0.0683613340093131-0.0464719187815026i
0.0794709251624855-0.0626318414393082i
0.0728014604956623-0.000163321542262394i
0.0514855470268088-0.0002246510542712i
0.0339260210054583-0.0481449400122048i
0.046946338703661-0.0545608900624083i
0.0643670121697861-0.0977465656473691i
0.0962760189465038-0.0859342965803115i
0.110117310155182-0.064104929844245i
0.10990575092997-0.0207391995687067i
0.0923193097372942-0.0354021255665541i
0.0375500688486334-0.0397040865355705i
0.0353071007800511-0.00139605205574521i
0.0674956581620174-0.0333128384554812i
0.0945202167411064-0.065323237156007i
0.103491512420594-0.0461891261832509i
0.0964349529706254+0.011846820657975i
0.0610700862786189-0.0138664392793963i
0.051415608304114-0.0237230697754274i
0.0540416004505024-0.00974168341638779i
0.00862357142592332-0.0474081810100785i
0.0240030222557063-0.0676604079610336i
0.0619334553197249-0.0626985105236465i
0.0720432572866066-0.0472821269774081i
0.0846389306833683-0.0554200282874524i
0.0714460026831675-0.0572474622122913i
0.031968718479199-0.0899022327857533i
0.0345820277955865-0.116853605809366i
0.0711297852894748-0.0761732538306358i
0.0859624639400514-0.0792687187341774i
0.0968800427977815-0.0872873669248976i
0.106082005961885-0.0314385507474651i
0.0888875560259111-0.016599470706691i
0.0569647344773715-0.00629743394058004i
0.0505880501231375-0.0471101440928861i
0.0600640697131651-0.0880872460585403i
0.0755042146204004-0.0379467782731368i
0.0988350183998204-0.0642497713915418i
0.112302079828429-0.0591150172642072i
0.0841681893673456-0.00381633822074948i
0.0568285648687512-0.0109525623840598i
0.0224153115549725-0.014825775842761i
0.00929703816913924-0.0525700789968455i
0.0458628984818074-0.0743020759900617i
0.0496422117404415-0.0612079800818849i
0.0791212797577368-0.0480647697229003i
0.0872909430452362-0.0228419614843083i
0.0690903000094288-0.0198281860439322i
0.0420238100521678-0.0190112743129832i
0.0260988314207185-0.0650401412477773i
0.0403256605631315-0.0883508538835299i
0.057211157746433-0.0815911519455171i
0.0876953226945244-0.0769109807308571i
0.0740799267473219-0.0310403314012928i
0.0640806269742186-0.00843593698465844i
0.0411246831293486-0.0211266805644911i
0.0413856937974842-0.0596126650847711i
0.0434807412100663-0.050620848263667i
0.0460799705016163-0.0648042933275707i
0.0864005185463809-0.060095761343883i
0.0601296838741029-0.00572520904030121i
0.0528750716176812-0.0193610620688838i
0.0247219892345871-0.0342004464517062i
0.0410692557700777-0.0494415884981581i
0.0723312445507118-0.0707236688903698i
0.0332802276544786-0.0871624765942847i
0.0922779008039979-0.0739141725099463i
0.0996026901128995-0.058286053719313i
0.110404652721596-0.0329820059250875i
0.0919876216016246-0.0258516843740124i
0.0261309391229047-0.0498656398168978i
0.0337193893375434-0.0473425213271508i
0.0444553733641495-0.0452101206781812i
0.0946504966386233-0.0667458757185289i
0.115551432022442-0.0806031740425258i
0.130155226139485-0.0308437924248331i
0.0844833596115631-0.00137870820735941i
0.0377018568310927+0.00581843813886984i
0.0622372769207473-0.0293012162942725i
0.0261528686159558-0.0595082155546281i
0.0399652950868947-0.0652615452215199i
0.0774553349004519-0.0969281050430589i
0.0830686206186143-0.0556303035851406i
0.114493612562176-0.0505394257700567i
0.0390061774812615-0.0334092376286091i
0.0190962275778433-0.0283287103074707i
0.0836485672706548-0.0800338290195482i
0.0679118410596943-0.0609303294898377i
0.0611289848165887-0.066813356841853i
0.0754440415343365-0.0716642635098543i
0.0881641508566342-0.0424857678744877i
0.0491741951306448+0.00350786882715995i
0.0319778806868722-0.0191253797375421i
0.0374732149655227-0.0447367305033529i
0.0351780236040251-0.0567284450648368i
0.077735506776745-0.11248198188056i
0.0893388195576668-0.0494063890569517i
0.0907080644601787-0.00781676046389584i
0.0692714127088603-0.00925901485734407i
0.0338118814487259-0.0364469829957068i
0.0406721079853599-0.0882308551391969i
0.0497160872672501-0.0826820519538081i
0.076248067602392-0.101376268908672i
0.0664816371838928-0.0898426063129987i
0.07391936732893-0.056790518139248i
0.0921336017620105-0.0206232355204447i
0.0762984550863728-0.00319662003888392i
0.0445706346231813-0.0215711878181098i
0.0326598517925347-0.0312078764860986i
0.0777316044172442-0.0788283629918489i
0.0777303229428123-0.073397032284589i
0.10299414419816-0.04316931838908i
0.114285311037572-0.0382935801372787i
0.0623241090750164-0.00140768023539607i
0.0548118272389393-0.0254495998038616i
0.0604609289385498-0.0551459536015882i
0.0311040843939655-0.0609229613039613i
0.0297631058254615-0.0874918814582773i
0.0938178982727998-0.0820055529558641i
0.10217604834658-0.0243116495294698i
0.0564111714698398+0.00248426759204223i
0.048323733496493-0.0414662653907029i
0.0150506736486303-0.0738090131212381i
0.0347888079996019-0.0645603632864194i
0.0847627258751514-0.0433801420797627i
0.0739130275126219-0.0576725626522055i
0.100759494744609-0.0507757091045978i
0.0910200683017891-0.0229836721354352i
0.0515428486222199-0.0286919864760746i
0.0313086955803519-0.0473581821734862i
0.0190850031145377-0.0706997916139644i
0.0233192814577822-0.0659326688600216i
0.0346704576006049-0.0619904478728528i
0.0825566814962371-0.0737415934062253i
0.0967095102400476-0.0261270199130613i
0.0775588639801321-0.00676467170616774i
0.0521541379804921-0.0476967129368672i
0.020771181632155-0.035022139783304i
0.0488433794929262-0.0440201263714691i
0.0536890497720172-0.10559463671352i
0.0610696314418206-0.0903234661478388i
0.113507294692553-0.0379970718096042i
0.0643925417078373-0.0474305634773036i
0.0432469028243375-0.017870609391652i
0.0445613457743443-0.046037199537304i
0.0243962977692557-0.060924431594758i
0.0806347355003725-0.0312656265447246i
0.0505905592087033-0.105403366134607i
0.0538453325191157-0.043414790453303i
0.0820459917378149+0.00419004085753314i
0.046245048667082-0.0377939873527872i
0.0427735808966439-0.0230640956947705i
0.0247992765416296-0.0361247668841685i
0.0316983916383154-0.0828322342529882i
0.0738814841182563-0.114923184976926i
0.113374916957811-0.0576565337851862i
0.0815810494386414-0.0484557387509627i
0.0661700456249251-0.0366983565467703i
0.0740688962422084-0.02711229774052i
0.0106231145900295-0.0558544379251371i
0.0124757445875134-0.0314976224922622i
0.0632154584057107-0.0817948183957794i
0.0846102543512995-0.0941214547235073i
0.103132576225377-0.0593320805979489i
0.0893438096538248-0.00488886672204673i
0.0920717935898044+0.00529783751276709i
0.0657825136776493-0.0196498758483721i
0.0110402868904886-0.0368906681254146i
0.0399335832566818-0.0954386685401807i
0.0898336171366756-0.03089743960963i
0.0967089242125832-0.0436531191131984i
0.0812599116495958-0.0247969029733916i
0.0679493564339797+0.00240931490091674i
0.0516758409982465-0.0646294011700104i
0.0138664664202588-0.022913666761474i
0.0141945379677973-0.0536016387629477i
0.0679083929529744-0.0544788204283431i
0.075966212379118-0.0680314059130265i
0.0870755650511358-0.0824783130083641i
0.0707142190179476-0.0202925017781826i
0.0590470335529233-0.0179661414893945i
0.0439555696195836-0.061180665295591i
0.0151507767864048-0.0960283473094752i
0.0528163393844577-0.0930358325388519i
0.0821702337187494-0.091514319806942i
0.121912472827643-0.04610109780107i
0.102614650483657-0.0270345479303821i
0.0782889947572174-0.0167705169296772i
0.0320455771346983-0.0101413239026648i
-0.0042278176434796-0.0447765541435047i
0.0491147082684908-0.0531317525475968i
0.0913432344605974-0.0801958433876344i
0.0828478565060797-0.0716411550127561i
0.0498544810861006-0.0270657601955392i
0.0844271825973707-0.0219870468983802i
0.0453639200135073-0.023141573774741i
-0.000127243949791787-0.0337131566997813i
0.0210615682147143-0.0633705688032792i
0.0664685690816595-0.0767859513228168i
0.116422330054495-0.082795437804675i
0.107845907007432-0.0564815583964791i
0.0986121032803479-0.0212853854824929i
0.0501974291450414-0.0296232045580298i
0.0317038556258762-0.0584332815141303i
0.0399801808556919-0.081569460664707i
0.0471731229490031-0.0634061928753178i
0.0634480756775749-0.0791438793826239i
0.0650656041132432-0.0733122941861477i
0.0730643854724059-0.0294832049655335i
0.0625558266062651-0.0116296515824923i
0.0156283267376485-0.0295600507420014i
-0.0153474055394884-0.0870714039403244i
0.0283059692324622-0.0703304981897292i
0.0424885175448522-0.0838325857911056i
0.0412710198827756-0.0820698109753716i
0.0723054051399944-0.0570794881084173i
0.055926615413993-0.0580971888302766i
0.0313198436099243-0.0134472236640467i
0.0273829900527359-0.0610376302440475i
0.0213707747577372-0.116035867836629i
0.0848865430069353-0.110216452358327i
0.127725559341831-0.0777549959903794i
0.0915839956843341-0.0258251645959259i
0.0911607569798771-0.00855662523549038i
0.0539597405462896-0.0303038452589254i
-0.00399648739542309-0.0476991760017553i
0.0389181753129313-0.0600819477351993i
0.086508788844621-0.072628034091069i
0.0890592503918435-0.0534903897735541i
0.111255323009689-0.0349621537027277i
0.0698353360180686-0.0220758599969025i
0.0368120963391-0.0209001045746394i
0.0186231304354426-0.0169061230212381i
0.00256948489582993-0.050905538733247i
0.0541171926726997-0.126179760574609i
0.0461926903220378-0.113501333082141i
0.0682142546632747-0.0743583047492752i
0.0987483177179333-0.0498129887979738i
0.0883853656469649-0.0149761733754907i
0.0376477666032177-0.0357786382947984i
-0.00542090415817001-0.0659876372703092i
0.0638159757747274-0.0728884541593436i
0.0780776802444075-0.0994336384940455i
0.118544667693699-0.0970056601296973i
0.155384143013935-0.044302912076168i
0.109118642473295-0.0415900619939785i
0.0956038736754637-0.0324277022948518i
0.0337760625613633-0.0232436784762596i
0.00969528259084278-0.0616234690628665i
0.0562924312205048-0.0916232808771488i
0.070696224843631-0.107334691892932i
0.0837187113636207-0.0615161484833782i
0.108518662014737-0.0108656759093876i
0.083723821337297-0.0180470351802642i
0.0358888640497882-0.0304728827164668i
0.0300645213551681-0.0442381176319975i
0.0147990877759375-0.0629746746609626i
0.0546706834653241-0.0742523072457811i
0.0797189053794301-0.0792243186839818i
0.05714007772414-0.0849299136450334i
0.0686801241377947-0.0561901412367632i
0.0259739674693096+0.00503202474924028i
0.0205384652775825-0.0539993504642392i
0.024297197645447-0.109333806875716i
0.0336397722892294-0.0683095516739156i
0.0700103709836293-0.0901214573864734i
0.0792716937391726-0.0819669055761536i
0.106267607634577-0.034898709509399i
0.0689124340660069-0.0393258346456653i
0.0324787693904112-0.0856977915701676i
0.051565881115141-0.102237822332184i
0.0642900648968036-0.10202148788163i
0.0933396694190906-0.105883978962599i
0.0967021723701634-0.0453131778325383i
0.0853493025088223-0.0408148860632067i
0.0839640933150183-0.052747759921128i
0.058020311542975-0.0273972093102385i
0.0282746351369362-0.0705431026573591i
0.0303341259231331-0.0935021673756789i
0.0636154011920837-0.0871804490599876i
0.0775164640938909-0.0799060687906733i
0.111808289955477-0.0618505288571555i
0.0956331615310503-0.0505231947286256i
0.0284935405182906-0.0202528819696673i
0.004520445180769-0.0337670420142311i
0.0179406594369201-0.0809519673865888i
0.0719887834793223-0.0971743885603918i
0.0801003443772679-0.0819096500808159i
0.0817539496344588-0.0587241869693779i
0.0923115744806811-0.0179490842438723i
0.0505059548276615-0.0125199004971658i
0.00248809715174833-0.0303872053370767i
0.00616546601901833-0.0551013066027768i
0.0187930182641504-0.101155177012472i
0.0441429801921682-0.0853353432872125i
0.0924139629236825-0.059329825692416i
0.0668857109629492-0.0756312857618016i
0.0418580343387379-0.0361874959913848i
0.0367087253310437-0.00863696167702174i
0.0159759114276787-0.0654682685100497i
0.0386624735142391-0.102579517687039i
0.0416383015804332-0.120925691279199i
0.0526469463033949-0.0959829481136279i
0.0849049869571212-0.0728251340275595i
0.0649069713536819-0.0402755537334238i
0.0771333969038532-0.0475681959086781i
0.0676397269793916-0.0695698007737369i
0.0202017144027116-0.0522462015241714i
0.0465295375206318-0.0735482177427095i
0.0967996127760318-0.0830599915168316i
0.101518578905566-0.0754746389174862i
0.0756184676142906-0.00859030404980927i
0.0420586952160576-0.00818922732702777i
0.03012243902598-0.0376943264258654i
0.041367761660464-0.0477462381487998i
0.0236954948929951-0.114930484363381i
0.0608164341561025-0.127378703321285i
0.0845658767731607-0.107577644424079i
0.0618566913777882-0.0881422444640174i
0.055192252872827-0.0608075987411998i
0.0636143089061184-0.0214219268171223i
0.0405549480414123-0.0412574297751161i
0.00845897526733582-0.0910199568410373i
0.0800007911337001-0.0943299424941728i
0.0794653380710558-0.0927197512177088i
0.0950898139153327-0.0469208880128091i
0.101387533122456-0.00541289259790162i
0.0352119065767124-0.0207780956363697i
0.0458148663226008-0.000889816507703822i
0.00858772004734005-0.0216445399985087i
0.0137431117853791-0.0712788552087548i
0.0723313580578461-0.0445458959598788i
0.0851470092264513-0.0478661985907813i
0.0882615318851108-0.0216909962677791i
0.0543462599246143-0.0148734255893941i
0.0214964195342407-0.00674924151134504i
0.00901453345876202-0.0263028190378949i
-0.00178646937006273-0.131706082636078i
0.0343695695834967-0.115033973573544i
0.0899716439230284-0.109506616554886i
0.107694875043162-0.0724596986761132i
0.0993416565816327-0.0136568234138193i
0.0706350668367865-0.0386678551811908i
0.0342899584950658-0.0658441427928616i
0.0230962571413446-0.0875075260543332i
0.0336021375786373-0.0780779693685704i
0.0422505348116564-0.0852348232206063i
0.104012809717257-0.0540706393286342i
0.0998903529454544-0.0198730995965594i
0.0337811852159087-0.0222044390202212i
0.0318664107011921-0.0318030849470975i
0.00889425910112714-0.0663042349973744i
0.0275445825097646-0.121013782909405i
0.0645541110260755-0.134960589105959i
0.0901547193187676-0.0868113206273799i
0.113768838759225-0.0664985872766643i
0.0998937681100981-0.0396798742616826i
0.0837419816423463-0.0330387938265868i
0.0667699302299562-0.0652048968766577i
0.0651609455288727-0.0725117594013835i
0.0885149638485002-0.0975556518302924i
0.0940604942865464-0.0905459299829902i
0.0937082966766155-0.0482994798256376i
0.106094060351302-0.00963751868043918i
0.0484177292635709+0.02871494043657i
0.0198949636142141+0.00294982936331962i
0.015297668052337-0.0580979982195383i
0.035549948915573-0.0881772468730401i
0.075778601120992-0.0951123047000665i
0.050321435311562-0.0856206339101399i
0.0791890582778429-0.0222615279697344i
0.0440581566160556-0.0229631075400915i
0.00150818550293024-0.0524244570243685i
0.0392506109889048-0.0418677941005891i
0.00824007779602628-0.0984240713290907i
0.0436209378532557-0.127064784614056i
0.108736680141016-0.0772632664193537i
0.0699025076985679-0.0499264423801034i
0.0448790643420121-0.0659879851649583i
0.0226859638019038-0.00931903020690147i
-0.0145670755737008-0.0143812157052414i
-0.000596893945287523-0.0871923875771762i
0.0647550109793277-0.091713629977406i
0.0812583860098045-0.071079288008139i
0.0413854030059001-0.0496590003628086i
0.033296744450007-0.0485380338579023i
0.0397310498245963-0.0281914256706181i
0.0535317861492657-0.0386356353640201i
0.0254228417522628-0.0697441902286591i
0.0511765217914848-0.109075750460322i
0.09422704075476-0.137889446869787i
0.0771784657310889-0.108849422282604i
0.0862194883714019-0.0627160922989002i
0.0589496137927011-0.0333257430800445i
0.0492909781907426-0.0394266077722086i
0.0619512711548857-0.0635763202879307i
0.0325878135278761-0.0677050398857087i
0.0439941595498785-0.0832465579757142i
0.0945569202159137-0.0807475604035202i
0.0968849491848297-0.0198488607320559i
0.0715025921813564-0.00744937551950177i
0.0362526447253534-0.0247278265611221i
0.000555334223381236-0.0326630460054954i
-0.00854301227323659-0.0993590062728464i
0.0450083843712574-0.0980247491450425i
0.0956921009009913-0.0749236674100498i
0.117729816005972-0.0862924741751195i
0.117666307118005-0.0287166664670669i
0.0438606546584497-0.00305857759538222i
0.00906912709549614-0.0155278904091566i
0.0312338556585742-0.064125394665885i
0.0252122629668128-0.101279776855182i
0.0464458094293708-0.0888370763676328i
0.102008223981141-0.0512569368304696i
0.059466024416809-0.037237104487767i
0.0272696854699448-0.0123565142349195i
0.0313151846340477+0.00606517481347088i
-0.00841163626584192-0.052405249303716i
0.0177693925456852-0.086311659284833i
0.0498061322914702-0.128746081588249i
0.0591427973659697-0.117385368776403i
0.0802976662782033-0.0771645284022606i
0.0930594199195975-0.0523197349572042i
0.0603351921153473-0.016196102452373i
0.0346668498762132-0.0294079729409957i
0.047537362605219-0.0397409349349133i
0.0140667847099818-0.0624172298551183i
0.055694381993975-0.0577397834905679i
0.0924425341278391-0.0735619568978532i
0.0634159183810359-0.0591594696991206i
0.0604864773684206-0.00350454240560523i
0.0331007488024546-0.0308927394772724i
0.0038576637855272-0.0864418083408444i
0.0039210485989556-0.124761227316754i
0.0291189708205602-0.0769429195272039i
0.0713856989486281-0.0907425695488839i
0.098222075885119-0.093576037698788i
0.0571541929241163-0.0507148302250064i
0.0591078104931761-0.091981302345872i
0.0609655577084643-0.110160135126191i
0.0412522025220473-0.113349434923571i
0.0697095238998804-0.116102464455724i
0.082769180573358-0.091445369032751i
0.0865733539418247-0.0419953453522093i
0.0776085023576229-0.0408673637441201i
0.0832482336983873-0.0467890180729579i
0.0596552445334025-0.0408529804492171i
0.0208003850820873-0.0606522696230145i
0.0381542966337598-0.0477330817918685i
0.0616392030575243-0.0727966245733241i
0.0731553604146475-0.0793781683494278i
0.0878451542641147-0.00784896315127705i
0.0490965264728564+0.0172335338463652i
-0.0167613629573045+0.00252536317870891i
-0.0177389341325664-0.0439975389022725i
-0.0058419761383955-0.071393741430974i
0.032776309553428-0.0888001906587899i
0.092909895993259-0.109157657892133i
0.0765372152193019-0.066028824365823i
0.0461395087002986-0.0369777499596965i
0.0305125715325378-0.0330873771046066i
-0.0107373458355084-0.0560623197012625i
-0.014009986723104-0.0823736806798189i
0.0149805723155159-0.0713916616106283i
0.0510558418866803-0.0856125936594967i
0.0874189118480323-0.104607993452728i
0.0726218357145638-0.0487717785974396i
0.0342426033711587-0.00976877674544401i
-0.0110671146777222-0.0492913380550175i
-0.0106778763102864-0.109072368606359i
0.0460728409690914-0.141464026616048i
0.073784418161291-0.109649524681451i
0.0902721711285827-0.0761313270755767i
0.0863710267792828-0.0733348256234958i
0.0790669301491428-0.0474312617092774i
0.0725381653962342-0.0450577328045039i
0.0337106155171255-0.0925287076876381i
0.0360402812661828-0.094253152829528i
0.094837377448373-0.0825780779259105i
0.105586364774197-0.0592892950592924i
0.110173901405796-0.023464002542896i
0.104920184700204-0.00925482070631295i
0.04787472469831+0.0075497611678383i
0.0368189184894338-0.0204658276150351i
0.0179348532467334-0.0698752135668362i
-0.000351401564763345-0.0765996130342629i
0.0391124622425608-0.101772937256047i
0.0631923364568273-0.0879549026113494i
0.0441018899011622-0.0320702650401919i
0.0300464075135723-0.0287763965979596i
0.0132092654422708-0.0211698098490638i
0.0174511933177254-0.0665616805357163i
0.0474012040636383-0.105820986461712i
0.0759603491761366-0.0801836715441273i
0.0738182390346875-0.0775822164146661i
0.087641921372205-0.0690581416190395i
0.087758189992727-0.043646412547186i
0.019907778625371-0.0685079882697822i
-0.00134778143312696-0.0603050336497047i
0.00405363143863747-0.0983489242984054i
0.0249779188309885-0.147453948595433i
0.0492718206334418-0.097276643148763i
0.0874184053677071-0.121822564463307i
0.103037763021422-0.0665419991195479i
0.0588023197667851-0.0231484781672332i
-0.0156080404886042-0.0739304841316777i
-0.0210430768924549-0.074455732692404i
0.0538762337954355-0.092759258887615i
0.0845474210498232-0.0952117448082608i
0.0958774446173942-0.0896673467071337i
0.072868445573887-0.0594714588020972i
0.0450439661225706+0.00155711153303083i
0.0305350374839761-0.0118129580999099i
-0.00474139999027677-0.0620563748710185i
-0.0175729949002726-0.0567340221914645i
0.0391137485082236-0.0886048063625702i
0.0643875902653797-0.119875359194731i
0.05847802125654-0.075582810831273i
0.0367596474488746-0.0544780245694206i
-0.0273513116807675-0.0478142350749184i
-0.0105994922577262-0.0831351331003512i
-0.0138128178913544-0.149012035412969i
0.0505792628448629-0.170686636419585i
0.142760790316818-0.141670774458265i
0.10707975308783-0.0983437608314373i
0.11254539700002-0.0612277992671335i
0.102577472038795-0.0221161808364384i
0.0448477399489103-0.0399811312539691i
0.0427521805251561-0.0406895000963497i
0.0512204643770145-0.027939622448594i
0.0607294727229488-0.0831637075542052i
0.103859357170735-0.0440732396982789i
0.095567964701515+0.0264304449564035i
0.0584350051804523+0.0351414694878837i
0.0165861105150564+0.0198653986796511i
-0.0151022784867579-0.0636089016792503i
-0.00721473873184293-0.117076094546753i
0.0350080097226941-0.131913266924383i
0.0790322222246794-0.0912515765914347i
0.0977920761123178-0.0500766173020147i
0.0790639800028478-0.048560616837487i
0.0281996303757305-0.0358147507845745i
0.0146265807012942-0.0556443347343992i
0.00416854216907054-0.0312638213449067i
0.0512146523483957-0.0832496729812521i
0.089086902789392-0.13367160805093i
0.0921292155123981-0.066620059874563i
0.0890841065302629-0.0394815731178979i
0.0243770371646385+0.00336353368319365i
0.0090185518684706-0.0270863798788062i
-0.00800623179167055-0.0644653482743484i
-0.0105297653914443-0.0862517587434316i
0.0385181527810034-0.111243917214343i
0.0429648146859215-0.0802925493041098i
0.0510738069588885-0.105764285941559i
0.0626772647785025-0.0450818154652316i
0.0280052378776832-0.0487003264025972i
0.0389999809502904-0.101732557347461i
0.0477906467469364-0.0918696408690437i
0.0521159968767239-0.13474778989395i
0.101209175805421-0.120774255744421i
0.0771252083643663-0.0777661483850091i
0.101101756264324-0.0321084814857931i
0.0714961742860846-0.0110919078225887i
0.0004402346503375-0.0415585763474538i
0.0631491308075706-0.0680060617102008i
0.0606306066698423-0.0775783101429145i
0.0925100198734672-0.0751061537446852i
0.107487759262576-0.0429825363919247i
0.0519920724980937-0.0179491744022314i
0.0704957849218833+0.00890983806994473i
0.0373852730303049-0.0271918685176629i
0.00378866594242595-0.093757383562479i
0.022231499698018-0.0970989021580698i
0.0509548604143979-0.111667567477334i
0.0657109067459854-0.0915748106150663i
0.0826535511011255-0.0689073197996651i
0.0943288203732354-0.0346836388180784i
0.0356869535802018-0.0197043686557477i
0.0216167339689677-0.0563506897149653i
0.0124371947686412-0.0878936992805344i
0.0211781738112797-0.10820057066943i
0.0962796458965976-0.0962205054123161i
0.0840694829417399-0.0739629212614646i
0.0589935415564344-0.0436165836729227i
0.0433881316136043-0.0240067554658361i
0.00428504887704206-0.0243192081460218i
0.0136836566467069-0.0563659310586438i
0.0202560739168124-0.096028433854483i
0.040614241496775-0.11517253690934i
0.117593058479279-0.0853511787751993i
0.1174968832011-0.0815919563858658i
0.0540723013650169-0.0602539488513843i
0.0273591038546398-0.0175716270068448i
0.0248798136239373-0.0781210096611116i
0.0399082030221384-0.0842678030677915i
0.0416516014259596-0.0981180952767214i
0.0459993398807574-0.103989581574986i
0.064767329076686-0.0505077687709687i
0.0651047007374152-0.0254085594925587i
0.0403958505564392-0.0291548310570622i
0.00696592664907411-0.0605148462420434i
0.00377046380328334-0.0547637524218451i
0.0615594416365487-0.101383837525789i
0.0868229061767192-0.126625518629147i
0.0698107753110923-0.071482462056051i
0.0767984019835334-0.0608047642249511i
0.0452965345979228-0.0567379063498538i
0.0400938487054789-0.0641676632145902i
0.0463077903440393-0.11737868271144i
0.0358077656000426-0.109545108786695i
0.089421003473723-0.0571900082703893i
0.106534698705247-0.0700507517571445i
0.101304476553181-0.0343506807933711i
0.0941756970883845+0.0215433103245976i
0.00738668259522147-0.0108812128064796i
0.00354065949117978-0.0306212647399866i
0.0246562206168499-0.076639650632471i
0.000374313160571583-0.106727783706829i
0.0750561489907264-0.105206352463775i
0.0857060293781993-0.0848290001576747i
0.0520067783667203-0.0315890358731806i
0.0357086972258686-0.0644643202473913i
-0.0180728000020163-0.0801997150579279i
0.0351655587522619-0.127319602813542i
0.0627111598764855-0.138865501483337i
0.0569148591639304-0.0873469265802179i
0.118485681686582-0.0908091587622692i
0.0811418716372017-0.0335647201441743i
0.0506060469180998-0.0021808897913362i
0.0501825682490026-0.013927205425325i
0.00754076563712531-0.0855237019160394i
0.0130303644386216-0.106676700483851i
0.0315593810053978-0.059056098202286i
0.0282917445285677-0.0869814558612318i
0.029070871415538-0.0757024660126247i
0.0373661635741074-0.0379669639109521i
0.0172257782090578-0.0379432853755179i
-0.00158868667916214-0.0826744329125591i
0.0251809540563264-0.114744189975841i
0.0575066954601903-0.119922328587206i
0.0787894182470039-0.125617555804207i
0.106324624971059-0.114709198112715i
0.0958974315325191-0.0738676387003644i
0.0357034379943523-0.0312147640206061i
0.0585041257650797-0.0454424470969768i
0.0827991119591601-0.0767566166463652i
0.0359485299109911-0.0985209810114096i
0.0657343605820353-0.0807060466721666i
0.0838439418224604-0.0270305151241047i
0.0784710335490512-0.0172548958001995i
0.059725301938221-0.0179254844513545i
0.0205192576532657+0.00177105617233806i
0.0205915141716036-0.0284979482157891i
-0.00320747862539741-0.0457926339533206i
0.0169058205425644-0.0686562403212649i
0.0727950845068434-0.0857150714334803i
0.0606942436021542-0.0630478493534908i
0.0343712930743614-0.0848781672203418i
0.0155581345336845-0.0667745297149734i
-0.0298238730411211-0.0751842846639645i
-0.00232422993810064-0.124797688554983i
0.067611720041669-0.114880842922584i
0.0945935124341889-0.107321541741062i
0.0803949440445014-0.0809294747447573i
0.073275171507028-0.0509025258843516i
0.0535311494515798-0.0425000839543166i
-0.0038348637022456-0.0271021567322697i
0.00232557790888753-0.0496945965171358i
0.039520171319051-0.0901766291030565i
0.059046674857724-0.132053595352858i
0.0502277836631042-0.0953510345078382i
0.0509285100788093-0.0529030753711382i
0.02572638797662-0.0903628401416347i
-0.0166150742056938-0.0537204932059361i
-0.00679956361307691-0.0708639224832957i
-0.0277314786632653-0.126050013779732i
0.00724880493107057-0.0905046644060206i
0.0812978455198651-0.0742981192128487i
0.0485248716616702-0.0650786289235449i
0.0257483970076038-0.0425405949247533i
0.0148241713954463-0.029560618455233i
0.0294706379677067-0.0566467220961175i
0.0224250996971203-0.0971335061374256i
0.0318770564297189-0.088661572033686i
0.101018716239478-0.0833125361563821i
0.0823466469340062-0.0875089773121489i
0.070457524934821-0.0624105012117588i
0.0628694706279427-0.0367328036887827i
0.021493459246876-0.0456979279738277i
0.00909202045912878-0.0673339072799607i
0.049517573891431-0.111921635424813i
0.038743706547931-0.112477722029013i
0.0433668695003729-0.039061621612714i
0.0867781649962455-0.0269020168544579i
0.0588060433574341-0.0318875381651225i
0.0171289294844872-0.0220149885592466i
-0.000548890736617265-0.0508857732079033i
0.0193496959395711-0.0804177390369833i
0.0476495074991368-0.0758489166839278i
0.0555999777336741-0.0966992351562542i
0.0419985420683119-0.0745526501268733i
0.0743211507649478-0.00571944900011546i
0.0227536720474275-0.0403699100901959i
-0.0298373773738207-0.0721558098866453i
0.0242799518111472-0.0897448320040425i
0.0179952130007626-0.0829956675989835i
0.0412387744667183-0.0866228954449989i
0.0664053758790921-0.1038183503546i
0.0673934865121811-0.0453106992978311i
-0.0013360627992198-0.0394287721755895i
-0.00933567530031483-0.0277773484077663i
0.0355634217236256-0.0598839729862263i
-0.0177623098736537-0.107194770650236i
0.0341438478722479-0.0880027729946979i
0.0805880713499126-0.111983713139156i
0.0713854803224973-0.102727516614997i
0.0452040862498688-0.0729612028905026i
0.0118717081534468-0.033210977012449i
0.0237931552561347-0.079488544320754i
0.0215128921562983-0.097698776810456i
0.043761471152303-0.0571917742629316i
0.0660606799369773-0.12277264704434i
0.08335032002031-0.0604389477635316i
0.100612508348521-0.0348733369057303i
0.0599736841422855-0.031110680211155i
0.0228324701330976-0.00282871831217175i
0.0176364345477472-0.07114196978544i
0.0278333195281689-0.0497282504414422i
0.0395773051682195-0.0682479720826327i
0.055357621269755-0.0628488235910215i
0.0611466786195986-0.0334812962023274i
0.0376668534978815-0.034022843137314i
0.0203267041043212-0.00716523822474999i
0.00190646868769774-0.0425083856822387i
-0.0162704846654695-0.0781362730238805i
0.00162347897374969-0.122271139696255i
0.0281466226030832-0.105896414661001i
0.036945467279422-0.0826721860985113i
0.0562535449620444-0.104990105356126i
0.03959653291043-0.0662075131648678i
0.0388695520368178-0.0638759740498186i
0.0574756211646494-0.10225028119235i
0.0533495721940195-0.144845424205093i
0.0702031448841765-0.143167922059804i
0.0717555617083099-0.0826286077516624i
0.0988972249782989-0.0425527547364347i
0.0805387296586658-0.0194014145802035i
0.0335723116306893-0.048810763433128i
-0.00499630544800143-0.0883421271197005i
0.0313415093923251-0.0645842865480901i
0.116394293337057-0.0847645833395479i
0.0514279163141989-0.0982859363801715i
0.0433813087718935-0.029748211425623i
0.0349661409940039-0.04194937262867i
-0.0236696265529161-0.0534829757029959i
-0.0127884162444087-0.0489569551292688i
-0.0207889408462509-0.0949923010300532i
0.0214790012391626-0.0999098085045824i
0.0608328595936593-0.129826961280337i
0.0937510078576505-0.0876945711574696i
0.0867747477097448-0.0594380981637359i
-0.00221846955239628-0.0563631081283383i
0.0325039155059305-0.046955259495178i
0.0380523574999214-0.0961374529077016i
0.0116368697055001-0.0651735103269647i
0.0754393283795447-0.089627895263365i
0.0883300486767699-0.0502686863256212i
0.0883494108802864-0.0303905802498609i
0.0485697043218209-0.0490334220759409i
-0.00248893226216622+0.0281594126088336i
-0.00780302638278398-0.0610936501662882i
0.00919959193088365-0.102639504842265i
0.02758342546193-0.0649505973586182i
0.0585837654094944-0.102543702718656i
0.0689278517470752-0.0859233552223213i
0.0381482628310937-0.0429034491547855i
0.0261917674342253-0.0623018672338953i
-0.00403370089829651-0.0888849859713275i
0.0151175858069627-0.102703987257013i
0.0535260725724494-0.142313623865832i
0.0793463244208075-0.102925067464969i
0.0663957014558671-0.0567197577862549i
0.0427196564513343-0.0468512629200959i
0.0863781627139712-0.0306029160445287i
0.0259087284272102-0.0299902591721864i
0.00244661742187539-0.0478610292201965i
0.0390560349056433-0.0789654573577094i
0.0257830607222991-0.0800785939850925i
0.0322663118928102-0.0734561771692257i
0.0204399364966866-0.0446232578776868i
0.0120924927650764-0.0403955310483989i
-0.0388593359599433-0.0388280661410603i
-0.0186365188236788-0.0743382267853175i
0.0260553011588383-0.155726294444954i
0.0202450021782741-0.13847513906378i
0.063544992809797-0.104675949286185i
0.0995999452634588-0.108374020622469i
0.0889002379421916-0.0557078272114061i
0.0411445685462351-0.0212552205309307i
0.0368076736203129-0.0730327957403441i
0.0460669565695081-0.079360447136179i
0.0323525964416616-0.0925949040792612i
0.0724081674429042-0.108266381106849i
0.0964911384847784-0.0691792994649047i
0.0548426585204108-0.0405625349598982i
0.0680585274493862-0.0178765929609337i
0.0452954867560936-0.0211508648015642i
0.016951583261982-0.0678008882750586i
0.0337733820027331-0.0957639982612702i
0.0298039758399114-0.0917286975210005i
0.0408643355611706-0.107826741414529i
0.0454186414749867-0.0645203127928248i
0.0431708973849774-0.041560901180229i
0.0305871463354857-0.0542621312598919i
0.0318098821600135-0.0811628925633403i
0.0229290851514717-0.124809460136232i
0.0623063346531059-0.0918882573543802i
0.0791551113132223-0.0966930300443958i
0.0505141217024917-0.077672599076926i
0.0456387869282087-0.0278541551581526i
0.0309929817623074-0.0069559267803722i
0.0276743293615354-0.0405136218532545i
0.00928922554754205-0.0921957786300574i
0.0328054115590241-0.0688601381371888i
0.0703632868758198-0.0584257497769896i
0.0714010050880703-0.0565049868104433i
0.0374015956457468-0.0563231454981986i
0.0201928946838783-0.0442918743004231i
0.0166496204251807-0.0432455897891796i
-0.0248186165796417-0.0788636053895807i
-0.0330721624802802-0.0838289471752085i
0.0217529774215979-0.103495912113122i
0.0710683069281427-0.091934941707968i
0.0581173181480232-0.0653505390302557i
0.0472143480790369-0.0721969420501522i
0.0154971893774045-0.049043784578503i
-0.000857835936799666-0.0893832980887174i
0.0301555549082831-0.0900451478605414i
0.0167231404014956-0.10663583068285i
0.0588819125918714-0.140948363812824i
0.0777795177312514-0.0507483707555775i
0.0636999363604722-0.00742259172288506i
0.0743359852129158-0.0206307324910095i
0.00409949810314512-0.0748896888783943i
-0.00824897213810718-0.0606314772905152i
0.0138187317282895-0.0365660398689996i
0.0437445467297052-0.0585201715019272i
0.0728587420585537-0.0567178130972904i
0.0680046403488588-0.078569803940586i
0.0349658447902087-0.0234102477278601i
-0.0169720148494875-0.0229054591390864i
0.00327867486736269-0.0572927525575435i
0.000741899999524-0.0519972246459615i
0.0115200428505762-0.129146460392967i
0.0208442272425348-0.130005113173446i
0.0252807042628537-0.0461867501999143i
0.0339918889804935-0.0707969020205789i
0.011453152263476-0.0849732005055916i
0.0545423492836015-0.066909468905431i
0.0816760590944906-0.112215996601705i
0.0419081348938104-0.112333129591847i
0.0543241301560261-0.0860581803772758i
0.066764553757476-0.0736216178425435i
0.0356998352876212-0.0516121039314363i
0.0482150885073609-0.0515681587918985i
0.0480415206419044-0.0520941944828346i
0.043274197002284-0.0776815728409244i
0.0406495009370785-0.117262889067416i
0.0540276588109343-0.0959028841981222i
0.0495626488617964-0.10365262303633i
0.0590908055424853-0.0778688018230145i
0.0768197489598843-0.0399713544577753i
0.0088069188996457-0.0680247317556215i
0.0123769548603596-0.0499697653970573i
0.0257048760611804-0.091684647231117i
-0.00567230145918513-0.118973971042511i
0.0453757640007492-0.0983885561758452i
0.0958170700591844-0.0694107672655207i
0.0599820300110574+0.00479454916093033i
0.0145303498199466-0.0585657907314189i
0.0239263268848727-0.107104057170858i
0.041774357763092-0.0822495935494452i
0.0521745149518098-0.0932370688653189i
0.0207079506413845-0.0740592983671698i
0.0343522911481556-0.0808613034390683i
0.0675579406221909-0.0773377041145965i
-0.00980748417617032-0.057103398617788i
-0.0328431056262247-0.0731454089756821i
-0.00144701425093677-0.0811609129276704i
0.00121629395002504-0.100919390305236i
0.034062264809831-0.11154422698083i
0.0846589226348694-0.0767667517329305i
0.0730609294115621-0.0841890792432235i
0.0791349047813023-0.0820354740222481i
0.0561607453498664-0.049929894477618i
0.0294393997754204-0.0927760834941773i
0.0660250323026701-0.113223279618296i
0.0465535046439077-0.102767380366376i
0.058388007962014-0.0913468137076057i
0.0472338701166217-0.030865586738578i
0.0540340516422199-0.0480140561544655i
0.0605807761487987-0.0327915195137737i
0.0186579150650098-0.0328374066860413i
0.0268429939097066-0.110533688180198i
-0.00954844314031922-0.033747358827236i
0.0321545477647471-0.0455205270774598i
0.0782261651339767-0.0818318317928715i
-0.00258470460086424-0.0456107880966131i
-0.0106709147842726-0.0890981817250627i
0.00526231161904411-0.0575536039897268i
0.0106062192664844-0.0887077451277286i
0.0285616755774755-0.128154890059638i
0.0170952670062864-0.0849660746539801i
0.0353636102208558-0.124579950402337i
0.0436868147405302-0.100971730454312i
0.0500801049864725-0.0602056391170522i
0.0419173453956483-0.0681720038318981i
0.00979402107275948-0.0871192011888894i
0.0263685138375658-0.122004791104506i
0.0397312772959061-0.0985617157868481i
0.0334888903019056-0.0916197130068702i
0.0577423275841124-0.0550906585943933i
0.0668238856678994-0.0210340972972165i
0.0374912200833118-0.0597968810530866i
0.0403755570907691-0.0713262879678816i
0.0374463084689272-0.0700049968407953i
0.0373851405516021-0.0746753217272575i
0.0476766562730829-0.0843723358547809i
0.0321192904456271-0.117744332632084i
0.0420275260337134-0.0878182548648123i
0.0474662795286554-0.0474720820286945i
0.0274464435553827-0.0536895400831867i
0.0182420632901658-0.0614327614431181i
0.0186154937898696-0.0981962484748332i
0.0253563285986378-0.0858614754146166i
0.0544099694678745-0.0827651258833115i
0.0547150056870631-0.085926627089947i
0.0329227256875462-0.0580767929580027i
0.0185779881143635-0.0676413596376034i
0.0142363193143558-0.0554104903853247i
0.0434388279558649-0.07110003908548i
0.0642854021415582-0.0947982042024685i
0.055582583429366-0.0777898120460467i
0.0318496845016462-0.0665077864595385i
0.0684015206669425-0.0424256878696028i
0.0359440619110261-0.0900204009074082i
-0.0233397227554152-0.138151749058031i
0.0417773391244764-0.0936969035999648i
0.0318749224640764-0.0859035507999533i
0.032260762560677-0.0984702517150983i
0.086562619638241-0.0767309639167764i
0.079564512583935-0.0510468710381015i
0.0687275389258615-0.0583355940575446i
0.0607050255714137-0.0718048391482215i
0.0375391388600195-0.0623667807953054i
0.0320858891346774-0.0839080893386839i
0.0573688888351257-0.091650981380618i
0.0471497363201381-0.0544187725785707i
0.018682872269261-0.0625527213245731i
0.0176647082422883-0.0631522175215925i
0.0245585617863825-0.0522693635413841i
0.00356670538997645-0.0362604072309976i
-0.030412452064461-0.0765933744132488i
-0.0140238506570058-0.129314982896134i
0.0251970439748483-0.0880365094256039i
0.033022159237201-0.10219140701784i
0.0334040317543497-0.0926546856166922i
0.0234705306380965-0.0808116172380183i
0.0185068576993805-0.0787079407782394i
0.0182923229205205-0.0783338086610073i
0.0185058348465108-0.0897020651839179i
0.0384792287522549-0.0789822685271159i
0.0660513587761616-0.0803150065742491i
0.0752231461260226-0.0501156539695866i
0.0572588891655278-0.0545805524848209i
0.0389287557944003-0.0526140374167387i
0.00559496835601932-0.0612746477090723i
0.00923880614948652-0.0361566760029386i
0.0568684320207262-0.0250145183400037i
0.0573323616987229-0.0772107406089357i
0.03261682528347-0.0648206961608824i
0.0337071633311753-0.0451657186537143i
0.00559277779773945-0.0684921137406268i
-0.00917790701354844-0.0805971063569327i
-0.00696363211298914-0.0681719968738035i
-0.00196587253002624-0.10915635863158i
0.0255070080306905-0.0929884984802498i
0.0291427919824612-0.0718625835710731i
0.0296155114177071-0.0971773995832985i
0.0469608426151995-0.0767933134074796i
0.0443111651339874-0.0823262840716728i
0.026938841483934-0.0999640034254768i
0.0550434172845434-0.101173412303057i
0.0462225465345353-0.0982265159010555i
0.0424522461067834-0.0803097640409662i
0.0495038711914156-0.0698715388994591i
0.033307925396594-0.0717761883025905i
0.0392473243963625-0.0357980648495182i
0.0150027740639358-0.0573137514188735i
0.005626388138057-0.120603410676992i
0.0173073656155107-0.0997547341412546i
0.0549077035229916-0.0688130296828223i
0.0448860172195128-0.0692338694334141i
0.00684786722084462-0.0348765779689373i
0.0132231871355081-0.0398023799798099i
0.00290288396394319-0.0753261469006628i
0.0275841483076678-0.0778952736775933i
0.0337913422487572-0.0963921634022131i
0.0136787558101301-0.0832710977923879i
0.0240863195127708-0.0982352417021935i
0.025562476660586-0.0987971066894279i
-0.00223845794800929-0.0552680944990046i
-0.00287421943006761-0.0682003621169038i
0.0186714378503761-0.0929369246253088i
-0.00330793875513103-0.0962266411623652i
0.00560588543010947-0.0783516069668444i
0.036929046322886-0.0756179908342986i
0.0222325853873366-0.115298394706578i
0.014613646564105-0.0819432559364761i
0.0240363547360435-0.0550246541968347i
0.0293657222555636-0.106204905565657i
0.0265293662544976-0.0553935877459944i
0.0262545778295339-0.0597426015333606i
0.0433409545244353-0.0992856182972229i
0.0436267089651743-0.0662826670306423i
0.0481587180427167-0.0792898802401635i
0.038042917979345-0.0871158998532251i
-0.00169579719757822-0.0903985054350009i
0.0146133696240802-0.0725149244441621i
0.0126273857981186-0.0925655622023334i
0.0290088119155014-0.0978569242270316i
0.0503746853876923-0.0526567691783154i
0.0242746477043415-0.0832986204796752i
0.0568443541257922-0.0638467360023595i
0.037078265387162-0.0661507795764065i
0.00309189682772112-0.0635964057258598i
-0.0121898393557357-0.032922837496703i
-0.00711615112410691-0.0769175476423967i
0.0434905061428214-0.0767061899888752i
0.0317989629414464-0.0795671307963465i
-0.00430512063347438-0.0443410230974089i
-0.00306440402753645-0.0543525266919248i
0.0282826576285801-0.102067961355916i
0.0448223614304074-0.111202908613554i
0.0261961569223981-0.124610479774207i
0.0468419842957742-0.0943704329572306i
0.0288673125326451-0.0935693044244282i
-0.000551415475208938-0.112075154053495i
0.0539448566788502-0.112940181529923i
0.025563749495556-0.0755891343635042i
0.00545476809994952-0.0727903271669866i
0.0278665684050579-0.0907081163800266i
0.0289786387408218-0.0903275815651252i
0.0675128023423405-0.104188964184777i
0.0699727417003615-0.0778505959740619i
0.052023663784985-0.0733310108670059i
0.0152729135633931-0.0648361370935785i
0.0340474661921241-0.0446668608377055i
0.0373182070956217-0.0674653356270863i
0.018282177149596-0.068193432710164i
0.0381278664548839-0.0587761477181838i
0.0101274968001981-0.066698220130842i
0.0286828492980583-0.0771004863256696i
0.00875639102260696-0.0611250828067427i
0.0317190410642556-0.0668260285778825i
0.0500795871854548-0.0813344317265814i
0.0197316179554682-0.0787620873408435i
0.048407585868596-0.0812314720673092i
0.0144175033903297-0.0385826400763626i
0.0201495502964302-0.0662766569668362i
0.0157185699428545-0.104272770128346i
0.0022475782538227-0.0961761000469496i
0.0310834811098594-0.0973661140482425i
0.0268922238588568-0.0838356214032467i
0.0322492185055921-0.0856244908121121i
0.0336107411890062-0.0531364696334214i
0.0287864817733281-0.0584845463850852i
0.0224135053672683-0.0456587317762871i
0.0217006194120253-0.0568668276869704i
0.0214506269337262-0.13058015423777i
0.0324436882341429-0.0976562948106012i
0.0271910912300028-0.0801275513050287i
0.00934438918839503-0.0706583580336018i
0.0283347407474146-0.059083224396563i
0.0365715750239486-0.0743099629094622i
0.0209242755242445-0.0495358094305697i
0.0205487122995303-0.0609000262873177i
0.0135173315992564-0.0541908917024441i
0.0144739889584811-0.0640985463821911i
0.0363006251646911-0.109462231623309i
0.0380304654706533-0.0862938356278106i
0.0505316350723241-0.0717689736579903i
0.0568943066615193-0.0704046968634539i
0.0582708859420013-0.0443583216792723i
0.0342164522634077-0.0472485370654017i
0.0177064440499278-0.0597190023214127i
0.0290256080207738-0.073832631539665i
0.0262592589737143-0.105874871917185i
0.0499883851392523-0.0760134630159965i
0.0467422914785625-0.0488129024552439i
0.0263334433029558-0.058698511132256i
0.0228630999820389-0.0927855924514878i
0.0101566088012123-0.103776568842069i
-0.00942437088826068-0.073858815967444i
0.00287215422523281-0.0909199756321672i
0.0455084104969691-0.101195104915111i
0.0103051978923376-0.0853243287522192i
0.0183837536231131-0.0663555450689114i
0.0550345829192044-0.0963871776375805i
-0.000656294965399315-0.104258994985775i
0.0123698836651855-0.0678917384189517i
0.0390760694808734-0.0989868316866237i
0.022927591608906-0.107045235362029i
0.0143740237015846-0.0672250914371906i
0.0388260919218592-0.0839906657903575i
0.0251487242025268-0.0921702183759942i
-0.0115988192219159-0.0783248780803764i
0.0335129738156172-0.0664011121353301i
0.0473290698017508-0.0493850883526039i
0.0426627118422998-0.0485713062132694i
0.0387572840067701-0.0610226603269161i
0.0276939739071687-0.081043713203632i
0.0143487464452964-0.0563896390660986i
0.00603199187089275-0.0652638208827784i
0.0101395534404289-0.0873760121449049i
0.0245902623848603-0.0896571061185026i
0.0315380273644746-0.0599656225616113i
0.0048351450681624-0.0479361897646815i
0.0287151065766064-0.105235537017946i
0.0322688059596745-0.0969696448756367i
0.0128745218152905-0.0956170709624294i
0.0249408749930114-0.0860180042197192i
0.0323471314636454-0.0928468887510774i
0.0418852514163879-0.100794982267231i
0.0557793630671024-0.064431248073483i
0.0705068105336506-0.0890936506468104i
0.0515914525436587-0.0857060643535137i
0.0316049199288171-0.0783811966908754i
0.0316941294779978-0.0795925497800126i
0.0327762597009788-0.0965157210114527i
0.0224500811670755-0.0951984764832614i
0.0515488475641126-0.0540397063300482i
0.0689829298405201-0.0840747086322437i
0.0255355087635696-0.10406766036955i
0.0287134174963159-0.0970227147064768i
0.0392267858095077-0.0595016353877011i
0.0238942098532416-0.0460356601138838i
0.00508080197549594-0.0840182017783736i
0.0256295101620633-0.0517300659640489i
0.00943641567088092-0.0452058845923465i
0.00270324541841567-0.0707238296192969i
0.0236124325007854-0.0721374059507003i
-0.0136454753657266-0.0846862912040637i
-0.00521595248016125-0.0679479993760169i
0.013481837230162-0.0704306545077783i
0.0183287187801282-0.0763684992921722i
-0.0148951406976555-0.0576729047909348i
0.00245621075189468-0.0561275055722472i
0.0290532804161002-0.0619239829343972i
0.00987234314548348-0.0800383838683474i
0.0154638450976764-0.0596411011569078i
-0.00433930824078955-0.063133629798058i
0.0396579903135295-0.0724479458865337i
0.052456480888688-0.0662150230149272i
0.0119106619044229-0.0665313226692818i
0.0223981266362948-0.0330554986220329i
0.0411444602377144-0.0880286353368871i
0.0300703653488175-0.0897198106859045i
0.00506836731015155-0.0691408082542717i
0.0417116203133831-0.0955892189712951i
0.0399258483797515-0.0599946922729998i
-0.0032628698250898-0.0738835358547011i
0.0197923712187453-0.102719331058067i
0.0421810282336427-0.107564943285106i
0.0276691772513771-0.0845760627513438i
0.0125601811025091-0.0782153310881449i
0.00418140365204335-0.0819962655552482i
0.0190253099635373-0.0733907405882782i
0.0454556705316217-0.106183422599155i
0.017725100939592-0.0835652197889176i
0.0150462731397942-0.0800508676745261i
0.0199771332337326-0.0967974441278589i
-0.000805038495803322-0.0811030551726355i
0.0278443367923774-0.0873548528793535i
0.025453995065384-0.0533549334856223i
0.0265943166732562-0.0565400295283951i
0.000938758980751702-0.067878164024967i
-0.0152070401781066-0.0945719102755697i
0.038973920449009-0.120652571360443i
0.0270326513784945-0.0950406663016138i
0.023327225167702-0.0855225640241721i
0.0432522163509717-0.045202092971296i
0.00681661355676926-0.0795822085296899i
0.02779387329155-0.0859755764605457i
0.0367523922611645-0.0671367825132229i
-0.021190296094257-0.128277496249074i
0.0162020085753031-0.0934025577271228i
0.0357275918539177-0.0640825004612693i
0.0482426177939059-0.0706350540740682i
0.0348952831953691-0.0587926974012559i
-0.0131047895614788-0.0652888852170741i
0.0169984063712859-0.0774319571083134i
0.0312815001767406-0.0952747891601183i
0.0131603299836594-0.0705493730888111i
-0.00873516316285642-0.0557122299527211i
0.0186311471716708-0.0717873409971732i
0.0275776439207018-0.0501854713065653i
0.0270950655407908-0.0739385109419131i
0.0227962599349509-0.0735982883916363i
0.023762609648382-0.0413353913179586i
0.0363880226026265-0.0770434806533568i
-0.0219461251584544-0.0683227095795774i
-0.00951164243529208-0.0886699466845839i
0.0103242756702054-0.0825138383001221i
0.0234856670591156-0.0519235596680975i
0.0500841649790713-0.0854868019888265i
0.00652008989090122-0.0696657197979732i
0.0231421074035874-0.0741336808536242i
0.0384845376806144-0.0470600889268393i
0.0444711894976805-0.0498371365252293i
0.0594801984392409-0.0826817462922225i
0.0193210720538039-0.0504404757734564i
0.0372328372242337-0.0837984427916002i
0.0295704646815146-0.0832192485946493i
-0.0104546043499749-0.0699043305478618i
0.026879946772398-0.0578198824693373i
0.0364983161612146-0.0488479231985953i
0.0169522902145381-0.0717646380557222i
0.00419514991472912-0.070008443832632i
-0.0339879509751447-0.0863132574146064i
-0.0240874376055353-0.0766667307473067i
0.00878480110065575-0.0980507236823993i
0.0198415145652172-0.0906760669799438i
0.0270298439159655-0.080360540918071i
0.011216006511954-0.0855279142899091i
0.0248435371353592-0.0402930020942019i
0.0354637265415503-0.0545571704351611i
0.0415805252269863-0.0469705634778559i
0.00768871879342307-0.0406827345376816i
0.00959964213026365-0.090463636954569i
0.0113738746134147-0.0717040099574748i
-0.0183736042264536-0.0800981384416563i
0.0118644206605019-0.0970230648501878i
-0.00346353397151895-0.0593301840351696i
0.00073443478144865-0.0882182670202029i
-0.0167448149768529-0.0664030609230292i
0.00696089032790208-0.0451776993837873i
0.0269338050302262-0.105270931532558i
0.00183337526375754-0.108597373768879i
0.0575698948100308-0.0914639550159106i
0.0395802094085249-0.104107115958808i
0.0107198336984105-0.084788272103153i
0.0289164243153837-0.0553887007233721i
0.0192601071703313-0.07089346997103i
0.0474009920548636-0.0954662987500465i
0.0454007174003776-0.081620616002696i
0.00306387854101558-0.0750296095953236i
0.0351902560624568-0.0699796928432157i
0.0324453155507388-0.0487274448839695i
-0.00601749008950014-0.0629156104250762i
0.0202752083666744-0.0707661446795915i
0.0183520723013102-0.104976534513333i
0.00620547983740377-0.0836360734452072i
0.036695113471537-0.0610493685960769i
0.033314104012544-0.101371140789653i
0.0122601521551727-0.0657286276691447i
-0.0206094068121086-0.0594194092976293i
-0.0198717423434089-0.085264362443561i
0.0187088293245895-0.0871716882231866i
-0.00602738334879779-0.0929393385462106i
0.010656407895234-0.0781309381467134i
0.0532711113597297-0.0950471399426289i
0.0318013148756264-0.0919477867332129i
0.00409242400979324-0.0685472356034084i
-0.00275356683855978-0.0987844547928361i
0.0574152258249447-0.101244145004307i
0.0576865256815887-0.101537625972877i
0.0191362966035203-0.0639723814382788i
0.0652219580064046-0.0614173753880143i
0.0467717239026488-0.070043406244485i
-0.00172003938257492-0.0348422196156346i
0.006925253260157-0.079677101796065i
0.0252376245485517-0.0731169494745038i
0.0140837531706916-0.0758079159204095i
0.00880758942269354-0.0976129305137925i
-0.00164140169445777-0.0835711782035309i
-2.12757205919507e-05-0.0782348756871438i
0.031692673025076-0.0419842850363646i
-0.0196413320869258-0.0612756814925557i
-0.0264735122664336-0.0910263966882795i
0.0209401111479951-0.0907889309763888i
0.013852370299385-0.0858743913930444i
0.022357276093766-0.0550220946041216i
0.0133344602724425-0.0612918986060561i
0.00735289738803112-0.0965459957582514i
0.0292228392319172-0.112971390557418i
0.023849292150646-0.0810089835786612i
0.00814119316096304-0.0619165350457658i
0.00744817232215718-0.0829950269807196i
-0.00657480819967681-0.06417545752634i
0.0190565316312187-0.0615756344862753i
0.0660198459109228-0.0779094613921219i
0.0399073332800316-0.0793840108847836i
0.00147577322512571-0.0876463666089181i
-0.0068947505552704-0.0834312947950536i
0.018179504666067-0.0496697879741131i
0.0432245222100155-0.0745685929270498i
0.0244033038721745-0.0932048226798404i
0.0296519289569745-0.0519455545841298i
0.0358255518409653-0.0762042273190132i
0.0194888781010071-0.0709708773595565i
0.0215970101048665-0.0712631079702734i
0.0130708719600306-0.113046690242845i
0.0207418907451409-0.055775497697523i
0.0259796456430122-0.0757800417607524i
0.0240642868282796-0.103155223126908i
0.0402088982880568-0.0344749835278431i
0.00976219696634805-0.0690246192739618i
-0.0267833820704898-0.0562884274206372i
0.00644838639546017-0.0695892385460123i
0.0147572071733087-0.0971955614799263i
0.0198899062369646-0.0654054497691762i
0.0250825428141358-0.0647774398289004i
0.0030106375434092-0.0548915050720955i
0.0221314163753591-0.0636866853243515i
-0.00239042404148506-0.0570312223840251i
-0.0180939425938443-0.0940834236869462i
-0.00506781356119065-0.101757111316117i
-0.0160079707516017-0.095311916750634i
0.029376693208803-0.118128079991109i
0.020359815061581-0.0865605149728571i
0.0531090343158045-0.0840991794574076i
0.0567153294245315-0.076140848555025i
-0.0260146019927764-0.0621408489614773i
0.00657612617575133-0.0700372754659406i
-0.020590303663138-0.0640800135890968i
0.0405583135329728-0.0799386157253692i
0.105553451370928-0.0733532164362674i
0.0442539121698707-0.0616902419539545i
0.0675182562266364-0.0581365945286205i
0.0403311535417295-0.079010853311749i
-0.00424685020387211-0.0595264479549728i
0.0103569883230314-0.0561301944471182i
0.0210997180592345-0.101019091229229i
0.00295435899844772-0.0785693232344506i
0.0251007067838768-0.0873527839047898i
0.0261885755434891-0.0588857087216903i
-0.0540501334536441-0.0373429753696824i
-0.0196807232329612-0.0818660420298275i
0.010805803412269-0.0888755654243241i
0.0255644141125554-0.0827158449040201i
0.0331567952965462-0.110506893153237i
-0.000929167573802383-0.0895741910494747i
0.0453810322784439-0.057049499362465i
0.0216821381263254-0.0738632043544458i
0.0254812966342336-0.0907185243563619i
0.0625845431088647-0.10092614984634i
0.0313242963946443-0.0735702171725865i
0.0173379526272012-0.0970025714343316i
0.0339496234890285-0.0764434566105479i
0.0266886737844128-0.0346987285435399i
0.000884623259893563-0.0475141300979402i
0.0207777309307103-0.032528170672341i
-0.0190282308269939-0.0750169353245383i
-0.0219152254236271-0.08779658519763i
0.0149820267188596-0.0734044392336274i
-0.0065306556433966-0.105029817893746i
0.0160556023497671-0.0646401753904605i
0.0359918581964355-0.0382934721353353i
0.0395671711605901-0.0726164621099349i
0.0066008519146975-0.0927091149145098i
0.0029718705623411-0.108149995901087i
0.0463930213711663-0.0759612946674954i
0.0437132544421595-0.0719761392686212i
0.0613626426998994-0.0750627642131408i
0.0478429616444726-0.0268213817510526i
-0.00650650328430525-0.0315948733378713i
-0.0317618150732992-0.0581078491086731i
-0.00692985559588367-0.0798343588623103i
0.00519654441572795-0.086041864130523i
0.00478558002897253-0.0684665022724941i
0.00351694755935155-0.0831357797967196i
0.017914006774538-0.0612381488622217i
0.0114705556525536-0.0299861300330834i
-0.0426915916595593-0.0568400636916021i
0.0079888443343077-0.102668183656289i
0.00282327962235605-0.119365759937772i
-0.00977710029760762-0.0907375576783478i
0.0641581336980868-0.123427272177705i
0.0234953340558686-0.0881986225602512i
0.0276462338972566-0.0822504263746338i
0.0364250282143128-0.114048246903569i
-0.0414907358009031-0.0224469069579895i
0.00215927553815752-0.0633236245395812i
0.0421885329674891-0.0787857134607768i
0.0209130244636979-0.0771749976224879i
0.0255530518214942-0.084094039453229i
0.0131820116040571-0.0183327419377664i
0.00961760606104733-0.0420965423581854i
-0.0164720955577948-0.0412637341581069i
-0.00112552890806526-0.0585501359646899i
0.0556905628556221-0.0856342429710259i
0.0382849004201462-0.077815547800607i
0.0185339026587253-0.0713980802709058i
0.0166511898110893-0.0661443540022734i
0.0159573734350644-0.0500215412723415i
0.00136250935733298-0.0351691792992572i
-0.0339500064942817-0.0630703387959723i
-0.0099684967973815-0.0930337017167012i
0.0131381204103852-0.106311892408986i
0.00807682886675341-0.0698967254448727i
0.0315994907942293-0.0765415055522971i
0.022470770601844-0.0744293451744255i
0.0111123649761605-0.0919298988981665i
0.0101469770295952-0.12284146469801i
-0.0248583332660422-0.0904737948858014i
-0.00820833754238478-0.124641470083198i
0.0585967838400083-0.125737185772974i
0.0289719815182677-0.106709379514074i
0.00629822458478653-0.0849454035789634i
0.0474346794485697-0.0584003958887584i
0.0152322311049549-0.0703565976100892i
0.0079867664263192-0.0691760845356408i
-0.00989915508860329-0.10029064495935i
0.00806074623431499-0.0908964214893437i
0.027538867722162-0.0639111720017372i
-0.00406990423516202-0.0947960962130649i
0.033102648463995-0.0650959453760522i
-0.000701020239314353-0.0358709423974098i
-0.0167347659084952-0.0670640216898674i
0.0172585421446299-0.121384666862747i
0.021345990537147-0.105297829667455i
0.0421280267785458-0.0562512189474557i
0.0550046355990623-0.0441357139405842i
0.0165290080217868-0.0500968718555695i
0.000432235769818811-0.0706625093873709i
0.00136650439409828-0.0489105937614741i
-0.00817350233412913-0.0734626995982852i
0.0198322770190071-0.0880212421299336i
0.0226042277488897-0.0924534838226883i
0.0536840404751812-0.0896424516936321i
0.0306371882138714-0.0652624544850078i
0.00376560019527637-0.0780128826536855i
0.0124800123207233-0.0780360407365558i
-0.0346750307415751-0.0772513316417213i
-0.0198138073991672-0.0880567110844498i
-0.00221989531730482-0.0884647858822932i
0.0124833413713508-0.060896523772843i
0.0162291393058054-0.0493596023713889i
0.0262458037988083-0.0665772376903033i
0.00787505171342718-0.0776996477883669i
-0.0165268087907791-0.0752165674419799i
0.0281008723810563-0.0788404589048271i
0.0121685344466077-0.102811102254504i
0.0385865967034225-0.119000921514462i
0.0409942806911927-0.0781233973880047i
0.0111210430846171-0.0701483053110185i
0.0205929148182254-0.0677392037657397i
0.00701761749060195-0.0485892577005286i
-0.0155493027055311-0.0730170583974208i
-0.0061944700520746-0.0599080708474419i
0.0105295370598518-0.0622689627800658i
-0.00855598302392457-0.0629845848742548i
0.00965334364289972-0.0690110799676651i
-0.0163633705441447-0.0698969623932698i
-0.0255408839440646-0.0231891927824812i
-0.0307141578736126-0.0510972744297107i
-0.00619579701112686-0.114463796797237i
0.0254222882196078-0.10465045489499i
0.0214572621995805-0.082373563067961i
0.0566022099890302-0.105258068177805i
0.0210160247744247-0.0877655599271247i
0.0202225636114845-0.0496399406544676i
-0.00879443316927589-0.0676242101620889i
-0.0253914696089627-0.0950594361529287i
0.0166078179385599-0.065794910408253i
-0.0110244760876891-0.0801335784299005i
0.0273888132546457-0.0930191922305507i
0.0660647913557996-0.0655649910509275i
0.00102178782450164-0.0662507934714892i
-0.0143976251337141-0.028280124518828i
0.0187909178750857-0.0684503003910102i
0.00264022369151768-0.0960699968157289i
0.00200843682266014-0.0915633785036591i
0.0239856676322885-0.0851817866803678i
0.0354406255490811-0.0446159949250056i
0.0232051274099401-0.0716132836458755i
0.0108730777975434-0.0557060335063521i
0.0182258356418115-0.0610953002703907i
0.0010179058199313-0.0775178703244818i
-0.0156801168372061-0.104793129850122i
0.0299188856314934-0.0885673706244582i
0.0664821978433199-0.0299848770748843i
0.041825479124252-0.0579967450218573i
-0.00678108453385215-0.0299612040276031i
-0.0381979949439998-0.0352393313400952i
-0.0240573411768085-0.0797210745780985i
-0.0168090244954078-0.120707102988487i
0.0127887374141299-0.110696616989827i
0.0642556152836633-0.0800002388230565i
0.042439092080396-0.0846975611070702i
0.00768998724647318-0.057745004963992i
-0.00348205611291773-0.0530706556899795i
-0.0559466241876866-0.059144714629848i
-0.045444237351311-0.0945783061784451i
0.00690564760197681-0.117977292617549i
0.0478358496697566-0.0916585175320765i
0.0464124411808082-0.0785058878256065i
0.00347512427930345-0.0694754553556455i
0.00971870513972859-0.0467447998011489i
0.0245327644268585-0.0626083900447182i
-0.00824181723951082-0.0547251150675888i
-0.0161643359992424-0.0888551741295266i
0.0478697558948142-0.101579070862108i
0.0181896283733956-0.0324647326572172i
0.0123548021375412-0.0936255162405824i
-0.00843323129306759-0.0785947745736837i
-0.0488937612951419-0.0181977863604903i
0.0250620747808762-0.0761550356877258i
0.00969173517696698-0.104210899724627i
-0.0196021559887197-0.0966638234653678i
0.0163718102212557-0.0674611802701959i
0.053638198803248-0.0441211980385868i
0.0142600401716963-0.0335366214824382i
-0.0507212474814114-0.0462333684822398i
-0.0285977787875492-0.0850168128916027i
0.00152322249023986-0.0846922550197934i
0.00447387934238072-0.0993857114291823i
0.0130596759059101-0.102278889730061i
0.0314722489474241-0.05279364414689i
-0.0228419967853484-0.0667177894608007i
-0.0178872723388851-0.0736395919735993i
-0.00107348750017379-0.0636661304269673i
-0.0628006785401341-0.10703765523362i
-0.00701458308823317-0.11858593515037i
0.0189057476482604-0.0920588133091426i
0.0263365602392023-0.0770696071731711i
0.0269252274987871-0.04046105140048i
-0.00803843063807714-0.0305553126563572i
-0.0229137658630007-0.0645822881108268i
-0.00941889494380019-0.0748720385661103i
0.0178651543148408-0.0840596071589959i
-0.0362059435458501-0.0452673862627569i
0.029973044840681-0.0243525756850895i
0.0570595366961152-0.0816097080629796i
0.0167118933477865-0.0800806321429221i
-0.0107355006054695-0.0460223803113375i
-0.0533863316196945-0.0502682921461196i
0.0163578360712796-0.0939684808451606i
0.0215959959238555-0.130543029767301i
0.0329128425522145-0.0739850741276504i
0.0474829209084919-0.0614300278995391i
0.00251421321468725-0.0711990225347504i
-0.0159233196297079-0.0461414443600488i
0.00250046353465169-0.0813863678988769i
0.0143803172719047-0.0766849881512756i
0.0153502262699264-0.0756994499035783i
0.0541881664247668-0.0729967792758387i
0.0402454282744709-0.0506825561457508i
0.0280912798143607-0.0582416369732395i
-0.0194821293956863-0.0389399361791491i
-0.0762512575213649-0.0411265687906471i
-0.0163826420790949-0.0746817483786381i
-0.0334060573689747-0.0967361661666955i
-0.0175832449565477-0.0903296266081525i
0.0437516475072771-0.0835188295649092i
-0.010746340096896-0.0678462622331741i
-0.0222813751193347-0.0632080597455535i
-0.0140720957747457-0.0578534132460617i
0.0118418581608455-0.0595312316846085i
0.00285992727292419-0.103787715876568i
-0.00968201896765523-0.11593856963872i
0.0156900839590058-0.121884955766394i
0.00538363843256829-0.0872035099727906i
0.0219736383553118-0.0476658604334949i
0.00876888298974968-0.054603092882407i
-0.0123944601786782-0.0657771775087111i
-0.0487982273193768-0.0717245915929567i
-0.021979146772076-0.0715088165868391i
0.039593968379241-0.0875547268445972i
0.0032035065633331-0.0847860699263843i
0.00300060904988562-0.0608268633124358i
0.0132290360027351-0.0311887247725202i
-0.0283631022270216-0.0550212100606816i
-0.0198337721592122-0.0864751207254226i
-0.0045354408514374-0.081566598835088i
-0.00727094877364479-0.111653186824327i
0.0500866355004323-0.111647517066976i
0.0491620375290308-0.083711200355024i
-0.000387363185886209-0.0604220121504549i
0.00232837465418175-0.0641797999071318i
-0.0101899293425068-0.094367983265909i
-0.00310029557023333-0.0906858199102999i
0.00115059435907408-0.10071637901056i
-0.0088591890277469-0.105402346609765i
0.0462223263271236-0.0858690067248235i
0.0259577156925667-0.0568621434220904i
-0.0248309270522378-0.0512147035648983i
-0.010011301492585-0.0596679960166264i
-0.0165755672682306-0.0459552780815643i
-0.0192969506071206-0.0818417424693955i
0.0047215781935102-0.1069171995365i
0.0162738982964643-0.0685041820021105i
0.00836199026001186-0.0568444002152644i
-0.00478139070104406-0.0504660691779832i
-0.0112054230311264-0.0213398327746905i
0.0110578575929838-0.0340897855176821i
-0.0300033836604437-0.0710958204287062i
-0.0232104077525339-0.115407772617906i
0.0620317037963085-0.0835805512488344i
0.034521027969385-0.0493282965875027i
0.0134862776356668-0.0854750419350585i
0.00763993083596193-0.0464210184063309i
-0.0228472696791595-0.0584467590309172i
-0.0203730903404027-0.0971393209863458i
-0.0374633468237854-0.0665047511685543i
-0.000613731909557391-0.0723580674002493i
0.0433272002883106-0.0771976383658175i
0.0113981821068397-0.0534651961679156i
-0.0137704962886705-0.0434708802481194i
-0.0210349329547685-0.0706448650325568i
-0.0159697878338716-0.101846437020134i
-0.0220739177630568-0.0921779433976017i
-0.00091612642760407-0.0643749465486775i
0.0240095785307525-0.059862846066034i
0.0277822619337987-0.057111646092374i
0.0162556328206676-0.0591004301355261i
-0.00782811648190772-0.0491720092841326i
-0.0289495546773077-0.0445896458364275i
-0.0543619216645296-0.086773170604505i
-0.00568368287916532-0.087063250297443i
0.0224879625546201-0.101947342256517i
0.0146165291759737-0.0943059828253708i
0.00457686383282787-0.0520527868595697i
-0.0308250377500748-0.0696013906001056i
0.00978455220129151-0.0515717868990626i
0.0271216690974917-0.0666743527284327i
-0.014260169150387-0.0892675667971961i
0.0238738243388843-0.0771784231649867i
0.0404983500954022-0.0571615499522301i
0.0359775583628663-0.0254543419241076i
0.0357570353584053-0.0667827289895502i
-0.00493453040874267-0.0711857379273775i
0.00527090800748314-0.0473517367748348i
0.0155844279407328-0.0664384265121374i
0.030083012664979-0.0614399665443269i
0.0168525483325782-0.0729707817713714i
-0.00312014653023194-0.0481449067818482i
-0.00417119377112972-0.0254143324409143i
-0.016915778639021-0.0457470886734182i
-0.0147086259566752-0.0561575860462284i
-0.0342160461344512-0.116556829451731i
-0.0238781570991443-0.121311020052835i
-0.0070915190041012-0.102020621880262i
0.0180738507107118-0.113182171397054i
0.000690504098240068-0.0714312577119309i
-0.0333713655246763-0.0533833934649179i
0.00010557141485467-0.0746182934418709i
-0.0208087249200164-0.0704718337786524i
-0.0280528263893231-0.109793341496517i
0.0242822505023137-0.107740659635447i
0.017413167451066-0.030612057900442i
0.00654260052575333-0.0472802569584087i
-0.0343361916230998-0.0543915900743971i
-0.0293336145306648-0.0262216942986046i
0.00467924386374019-0.0655927288917657i
-0.0496836164985447-0.127839304981272i
-0.00956963472199176-0.098861911932766i
0.0211652473492367-0.0825014904336818i
0.0185337272713741-0.0942832056215915i
0.0424725848096456-0.0544860795450621i
-0.00748749162749435-0.0561507660807379i
-0.0406474969106842-0.077342882130961i
0.00332634176174251-0.106432600630106i
0.01205134826236-0.0996970381253664i
0.00290782367033398-0.0796441791271841i
0.0309449085157587-0.034565449567178i
-0.00148800238003386+0.00365308178006271i
-0.0164784190306213-0.0321684633616902i
-0.0282405828964972-0.0297324023592098i
-0.0267087015484787-0.053084829604099i
0.0110081715934136-0.11195525580813i
-0.0239907419832092-0.0750977048073711i
-0.0122179494654179-0.043206951944695i
0.0223366773639343-0.0615720908201723i
-0.0203219485484681-0.0647901762309441i
-0.0380117713065579-0.0473352477210031i
-0.0308766126930435-0.0523412617660752i
-0.0314263576759959-0.0987309780603687i
-0.00892705779926187-0.096835781897282i
0.0301384589714218-0.0799126587097112i
0.0299551285891557-0.0398114177826344i
0.0118376099873342-0.0436385907402333i
0.014192775318887-0.0804146193985157i
0.0172816491799646-0.0624603361824155i
0.00505748777392059-0.0846645699684086i
-0.0104452958875673-0.0868540155359166i
0.0134891751485832-0.104499706753364i
0.0195777010501091-0.0837782725321594i
0.0051974736708789-0.0110088260281087i
-0.00488179918393027-0.0424761572240279i
-0.0315730407845628-0.0795607781588996i
-0.0545803906016417-0.0732275832037725i
-0.0227021185300078-0.0946398976781868i
0.018307198260522-0.0984231017921605i
0.0137979350193402-0.0616585143008938i
0.0203951654666319-0.0663533093392743i
-0.00279714888569643-0.0713287094161558i
-0.0359308628883801-0.0544179156879199i
-0.00384014429454791-0.064837557465067i
-0.00625798206139843-0.0796741867694472i
-0.0114965009289491-0.0843765056140423i
0.0177948254223445-0.071326135686842i
0.0184947266807798-0.0359744707915473i
0.0420982997135113-0.0293452125653344i
0.00305952986596459-0.0409857494068688i
-0.0300401779335234-0.0586044255077309i
0.0190027942472795-0.0934682872563443i
-0.00318695952063013-0.0667458431785947i
-0.030833536648037-0.0825433808164626i
-0.00736000416860336-0.114047246519129i
0.0205456249696999-0.0578472035908525i
0.021158738216077-0.0391081567230536i
0.00731376572304137-0.0160014142065886i
0.00796880875085378-0.0185619084744049i
-0.0264900473370622-0.0365985673210248i
-0.0256735253755364-0.0662842421104748i
0.0137174259694042-0.102624465233425i
-0.00499941270268846-0.0605321763679399i
-0.0125467426098682-0.0363478097319436i
-0.012472821533198-0.0322360347073414i
-0.0354631505926311-0.0653446823719882i
-0.0557098442459252-0.0948713944946766i
-0.0519728508105775-0.0868270961146997i
-0.026755851236653-0.100746950160638i
0.000135358457490725-0.087564689990279i
0.0320414332991313-0.0511163734636319i
-0.0265963620478424-0.0763107768213971i
-0.0305921698061813-0.0791908177528412i
-0.00110424058996708-0.0805565245512617i
-0.0521532398543543-0.107864895980507i
-0.0138635975602996-0.116101643593856i
0.0385480237786944-0.102965768184417i
0.00313378931415937-0.0331618713540624i
-0.0359571936182359-0.0347819450989431i
-0.0217823323065522-0.0381908971339772i
-0.0186411833171556-0.0525268325661762i
-0.00955808637517782-0.0854714475690236i
-0.0146552984942292-0.0815468668580637i
-0.0105743695624495-0.101811793686773i
0.00851597688615841-0.0555841803252119i
0.0112764420335975-0.0221738584359672i
0.0180235162161596-0.041716956453958i
-0.000637186579194193-0.0715257956439212i
-0.0265818637699374-0.107193818706639i
-0.0362395441971694-0.0935820670189527i
0.0145038254993397-0.0767190849030215i
0.0210494628128235-0.0851814140631051i
0.0257761243495991-0.0449575175777537i
0.0311557830003497-0.0222702494023185i
-0.0377486843575169-0.0558867921964156i
-0.014931390954699-0.0165745153489088i
0.0344687991496735-0.0368048480649753i
0.0230921536495003-0.0923301505238189i
0.0466380429162751-0.0455655820182668i
0.0226637132516512-0.0277295824070726i
-0.0132365619607384-0.0616750546405687i
0.00231734816913083-0.0483227083491683i
-0.00964717134495323-0.0460080752885208i
-0.0222707975879864-0.108507443464513i
-0.0334783480117715-0.0905206696522879i
0.00580373660609836-0.061521192149494i
0.0257869614091759-0.0581265440942076i
-0.0150068425372765-0.0442664446150212i
-0.0138133189812992-0.0461146168348871i
-0.0250536934200514-0.0660207438669033i
-0.0208624655159828-0.106382898570025i
-0.0125845886905469-0.117925264052393i
-0.0278005927703346-0.0949918010874428i
0.0170894019525652-0.0585182221652193i
0.0098830005500472-0.0329991673877861i
-0.00625536408340679-0.0276302685425511i
-0.013205711404666-0.0618638003607857i
-0.0348554223870533-0.0679174882159261i
-0.00293653595327475-0.09140744654643i
0.0187196094893322-0.0915430898230934i
0.00686653591805453-0.0704030622378137i
-0.0144415982642806-0.0906947379544933i
0.0109833098048238-0.0388699396145958i
-0.013079923212791-0.0317418007112124i
-0.0105284337677878-0.0762073158989826i
0.00264558035722261-0.0944562718662064i
-0.0291342422475468-0.0955122412628916i
0.030319081374077-0.0953834103097585i
0.0527211026880587-0.0755233419186462i
0.0116148964503332-0.0417613047621234i
-0.0296413387034233-0.0573816249219743i
-0.00371162320990325-0.0611085551728009i
0.00880298342654771-0.0728497947922451i
-0.0116543234339651-0.0647376892144108i
0.00193887738416348-0.0619836891548196i
-0.0135277390773313-0.0898501840179709i
0.0218523136237925-0.0392158849983123i
-0.0143724340628734-0.0348777912812807i
-0.0650038848175426-0.0705118529948146i
-0.0358671127531054-0.039871353088756i
-0.010639912142421-0.0612580936417611i
-0.00354945259319259-0.0627616783042581i
-0.00808796398965173-0.065750302621719i
0.0168917956508915-0.0842591022939324i
0.00252577477619261-0.0697896975159034i
-0.00512876053099149-0.0658353659110096i
-0.0413494456761845-0.0485879703948973i
-0.0420982550751215-0.0818385181598946i
-0.0173338316163538-0.0816059357915017i
-0.0349009011395603-0.0822396759325619i
0.0123150622294861-0.0707540449696787i
0.0181265077484742-0.0417472757930347i
-0.0231829137701691-0.0394910504486424i
0.00262462823640144-0.0670527856009096i
-0.00591901743679982-0.0894974533775784i
-0.0653521692684968-0.0733704422672541i
-0.00179616830987221-0.079644320583571i
0.0341406150522976-0.0596205401983186i
-0.0122053470982101-0.0780735848348706i
0.0113582523640077-0.0676375645338171i
-0.000135015773283457-0.0683821702299071i
-0.000679271146458562-0.0747463289410993i
0.00521271752384996-0.0551890012878901i
-0.0297611916006396-0.0840270785286938i
-0.0140348407125567-0.0569028328625125i
-0.00161912346555375-0.0326722514441326i
0.0263798724741548-0.0597037129145503i
-0.0173730401079514-0.0676800893610285i
-0.0609684802093762-0.0604480797529834i
0.00234317403242656-0.0813754948822144i
-0.0256888516361565-0.0958917039145803i
-0.0185021392807395-0.112663962008772i
0.0134015521458558-0.0987410792474137i
0.00463293885275465-0.0611641063171714i
0.0200912560620777-0.0751487812129378i
-0.0321012668727045-0.048700555325561i
-0.0476408963437545-0.0269428558434604i
-0.0147753522763915-0.0855719927415743i
-0.0248409308268565-0.0720437003725269i
-0.00118532620343364-0.0426317848254337i
0.00893015664304854-0.0772301262496556i
-0.0128273072239174-0.0365795126937364i
0.00303411195368117-0.00905076331335116i
-0.0465262628080495-0.0431404139803241i
-0.0405928158006285-0.0601129196269733i
-0.00768524547043939-0.0760973162826502i
-0.00999493380536544-0.0943078427772075i
0.0166050150846744-0.0713735031801105i
-0.0142275743148431-0.032758585907286i
-0.0299546771632412-0.0373750070893793i
-0.0194855668147256-0.0467191598946839i
-0.0340407793356315-0.0589681328225965i
-0.0187649793623672-0.0911634387354054i
0.0311054598264965-0.0834119255354352i
0.01014666561366-0.0545666923058276i
0.0187771741901922-0.0604910566843702i
0.0220193401568631-0.0234683691457545i
-0.0489035858295721-0.032203331585909i
-0.0333485372363658-0.0680445336286752i
0.00620961856177943-0.0748029286664545i
0.00665764148897489-0.0792325956514329i
0.0148048147909853-0.0589903900608343i
0.01982502633082-0.0518703545277533i
-0.027115092940331-0.0130491517940376i
-0.0322203680792117-0.0322095265321267i
-0.0308638157679924-0.0724198794777116i
-0.0488014928966104-0.0652710166750352i
0.0130293218363654-0.0709918688596136i
0.0228496055929153-0.0614405378925284i
0.0279298440518522-0.0498340797863012i
0.0213829175391711-0.0604533538327594i
-0.0179465671321407-0.0545306336570824i
-0.0289572097025624-0.0339233163078333i
-0.0759375966583161-0.0432481312728643i
-0.0568935621255691-0.0725167124437385i
-0.0329506568401435-0.0639661058942992i
-0.0209805260644951-0.0452549602342143i
0.0283881163802335-0.0642931581913112i
-0.0037022454916266-0.0694344764285574i
-0.0104938664896791-0.0732312493774044i
-0.0167954322484887-0.0653563112224074i
-0.0151036801452827-0.0659634510837896i
0.0313901189355355-0.0862020614003367i
-0.000857719474389756-0.0986169345641211i
-0.000280735895799544-0.0878353865632708i
-0.0051855518744946-0.0557936674041614i
-0.00819815134682912-0.0533156702095384i
0.00507293991167052-0.0519660876128806i
-0.0576056339097059-0.0587567488073501i
-0.0508623747704164-0.0774003661296233i
0.0125872115476287-0.0778419760783136i
-0.00172516980901494-0.0442569326331668i
-0.0204960906258294-0.0527143956446193i
-0.00898772981824041-0.0590914496938858i
-0.0376729397297276-0.0293006649707829i
-0.0237423040745609-0.0777573335117897i
-0.0303715044305514-0.105164786522408i
-0.0178348678076038-0.0980562786943189i
0.031384034634424-0.0767957458033146i
-0.0316407549472246-0.0465054928338701i
-0.0355607058210552-0.0469614671695799i
-0.0294537053717983-0.0469489730619375i
-0.0440437089010128-0.0756773999462667i
0.00140290032557458-0.0875283873837206i
-0.0188917352687122-0.0783317582003902i
0.00136717095329817-0.0913834372157459i
0.0412977487299611-0.0697235551896056i
-0.00982789459590157-0.0404416487367301i
-0.00914796918150234-0.0405094300187082i
-0.0147689804058258-0.0454976755863615i
-0.0390348886782798-0.0777243936616449i
-0.00456352404425632-0.0456930863006388i
0.00755698720829669-0.04877007210347i
0.00322158785347839-0.0640935880005606i
-0.0224394812316466-0.0240878393929152i
-0.0188532420514029-0.0392167582066071i
0.00272720896441763-0.0252834976036297i
-0.0287483636902466-0.06053075607137i
-0.0291976250348459-0.0961840595278927i
-0.01504936317835-0.0754391959888651i
-0.013844465879295-0.0603055837423703i
-0.0118413662982446-0.0670203103606844i
-0.00362071919588412-0.0467494236570055i
-0.051985247601214-0.0305834767609552i
-0.050589039988561-0.0553253889794058i
0.00595250982199221-0.058003629376103i
0.00153195983749848-0.0636384552186287i
0.0254205778015077-0.0657690248549729i
0.0164127920059291-0.0857405395442617i
0.0209769228707864-0.0537945231604457i
-0.0187617224009314-0.026076310551194i
-0.0384615018474167-0.0476938415558757i
-0.0166749420357677-0.0665642067462655i
-0.0407301504025608-0.0918605010270011i
0.00669052036979664-0.0774964622477873i
0.0193251313340145-0.0860023817048063i
0.00527710439705714-0.0734124384837733i
0.00568012458153514-0.0320781107701343i
0.0109503854736565-0.0654335072261587i
-0.0151358502880935-0.0882914322329066i
-0.00700542651880611-0.0748575704663171i
0.0316494712209121-0.0577723025613423i
0.0177814650039966-0.0731631581592194i
0.0152963339180764-0.0941177763299433i
0.00642851770999766-0.0550048815785255i
-0.0166112713860526-0.0478986226032805i
-0.0207671239165151-0.0341188502331947i
-0.021973544810424-0.051184467112069i
-0.0174957849451346-0.0816716226515285i
-0.00211298891618265-0.0639755821312502i
-0.00899747296124519-0.0687742601622101i
-0.0170111575893125-0.0454708211104632i
-0.0264099488431875-0.0643646808684574i
-0.0576133970678046-0.0407262573428942i
-0.0754922573662023-0.0356437318950107i
-0.0154633000733335-0.0773481599433917i
0.00679522166505925-0.0735128260350053i
0.0158881801273559-0.0755474458794917i
0.0176260679820733-0.0375499918389245i
-0.0186940712575872-0.0408651026619717i
-0.0245852336167882-0.0269335281218959i
-0.0303715144854238-0.0453286349230703i
-0.0350727251883906-0.063913908289162i
-0.032006450398363-0.0654906970421968i
-0.0137119984837476-0.100056227791123i
-0.01656038296954-0.0621381688320948i
0.0305865066417819-0.0402668325524186i
-0.00248095289608074-0.0536081868043974i
-0.0652946298749904-0.0597371942690769i
0.00538457522197569-0.0648539942824908i
-0.00104815970616437-0.0729845775348071i
-0.0362939479877885-0.0421889488400955i
-0.0072818450971428-0.0399212159578471i
0.00459507115071886-0.039836671715667i
-0.0316808104523388-0.034141319567326i
-0.0449747314801076-0.05304696139727i
-0.0367246044128349-0.0508415364763808i
-0.0336413270323415-0.0925726850401711i
-0.0144517381391648-0.0900638542672529i
-0.0192265265500458-0.0685738603041902i
0.00768872763552924-0.0920584043681784i
-0.0075270722297127-0.056283670235067i
-0.0178499448686343-0.0470102102042588i
0.00207251608454405-0.0621183667872346i
-0.0280435324030485-0.052674579667531i
0.00153997365890625-0.0880848025167236i
0.00424727687588711-0.0743303156747422i
-0.00075272130438285-0.0496991214060501i
0.0111286579765804-0.0472900215313874i
-0.000807188224593471-0.0241347575486375i
-0.0106784679305171-0.0290485428289098i
-0.0325938099392979-0.0438186014655799i
-0.00126036329973628-0.0657170274175747i
-0.00204785742319494-0.0663072131377452i
0.0139245202722687-0.056197974618933i
0.0454737973917407-0.0150516698184655i
-0.0183941394375228-0.0165638181885937i
-0.0411511354258743-0.0679124212158285i
0.0157522329871949-0.0567758213774284i
0.00602943883146656-0.0663389918568421i
-0.0400590016954201-0.0837060961445202i
0.00982886921699109-0.0833376077482633i
0.0250412549747909-0.0494095041490532i
0.00218133247447639-0.0388231875272088i
-0.0420067925677638-0.0666611823680353i
-0.0503234342307256-0.0581996875067979i
-0.0253200820912718-0.0750427719371529i
-0.0367573522149152-0.0520220751994133i
0.0258338001280273-0.0315251839666239i
0.0334494311174786-0.0908456619971768i
0.0215787702966854-0.059142229286701i
-0.00587287610186023-0.0214637412441658i
-0.0558099895850012-0.0358636429860642i
-0.0288027956923284-0.0559341938996195i
-0.0502163847685319-0.102528209329549i
-0.0319106294268965-0.0872222926234698i
0.0214258775223503-0.0570074782140418i
-0.00518917316641615-0.0257796437356997i
-0.0437581102361411-0.0236242116794056i
-0.0683394038998508-0.0516129812312817i
-0.0299507437862724-0.0711450886812828i
0.00130722679097515-0.0819997804345384i
0.00276457762212196-0.0871777347209843i
-0.0171230053646303-0.0589746267636916i
-0.00717586826285583-0.0424270582770865i
0.0147588795423919-0.0613396520662773i
-0.0407633394494817-0.0367708425663103i
-0.0451126866144637-0.043574919024783i
-0.028291062832257-0.0619140433589078i
-0.00126576544569237-0.0908177565127516i
0.00304737296323802-0.0617655142097126i
0.00443386262280489-0.0113895329754024i
0.00827052228058951-0.0467500389005583i
-0.0406427309884658-0.0204756180076623i
-0.0363610285476278-0.0283713533165223i
-0.0241833725844537-0.0409792828327067i
-0.00695925195256727-0.0421447005246156i
0.0233695098708831-0.0658048017268689i
0.0084798122105258-0.0407722569122402i
-0.0096960207609691-0.0648506310549258i
-0.000913276492632996-0.0222200672785464i
-0.0149434792782441-0.0377197513395253i
-0.0485993968848954-0.0743491672308462i
-0.0365528719745452-0.0891493149480246i
-0.0249611134103915-0.11469072920474i
0.00186745828585141-0.05899702156568i
0.0152480675991482-0.0857850540604774i
-0.00124029650177584-0.0393152323640117i
-0.0028108425008488-0.031033324922849i
-0.0174749667892181-0.0685407696138244i
-0.0256123755329276-0.037599047482575i
-0.0440414018932139-0.0726389003533582i
-0.00879251422209894-0.0845120705436542i
0.00428303091304259-0.0551682067632868i
-0.0327538601203753-0.0131887489224813i
-0.00193923681595634-0.0277978103736633i
-0.0180198992839612-0.0470369483318047i
-0.0520149385454009-0.0131004657376431i
-0.0286294524814112-0.073399787847042i
-0.0443607301210029-0.0856488062767997i
-0.0572493159682016-0.0556232628297585i
-0.0346813932970804-0.0840451785346159i
-0.0143053981109605-0.0246898933993495i
-0.0126167890784536-0.0675578701194604i
-0.0351597012242511-0.0919685600062971i
-0.0331424676790263-0.0549952002404739i
-0.0294779132227536-0.0973001933580798i
0.0120446856890997-0.0841413377806746i
0.0385211660061699-0.0827674108295008i
-0.012664635732092-0.0522379676180208i
-0.0309478440569658-0.0480468447502506i
-0.0485628731655489-0.0861775644934766i
-0.0597113861495833-0.0656443762977743i
-0.0280255718546195-0.0704485098481241i
-0.0183332919678493-0.0662230754008786i
-0.00853926261447148-0.0351851896562758i
-0.0302216933714598-0.0388222343512393i
-0.0612371601744129-0.0452872807679983i
-0.0270169153001749-0.0272619091988921i
-0.0299011470524947-0.0337469708868023i
-0.0446890835034307-0.0634925520576079i
-0.0271412639566629-0.0696688040531321i
0.00377807860971922-0.06687542275651i
-0.0130566333503828-0.0515376429663607i
-0.00827975234726897-0.0376961976566426i
0.00895242526332909-0.0427566335825182i
-0.0608153381283136-0.0502529418933505i
-0.0255324912654898-0.0836797955953137i
-0.0125430414531569-0.0733713746592475i
-0.0249261905683619-0.0449988534290065i
-0.00361549191049542-0.0864674397663433i
-0.0233003636973192-0.0526689478958799i
-0.01419889206319-0.0431805151623265i
-0.0345817309470725-0.0570535377412617i
-0.0283925583428212-0.0424230487428693i
-0.022220054744933-0.101535039806764i
-0.0293098836250324-0.0848032227947163i
-0.00536448950263505-0.0620417797749514i
-0.0143379809544785-0.0515071802999685i
-0.0325524508760229-0.0458311882109835i
-0.0154290634329675-0.0497709352533275i
-0.01236201883375-0.056688516543087i
-0.0102188805903068-0.0852066472902507i
-0.023894367614078-0.0547003570167593i
-0.0330112477945729-0.0705890176670349i
-0.0298739281375963-0.0680595096435433i
-0.0355348033262538-0.0297363369415105i
-0.0335320811027202-0.0392745968672521i
-0.0621116373014914-0.0679526755081025i
-0.0508350459909592-0.0697870071294643i
-0.069073897116122-0.0583636957756618i
-0.0439479675330089-0.0648688175416274i
0.0232606146150654-0.0353353414486863i
-0.022403612673385-0.0109058794468429i
-0.0347235888211155-0.0138873642924484i
-0.0350947185361509-0.0492848148311572i
-0.0620043671917914-0.0584183858985026i
-0.0493327319383453-0.0403448281798427i
-0.0100702793462525-0.0628550328916232i
0.00694661507157427-0.0724112371948625i
-0.0313463994431374-0.047786311860564i
0.00210753180203928-0.00960502069822864i
0.00120306356042396-0.025235022823609i
-0.0372136456076413-0.0445680602121004i
-0.0211847822080417-0.0140760600165962i
-0.0526885886638927-0.0691639485070377i
-0.0292797153609865-0.0654273647072268i
0.00262765067557984-0.00729341522961265i
-0.0330853681672844-0.0442795118189936i
-0.053505590216047-0.0392836771778875i
-0.0580827570999852-0.0462180392223985i
-0.0316436911133778-0.0415181044437227i
-0.0142850301273469-0.026583781528786i
-0.0386576189502472-0.055683422294296i
-0.0345547978516856-0.0856535094756525i
0.00426478269039903-0.0814801874279753i
0.0070693654814175-0.0188965630131826i
-0.049487589315769-0.0292683678422349i
-0.0436993145268497-0.06620623637345i
-0.0074332910016184-0.0479017469146997i
-0.0244712582115475-0.0362991011937089i
-0.0217111046105663-0.0557289906272825i
-0.00624293356666519-0.0531516940059987i
-0.00540500826751571-0.0438378968557759i
0.011134464380594-0.0724350842388453i
-0.0023272318971504-0.0607743230951269i
-0.0517460854239121-0.0491226055654812i
-0.0363296866447439-0.0483872233495654i
-0.0217661061483136-0.0440544626583664i
-0.0310162389296395-0.0779111744687391i
-0.00969484503936922-0.0429528883298758i
0.00785208129685977-0.0299426861827291i
-0.0174822339893154-0.0798056980203432i
-0.0293833397327774-0.0701394376185522i
-0.0269462614307895-0.0948090845374891i
-0.0293300868411798-0.0794695952135058i
-0.0129130134932275-0.0394501782637564i
-0.0280240243307341-0.0332958420345117i
0.00149384058383994-0.0223696444314137i
-0.0114162135630442-0.0465403839368324i
-0.0354333790153932-0.05329205503735i
-0.022488806496931-0.0609429163444084i
-0.039351577280928-0.0467719917543886i
-0.000494566584274085-0.0425526700411457i
-0.0295898500502705-0.0536654056510113i
-0.0202359205473375-0.0551444345524546i
0.00815530739746279-0.0503800644528299i
-0.0321444033475227-0.0484947650879932i
-0.0123670591492772-0.0674689101968363i
-0.0412199860669246-0.0596164294399919i
-0.0204347970821067-0.0650218426159877i
0.013925109797269-0.0449216002501477i
-0.00764533410960298-0.0224090035413917i
[truncated: 236,382 more chars]
