# Supplementary material for: Time-frequency analysis reveals an association between the specific nuclear magnetic resonance (NMR) signal properties of serum samples and arteriosclerotic lesion progression in a diabetes mouse model
Source: PLoS One. 2024 Mar 8;19(3):e0299641. doi: 10.1371/journal.pone.0299641 (PMC10923453; doi:10.1371/journal.pone.0299641)
Supplement: S1 Data — (ZIP) [file pone.0299641.s003.zip › SupplementData/fid_B26-4.txt]

0+0i
0+0i
0+0i
0+0i
0+0i
0+0i
0+0i
0+0i
0+0i
0+0i
0+0i
0+0i
0+0i
0+0i
0+0i
0+0i
0+0i
0+0i
0+0i
0+0i
0+0i
0+0i
0+0i
0+0i
0+0i
0+0i
0+0i
0+0i
0+0i
0+0i
0+0i
0+0i
-5.09078349528432e-06-5.96384273314716e-06i
0.000739691288049365+0.000816559328616478i
-0.0260355785837128-0.0373184446950207i
-0.0115935897500915-0.0759020016395483i
0.0560478186748292+0.0234568785298825i
-0.046157755300261-0.0962341281600113i
0.121141902047882+0.128675717500605i
-0.149204040107943-0.132396527510317i
0.149508060945288+0.107045868471859i
-0.134165984102672-0.0666695668633633i
0.066984799917943-0.102305447229255i
0.115422382481919+0.275523957680243i
-0.294745164552561-0.525989371013325i
0.605584257183579+0.843732145765144i
-0.935313943659508-1.10187326451689i
1.2736706151384+1.37722648908552i
-1.63333356910068-1.51807676820426i
1.93771345685936+1.52030661052456i
-2.25237905657184-1.2522562319381i
3.49811345293805+1.37711239435915i
32.9521080735128+59.8199443734536i
3.50132261974261+74.6693248631883i
-32.9980671772858+38.4299533901759i
-30.8406008670972+9.56314420913766i
-15.3043827350128-11.3895932780589i
7.71410935787769-3.7931113531652i
11.7877787688155+13.739916665762i
0.143764519267727+27.5817250403375i
-19.1979189948103+24.7156250268244i
-30.239551333409+6.45234035578188i
-25.1234113330933-13.5817870777534i
-9.46581226411548-25.3384827876102i
7.08714804637121-22.6323576213722i
13.7214488807519-12.5415205404638i
10.4057362245376-3.471252874532i
2.67862925625405-2.09946260917829i
-1.16340311661692-7.17668575668799i
2.51171577677665-12.6780777925314i
10.893278137793-12.7044906335526i
17.7089417044025-5.90381992450865i
18.071502871835+3.76282164093717i
11.8146941968241+10.624401891155i
3.05354821114626+11.2698887579391i
-3.14676864410326+6.51768345183653i
-4.011628596437+0.305316419216271i
-0.447783921459278-3.41626886850839i
4.3204032074298-2.86243129600298i
7.08457176155886+1.00177206149033i
6.33108088743803+5.51787506634797i
2.69673697621108+8.34494763844704i
-1.8293265307653+8.01003041416112i
-4.86792468403519+4.66009195060935i
-4.64352499311767-0.0989947089108823i
-0.842151814370856-3.79458595268868i
4.79811200215837-3.93902561241477i
9.23655742022818+0.0561189843166387i
9.74913433918036+6.47163213408116i
5.52554082015755+11.6213840237917i
-1.09805434494014+12.1697499901089i
-6.01510480333108+7.58896904693552i
-6.05684215282266+0.532055482253631i
-1.27383110766638-4.32778965543203i
4.8855414626685-3.99677085918728i
8.01522774196836+0.752442395491396i
5.77286738686222+5.89868987934728i
0.0166310786794124+6.73108181059208i
-4.38846807264868+1.85338320841131i
-3.36171720198722-5.85624692556946i
3.4025860420429-11.0511165504085i
11.9780797843968-9.78678870562625i
16.7400778139944-2.78958354998735i
14.7288397691371+5.17732729051284i
7.79749935871956+8.62871920089293i
1.22117886984322+5.47004840910728i
0.0266076177722825-1.33621010216956i
4.8574829477372-6.01598268846398i
11.6433730388351-4.41282842690699i
14.6818032379709+2.71451875720831i
10.89888562976+10.3034440687148i
2.31085288274655+12.7696670557648i
-5.49942582212818+8.12489933893448i
-7.43557269622971-0.379246495737396i
-2.94186721704926-6.67908478760308i
3.91443846603679-6.43370546659525i
7.38707973656388-0.397877840456237i
4.25388251395716+6.35408911688311i
-3.57561712885644+8.28877753546789i
-10.7902426700704+3.21106869655365i
-12.2891361015847-6.00810439053089i
-6.8327453830119-13.6539492467832i
2.01051186319962-15.0881580640999i
8.88373475260377-10.0720835489268i
10.1754762446466-2.58352813232772i
6.25725655563654+2.35905464748966i
1.05345359968296+1.99257487915681i
-1.12921406476138-2.30735204253394i
1.53922883273721-6.49798541883689i
7.17916310851832-6.82643062502646i
11.9496797893513-2.39946149894283i
12.7423714233331+4.40817881985233i
9.059524515569+9.90436278151805i
3.25019180236901+11.4687915556258i
-1.57101292066211+9.09860279819467i
-3.18272882970317+5.095669897179i
-1.72071608971558+2.17693040337213i
0.663672869189567+1.94048807545185i
1.73032202584355+3.84632387799975i
0.300292504245219+5.63840142793594i
-2.88926111167813+5.45694506384058i
-5.70190031676773+2.54814253998146i
-6.11581851960422-2.18225437033998i
-3.33738877930007-6.39942492573023i
1.61192154042931-8.11511638742779i
6.47191934281406-6.65250112605209i
9.05718744313488-2.9030808693445i
8.43406191235909+0.908760261070407i
5.64848505473119+2.65813758178293i
3.07247574370126+1.86688417997242i
2.75578507411793-0.300990370619499i
4.91946322063264-1.51648249453954i
7.75421246620741+0.0778241514796279i
8.41837034740081+4.18415814705016i
5.14436420349157+8.48592818723861i
-1.32272954830446+9.8558469447463i
-7.865003825903+6.50743633256326i
-10.8140302620605-0.363001988864983i
-8.65329565545138-7.34456701652232i
-2.83304745624212-11.0331367095988i
2.86931700017253-10.0287929757434i
5.12533033595306-6.19235846166401i
3.50666683588112-3.03350743202595i
0.41743691942174-3.0683125362834i
-0.593170748181237-6.20169104174835i
2.28360709256063-9.52853997231865i
7.79201564052543-9.7150023274445i
12.4982855177238-5.59478799205448i
13.2085174098076+1.0409309638363i
9.4275557817684+6.63107951754926i
3.49139442794964+8.32249605060641i
-1.12884048664204+5.9954661511698i
-2.12618719207748+2.11066093908812i
-0.0336699261015227-0.187695441543009i
2.35875642117171+0.625082812215259i
2.52130976975661+3.49420324793092i
-0.194005538065851+5.86738587641046i
-4.2382333281475+5.44301501247533i
-6.82347670293035+1.98747540573319i
-6.22564352509085-2.51601751485191i
-2.82305386384345-5.49918482487867i
1.33810354962244-5.40027553755112i
3.89274829418169-2.62528464647448i
3.69469021689002+0.936488602861746i
1.41647296041249+3.08416226455678i
-1.22531683883246+2.81195671706025i
-2.63797548277038+0.719365299753736i
-2.09338207004821-1.76309937139222i
-0.165452101159006-2.95652432280213i
1.76761435587874-2.2586030006227i
2.43682418875448-0.316568618891515i
1.35312127059567+1.53456069358704i
-0.856668458579471+1.84122380681545i
-2.86895815153913+0.0657915930806406i
-3.32186659465498-3.17475495564752i
-1.51270679368916-6.20034676324656i
1.94038688502246-7.32587536498864i
5.47430224418803-5.95407755678842i
7.32527462148515-2.8093242275459i
6.78016833271778+0.359948766576065i
4.67272613123961+1.86513122051333i
2.66014516057005+1.25299518979603i
2.30572979169834-0.286331346620211i
3.67672351927383-0.919121141683937i
5.28569697618423+0.585588008505227i
5.28537720338178+3.64762386704236i
2.66540220618026+6.21981247178948i
-1.72618289540837+6.34851516796282i
-5.4848648977123+3.39530956904578i
-6.50680615837549-1.14925101936272i
-4.31443081450577-4.82514760132384i
-0.545845713871153-5.68643660560872i
2.14320523102709-3.826668739429i
2.22311661790992-1.29702808284622i
0.0994690657123833-0.284835853313809i
-2.10674710058562-1.88447186811573i
-2.07777012914958-4.99664850056679i
0.756677883596871-7.14898211673596i
4.81681194410966-6.46422359040169i
7.49643664041211-2.95564490396203i
7.00786813043862+1.37156403873803i
3.7844421164612+4.07881635264855i
-0.191323945375632+3.84640931770614i
-2.48271040216143+1.26821672658441i
-1.87990891910139-1.50366529883829i
0.566910299094661-2.50852609806006i
2.78315342575877-1.18651126917928i
2.91248553474064+1.3420185004897i
0.771620559971583+3.15345502712271i
-2.22693256388525+3.00602255376603i
-4.29587447236267+0.918809000365837i
-4.18157796151031-1.80690753497246i
-2.06620091243381-3.52391136750112i
0.588901935785187-3.35197402475437i
2.15939679513767-1.58809186203952i
1.81591570709685+0.604624250750439i
-0.00593585067180544+1.97187982814956i
-2.1882533045951+1.6718991687045i
-3.43091417632581-0.0300245783844522i
-3.02166161062669-2.09563969830484i
-1.38640090301268-3.42027305406776i
0.553237799949219-3.30735158437665i
1.56174836804453-2.02041740202912i
1.19843449004781-0.44546484960761i
-0.0730969126922812+0.236577381730874i
-1.24687374625603-0.591222773512756i
-1.19622556354705-2.50378880007121i
0.490561804390346-4.21901193533556i
3.16711478823302-4.36624203892994i
5.30624179587871-2.54802897406154i
5.72701686020186+0.410105073810417i
4.20550053599025+2.85270010644512i
1.759445153648+3.4384371728795i
0.0339179337604621+2.06664384303604i
0.180164494301449+0.0518960397796205i
1.80019656699157-0.847098820797087i
3.33108609514361+0.386633254556094i
3.21959473153955+3.00305486020459i
0.791529613216228+4.97086771365614i
-2.73320729259729+4.56023058760517i
-5.18192549630345+1.41640733223946i
-4.95871327619171-2.77026668944915i
-2.08753433977335-5.53496571715612i
1.56623447909722-5.39456666237402i
3.6708013558822-2.67327897938865i
3.00208977555288+0.464588202057162i
0.303710398182988+1.66053584585225i
-2.25749597990012+0.0444445004039587i
-2.68357741628057-3.13255406453231i
-0.555657768685355-5.40847917601076i
2.6556184764388-5.10827308386692i
4.71994748368679-2.21526171645404i
4.10640022148217+1.37990116362825i
1.19689631836234+3.32251955775862i
-2.08843938659979+2.50262979932145i
-3.85979625258633-0.297987178667893i
-3.18561589264396-3.06330656907498i
-0.906089997781191-4.12354129082452i
1.19281322243974-2.95116668789978i
1.75348587211811-0.769684776783479i
0.536192063819686+0.785775642282101i
-1.30825253996046+0.735289908113808i
-2.38594613374631-0.725421813186323i
-1.91856548370176-2.29736317825556i
-0.293361328010629-2.81176404683374i
1.33871892393681-1.81385139198147i
1.85132089148505+0.0136662502561113i
0.853507728543831+1.53474714169211i
-0.924795766714254+1.81129894087645i
-2.41827449484811+0.714136147839022i
-2.56086692025143-0.992863451062154i
-1.27470741951348-2.20793962046579i
0.663583713835257-2.1996360719926i
2.25907117790807-1.03541720210695i
2.47494925022012+0.677627755999681i
1.365866586286+1.77857233028489i
-0.220197581753957+1.54561699701231i
-1.07276980351673+0.239192153082279i
-0.295282806434487-1.32205694039981i
1.82992506889311-1.88356917368065i
4.10144255595075-0.727793909243117i
5.02414585429569+1.79711374802733i
3.7333608320783+4.46607500847039i
0.758013405651797+5.56247898147813i
-2.17843517441799+4.4638876645558i
-3.43988933737795+1.83617820909802i
-2.44267576960403-0.80876386196722i
-0.0990568616342502-1.76359338606052i
1.69717801752149-0.614031091092224i
1.45654489997625+1.51996140820651i
-0.867481098674402+2.66110145062117i
-3.64231239896151+1.55997499627057i
-4.79847224103788-1.50578261529394i
-3.35018383416368-4.79794767573521i
-0.0219073643823717-6.2176105735274i
3.08326691814107-4.96428776202234i
4.00942750787254-1.95304995111119i
2.38960680116198+0.632608277271008i
-0.373370160480763+1.11423294406172i
-2.22588388683197-0.661950036512019i
-1.83626647841552-3.23940607342333i
0.451688287957945-4.54474775199552i
2.75850716989179-3.58654285602206i
3.36033088117712-0.987334337398515i
1.81768650547187+1.39032888227414i
-0.858495830714696+1.94033393360548i
-2.71703043441748+0.37788306862149i
-2.53814784503413-2.09152852640967i
-0.55821944665416-3.55919277156573i
1.87390639910639-2.90108059750833i
3.02522421887074-0.533618929748048i
2.17429259312608+2.08288311780205i
-0.00894990718021904+3.33725548778898i
-2.00013917620855+2.68618939431873i
-2.55080711398355+1.01434988968359i
-1.64027983349846-0.324546629078727i
-0.122577305500003-0.186996247398908i
0.606011136701797+1.40018932296408i
-0.247168409000005+3.35668694974872i
-2.28682658324857+4.2171534054908i
-4.45119318394753+3.15820357142631i
-5.36149968735003+0.630734920621753i
-4.51463032644143-2.12505988498066i
-2.2760986124039-3.68034186635547i
0.2709429855786-3.3343909459802i
1.77348370665438-1.58792479705948i
1.75733844793446+0.290247953074868i
0.661140562651257+1.11704928119335i
-0.433756867281113+0.351473325412944i
-0.448324346902483-1.31700567659836i
1.0516806974482-2.55397894042783i
3.39435116451472-2.19828304867057i
5.14783788429165-0.0623238724763428i
5.08077228846743+2.83147596512586i
3.01746729801829+4.95111723385852i
-0.0437109060943996+5.05374483664266i
-2.42884647185056+3.18145458664953i
-2.92157225050051+0.533231980069385i
-1.68156869860137-1.28733875155873i
0.168968223783097-1.34452922484115i
1.10208589095591-0.105994511544428i
0.304358869114382+1.12635937080893i
-1.62751864427011+1.07971783925768i
-3.19244805172057-0.714476891243381i
-3.05919887229854-3.19399536016617i
-1.07162634620679-4.85412344143755i
1.69791357552479-4.68728053523131i
3.53541711797888-2.70194862271542i
3.40651904037829-0.291980498057754i
1.64550375869744+1.11812888216847i
-0.444534441295506+0.848682277637795i
-1.36374418356173-0.539797294681671i
-0.650066368658042-1.61746122011002i
0.832420069952525-1.35777171038014i
1.66153008588066+0.234635968390779i
0.870110235294341+2.1078260939014i
-1.39549928953942+2.92316771156187i
-3.79783668676899+1.97277278375518i
-4.76666594438526-0.293265788370517i
-3.80448639884282-2.50822848000129i
-1.52833585546392-3.39337252916129i
0.666342242028324-2.54882914235207i
1.48415340774091-0.584250592011872i
0.615287613265706+1.12067539680732i
-1.05080295014666+1.58342030564366i
-2.10899352577219+0.740480447674629i
-1.74009942007534-0.671322663203769i
-0.039880812257374-1.34177152070591i
1.91450464529387-0.587138987118371i
2.83640856980478+1.40013680393847i
2.02560342210593+3.61806328382063i
-0.0877359701677399+4.85592256597579i
-2.35014961604125+4.53223392004129i
-3.63614403646102+2.80135399557589i
-3.29217991364716+0.816976777918964i
-1.83349883696446-0.337046464238042i
-0.413576860757965-0.169510023444791i
-0.00464012611332798+1.01607870012393i
-0.834577536105792+2.01222080952751i
-2.30282204911274+1.8696808030351i
-3.2932963618383+0.302252859511713i
-2.86787844667917-2.00860957340301i
-1.05027400897363-3.70588443007058i
1.26422855069407-3.83863834429558i
2.86276887810372-2.40003977132913i
3.00336350796809-0.39401469945196i
1.93003248792668+0.870884645035352i
0.590485644373715+0.688003486585961i
0.0896733161184801-0.658666439827659i
0.896883072996231-1.98408056468424i
2.41218510627381-2.07973158292751i
3.49983404610051-0.639314694614292i
3.18194466861221+1.4688313237458i
1.4407599481917+2.84488725016838i
-0.704217334908267+2.63738014464321i
-2.070763162005+0.943826863106733i
-1.91397482593467-1.03336701462149i
-0.551661706267442-1.88869170842616i
0.753912477683029-1.16776858119334i
0.901241838409561+0.486754065725038i
-0.400093757718915+1.77579556608953i
-2.31343154020306+1.63692211983815i
-3.57134368254302-0.0867763533648822i
-3.32429051254556-2.21944438935294i
-1.68643834972446-3.26739729222992i
0.193738971405976-2.63002020896441i
1.11147150826323-0.759742186558324i
0.494066184400804+1.06637309464438i
-1.16883179059885+1.65338689818242i
-2.65826635278321+0.759100149679564i
-2.94851537942176-0.906966562218999i
-1.84898654842349-2.09442632492897i
-0.139216531304655-1.83047871907023i
1.03978737411482-0.2950316592812i
0.908025714763147+1.55870251884953i
-0.427404940221827+2.57541750308792i
-2.11954700809864+2.19596200901558i
-3.16219927411549+0.797149023295208i
-2.84901693706216-0.770047374618431i
-1.40518316253317-1.59191087098803i
0.216254227653998-1.22162532492764i
1.13049681321915-0.00721525217405106i
0.976432209925184+1.12647315720205i
0.0198034565561617+1.5520479657126i
-0.962390404013016+1.04487856592806i
-1.0714722932363-0.0308977346273173i
-0.0879846420751081-0.838410002837421i
1.41917391137388-0.81906651508971i
2.56297956406946+0.229195527813881i
2.6423976504747+1.75682039216831i
1.5289408328857+2.89190699281105i
-0.183339485896581+3.01516050787912i
-1.4794318013925+2.07334771792437i
-1.70399644103725+0.706040459350525i
-0.837364759695227-0.325409745920538i
0.308785511117828-0.472323720686724i
0.723653236003002+0.247189740071745i
0.110601713893918+1.00496474284716i
-1.27103482456445+0.866845106408764i
-2.39110050788758-0.270162115319473i
-2.21331157207942-2.03514581912934i
-0.752266833765178-3.44918257383435i
1.20982028938441-3.53280140127075i
2.51291027500599-2.35626562657257i
2.43237891730493-0.667634157580425i
1.21664726858998+0.412326033521457i
-0.112745190790038+0.214821195546392i
-0.465327423973391-0.855052483362835i
0.39886771290229-1.75503101968154i
1.78552389010258-1.58442839682798i
2.52553053458714-0.125070453778623i
1.82074088291063+1.85061090094203i
-0.192595595563435+3.07111477839039i
-2.39875066271653+2.74160263541492i
-3.59128822980935+1.07806710009625i
-3.27105025337921-0.837183036701709i
-1.83555049773324-1.83512822550646i
-0.528300631383063-1.36157808837002i
-0.224288059526857+0.0347198726876467i
-1.18152019172533+1.20566598715354i
-2.70201823020627+1.20748863849322i
-3.58872127911307-0.110583575973658i
-3.23781978924744-1.89291904195328i
-1.65389398874209-3.01131199818895i
0.219177572771815-2.74065623243449i
1.37972078812623-1.26241646993101i
1.38502780545605+0.51680754247256i
0.351307640458664+1.59624428038474i
-0.85005704571383+1.46834973587753i
-1.28372295183777+0.431359821142034i
-0.797618033404962-0.653561785353477i
0.283150465691822-0.92024690636035i
1.32936349298005-0.208518472714182i
1.59931465087226+1.09338056508134i
1.00367701014426+2.21627520070196i
-0.0755737941111618+2.39178650756758i
-0.975635072419708+1.54292994216619i
-1.08981997425439+0.244935018753171i
-0.306998538052329-0.5654929951988i
0.832643836252332-0.439249517271834i
1.51635322293376+0.478185241967979i
1.33889451306239+1.54031224008669i
0.408782325081984+1.86773369126074i
-0.638522722677188+1.25703261382529i
-1.05996733978922+0.0086931003344721i
-0.467804234072754-1.10529667498226i
0.745708701374703-1.22928700657166i
1.57716574831538-0.339320524608764i
1.45062835120192+0.831909886112034i
0.298553368679515+1.42432630015838i
-1.22964523450976+0.85692257420466i
-1.99137512654209-0.700503040483864i
-1.49250202837548-2.23724822842279i
0.0460516445256809-2.85998201327015i
1.59138218061136-2.13848799452837i
2.00871152480983-0.578267438639944i
1.06135376582419+0.604832245005788i
-0.657893750273882+0.619044345671i
-1.93467958026748-0.676431993945053i
-1.79589955980526-2.39599230291209i
-0.261703276467686-3.35671556816071i
1.68162077673513-2.86686641355021i
2.78070009585843-1.12005143851822i
2.29724380425758+0.77891970569655i
0.532316424540814+1.79069541809008i
-1.23557747766167+1.37713950707201i
-1.91098193077785+0.0502232657212011i
-1.22603711532922-1.09982054973656i
0.2402236209679-1.1986416806481i
1.32582602773106-0.0569841261649036i
1.11015192760276+1.48909161526512i
-0.33411030705943+2.49609836674438i
-2.0422422184985+2.35171211734471i
-3.01701049315994+1.20139844607304i
-2.76215711694843-0.125770395279974i
-1.59530654403535-0.87593688043476i
-0.3881611771519-0.61721277207171i
-0.00160972199198265+0.24574540776998i
-0.575401459222201+1.00988813176251i
-1.54547388518074+1.05920294745455i
-2.12020190212701+0.187395897172033i
-1.66316570045183-1.01089945875066i
-0.3745969550086-1.78975429915893i
1.11828899722152-1.62915082550004i
2.00233600025557-0.614026290286625i
1.87563077374252+0.595745337098466i
1.10900952283337+1.30364788656078i
0.266031709054368+1.17237865113945i
0.119003204828905+0.344202917436339i
0.83573572258399-0.453235156997585i
1.88136528481757-0.5012035923559i
2.60496368597287+0.318549596283281i
2.39898058210164+1.61096473879815i
1.31932724455363+2.54237572601808i
-0.0942488137002634+2.47488415823881i
-1.05110802023932+1.38081417374975i
-0.934164407464615-0.167165016898577i
0.0714322400954049-1.15037769415715i
1.23600574471833-0.926182805570159i
1.68502513939713+0.23548614340476i
1.04470045906611+1.46751031556359i
-0.35255183163635+1.85098705003244i
-1.70951127967199+0.974995998395349i
-2.10121296092024-0.7253736205265i
-1.35106891138892-2.21313605855036i
0.0255139871898606-2.54801747073853i
1.1503260747879-1.58322796389762i
1.0803577387321-0.0396450711934693i
-0.110939304407245+0.963277399093002i
-1.65249379574123+0.531519718188895i
-2.55684460093103-1.05128209995251i
-2.08367435888989-2.76424076414694i
-0.591011610028554-3.60537648139369i
1.00480815311888-2.97214750758872i
1.74917680413367-1.4549605740077i
1.27982372354817-0.0602734338702092i
0.181350892113179+0.340029069965761i
-0.637078807167556-0.434167669845499i
-0.448231317226564-1.51604088260906i
0.708099050962482-1.90107294218663i
2.07325111887108-1.04952110049751i
2.76080827621387+0.702103477560398i
2.19694011604106+2.42764109307845i
0.716314187078465+3.25335367535459i
-0.75472443953368+2.90371459566109i
-1.45146885130739+1.91267468969573i
-1.23941261203351+1.15352889131437i
-0.566769608440044+1.24553259665322i
-0.242192555695914+2.05989616264346i
-0.860197516325417+2.77494227337487i
-2.07140724787901+2.7151139008485i
-3.23137343047216+1.6638752548198i
-3.53691529665736-0.0480097778806107i
-2.62795103647401-1.47926954351208i
-1.11539555849309-1.94572412149006i
0.264237806551886-1.55374438465879i
0.853738466805289-0.702204055266207i
0.519419474261243-0.114278393388097i
-0.167207760426045-0.39787381624947i
-0.371271126997093-1.27272158995993i
0.416919890645465-2.16293548152829i
1.91979937575049-2.35288654087961i
3.38609035503669-1.54620921542554i
4.04262566306181-0.12400660292788i
3.49960104057416+1.32965054831423i
2.1006430697147+1.99300091202383i
0.746085562739369+1.62947772376374i
0.200188776137585+0.727758567510765i
0.666434750661864-0.112603796473242i
1.67842802398851-0.242316096894538i
2.33794407467712+0.503495207374866i
2.00519641633666+1.59640076629236i
0.731447706783403+2.35446314640498i
-0.821339849409949+2.20765733645281i
-1.85092785781255+1.13893125536789i
-1.86413756118837-0.183047963881584i
-1.06233739420056-1.04193387866031i
-0.128866814026364-1.07677143562375i
0.17096975562934-0.402915035500793i
-0.429341181538135+0.340380337258678i
-1.48177271765736+0.453125728798867i
-2.26607517197465-0.215789476925137i
-2.21047680860867-1.30845126616121i
-1.36111857210088-2.23187614912243i
-0.245564818611357-2.31884589557472i
0.379902499751585-1.6075828214638i
0.235353827801016-0.725772591209619i
-0.363720509615151-0.226224910835148i
-0.86346000699054-0.486097006209792i
-0.705252097350314-1.19948717060495i
0.129725628277754-1.63886190284552i
1.15801057082528-1.34348090771212i
1.72215655599838-0.337883038255671i
1.49093970677893+0.935385144987926i
0.64825236045127+1.75648019939964i
-0.220862413070019+1.70409383710209i
-0.519225135579975+1.04386825934296i
-0.0653829347533239+0.340244590030335i
0.706384003815126+0.30502656739106i
1.16061824346644+1.07851055505858i
0.972284791381678+2.15288778379128i
0.0986705148523118+2.91421850092098i
-1.01045933352351+2.7795824185076i
-1.6998386647587+1.78026069588614i
-1.54302874972647+0.490747466156324i
-0.727876691128356-0.266525361375539i
0.147507017833141-0.120319804019918i
0.588574590015934+0.646272399269014i
0.291199755447498+1.4549160746897i
-0.525665742106976+1.59953133896534i
-1.29184164661474+0.872379536360484i
-1.50724234366912-0.410041566702862i
-0.96992392483795-1.55675592764698i
0.0775156918070962-1.92561512589563i
1.05189634023601-1.46690409782343i
1.46649417879626-0.674874464704749i
1.20491027741547-0.118217353272156i
0.612038549961172-0.182705354091009i
0.262442484487697-0.827229353450968i
0.474327300319306-1.52945873264968i
1.1968783757275-1.76267541205877i
1.99262732347694-1.24701487048283i
2.37752831286074-0.2609886504587i
2.0838657619604+0.615332902470535i
1.23651583911604+0.993389905393345i
0.360730274485055+0.771617253190173i
-0.102991036553438+0.305982430983569i
-0.0521197331772009-0.00210991445764411i
0.224181710856729+0.117367919250018i
0.282825330826248+0.582088320222845i
-0.147383917651453+0.969993848477257i
-0.987662485757108+0.919704045994937i
-1.71471813709397+0.271454456042688i
-1.93412407954066-0.522539101268417i
-1.53124731267783-1.0992114096363i
-0.720243640327047-1.17295031637668i
-0.146680054732393-0.721678062515609i
-0.170980960392948-0.253666008671467i
-0.623241938994642-0.0973469323058519i
-1.05258691078-0.405647208554392i
-1.0309423807476-0.944540231402161i
-0.388019375387819-1.28603914768578i
0.6199418207759-1.04482601799394i
1.425390669822-0.219650471068144i
1.4801601052323+0.808548660791881i
0.731163322292539+1.57450915800263i
-0.283321471810823+1.76251666622226i
-1.00053035874767+1.35751760016346i
-1.0514949644037+0.662109762852954i
-0.533008480652323+0.21527703800562i
0.131716875706339+0.268686959919625i
0.463856046903771+0.669838204052437i
0.149503187529446+1.03546826026927i
-0.465787197298146+1.07202406546038i
-0.917836749600835+0.676581524549432i
-0.85301354566727+0.00551715425798526i
-0.227112231666766-0.573654919541463i
0.633110886268079-0.77501990848582i
1.26779769135948-0.460634472086395i
1.36431407288613+0.122656307820861i
1.07761702501731+0.565910771899428i
0.660385069354092+0.766322334675601i
0.471249888671578+0.589477389170685i
0.520784956675874+0.235964480212162i
0.723384987215955+0.0522797050075128i
0.948908597589938+0.0548718508001206i
0.861794812899844+0.29276823024777i
0.551490901288923+0.544035916506556i
0.20121639799264+0.548106063162144i
0.0180746664301032+0.318519966539253i
0.0161497045780623-0.0509298805282987i
0.12392689420014-0.336990439765456i
0.235639641025604-0.389445687815169i
0.17692354100774-0.269437068238607i
-0.00767690077546655-0.0969367076873734i
-0.244733841345494-0.100706895486598i
-0.36175296691635-0.310153135620235i
-0.292792216971656-0.621883332721779i
-0.0953863350447991-0.815331463773842i
0.0683358484869447-0.689666998984528i
0.0253504169322523-0.348618912659505i
-0.198864355636964+0.0107923353359493i
-0.607446506507149+0.127917778994786i
-1.0076909226671-0.106353924402974i
-1.0460007802645-0.679809184601481i
-0.796482806305194-1.23047514029922i
-0.345655053949672-1.38268641618406i
0.113939984976627-1.13257029691415i
0.332701982126577-0.571628863314809i
0.328365882596399-0.0615007690734822i
0.167053791861892+0.053856421110987i
0.0199907822256334-0.0958086939584368i
0.107719240275068-0.280472295791099i
0.452366092469477-0.327477490175925i
0.818201998357008+0.0503027693818604i
1.05618348025828+0.745583310944117i
0.9666971585835+1.41940884693321i
0.544548363980298+1.84237080509275i
-0.0787584573484936+1.8784048019783i
-0.58362180683434+1.58067729542622i
-0.80368951258487+1.2076776121246i
-0.807539096635393+1.03304982420946i
-0.69606328991894+0.966549733534878i
-0.652274385361167+0.93139649773226i
-0.708992564503388+0.791655959696179i
-0.895759990832812+0.423705400551033i
-0.937460701600417-0.000752698005932753i
-0.808904625971033-0.373306665983671i
-0.575351337304227-0.590749711884808i
-0.208157798522387-0.699215054345868i
0.124246208236445-0.817228766036812i
0.401683255636035-0.926692988280361i
0.613891698673825-1.06785339925711i
0.837538639466344-1.15635722178208i
1.12968621471455-1.02340683390238i
1.41193114203646-0.803333742066859i
1.61846171990431-0.499664306958303i
1.63158120344926-0.187508162623637i
1.52454117147942-0.118741138493512i
1.35016541813704-0.139331653474093i
1.20148578271689-0.0770461104067847i
1.27742690094782+0.0549276776020396i
1.33220419561404+0.337181607968097i
1.22086044329079+0.721417309765233i
0.975577709732008+0.974262285856953i
0.472217282496739+1.05012990173333i
-0.154562971602057+0.898894794528579i
-0.574249324894966+0.627430553506588i
-0.738118294228918+0.33003875873914i
-0.698606488257135+0.0856021703908968i
-0.581670518854469+0.0568651822033052i
-0.55430150525171+0.0665790005799693i
-0.66357574262559+0.0182183070002746i
-0.91255464585383-0.0361873972020542i
-1.14312388673564-0.168427688288999i
-1.22919840455845-0.402372941783045i
-1.05369858903816-0.585934191968479i
-0.755384800037917-0.714936720306909i
-0.472789885909321-0.819455317178126i
-0.250405445227714-0.788643678473207i
-0.186131913912467-0.651808737913369i
-0.138625482439809-0.427038985371983i
-0.0689381239426725-0.247246234182422i
0.0396627238452165-0.11890656857556i
0.14623586950628-0.0459659940311911i
0.200257079658793-0.0668657842681451i
0.21803105610523-0.0546881515259393i
0.234583464815405-0.0646603126019623i
0.385760338976547+0.0367783111998125i
0.59597802172148+0.236648358907119i
0.812061193779243+0.424596475427739i
0.929407713842278+0.679099534889479i
0.796982479111003+0.796306188965557i
0.608949345324013+0.798111064376381i
0.472809465456487+0.836965798002545i
0.468655881614884+0.773006444952746i
0.673195987600382+0.818359267339252i
0.964049326793864+0.989534143770986i
1.04128069375101+1.17099152238484i
0.743063379050757+1.46038203540048i
0.247869403767851+1.60358747090818i
-0.353156486350516+1.53851331095733i
-0.817533194356861+1.23543984167582i
-0.967048587083795+0.714803660632341i
-0.84760252110045+0.200080751538298i
-0.635482929436134-0.215854289474628i
-0.470028604923996-0.384607711922243i
-0.474630575774256-0.448994806079568i
-0.640113397739662-0.56510481395088i
-0.666635878792217-0.783501398261383i
-0.565627358514667-1.20077760406988i
-0.229937537467426-1.67151277866376i
0.288697493512447-2.0065729677953i
0.800220513839495-2.04281642718932i
1.25041295366214-1.73166818731666i
1.46619672700496-1.22928039874249i
1.5389192303515-0.776276275515478i
1.59350667410406-0.463734739155332i
1.56818222515908-0.203480182674565i
1.48984608303464+0.0737856630501401i
1.38519158712747+0.421039210550141i
1.07235186720159+0.828688869148197i
0.588143888805671+1.24456401624581i
0.141936577664566+1.45562126041593i
-0.251309075986134+1.34073737572671i
-0.543663507640341+1.13246734269929i
-0.756224925065232+0.898843438792193i
-0.963524265418147+0.812632096169499i
-1.19362398154183+0.854630458100272i
-1.48021485685293+0.74743225819852i
-1.66760770096298+0.424049583891792i
-1.66331201726875-0.167809863966957i
-1.36928942344482-0.811140173380035i
-0.780441164082947-1.14167548246206i
-0.154058121378387-1.01584208650931i
0.261538271975013-0.513813239396336i
0.368169120885863+0.086659784509843i
0.19594945978888+0.402825050355171i
-0.0944945733342894+0.292226101572374i
-0.120757289126355-0.0991477702784628i
0.184140701149249-0.402184550109754i
0.62411303209797-0.330910208026086i
1.00282372833984+0.171822337373136i
1.06327374133415+0.849924085597962i
0.716277003618633+1.29106949857855i
0.124581467992811+1.24568514878897i
-0.347064796427508+0.749909617920936i
-0.472687620321215+0.120086079773989i
-0.169538236014576-0.371122316093492i
0.439104554912575-0.438794268152737i
0.889232879868194-0.190656623219122i
1.00469303216013+0.0820128496331128i
0.899402861028715+0.189780674016051i
0.69426100611331+0.0126563182809412i
0.680114644107709-0.235166055211552i
0.982523204430163-0.336633458179382i
1.43067320905114-0.131184800628158i
1.74896414969604+0.385527582730001i
1.65873819347537+0.958780735548126i
1.18838986164734+1.35068812329967i
0.534731216181966+1.43597904222824i
-0.0482934928727243+1.28076692310499i
-0.345384378449698+1.10174363722261i
-0.441007270744114+0.995681504678256i
-0.570381199644403+1.01956905113588i
-0.959818623116943+1.01663109435936i
-1.57262122379667+0.748024884005486i
-2.16192461146048+0.111419261504388i
-2.42564507657527-0.770752543841587i
-2.12848322796017-1.54780523912059i
-1.41524843298782-2.0438603409033i
-0.592121819865973-2.11905120186418i
-0.00724224594489666-1.90937086754975i
0.131378498270487-1.66654766566216i
0.0747814042287461-1.54816900381017i
0.157247331760733-1.69514832058295i
0.610182701415991-1.81204015155301i
1.45370191679565-1.60754833059274i
2.31448386580721-0.983264167067657i
2.70997429914594+0.0715134523526785i
2.39897331867458+1.24090847295537i
1.46862518568609+2.13868195972034i
0.363991289919928+2.44718085786029i
-0.356673649010053+2.17281047779169i
-0.526460182579375+1.66676967295219i
-0.359316265992146+1.32920170735074i
-0.202965607036559+1.38962262897005i
-0.393761429820883+1.68617779684384i
-0.981174840786487+1.88960924548379i
-1.70031272145299+1.69720562885894i
-2.1552161401551+0.966581498672525i
-1.99311859499585-0.00695006290360438i
-1.29145234820047-0.844314068265096i
-0.401727848073269-1.13589598836889i
0.259279558438653-0.76920540079586i
0.446934345718078-0.181734855912599i
0.258921136142528+0.291496859934425i
-0.0620771741746068+0.290619999904774i
-0.121257750157635-0.0850494593486008i
0.138229287003854-0.465495018807704i
0.572364139747181-0.55961806500768i
0.888039689970951-0.214267078532014i
0.771694692450729+0.295113215989733i
0.314570301051944+0.64381842230169i
-0.199129797565091+0.500127781463022i
-0.452987751096083-0.139208784552282i
-0.315020821707687-0.877520016162034i
0.184937308376403-1.25425248268559i
0.703747935106404-1.17832962668759i
0.943148423570739-0.764982180469729i
0.847228585345317-0.330117246618952i
0.574632735541472-0.300736373642957i
0.517740910314141-0.660157202569085i
0.816938253686303-1.09085795780305i
1.39265831112479-1.16472701044163i
1.94463485395203-0.591060588398078i
2.12317388805833+0.448414905981438i
1.72364243890254+1.45256061522979i
0.814260279274911+1.96081093631019i
-0.140011381629555+1.76258907452179i
-0.699580755283405+1.15505093761463i
-0.740678052115662+0.628584918379048i
-0.443738145817242+0.597822203289472i
-0.299513205879155+1.10961425144536i
-0.702252921841686+1.74043471051348i
-1.59447705707892+1.93494815549549i
-2.7127110049757+1.35890909687495i
-3.38228884991584+0.127375595704938i
-3.18938738431086-1.24422995123504i
-2.31408567475466-2.10036363060839i
-1.13405735281607-2.19918115318512i
-0.302950419481582-1.73115846371335i
-0.133644283516435-1.19876591263497i
-0.416046452438762-1.10220547839899i
-0.5720602326971-1.56292836999909i
-0.202857736520064-2.24824604979525i
0.820465418514244-2.54809733124817i
2.19447856204409-2.11497968442444i
3.18969238347041-1.01487583493091i
3.42235109852421+0.342859952275135i
2.86443940299299+1.39913251077676i
1.97583965373641+1.88583638319295i
1.30913994352345+1.87956648091274i
1.15942793403616+1.75873933282686i
1.36712547608159+1.96185819330667i
1.35787803737003+2.57349153387001i
0.753211677961032+3.19643565099857i
-0.436740570915636+3.41938001839974i
-1.79307577029041+2.97644373113917i
-2.70491824572423+1.88327126676573i
-2.73955542482952+0.672730087119155i
-2.140599863582-0.256693142676782i
-1.47131133294132-0.637297134909181i
-1.12262383124694-0.624559926108599i
-1.33935472962661-0.694132474337644i
-1.71547172418881-1.12715151760158i
-1.65639680585589-1.9840607789513i
-0.949842486551995-2.86840509216558i
0.417772880156664-3.24811257685983i
1.83652786017653-2.81214213964505i
2.59883331752483-1.76525181065351i
2.4834168352595-0.560185289298181i
1.64801255568598+0.276512345629911i
0.734451841262451+0.333783130310495i
0.403083930478086-0.155925131174347i
0.682490485073805-0.624620028921169i
1.27856731028914-0.59406252424978i
1.72637717959474+0.0355072663046244i
1.40052953825537+0.993782892134546i
0.406708540415082+1.68478318772382i
-0.753099400914841+1.55536005183143i
-1.49288726441599+0.689252249958529i
-1.34328155250451-0.420350392602034i
-0.503516886806213-1.19579880111127i
0.477278928407318-1.16521563355245i
0.989674794583506-0.328867263683818i
0.815654495721804+0.702630165680648i
0.0854496282079855+1.29428210179018i
-0.69727745576524+1.20877376836879i
-0.983156664740646+0.589046196705757i
-0.757227820966936-0.0571245548100694i
-0.216322826503865-0.15738012666498i
0.128528466861117+0.385069112418891i
-0.154761444369775+1.13579898056099i
-0.937959123547984+1.52325048566981i
-1.84665749710819+1.13387006343027i
-2.33004003203923+0.045961637278738i
-2.03024004744881-1.16024308474919i
-1.15797300925236-1.85957276441023i
-0.172930289878533-1.76568616314826i
0.437897635529119-1.16110331624059i
0.419585834229286-0.602203751093353i
0.161225600432086-0.581351252589717i
0.123733376610239-1.1941915001817i
0.627218343814032-1.83975462610751i
1.73730648491744-1.96791416135939i
2.7743256654355-1.22588071262525i
3.21574120754827+0.20672717794348i
2.81303663858783+1.5651911716691i
1.68461200094694+2.24011665589208i
0.535950156475327+1.93927789187382i
-0.0462729993301932+1.05851371901933i
0.173922402050726+0.312867425261956i
0.823245552041405+0.297135525558383i
1.23099400332311+1.01790442883376i
0.864169946460984+1.88094093538751i
-0.236388635874088+2.21951098573033i
-1.50397088399701+1.56362074456433i
-2.17187299603525+0.229940426851007i
-1.74353471298752-1.09101129829669i
-0.598321854929109-1.73222847173112i
0.553441342935046-1.30284365680665i
1.06205679129389-0.270584913163903i
0.522936100328169+0.593315732492217i
-0.640104431311255+0.658882349306055i
-1.51926497497183-0.178113425049902i
-1.56769064118081-1.34753843425143i
-0.651675804801383-2.19088839619664i
0.60812412134894-2.08422980736857i
1.45574284233057-1.13929333752329i
1.38719789667748-0.120967940355041i
0.47144501782023+0.412524507769002i
-0.473080052194371+0.118032069537497i
-0.785044835798303-0.763108897968868i
-0.11586645935785-1.49930611714846i
1.04196290632676-1.535646562523i
2.00408883296549-0.71300478951061i
2.13447955958169+0.532141912055057i
1.28584984112809+1.46209003923142i
0.106096050580092+1.67194500907962i
-0.735367938400779+1.12432909913713i
-0.705105375035987+0.297253956987395i
-0.0478422885701414-0.0644911542473252i
0.596352401396544+0.238209347545146i
0.642509430896463+0.967904051667174i
-0.141669995810563+1.54379570908434i
-1.25482976479719+1.34164903615257i
-1.85491214188987+0.40725278865695i
-1.52121579567038-0.809822657277527i
-0.340489915843768-1.59270542647761i
1.00282459958641-1.40727170023479i
1.73460328508968-0.453662874612356i
1.57199112393541+0.666697101611093i
0.647356078552878+1.29413553019269i
-0.247519984318832+1.1231877235786i
-0.466437257878892+0.358444322084043i
0.0973856419128477-0.323785619483284i
0.999245244713768-0.321875670811697i
1.48289544999933+0.46778965508977i
1.03280767916501+1.61719750018833i
-0.237445877244133+2.24266015749573i
-1.65104547976041+1.78011482842673i
-2.46756767099921+0.339494475445083i
-2.20301114584349-1.35771562636565i
-1.03261775416601-2.50524415227201i
0.355107104184632-2.62418041632977i
1.26795073274663-1.85437577761382i
1.33036075719388-0.921294320357313i
0.845117301771639-0.471534962393567i
0.515050776834293-0.812162192191015i
0.808004991436517-1.56951516710734i
1.82347378720385-1.95277244173408i
3.00365003653876-1.41985178589024i
3.62962211696131+0.0694717006741207i
3.30751782000726+1.84583846421724i
2.06346881903352+3.08569584621744i
0.441875385207347+3.34576119938058i
-0.898278433842513+2.59664172670239i
-1.45392277013973+1.50547464808478i
-1.33528409830419+0.763117210451952i
-1.08131002125951+0.674044068118495i
-1.15257410330138+1.0482212690034i
-1.75826137197353+1.12358302228125i
-2.55911552995277+0.457000781667743i
-2.9405070468982-0.841700338896587i
-2.49900180709155-2.33094822700492i
-1.22132812766923-3.26401949517026i
0.411245779612618-3.10349470198092i
1.56051823917445-2.10490103557163i
1.79304952434096-0.891690220545073i
1.36640562396246-0.182689243840321i
0.782126108161482-0.2709972515386i
0.721463690995568-0.755549245687685i
1.37503130989051-1.00558324903083i
2.28599063057364-0.450251952355399i
2.81513677113499+0.823490313276921i
2.39115869022894+2.26149787725895i
1.05601265564252+3.07546107164437i
-0.575446486464059+2.71721934909761i
-1.57443039851432+1.51168248448843i
-1.42994196667916+0.183203109204445i
-0.411898009772704-0.536216318508745i
0.692506983356405-0.187246161433191i
1.10403137639154+0.829518465837759i
0.555629764122535+1.64864729231357i
-0.643671186785039+1.66170455920958i
-1.5604236586005+0.758965824715561i
-1.47098515720613-0.495255260572523i
-0.442686405859692-1.30804552922234i
0.91947765547649-1.15010738094571i
1.71714811255371-0.080024037779898i
1.37111409242581+1.08393432000508i
0.145544548030167+1.59100849876807i
-1.16199175219035+1.13832792880196i
-1.67717006351744-0.103697159813199i
-1.08248732172259-1.26661747707871i
0.159756812554588-1.67061031336416i
1.24806141412183-1.21747571274064i
1.47411770950458-0.234736545613391i
0.791252609844519+0.513280459394613i
-0.214771853963917+0.501204972103629i
-0.756274009219448-0.26292548119628i
-0.335131631075143-1.19180755821091i
0.740273365847181-1.573262413426i
1.77876654132875-1.15816636472891i
2.14128840088951-0.0302127294754157i
1.52553944936343+1.09393683850765i
0.396392815218684+1.45522237885651i
-0.530674120737472+0.945792815526077i
-0.606841300893999+0.0125032587955092i
0.12869081393085-0.62533668475868i
1.0243040825397-0.454339599239555i
1.44767529815805+0.459193416483279i
0.978262386500989+1.47749897219502i
-0.0806457721845417+1.9548498980921i
-1.13081469816461+1.56070842901663i
-1.45684378555825+0.525033192675182i
-0.870709689064604-0.4238594782648i
0.0594115337026203-0.579372729563258i
0.707681730816584+0.153906626892566i
0.508206919787363+1.27046493479946i
-0.545366921722817+2.00023475411969i
-1.85007772577078+1.67743626478108i
-2.56663435988342+0.381170351587473i
-2.26168324741216-1.1577700916273i
-1.13631764339032-2.13080219530146i
0.228109925590864-2.07521028833219i
1.03834870473501-1.15214428095652i
0.936031957494854-0.110563269277239i
0.239897838979842+0.273352436866505i
-0.331059431541516-0.269985273244149i
-0.122940958152563-1.29696240859176i
0.96080772380377-1.93343154291381i
2.42234813227315-1.54934623869502i
3.37983928372863-0.124711755614075i
3.2548409837003+1.68706326789359i
2.09701645291884+3.04961600708961i
0.43669425449444+3.28878059760588i
-0.864015007977436+2.44997317474004i
-1.32138960332057+1.35678536101014i
-1.01841011972715+0.61867062832554i
-0.526603620460936+0.635275123976019i
-0.54549333204141+1.15742084440836i
-1.24547833908661+1.39878131442363i
-2.29105239272612+0.856990283538795i
-2.90521035770504-0.666135851884044i
-2.48215214140737-2.41987628593596i
-1.0478818125725-3.55541026154172i
0.875295544142559-3.59436296459065i
2.33725136002838-2.45021039078815i
2.79648219229927-1.01495030503247i
2.39282273845179+0.0169745867236309i
1.66393092382473+0.33817049770069i
1.34298429233361+0.0694591708491935i
1.7321337641165-0.03982391926264i
2.42859543280652+0.584147754128153i
2.63460455995643+1.94995175976471i
1.81998292366773+3.40061744709354i
0.00595806621720871+4.12905581264839i
-2.10942209005719+3.63180459168535i
-3.49259595545548+2.02303577680945i
-3.58745762769581+0.142297664572027i
-2.58622811790881-1.12124766975166i
-1.30153965215146-1.34751418658849i
-0.548933297366286-0.842906283878058i
-0.741421197035741-0.351422880233989i
-1.4701244948195-0.542029995702066i
-1.80120363175708-1.50963131962468i
-1.10211354067576-2.70245527640867i
0.633774383304016-3.27808579177831i
2.5886427849633-2.57219318173963i
3.75271481800795-0.749109918733603i
3.44674648988959+1.33314022942799i
1.89163022859456+2.7298731099137i
0.0542387101445228+2.86384863817432i
-1.13360495159577+1.90909128284608i
-1.14448185469279+0.727181592159859i
-0.350303227239762+0.157843380497021i
0.328923476834989+0.505295600314888i
0.177915138986907+1.34086174346096i
-0.865771245010494+1.79442150778096i
-2.18011463803208+1.29708413857227i
-2.82780214747797-0.138079945550913i
-2.21975629370458-1.83107955798141i
-0.622798156709603-2.84860959152841i
1.15739910752338-2.6568252104017i
2.23289730337013-1.41852360929293i
2.1071761483236+0.0398720376397766i
1.23591523983741+0.910233781574839i
0.422041707967212+0.833552644492881i
0.218592231411447+0.146135945241936i
0.811881389171419-0.360943937224109i
1.64371736540485-0.051431797744152i
1.92037844883028+1.06336120416658i
1.19363909145362+2.28195001023372i
-0.304533717973069+2.81688253159353i
-1.77090135619514+2.2011877730418i
-2.46591680777957+0.698246239140452i
-2.05566229056583-0.817830764983901i
-0.890267695555405-1.5624298137669i
0.199722512227333-1.26476243682277i
0.526060460392163-0.297021014696346i
0.0324591515334335+0.490240692012022i
-0.810649640747701+0.425089166750091i
-1.29195860183924-0.521868270107387i
-0.831682730979149-1.67040088443343i
0.360391815213656-2.1435976132294i
1.65055654975511-1.59377235811044i
2.22955321546266-0.165140907200076i
1.67183684167175+1.37325956128295i
0.322128145993006+2.00145197772275i
-1.04016335679128+1.48122567626115i
-1.56693579804649+0.20651507893369i
-1.07469520032297-0.990487377525271i
0.0535795788771817-1.2589856165245i
0.990778856642756-0.47358025939239i
1.00420980282087+0.792562474715684i
0.0409544606955141+1.57397028703808i
-1.21960830127162+1.31783650037847i
-2.00683289853071+0.0983550467692475i
-1.72229477487115-1.33037470755117i
-0.415055780324254-2.01599755901017i
0.988749945480718-1.5848453731245i
1.63850002098338-0.285445117420061i
1.20403522933308+0.911776834370333i
-0.00104251848019887+1.23960591472883i
-1.1303637300493+0.514120565561568i
-1.24421863203955-0.816227727005752i
-0.346719200029363-1.68666527056601i
1.03282735040488-1.58611805104796i
2.06702473907123-0.583544934966651i
2.00624227298679+0.785732857219473i
1.00990283881898+1.55926899076526i
-0.226583994295391+1.32946804943823i
-0.767435562325686+0.403821882423656i
-0.258307837643225-0.467837286947469i
0.843325380410505-0.521178729126436i
1.68589180338357+0.3471336952171i
1.54438669500663+1.63654760876782i
0.318101412919735+2.48105599540269i
-1.34629485594833+2.20434068782228i
-2.3942744821529+0.98456243137215i
-2.25725667603357-0.453746731645048i
-1.20636856947451-1.33522348072923i
0.00752501259245498-1.24835692554249i
0.52115142142356-0.440928867228172i
0.0050457857904754+0.311786282014534i
-1.01149169521075+0.234827776199713i
-1.62737064083594-0.769288222189738i
-1.17318138130813-2.06732082204389i
0.323649675150462-2.79536176795528i
2.10080905447324-2.34333705889811i
3.11080979693591-0.848719510968448i
2.78756870123548+0.926048548961636i
1.40004598628619+2.09792389773607i
-0.21002507036083+2.07276332051833i
-1.10903438040249+1.10502436896651i
-0.907330526878018-0.0153049923003722i
-0.0421264657729847-0.435948586514776i
0.65059400854317+0.07164249619516i
0.440173008553093+1.03062493444883i
-0.679458439484079+1.69116080393842i
-2.05125030291621+1.27292060326979i
-2.87100419534066-0.133918615330474i
-2.4717085572556-1.90095876594307i
-0.996499847861765-3.13146780569172i
0.758085921780928-3.1252756777483i
1.95859181099296-2.05985331004791i
2.13017640344437-0.680854689184299i
1.52969663657364+0.207613706087885i
0.823835920593766+0.325668851704132i
0.683077059997109-0.191401174698826i
1.29587223986396-0.630131535077252i
2.12259304670277-0.225834795078654i
2.53649673129592+1.01538241989281i
1.95153380328557+2.5397647991988i
0.40024569136597+3.45299214078337i
-1.30581155577076+3.12466946108589i
-2.42793451036083+1.82801043795049i
-2.49785298600321+0.192964850537346i
-1.65056349605598-0.903650694146781i
-0.636696269196929-0.893130489439829i
-0.227041981375025-0.252370032462964i
-0.607536070057538+0.317045723106475i
-1.33802475639345+0.103994925571077i
-1.6855284726931-0.996529668824824i
-1.13029671462959-2.26439536272555i
0.299007211917687-2.90621673179004i
1.88605365790135-2.33167695396569i
2.7413798778379-0.721561882179054i
2.40235362315689+1.03469912715855i
1.04781589521504+1.93310663397953i
-0.378036072760332+1.51365602284314i
-1.06142537203128+0.296322291706825i
-0.634051707847187-0.808768217443571i
0.430742653850423-1.01909840075593i
1.24660100496712-0.200387444154233i
1.18405672183382+1.00753410283497i
0.04052764722933+1.69012881378873i
-1.35872266500818+1.17292143277552i
-2.10556951370208-0.287134897158143i
-1.62481901049296-1.87160197377887i
-0.091543657871611-2.64884692813795i
1.53687695463521-2.0937171653095i
2.3902224014099-0.682876601102143i
1.99527093159741+0.742316739565655i
0.762839585159956+1.3176307078934i
-0.3745059540237+0.757738509620564i
-0.655955424542828-0.308326284684136i
0.0879243328956135-1.05878819869085i
1.26184203516547-0.86346147224782i
1.8827407504855+0.228986975289116i
1.42983954607826+1.45582539754788i
0.168538015340598+2.00300849728427i
-1.19049707527564+1.44949602586615i
-1.79926175976972+0.127085873735556i
-1.2053449952702-1.14701063747968i
0.178042732751748-1.56907369748175i
1.4011930909426-0.912214589837486i
1.73320673805829+0.27416110929403i
0.958884129457011+1.19871272073251i
-0.265932244424455+1.25733933461779i
-0.994618351292082+0.478492151366243i
-0.779257852680138-0.514605543530041i
0.238348770700908-0.959841091469005i
1.28259650710324-0.448235966905631i
1.49474892887432+0.727805980515238i
0.684183810702679+1.76183616480054i
-0.69973911973373+1.922130471214i
-1.89012103630044+1.06747565431886i
-2.06019703273815-0.337851652447333i
-1.14487938159769-1.49504908778473i
0.22543833467808-1.72036818823164i
1.16504093320111-0.941901969941442i
1.04171076915382+0.227305863310926i
0.123863405424558+0.850609431417636i
-0.905622964474378+0.529996630985767i
-1.30788794775027-0.571640464416366i
-0.55928295249495-1.77654718452376i
0.910125007249506-2.09861746262916i
2.12965781737156-1.25948712452487i
2.38581424628842+0.261512178481242i
1.45073560283684+1.52653195768851i
-0.0102798882563998+1.81861707380552i
-1.0985837029784+0.967106962892168i
-1.18156153711168-0.473650087388779i
-0.170630758010444-1.49034364836859i
1.15842941932236-1.47103036410426i
1.93025099860973-0.412075346572315i
1.6493322449134+0.929419498662882i
0.574953718565162+1.60967051879676i
-0.51710225634757+1.21605022788884i
-0.885920261838212+0.0762854633278544i
-0.253952633429099-0.998833231474353i
0.97062638488236-1.16876059151513i
1.93243105718615-0.170520759621505i
1.89791619653535+1.3634373502379i
0.852801651665784+2.45313941961086i
-0.648687471243414+2.4468034225235i
-1.75861677933359+1.40765211908653i
-1.85323967727878-0.0591243528617198i
-1.02120224988414-0.964236757683359i
0.0275276470669623-0.784350304501127i
0.420597828817977+0.0904586084667156i
-0.105531002852674+0.891619281612695i
-1.12218654859241+0.863181997951623i
-1.8844256846892-0.217544723532798i
-1.64612166327864-1.76053367750212i
-0.378425998576528-2.72201348507391i
1.26989833820333-2.51536657129526i
2.42880678973401-1.20281574314966i
2.39010029689238+0.420703425475529i
1.38303178925752+1.36644166147263i
0.211305641136818+1.239992861088i
-0.383739928571314+0.294226645266663i
0.0789446271931937-0.579057759316756i
1.14799625917264-0.539367652517807i
1.86864206279149+0.503718611855753i
1.55129979740633+1.9013377793488i
0.135120717299623+2.74185016577591i
-1.61878309384289+2.3445410069055i
-2.72584041199206+0.760284094054995i
-2.5202020326471-1.07597660377421i
-1.14216585636426-2.10566984191651i
0.471401605742042-1.92411026837244i
1.35974571895477-0.793403974301163i
1.09287676702809+0.378412583277644i
0.00202604251268507+0.687727796654357i
-0.945737695137287-0.0538256339660089i
-0.899660911574865-1.28866814965425i
0.26306632338257-2.10041089033686i
1.86700744027801-1.83648457137166i
2.8779773065561-0.496108635092882i
2.66522368310196+1.15479484585413i
1.40649993566874+2.17740000743997i
-0.125813702612959+2.06612566510446i
-0.971449279960743+1.05092043612038i
-0.727544905822384-0.10483776155553i
0.304373755866924-0.556463260290579i
1.27108107671276+0.0378431815659951i
1.31745368548794+1.11652208534516i
0.475858230011214+1.90082471335158i
-0.778308730894901+1.82115053637931i
-1.60620269927276+0.902738821939896i
-1.39733093078869-0.243431361065144i
-0.393753691421379-0.952157989222095i
0.733274126109551-0.65747565482687i
1.19161837672916+0.355067421007076i
0.612311217501949+1.38547495552952i
-0.607277074714344+1.7580952109408i
-1.67989564191031+1.04788870836972i
-1.92801346949976-0.196833159377471i
-1.16805640932723-1.21481795018367i
0.0569656795610894-1.44861240451096i
0.860376711970803-0.765494367359225i
0.710787037020649+0.253994192976552i
-0.196530507685735+0.779538889575009i
-1.15445257818411+0.374762295911851i
-1.44714759785571-0.752140804943485i
-0.729552121436322-1.9540831418126i
0.754960949815524-2.33789555412215i
2.10371751560339-1.5907469656277i
2.50540918387704-0.157765245068183i
1.8426086563336+1.24256548141346i
0.553934111963068+1.71299076648535i
-0.499815927095884+1.07238630579016i
-0.649374186984782-0.0668604186702665i
0.145533237509121-0.889877982485325i
1.27271429052755-0.716456935200845i
1.82727372809959+0.398496350692797i
1.35937498023368+1.69495082938034i
0.0749719602708572+2.35518245885191i
-1.25366190228972+1.83716996423378i
-1.8380987548838+0.37068613246465i
-1.32534358084777-1.01055702738239i
-0.00909697386582431-1.46606629876616i
1.14999654088537-0.808348559862373i
1.42748702294273+0.504959565427592i
0.670285912803574+1.53942435421788i
-0.588133239604428+1.56404955721821i
-1.3406735207055+0.658044538381224i
-1.1923422222606-0.569092619477938i
-0.226518477206092-1.20053743792526i
0.91654351392172-0.734013164745622i
1.35010871989261+0.486833542840091i
0.736954678707253+1.6562517341421i
-0.611155305760702+1.88583239686634i
-1.7234073442171+0.998651541710314i
-1.88308016966594-0.40408320263656i
-1.04286445658199-1.45369062856812i
0.245549600144031-1.44566515477832i
1.08156554510259-0.468651616314356i
0.922594314800516+0.688007858919317i
-0.0519137654668745+1.17677346706217i
-1.12850701934496+0.610101013767495i
-1.43350555343545-0.618327457601147i
-0.62558386819373-1.65246314433127i
0.732535862379854-1.68741750447504i
1.78148351018729-0.675691579351869i
1.83102513358761+0.707900257739193i
0.768881913470738+1.60427026048411i
-0.646394912820941+1.41528009126917i
-1.4561325398142+0.279310858381791i
-1.16951844653084-0.999072589754869i
0.0175908536950318-1.5899536397739i
1.29300669374351-1.12283731881757i
1.78156124501303+0.0741213898029647i
1.16472422043429+1.10777646086889i
-0.0639036768095527+1.33389988819129i
-1.02526780054373+0.539109778949055i
-0.996289541043906-0.714299811531611i
0.0651682770940394-1.4717457364712i
1.46580338510468-1.23757649529007i
2.28440112288872-0.0534227594865944i
1.97400776160072+1.35290886202695i
0.715544007551905+2.18727934073097i
-0.716265936043156+1.99832946291539i
-1.44057005132898+0.965172268602656i
-1.19920912880462-0.109974759579963i
-0.29056278794761-0.594046832589117i
0.560174326257392-0.181551279869355i
0.609955023148394+0.777403704240837i
-0.201573852403729+1.42918594477147i
-1.41238320175187+1.30977108619048i
-2.20541015571354+0.312952748038307i
-2.0040194446564-1.04028951464696i
-0.932881775264244-1.90986471956228i
0.413828533234008-1.88153387413404i
1.21231137662659-1.0293102050057i
1.08629639614232+0.0247016657441618i
0.333716613890883+0.617965661959903i
-0.418300824204355+0.342444442107263i
-0.493121016172148-0.475342275589768i
0.234246491034143-1.05783740153312i
1.2121674470025-0.9269684214575i
1.82929296394928+0.0256164325932858i
1.54978153717324+1.28972685068299i
0.403662566251169+2.0838153949482i
-0.857187198798199+1.90871897629999i
-1.58743123817549+0.866871969013423i
-1.38558638975646-0.34908436463877i
-0.418690088214361-0.971996034010003i
0.514902985353952-0.660537823625238i
0.738445832013091+0.337263357227873i
0.129228243279456+1.16886403207098i
-0.930899894180721+1.17141052503605i
-1.73367707074049+0.287266311212424i
-1.6303915788359-1.09067758466862i
-0.5813904078584-2.01832935990739i
0.807845264814641-1.92858281946038i
1.70608274608342-0.900464413469823i
1.53735888724185+0.443986522647108i
0.551022724988729+1.15752081602131i
-0.516178572108351+0.809253395007102i
-0.985840074452171-0.323340936737497i
-0.398470494098842-1.40873183900957i
0.839560156830921-1.67578999451278i
1.90466602534608-0.866637381367729i
2.15175247395063+0.520319235864432i
1.37329252454254+1.59706554632549i
0.107107960600179+1.77963605676625i
-0.817158436010186+0.940460140537091i
-0.828088166192992-0.227402592991448i
0.00412709424466766-0.780331606163311i
1.05679367722107-0.373519252569844i
1.47179024238144+0.752730137024316i
0.852926133984436+1.91171360302536i
-0.448866351111912+2.27735617914132i
-1.71704443038912+1.54836004750432i
-2.18198912759296+0.264330131877672i
-1.65741876331103-0.815572703672238i
-0.630101330558481-1.04851910254149i
0.112184207032235-0.422752928446338i
-0.0187172747444357+0.394533943695985i
-0.899955254206946+0.730327367226554i
-1.87939465140074+0.138035301053041i
-2.17718608718907-1.15662682741441i
-1.45612676472933-2.30520073465624i
-0.0375039951802423-2.6490079772297i
1.30763285236503-2.01573677090058i
1.74679202946159-0.793133301777956i
1.18498933325032+0.156281871961503i
0.224569489243226+0.278799391528039i
-0.373162166520207-0.375595377748628i
-0.0773797697502134-1.22188671639923i
1.01783987997774-1.55095731432946i
2.17235606555951-0.954011119141957i
2.61622536682671+0.374387318157298i
1.98460788827117+1.68009994645843i
0.589149240334663+2.19707732356872i
-0.649334749874532+1.63673451105636i
-1.04292115740236+0.528183470638284i
-0.388261642285261-0.376789695366436i
0.766898763312286-0.484211346845106i
1.41991685679116+0.37465724246389i
1.13107262873346+1.4756873965212i
0.0417729625381909+2.09575194074115i
-1.28134737802598+1.79621278113474i
-1.95839971920458+0.631376484071413i
-1.56149184601481-0.571500778319412i
-0.496317243640964-1.2189430083428i
0.545235376062696-0.911842372357519i
0.888020195693597+0.0742102577613268i
0.276579833232044+0.890563874510163i
-0.779504824064604+0.986576304271738i
-1.53789317172021+0.189941576446127i
-1.43316487690319-1.01554236672476i
-0.472367352269309-1.84017199378183i
0.752151822934362-1.81058793903374i
1.50320736142357-0.987406646708911i
1.38570184770922+0.123065790039569i
0.586699567703911+0.730328447945636i
-0.298055665713126+0.489689025059202i
-0.54477627915295-0.35048182497501i
-0.00506406749820685-1.10051998474208i
0.905795249956426-1.1211294793539i
1.57648573408985-0.3958610432614i
1.4837677534902+0.73907585985509i
0.635321096871993+1.54036088119499i
-0.485363458968098+1.47655728334678i
-1.18400331071845+0.676046445711104i
-1.06852411689201-0.367524555949368i
-0.305806908186578-0.932371927511064i
0.459931909710509-0.642398405752548i
0.687200099421848+0.165248093658205i
0.189205474201142+0.917000287502453i
-0.81639870283309+0.960126980403403i
-1.49995238229296+0.106240105677131i
-1.35513117000128-1.05199226281117i
-0.427816249671488-1.87516893771972i
0.799535136096656-1.76877219348926i
1.59413398542917-0.800033652892416i
1.54902317673317+0.42040846859246i
0.715316653164412+1.15742682985925i
-0.259147022815934+0.916648103983104i
-0.676491367532165+0.0283050203983071i
-0.263523108241138-0.863567399613856i
0.76611106508745-1.0121407928179i
1.65733145845414-0.233176998893566i
1.71720844269592+1.02551393447026i
0.871851197688067+1.94550624842286i
-0.418159293729409+1.94637496330943i
-1.35490655016363+1.07773258729913i
-1.40625383373461-0.179666134491393i
-0.569359458092959-0.94670179815536i
0.525276584786096-0.794348279162452i
1.06035753085557+0.0841605519111325i
0.774690647175799+1.04480397890048i
-0.195955434798921+1.32719112428253i
-1.14839172479979+0.702784639016292i
-1.37927809314083-0.356548877050547i
-0.739183577570479-1.23596327410583i
0.377727804637686-1.36276449003915i
1.22067331009011-0.621054805431262i
1.23881128296784+0.380169019307337i
0.437177459749588+0.998243601930853i
-0.590490779122796+0.75233967403786i
-1.11429950054314-0.155221420364162i
-0.722367593964939-1.06177546075892i
0.278253750639471-1.45876304386002i
1.17574480599551-0.954154688893741i
1.37342502113025+0.0308157856918002i
0.764532547852335+0.73968495965339i
-0.224189203521541+0.731690465956716i
-0.876082651264588-0.0434953192350074i
-0.643570730390617-0.96380808788213i
0.269628914738012-1.40417922850494i
1.32938036347768-1.03877594326297i
1.73057275408561-0.0240927481253377i
1.16151425711351+0.968719444956073i
0.094711976171726+1.29752319559528i
-0.888359237102624+0.77490338279211i
-1.06978770012728-0.231121806537114i
-0.371497692924651-1.0176561703025i
0.696097020006696-1.01040109893427i
1.37891950758899-0.247593973734043i
1.17768580459646+0.763846049477339i
0.253778058149532+1.40440972816559i
-0.83248007562601+1.16759270701345i
-1.31862211908557+0.168856909029802i
-0.872980760979891-0.835315261717136i
0.214334594787657-1.23146160822047i
1.21227198471006-0.756828100646125i
1.47598126793823+0.338991646542737i
0.907873459860599+1.26273436940518i
-0.119545457027789+1.51133831741056i
-0.907763466094383+0.983782448392839i
-0.958793343997678+0.0230912674540182i
-0.304904616350889-0.645562242421518i
0.574229445574159-0.566608150424409i
0.993291034213971+0.191071979493303i
0.659919666524643+1.09597372938359i
-0.214625428145623+1.53181151572796i
-1.11564419179647+1.11358641607743i
-1.40160283238401+0.118492634508064i
-0.925929996574579-0.806530917158203i
-0.117493816552073-1.14892317482411i
0.597555121164892-0.755648654764589i
0.751915856778928+0.0430989503602065i
0.255896936617388+0.623130712085656i
-0.425314225731182+0.468900063169205i
-0.779611991573863-0.285371185325104i
-0.462822191355416-1.13462058867906i
0.398895768755991-1.50411220109093i
1.30365162926894-1.12867577171752i
1.66665772408974-0.166615469146747i
1.30682321137084+0.735354190527153i
0.490043429328053+0.958741839451531i
-0.23472344072794+0.516340881640096i
-0.321829698455591-0.298629657390522i
0.261496438927435-0.827462627426471i
1.03154812039705-0.641694173517151i
1.4427087058788+0.138273999754803i
1.21713550900621+1.06604196720557i
0.327713528072419+1.45755394275925i
-0.65193052340077+1.10429141886882i
-1.04878903196564+0.222214109527938i
-0.724867702423413-0.678737991960602i
0.115452068781483-0.903073631785848i
0.875656772376759-0.346124784390409i
0.998606390036647+0.53869593869812i
0.391824858934324+1.20716992873711i
-0.613209596004951+1.18043312665394i
-1.29443280728558+0.395475398622418i
-1.23003489876384-0.573521723001756i
-0.475543434849261-1.15207100358418i
0.526048095778589-0.951400730742866i
1.04933950044033-0.0831307361338501i
0.805053431168033+0.79501651599353i
-0.0874351770913784+1.16451038686764i
-1.00263688909611+0.752128404448274i
-1.23322300346876-0.157071459807372i
-0.779206750346053-0.921650481745982i
0.174011212655319-1.0397366461525i
0.981774983258091-0.450550863870895i
0.967048964020521+0.390230703824907i
0.347520832150733+0.964220979267635i
-0.50413927675186+0.899914750677982i
-0.986709323321406+0.200075458477928i
-0.728697544462493-0.599977099115261i
0.0729507164059279-0.958948841023716i
0.887848071333038-0.647735193598463i
1.12979498803369+0.145404625432109i
0.7266973379743+0.827391423308053i
-0.118793432846592+0.930496037718272i
-0.678808504624338+0.382681266454921i
-0.594310800613447-0.403628283798673i
0.0447577388677009-0.876531518313041i
0.951474073195421-0.774681125310821i
1.39404722441676-0.0732237090690318i
1.11661643697709+0.756235589226989i
0.31256277395554+1.077500306147i
-0.445827004735805+0.757110476387925i
-0.654941205675823+0.00650978216168665i
-0.175055446156873-0.692352146217371i
0.675398110535308-0.773965631255247i
1.25490411020904-0.166830381160682i
1.15712848241055+0.68027250479425i
0.429329734742159+1.25050043283085i
-0.474924387919413+1.13759371486581i
-0.992440113234258+0.313887098598612i
-0.722470890319695-0.563301811943998i
0.0720520905818606-0.954925686015578i
0.85732101999914-0.65591295089462i
1.1093555025369+0.209094083446781i
0.587279971509862+1.00079322588348i
-0.31522018124109+1.23120201729637i
-1.04453961947942+0.685649735434722i
-1.14639445764141-0.270223383464356i
-0.57650655863002-0.984622763973664i
0.263494196166262-0.991118313706815i
0.793688497486118-0.320658525393623i
0.615787045423402+0.464477320279876i
-0.0697854485880102+0.938169966353243i
-0.824188650839901+0.690905598276262i
-1.18237967222053-0.135859271350042i
-0.846746705769309-0.950566199239602i
-0.0673560858090525-1.28833294632362i
0.70888159668673-0.875918088648304i
0.969347138750391-0.0796738043204334i
0.577218719375356+0.570900765479705i
-0.0401448058753866+0.711614343567032i
-0.477755716739454+0.244071719418067i
-0.388571799280028-0.433067103239894i
0.243553182632232-0.745349463171235i
0.893501632756844-0.413410586854521i
1.18858760872657+0.386239125181949i
0.876461512078278+1.16808902085153i
0.0745630182360991+1.4339116926792i
-0.611093542285049+1.07517069977851i
-0.850157543535109+0.362180765109664i
-0.529700163977298-0.211993219029654i
0.0834471866457782-0.274709235420387i
0.470543474492411+0.181340148636766i
0.311241418962287+0.766189062893982i
-0.289467074631562+0.965911287473208i
-0.982911035115596+0.579805555152076i
-1.24874834386841-0.307618579601142i
-0.795653726222285-1.16097149721373i
0.109257952879502-1.44451298551499i
0.973641519047248-1.06457665362045i
1.27265830595081-0.253996882737376i
0.968291013722153+0.412410415939393i
0.309830971878876+0.512463282133563i
-0.181835643317448+0.0491554752886555i
-0.0566892639523625-0.553798997737743i
0.591529771435916-0.84144424130619i
1.38432269600946-0.509707331395549i
1.7266085674813+0.343418373498174i
1.35186301212081+1.23117466725856i
0.421888171118411+1.67542985435941i
-0.549789195109774+1.37840778582532i
-1.0199861771361+0.671140666023125i
-0.862129978189635-0.0355671433780111i
-0.263146031183704-0.332419627178596i
0.221299585608962-0.0122370540447492i
0.19583783978352+0.528308119552922i
-0.435222167048389+0.869063511236337i
-1.30573167796877+0.665997610969411i
-1.70099197829839-0.14199823743535i
-1.4651135230045-1.0131801716497i
-0.705337602276658-1.53220698255536i
0.172059749243649-1.47846719451504i
0.636618971212959-0.876773572416543i
0.484081178801026-0.29459117491126i
-0.0290018621870921-0.0529397545149088i
-0.403867524917347-0.323024653237448i
-0.343808184835419-0.880308926849907i
0.342135252475903-1.22082436539633i
1.15004023048101-1.03927842036569i
1.53218069895282-0.341245551715915i
1.38649258982077+0.497261430126165i
0.766883261905999+1.03999304312134i
0.0634166446212694+0.952602344773347i
-0.233435135878115+0.475324201334575i
0.0968800589123479-0.00962765344577497i
0.664644687695293-0.125698975339793i
1.03635191395516+0.442061245457934i
0.908962545358905+1.17639403142026i
0.187919441664689+1.57735299178309i
-0.654191079031168+1.51044036218315i
-1.07698063641899+0.815181436417723i
-0.923497258673323+0.0225845146833125i
-0.320829376093381-0.378695550556092i
0.317123968230298-0.212520710460108i
0.463987542677285+0.443993802302382i
0.0662608726884505+0.966952932953013i
-0.655672783185833+0.96708265469526i
-1.21454513435519+0.382197323178553i
-1.18192524051594-0.501700007545088i
-0.64003130349258-1.19260287854663i
0.18973552366146-1.26843766909786i
0.763061045800131-0.75364084689035i
0.763955757243194-0.0696530213916477i
0.32764054926485+0.338739577897999i
-0.245709852781675+0.132381499788051i
-0.428314741354176-0.523626021334604i
-0.0695613075840412-1.1649466681116i
0.658770839820517-1.33486452629577i
1.3518979751958-0.858967843732569i
1.56461682912679-0.0026753787660295i
1.18615105826827+0.683089055095743i
0.516545866407964+0.867961947895432i
0.0132500593405451+0.581361126761459i
-0.122802312830805+0.0377764703819847i
0.183101950085572-0.248601824626033i
0.612639448163663-0.050871380885569i
0.748618273452641+0.519672095708226i
0.404635937138205+1.05228016763525i
-0.305383229314638+1.18289294836446i
-0.969783354396732+0.821519061566979i
-1.21208718641142+0.0947302321053332i
-0.976721999136142-0.483970117392073i
-0.448392763226848-0.671383871655511i
0.0308935339026659-0.389065153427407i
0.0182896006273694+0.0980251992362439i
-0.356239435425332+0.272829937823684i
-0.769355994455169+0.00843703546901592i
-0.909076496067003-0.581639809832435i
-0.493928576206525-1.14043838705863i
0.249407098582231-1.26375450039506i
0.89770528315635-0.868836418131335i
1.13951518399724-0.158568115728818i
0.865403581954892+0.481120108803089i
0.260682169420585+0.616538679324892i
-0.157088789540176+0.29726379489509i
-0.0862480671514173-0.126489052005987i
0.368680301805827-0.329781054352015i
0.965264051492915-0.0585560034713088i
1.18711748267221+0.568083846766462i
0.829978018614156+1.24353006883588i
0.102923587280767+1.50011714797083i
-0.679475594090853+1.18258421624424i
-0.991200686473293+0.541680247192677i
-0.731139203456704-0.13900688667372i
-0.14778339108914-0.415275868575111i
0.381748617402074-0.182859053613889i
0.431214761409878+0.29471476552514i
0.031126533701276+0.60532588235417i
-0.563315394885442+0.481984417766863i
-0.836363244196953-0.0517271888503913i
-0.634785919980649-0.707624547953816i
-0.0586443929192421-1.05256609069897i
0.684149693320977-0.957427391012098i
0.998889139340757-0.456107604721883i
0.807409613122928+0.105099847875671i
0.306968214633831+0.311014665330235i
-0.113665228113531+0.153744034254326i
-0.147482262720553-0.284933263896639i
0.179443583995508-0.697712666821364i
0.71275883886058-0.659619186041974i
1.04114788124275-0.217793620633398i
0.882351026476793+0.310054173280262i
0.356258797400168+0.63397269393816i
-0.174211612520815+0.538822183614462i
-0.380758913679307+0.0801239481753609i
-0.175182076858822-0.359617699956276i
0.265567600660802-0.493619053578802i
0.622630068420014-0.226908855375946i
0.594425535878992+0.309291068169255i
0.187559685226942+0.69760401021611i
-0.333470984436595+0.647075992737336i
-0.648425280012478+0.236342025089368i
-0.542044536656471-0.27522802088738i
-0.0912222045560877-0.565639566884659i
0.346901954540808-0.358648701415916i
0.474728224009107+0.161328389184622i
0.233058538396171+0.64146326718829i
-0.300215824757959+0.780122738352132i
-0.733530869434332+0.423196638194077i
-0.760434548378117-0.191764587247007i
-0.409101158769363-0.649322683211544i
0.159216718595207-0.684492067446724i
0.600790166077196-0.267419514783391i
0.608864600718064+0.352751739437211i
0.241581464542424+0.700458647189536i
-0.260496039793248+0.60110821263692i
-0.522605046038513+0.114035280631218i
-0.27674580839933-0.40374535264816i
0.205557979718387-0.544862583772322i
0.715017566579261-0.241030669308244i
0.92003652811174+0.377586577683983i
0.620771544462847+0.847393091613909i
0.103546324273137+0.95637830103816i
-0.406768409077848+0.624792105901048i
-0.53925480652741+0.0563207396950656i
-0.231416775263873-0.299222016432178i
0.19226015546055-0.312185407373307i
0.458534487880509+0.0403058938383293i
0.427078640408482+0.417175893825304i
0.0453879807382055+0.516743851422412i
-0.419106434463896+0.239939613809607i
-0.546909071975322-0.295407036152911i
-0.272194134417534-0.754792263920332i
0.299409029374076-0.886176636782798i
0.771556230444131-0.618851535447703i
0.926082074153338-0.218921535311723i
0.797159766311123+0.133874525483579i
0.440490797657117+0.210378361583177i
0.199979266262536-0.06364636650643i
0.338566855333765-0.269191764035808i
0.69197633071851-0.229273378020204i
0.961435402112502+0.100088513165934i
0.937755575715776+0.626245234873675i
0.469375970828929+1.04005224284609i
-0.190059819839243+1.08319608513697i
-0.737870900153596+0.734255621944902i
-0.934025594048842+0.272334687947858i
-0.685931770607166-0.107968990314354i
-0.352679379634235-0.206680718730101i
-0.213513232394034-0.0258473631286537i
-0.373538931794354+0.160281415742943i
-0.773364937846378+0.130133068241236i
-1.10267265028484-0.241997638067722i
-1.05305149593984-0.815272722688089i
-0.543142525021293-1.29131553984587i
0.184069372106576-1.39329160611063i
0.807285690995489-1.07741997481194i
1.07904331531581-0.481772620986352i
0.909257783504976+0.0796853471108754i
0.551810598500226+0.295837246604779i
0.29670319856476+0.263999914298607i
0.360935922826116+0.0541810949565202i
0.663887927877021+0.0129439720651767i
0.997714301543008+0.320709897766732i
1.03751978420633+0.785850646588078i
0.601562494630548+1.34012244356602i
-0.0393042275057689+1.56377148385123i
-0.653172248611429+1.33651506823585i
-0.918009597621263+0.783486536311055i
-0.829117170225532+0.19541568751441i
-0.535773981681014-0.0736277603314709i
-0.228501274154054-0.0934477319236387i
-0.200281711438685+0.0479233238490989i
-0.343843135642802+0.125869986456198i
-0.50025620442265-0.0469556630609518i
-0.456132158638454-0.476641512787633i
-0.133478276466089-0.875238439275631i
0.373760790910482-0.975566916352313i
0.866794392801157-0.791474370854199i
1.06446272865502-0.314649661679592i
0.966844076648807+0.136969601130653i
0.676232008726659+0.357880984687807i
0.443831351269383+0.304203577705544i
0.38502242928702+0.0314508187392438i
0.54291892093872-0.108760329139497i
0.739220275910669+0.0642577362542829i
0.67535144074749+0.473756861388891i
0.370618122010601+0.815880010922142i
-0.088812533282372+0.819221885056962i
-0.480445573670304+0.513300712137643i
-0.619003455220987+0.0185896262454251i
-0.422637956768632-0.484491058862413i
-0.00460752847039279-0.607645109783844i
0.328917741982693-0.328996751796606i
0.346019315754653+0.0526879343994624i
0.113711569756994+0.289830262585672i
-0.195336191055713+0.209424600168179i
-0.372102199963022-0.113526961359876i
-0.217448743157105-0.481081899492597i
0.120468738879925-0.57294219393809i
0.481577998129207-0.245544491017567i
0.599885769617298+0.317174362042797i
0.273578493268104+0.724673126026733i
-0.2378709216483+0.79393608699532i
-0.716511365177956+0.534317401870248i
-0.894115481102377+0.0419226343131291i
-0.685810436293944-0.347854900923091i
-0.296074498363545-0.481284310983567i
0.055088358839131-0.263210773002272i
0.0862269839007895-0.0278879089848298i
-0.105856473201197+0.0213060003211883i
-0.333150509099998-0.0932206150814607i
-0.330541655346719-0.480334472570367i
0.0155181081838364-0.732475366361441i
0.503604585663007-0.718632779144114i
0.987613155990848-0.402803340485806i
1.1260199994169+0.121636762004112i
0.969675097548984+0.542395590334462i
0.663844678369101+0.759291744020953i
0.342822177266854+0.759579035108965i
0.26722799569419+0.65505282372937i
0.311197281971477+0.578647040205018i
0.410595656159472+0.779626741392681i
0.299209719117409+1.04995345691504i
-0.101976965602147+1.15935896253759i
-0.606604557859743+1.03869787793318i
-0.999214786756563+0.583882114392102i
-1.01924121960251+0.093286093173538i
-0.797468500793568-0.34845915484332i
-0.404051193714754-0.579818101261043i
-0.111669516281151-0.540351940656235i
-0.0987831657085833-0.505410555129263i
-0.186372143084201-0.521951259720319i
-0.201850226342816-0.738414018629479i
0.000371399361524391-1.01899753207584i
0.439476195095625-1.22287178837344i
0.990879064212116-1.15732997518703i
1.37053392865487-0.661636409122541i
1.48093733766595-0.114522888514075i
1.17956824863661+0.355591318751748i
0.713336561750852+0.592731748461591i
0.443306480117382+0.568300729411696i
0.324625644620859+0.427830524802178i
0.365618620037341+0.310480989379248i
0.387141483507335+0.43535084528068i
0.2943206922039+0.700705592437288i
-0.0356371884206981+0.929738088472215i
-0.568166780155541+0.956913769743803i
-0.990844920369937+0.678974433571998i
-1.13453591400532+0.165323236754494i
-0.990016893748733-0.311060602381855i
-0.686387549025651-0.583097099544964i
-0.371406514340085-0.6271923189229i
-0.220283643971796-0.450647954904234i
-0.21126116961164-0.326619328859833i
-0.25296540475151-0.379750198380541i
-0.273930701032193-0.573916652619814i
-0.0358463332820937-0.755628995400487i
0.344661242162521-0.753746568103315i
0.642787377404354-0.540082730560794i
0.844581236396115-0.12836170242766i
0.789104646105398+0.279102049996282i
0.571558136958802+0.492791282041971i
0.374244483679013+0.538082153285487i
0.261380366563811+0.461622902938067i
0.280029549469576+0.372661741006793i
0.330861221351197+0.448051360895281i
0.291900052961429+0.639790854138796i
0.100933941965884+0.810594313120846i
-0.152276021172667+0.79855684650512i
-0.374295097021565+0.573914934243736i
-0.449055095610792+0.21372626728885i
-0.287910763435697-0.0772421407979623i
-0.0275597051258986-0.166533685615381i
0.17816638788324-0.0454987872835055i
0.227045059945704+0.188431632011465i
0.108507381321591+0.232701864864453i
-0.0838638725169976+0.108628158229681i
-0.174910333496428-0.149981201475243i
-0.0212455780579843-0.379183044852341i
0.267946556264098-0.419289600993525i
0.562268415381257-0.258254087624001i
0.659235287562815+0.058972312796906i
0.463344373102449+0.287670416799008i
0.153225300924274+0.295779028271928i
-0.126553656074996+0.0731638132482546i
-0.15713079834586-0.179920484079963i
0.0317986241824517-0.370804396143241i
0.272965129590051-0.37624386200281i
0.480506311738964-0.193567749893492i
0.454704087777771-0.0037652740551655i
0.232878015135368+0.134172656182008i
-0.0229589587178656+0.0683904583520777i
-0.164716778339778-0.107709335783359i
-0.025220111362157-0.275720160305006i
0.192967235403565-0.343859734809628i
0.36673187827082-0.170727747008125i
0.454764067440425+0.0551791199580167i
0.262683287526992+0.23229322060542i
0.0117390219339684+0.331306320700574i
-0.120301354511422+0.282862129920284i
-0.192215965160193+0.195620096213465i
-0.164320869971591+0.116722111609545i
-0.033885941373326+0.120031247237761i
-0.0582558429134277+0.167549682105704i
-0.198616314498348+0.201825314625848i
-0.336978489331064+0.191168068060447i
-0.473626994451291+0.0515455057836897i
-0.383936342027752-0.0842132414909086i
-0.235651359976623-0.230281042707575i
-0.0353087391578062-0.283132278871977i
0.161999168160624-0.17779049405434i
0.165929333330787-0.0892952097798956i
0.102231804542042+0.0244575739191985i
0.0539190686192679+0.0247572384491484i
0.112194372348962-0.0571659432552485i
0.242249348940953-0.058317406116549i
0.448052321449068-0.00777638397608725i
0.557317100112845+0.159790922412133i
0.492828666863011+0.355026438773341i
0.340727904154105+0.492214590156432i
0.110074496788376+0.505499626343934i
-0.00347768139576776+0.374330302141415i
0.0204569375661932+0.17606306707452i
0.158072292939813+0.0335341342040416i
0.304388399718516+0.0185638875712308i
0.34456487988218+0.128647580662542i
0.297655524990567+0.277600986399226i
0.14704760383276+0.297474276321848i
-0.017184676088147+0.213120479582695i
-0.0502549208916271-0.00635883825788426i
0.0813101896548641-0.197041478396348i
0.237425723232326-0.239522980945244i
0.361785636510439-0.179239818226175i
0.37980927671478+0.0112558548145102i
0.266135908952983+0.202801914011276i
0.113180980433186+0.224669582152933i
-0.0766057632502046+0.100746309595365i
-0.136073850843121-0.0828271301520178i
-0.050090128279066-0.270148532219592i
0.0193583754340035-0.315865867768932i
0.139347870723685-0.272047307090248i
0.200538570034778-0.210452549288592i
0.146936330064489-0.18638090386824i
0.142297332925526-0.224290621733269i
0.152724922862145-0.290948733149803i
0.213480126856218-0.27694578153024i
0.355923970519024-0.210646342242848i
0.475335980027601-0.0576448225168077i
0.464463188397272+0.218181542420314i
0.343546596979485+0.373322740143535i
0.190448108785392+0.436878452290355i
0.0124336227806857+0.408210392041355i
-0.0801038234655464+0.373693914577677i
-0.150847596744472+0.439451174084686i
-0.22289664916099+0.472035928403072i
-0.323631850374946+0.463054412221066i
-0.498402872918745+0.368933004465201i
-0.570474364581368+0.154894533084258i
-0.614837704738692-0.113676294097998i
-0.507396188099367-0.347173059202075i
-0.231810142358667-0.436906647632756i
0.0633368323375059-0.397732221916673i
0.29578307539967-0.272793177857261i
0.367518385816688-0.177396401244491i
0.413080283561525-0.0914553208933694i
0.422227744610521-0.0295767470760869i
0.514294201300555+0.00994756441435461i
0.688901111271935+0.175103617355036i
0.771633109347838+0.328947505098747i
0.773302196003802+0.612301621252608i
0.602741163440381+0.853354109913031i
0.267162399078132+0.908302841425319i
-0.0793033464896444+0.916384270917755i
-0.352531685876313+0.719232386205186i
-0.459955472621825+0.473363142419271i
-0.434243515329783+0.208985176511819i
-0.361778015971625+0.0108325069594563i
-0.29243913758901-0.172318962985393i
-0.235415045166214-0.343810734166202i
-0.156103736980615-0.410732398165666i
-0.0442407346914484-0.559679566977921i
0.126464161774961-0.650698383958448i
0.38667625275099-0.686514952307615i
0.681926090914831-0.651975550919648i
0.842333504864241-0.458606483485139i
0.945498038472563-0.206323412627272i
0.966667575217842+0.0694045663930016i
0.840607287870757+0.325684338590993i
0.695068533278833+0.51148695964357i
0.511512725202124+0.647510638316919i
0.264874120354153+0.715285208287423i
-0.00982781539186735+0.684556755503732i
-0.262004487182825+0.634298222559196i
-0.504969892139022+0.512026518658059i
-0.678494673307885+0.320589436718185i
-0.728689932135155+0.106712652771729i
-0.703589432567444-0.14353111931624i
-0.641031269570225-0.377318035745122i
-0.471572418126307-0.522979254135063i
-0.308881001425333-0.622515867224012i
-0.221738093487088-0.667637354730262i
0.000693243229612106-0.629732978663313i
0.233610872699119-0.586942441998509i
0.488553545115454-0.476818132145753i
0.711243236771035-0.328053159776496i
0.735214629716385-0.0747126696728019i
0.763476724129272+0.244367664994617i
0.661080548921862+0.530613094491445i
0.428599951059169+0.762514588551746i
0.224560792565139+0.815829372873775i
0.0515783958391758+0.802074459573193i
-0.0827548456386961+0.749103658408507i
-0.222927012091431+0.639262898222886i
-0.307812744299941+0.593553320913812i
-0.365168443244385+0.555418374376405i
-0.398985635351933+0.431375576448041i
-0.480519355808984+0.263521444282808i
-0.526066638131744+0.0435896532496368i
-0.372828350013406-0.178228710387353i
-0.203403770844021-0.35479295530387i
0.0018939469722443-0.406320932011054i
0.262253316402915-0.376655841291147i
0.463236458569924-0.31174692712201i
0.602593182899753-0.170275483852019i
0.651879682456404-0.0844269351015653i
0.659941045366695+0.0172300420459329i
0.609212896299388+0.160897614191824i
0.574685512244274+0.314013379298725i
0.522454443537672+0.404770872695818i
0.44141388882945+0.424588657642485i
0.377957948469716+0.440645319342343i
0.259873100648425+0.409897697895411i
0.131302678203633+0.393348099341931i
-0.0394624144303037+0.385477867686059i
-0.168708727037733+0.316494912335709i
-0.227084388039061+0.187253757085552i
-0.30934205866831+0.0322500437429718i
-0.342045747484543-0.18180487600941i
-0.237668510666099-0.378458550523653i
-0.137358132211114-0.450568527925295i
-0.0170056836222528-0.422739189797845i
0.120972380115054-0.370326118932387i
0.176627178471421-0.315884913896066i
0.253969731674292-0.25594231603792i
0.288820588696181-0.215033343803113i
0.308351901906932-0.163370991466821i
0.349761241554176-0.0746877015641595i
0.38033208853903+0.0974745516106284i
0.34014989378516+0.280735977331382i
0.259710277122261+0.459207780678553i
0.128934000517216+0.578215143278196i
-0.0922831976824429+0.549389137350547i
-0.262075666271498+0.512949550538451i
-0.409119805939054+0.430852919600806i
-0.502031447976538+0.315816334872329i
-0.579966726091055+0.205550060814743i
-0.577881025368751+0.0372746018667294i
-0.473859579626764-0.126993563186121i
-0.400883965222615-0.266010675285643i
-0.268878612045274-0.384040827060331i
-0.0725029515881092-0.383878938099137i
0.118348023245192-0.331217887257132i
0.281305972890055-0.287454777277174i
0.451410350834576-0.180297642053539i
0.585825885778943-0.0964642295694789i
0.660670785442709+0.0440021794669093i
0.69353887686562+0.201453878441758i
0.69494771094034+0.422145138061022i
0.651517167226543+0.717547874284754i
0.504185928247123+0.906617950024262i
0.235314444410386+1.00694786992041i
-0.0862346385639087+0.943827623272385i
-0.323979842675728+0.734000294428775i
-0.503258514930164+0.470391526521883i
-0.570727638767341+0.237419906991414i
-0.486915890703024+0.0372316465894106i
-0.38990322744305-0.120680273104018i
-0.29055290235954-0.274199760113361i
-0.218859366273114-0.435205736991404i
-0.152298497104372-0.608612596242101i
0.0317215187792769-0.768158752765393i
0.316380976622915-0.792992477992794i
0.641627226729881-0.723554472753731i
0.903734166508064-0.536849198699422i
1.04427118690154-0.230019901457187i
1.01309809827928+0.0804099309084981i
0.799082825637853+0.324323704424133i
0.578096559893181+0.526590921783535i
0.3749324842858+0.628251356114404i
0.159080901302209+0.617828428127865i
-0.00468545656843278+0.589841452492618i
-0.197439000793572+0.525928514111868i
-0.414407606518595+0.421882773652135i
-0.595013097796362+0.258873654743775i
-0.732255502691719+0.0440476547617946i
-0.707858738616897-0.208546594918901i
-0.582507236639988-0.451238158893779i
-0.39598436630233-0.579242371941245i
-0.132275145731035-0.621949803624846i
0.0588485405408012-0.607040004233323i
0.174746887597844-0.506006182272939i
0.302099580378604-0.36936480007398i
0.451967177341996-0.193104909863248i
0.572083815116927+0.00136543075407118i
0.585304543593872+0.141821019221394i
0.51583778238148+0.406092766119919i
0.349651916315719+0.671870712826332i
0.077722277895004+0.784482018887143i
-0.210790745847638+0.800293174553139i
-0.423113005097603+0.66099394571103i
-0.483232770558402+0.434047406355419i
-0.438711978441679+0.226034989708646i
-0.371609645909687+0.116285173777234i
-0.324787035357005+0.0387116399083785i
-0.299765402711186+0.00475838993336225i
-0.270408028004286-0.0821883189250417i
-0.189758221381093-0.275497116812492i
-0.00632975707330314-0.44116526788891i
0.297973149104541-0.532850525219021i
0.621621612660627-0.425389705404557i
0.82520076457502-0.13695396558998i
0.873821126916607+0.186523199938162i
0.748376395407059+0.486143288529894i
0.537986296396786+0.648683643313007i
0.319331348355357+0.61860511256865i
0.161290061603479+0.530701325028894i
0.0940713782944355+0.449141962398455i
0.0509490880403167+0.400158429231874i
-0.0314519256045551+0.43054688874229i
-0.181141336582244+0.432120912422517i
-0.354837821209374+0.274724540527621i
-0.453506201913115+0.0148939522170576i
-0.423727915412932-0.299382952426152i
-0.307457110761449-0.557900853994415i
-0.0656968077045608-0.650888993053709i
0.17310839039305-0.625618817694285i
0.337125334394336-0.498455057080883i
0.389170017261128-0.359801044287024i
0.350691632949137-0.300739258301959i
0.401385617894073-0.298493228312758i
0.422252403295588-0.248413954870373i
0.470681075149055-0.0540659990509483i
0.498645357648396+0.136480622573445i
0.358387520322022+0.330958741779143i
0.138707123008505+0.495136762033492i
-0.122861133500126+0.389978179599281i
-0.25719762587168+0.199666614367178i
-0.293313091110082+0.0538946465743443i
-0.242055717051174-0.0210759817477306i
-0.141582387738507+0.0163417578116451i
-0.10604081627417+0.0800331516066097i
-0.144938604690755+0.101628064914745i
-0.295328181497143+0.0213074860396563i
-0.343406307395138-0.096489788452831i
-0.239398186783125-0.249842409879473i
-0.0287729312421516-0.310612093438151i
0.243817160327113-0.166018754574224i
0.348868763682801+0.0467356616937666i
0.291523279283433+0.238165661271453i
0.12847979725325+0.373007952366786i
-0.101179978771175+0.325744944708778i
-0.17786059306249+0.179009221883205i
-0.0680077996792161+0.0413711145269929i
0.145214823952696-0.0425390186867301i
0.339531036382628+0.100740395671025i
0.34582569209284+0.285184076490583i
0.193946349464834+0.402062691501653i
0.00123621887751584+0.418111712607524i
-0.106233333565828+0.288019293966932i
-0.074454534334899+0.0822053835215016i
0.0894361269581834-0.10672877934183i
0.283492177893459-0.109548968195654i
0.38008767849433+0.0231182111349851i
0.364312219990733+0.184016074116026i
0.226671831373699+0.248012336876843i
0.0763402302546799+0.150993748084992i
0.0255682979928286+0.0184100329339918i
0.121879967142197-0.139563868867087i
0.311476277555593-0.196984861019817i
0.457496746976065-0.0779607311886579i
0.440950440938721+0.0168127815780814i
0.310093263834839+0.097309798023434i
0.212913527024553+0.102948648845171i
0.135649869250845+0.00276293155449816i
0.194004030275476-0.101507182082584i
0.334588344211855-0.116013943316193i
0.364181307859082+0.0234587867219355i
0.300430273238417+0.182989314512956i
0.119751341896269+0.302034206075436i
-0.179410897418348+0.28243932798626i
-0.351906353888512+0.0999605619231035i
-0.288977812032318-0.130013087103741i
-0.154937669496574-0.295906287399369i
-0.0132858620607547-0.309476096004256i
0.0138941276000338-0.200362627781641i
-0.0478313299802698-0.0748621142430727i
-0.140849034362853-0.0725893256987133i
-0.183135162841435-0.196629865594934i
-0.0815228048023289-0.389083134741902i
0.165175103203902-0.508177508394751i
0.493962134526144-0.410684927551555i
0.631070675830248-0.092188517038253i
0.595969088854481+0.31454704122929i
0.402871513781457+0.579111123233648i
0.113190592806996+0.628019490265393i
-0.0981941747389611+0.505315978366258i
-0.189890641300271+0.357236271146531i
-0.0854000325310786+0.267031366632495i
0.0266407747247295+0.285253337724028i
-0.0155878914160283+0.471253809343923i
-0.154030260584824+0.597157103514294i
-0.375035604497199+0.511177551822356i
-0.562299610709646+0.26419652190774i
-0.527544171021382-0.103632476569406i
-0.297092495900318-0.414174523105468i
0.0279421593835409-0.461313191554247i
0.363550512167885-0.319601774392673i
0.50766242590536-0.0844364264928082i
0.470715972663348+0.107466856580721i
0.399685810412202+0.11370311161541i
0.343355074236972+0.0704116850084819i
0.402546102283062+0.0180524702393006i
0.520488611965165+0.0734210951895556i
0.62519016424618+0.260336668240112i
0.583312984242302+0.478551820053332i
0.335683672930147+0.653382372040047i
0.0785560436852285+0.578504049136914i
-0.185029203778842+0.330490180429244i
-0.245114668012876+0.0560397584182437i
-0.0747045292874296-0.119045987567368i
0.0788980438623808-0.156693149925713i
0.20573352916361-0.101765240057314i
0.157797689961401-0.0333284842323225i
0.0231780621245282-0.0723915294581632i
-0.0485321651078781-0.198702892433624i
0.0146099095321273-0.441929641219527i
0.313806163167368-0.518917522636641i
0.638561790089117-0.365408328742063i
0.77330135570737-0.0850278649950337i
0.642358631359588+0.284174289761905i
0.300909305656044+0.449952948022214i
-0.0637865962951167+0.432747537530612i
-0.237181749882695+0.248709499820534i
-0.196104848654938-0.00364723750385534i
-0.00235118296726647-0.108036003066817i
0.188872111952516+0.00648994971505695i
0.126739633088867+0.219703309820517i
-0.101628127518997+0.354269566493399i
-0.368737222393726+0.278044676643435i
-0.516322747310934-0.0201073117559614i
-0.425831264262187-0.293817311741186i
-0.0691219334471469-0.456618934968178i
0.339926533402571-0.39230419466545i
0.500035418408649-0.100650731445791i
0.443898345145494+0.239044661440661i
0.216145045011692+0.469110783329756i
-0.00510709563712636+0.465730696688561i
-0.0974671891543833+0.297542238438997i
0.00281284884546963+0.132089693007385i
0.210020182462015+0.127866824528998i
0.306072774653225+0.275750424316192i
0.194007999657527+0.461358055115116i
-0.0181012616284079+0.591141729396162i
-0.243717416484906+0.510810063089231i
-0.322302505800285+0.209766842013644i
-0.154792852452107-0.0492826277044108i
0.0959553974552335-0.181353120727895i
0.357978885022411-0.130459569749795i
0.40086521776197+0.0777005146875871i
0.327926746998771+0.255310782487642i
0.239169386461675+0.298955864544231i
0.165546275750346+0.184565228908429i
0.250252586722735+0.0375046844350327i
0.396846986801131-0.0270636677494015i
0.568732644212595+0.0719740206379144i
0.566661071784048+0.336218870338001i
0.346358665483824+0.578291143970117i
0.0815600041224413+0.621179547488994i
-0.170163862596534+0.399823586331598i
-0.236412621760908+0.0292112293182134i
-0.0989285748860517-0.229587423564957i
0.123200322735053-0.311222931708133i
0.315545938660788-0.176374890663627i
0.350944229055733+0.0368872796098071i
0.250729511247971+0.159201513698762i
0.0225100516906301+0.116386067315074i
-0.0835527898672905-0.134079701487149i
0.0596610425048745-0.34532551473614i
0.307755685596916-0.382061236342856i
0.580962867927558-0.178585775194514i
0.608135625117074+0.20633825960674i
0.418202179121491+0.51531257035695i
0.109979790091489+0.627754739316592i
-0.288826930919878+0.492331518189427i
-0.479161488423207+0.153815675040022i
-0.38197610401337-0.114310110956564i
-0.144554997187032-0.174901513792601i
0.042950608454802-0.0539088042777948i
0.0424436066626217+0.156163810738234i
-0.149711493846437+0.282193416815016i
-0.397195078427108+0.165702188624946i
-0.469925177719105-0.121813646625619i
-0.328358329847117-0.387091395270123i
0.0402961243764828-0.429263262186666i
0.431109078141779-0.188042136651934i
0.515136277084914+0.117259969051536i
0.383417461414878+0.416174419372173i
0.107145018418307+0.516466109620385i
-0.113477039987737+0.396832780622652i
-0.117909982205413+0.207108419336261i
0.0268509966393319+0.0963790619899511i
0.250216067520324+0.204334290312103i
0.338496493085972+0.404272594254167i
0.17625141392914+0.616109177113395i
-0.166460032317198+0.595591298494093i
-0.408879427614562+0.333691796333486i
-0.391165990655554+0.0295921268092132i
-0.106671202212587-0.242576024878664i
0.292879921439135-0.259531954542422i
0.526486771453885-0.043840193586537i
0.528874607956412+0.256172133034718i
0.295541333229257+0.447885446591483i
-0.0155313254773057+0.334436535903929i
-0.0944179365697329+0.0633783124678602i
0.141853891866481-0.165546128411413i
0.484488281714807-0.173552577983891i
0.729029656530184+0.0975044097378975i
0.684006751328004+0.434534773599289i
0.314267353328827+0.690088154159835i
-0.127181269499167+0.680371515499716i
-0.380362552142929+0.342517821563595i
-0.361155576811177-0.0624813925673373i
-0.0865810683917071-0.337397250740809i
0.293491734094164-0.302326086071573i
0.419674301397251-0.0168571568633926i
0.291802981802116+0.263465126579871i
-0.0303569831570865+0.361410754421565i
-0.346950739404407+0.135490189948168i
-0.361196813025828-0.193437859966993i
-0.166166470451282-0.446978086789469i
0.218443453474549-0.523420400017274i
0.475304072655955-0.255016394187687i
0.40180657341034+0.112975217601608i
0.172780735778017+0.340414482761292i
-0.132086702033003+0.326982529811718i
-0.304178951702361+0.0781309736081359i
-0.196374090199663-0.156055349303646i
0.0664296341498021-0.246553413831338i
0.25513679870103-0.14344204221817i
0.27510227040574+0.141426092830446i
0.138209902051757+0.424965164770391i
-0.12283294328276+0.541900471160368i
-0.310300050998175+0.367380571566284i
-0.289225616830479+0.0718426724209707i
-0.095306590524468-0.0914289086081898i
0.134388199158679-0.0153835970779147i
0.213387193225674+0.267935336599957i
0.0923174381871436+0.540064253604366i
-0.182324465098425+0.642858863810525i
-0.432376586346706+0.441901209751206i
-0.476253853000822+0.0665608744042526i
-0.280661566989351-0.230349687862684i
0.0282198712733445-0.252949844755955i
0.276114985606674-0.0322491339521283i
0.336781519854664+0.218349942236074i
0.187298815553908+0.373193912404602i
-0.0391958159733112+0.310717422824367i
-0.130754604943079+0.0538186473794572i
0.0105270723461902-0.225915492853766i
0.354592621537763-0.294492564603929i
0.728606483964991-0.0695246802574205i
0.852676283836655+0.331812338596344i
0.688218869238122+0.702985111455627i
0.262576304689201+0.872572544838485i
-0.148630877266371+0.670364645140188i
-0.297860175717164+0.281943065882823i
-0.166158919090205+0.0220584019503708i
0.113917173811717-0.0116539320837639i
0.264365496793314+0.154634908631112i
0.216122491103143+0.398856848262285i
-0.143827020210349+0.51464208586068i
-0.519658808876326+0.301478172813136i
-0.648916212928319-0.125331562866804i
-0.512119191724508-0.598102245322463i
-0.0773370511039431-0.764268860519481i
0.328930900631842-0.644832730099547i
0.532797027255797-0.34151248225728i
0.434526851385615+0.00251367189104105i
0.14739961757224+0.0512390093204352i
-0.0592287729618963-0.0736155490978491i
-0.049298201230885-0.309615666804432i
0.22237975206756-0.431282287365741i
0.542858722215065-0.244560552765154i
0.65052792742913+0.121646576362431i
0.432235097108564+0.445502777472419i
0.0328748552911463+0.587195865630276i
-0.360798650597674+0.448754203059775i
-0.460809875868131+0.132220191643341i
-0.231483251496515-0.127735199392684i
0.0542772260919427-0.194789836242101i
0.261850199642908+0.0374217348310508i
0.170591982991109+0.348322529655702i
-0.12935891308441+0.478810234794745i
-0.395096119872858+0.364277937023204i
-0.47377216053265+0.0691825519085191i
-0.235300776365377-0.233957267333339i
0.143555520362179-0.302477814543829i
0.444384015110878-0.034921156667449i
0.475992865510374+0.381883590748693i
0.185246569956034+0.676064965464398i
-0.203990145873047+0.692200815689196i
-0.452202798400484+0.428960661293333i
-0.393223279636852+0.0402754697957539i
-0.115293562133167-0.225446748127151i
0.226005144617808-0.155040911159358i
0.399207964363488+0.163532573177419i
0.246657325021605+0.473358698860076i
-0.0790304267655161+0.577550386166211i
-0.363869809734951+0.311735261825432i
-0.364550314870879-0.14993893018743i
-0.0937228498817208-0.48795164707063i
0.341120914530385-0.54532120409277i
0.700636066798843-0.287450406864608i
0.759093693923911+0.164093309638337i
0.505732070267848+0.464604495208639i
0.145380528930752+0.45310225552845i
-0.0714267559250264+0.214439162408154i
-0.0109911874968212-0.131210317124382i
0.277786498040866-0.284962942285972i
0.493753523992792-0.0919792253552445i
0.5508805296909+0.235358031055184i
0.379808595909921+0.47569538462349i
-0.0361065658929843+0.553242459359647i
-0.350138737413174+0.290934984707923i
-0.366337752635287-0.139386282936979i
-0.176152861343397-0.41954938587924i
0.12732337386745-0.435148058767635i
0.328241090897688-0.171579214427192i
0.287304610997782+0.0964892327914773i
0.0404851960980848+0.207179306408273i
-0.231424568834819+0.0650901463201712i
-0.29310333558666-0.226525774033207i
-0.0644909747178024-0.473796306207061i
0.262965426051395-0.480225515259476i
0.487112904762265-0.150295995696171i
0.499965677858684+0.205945752847273i
0.232603308242096+0.451282284087139i
-0.0962407198923253+0.434122636282822i
-0.328109494423028+0.142599689666412i
-0.311686388338067-0.138471399338782i
0.0295870092456445-0.244723169811202i
0.362253299476513-0.0724585319567367i
0.425869496634172+0.323001366983168i
0.208237803739441+0.650222930222633i
-0.222759082653587+0.680523723661203i
-0.546147615986865+0.450016994785696i
-0.548522538354277+0.0339296516526582i
-0.291763996065681-0.263250831145329i
0.126619540697933-0.229953234644159i
0.420556144044103+0.0679752474700501i
0.363977664569638+0.458966401554266i
0.0117795472443448+0.594027351163781i
-0.36524298453636+0.460527506381796i
-0.515915723077331+0.0913647994032606i
-0.325926065429582-0.299003730393182i
0.0876736626894326-0.416913581472096i
0.484255919804745-0.246350674452683i
0.632353539718941+0.129719894879847i
0.42579954864726+0.414965845133843i
0.0880813015064864+0.461482291149035i
-0.173765069790619+0.196317104097271i
-0.135889044622477-0.170008832045319i
0.2005677839932-0.360054070068937i
0.562963214735313-0.295541241332111i
0.750494902252662+0.0353704482871729i
0.619956390897364+0.392471169726368i
0.232928679782871+0.518135889294426i
-0.107382788126735+0.377292756032027i
-0.148615671763358+0.0340926960351808i
0.0283370370130966-0.277763882114494i
0.375507365904348-0.304797849119669i
0.636494393828498-0.0970813645804179i
0.53812041528924+0.25994457819762i
0.208116668377915+0.44794171648111i
-0.136824765412869+0.349413980260932i
-0.251372263982832+0.046917628701228i
-0.113453294659788-0.316001224835582i
0.210170051492775-0.419196878345732i
0.517997470759453-0.213375791159928i
0.559793342031842+0.149792160130234i
0.20084494901924+0.461841767164254i
-0.203227937648674+0.548631915291373i
-0.417689528860914+0.230328957381355i
-0.405421405903717-0.205406204679518i
-0.0493840043661289-0.402210807457024i
0.263622077005101-0.302324195027445i
0.432427374897964+0.0441125474173247i
0.265187966036739+0.458552995879605i
-0.163327841662928+0.645359058931744i
-0.48588176459822+0.375082680436408i
-0.588755357520164-0.0586693972325479i
-0.316019441285716-0.40442619579011i
0.102872492185002-0.477284943550394i
0.425922884494346-0.176995895521496i
0.473049176060315+0.27462116532318i
0.166723449289804+0.584743134641377i
-0.216422322529813+0.546802698460542i
-0.408082777333534+0.21896754413722i
-0.286365837281602-0.191869925531256i
0.0573333059578571-0.397637782150353i
0.433413850975918-0.226779276166217i
0.610060038097618+0.17664753917576i
0.408184032764986+0.563997589438016i
0.0415682580247004+0.6600016740156i
-0.233931139433565+0.387153711787937i
-0.268382457447133-0.00171306831719638i
-0.0179833160838417-0.253147901239309i
0.402182158023259-0.234058656538152i
0.692028362996544+0.0323547184189836i
0.631414505150844+0.41858849073101i
0.33518148290369+0.598037462156819i
-0.00629662750301542+0.458872008238998i
-0.137145088770463+0.156896171918849i
0.0392839718239756-0.167022024800204i
0.370150689007627-0.223650657384603i
0.689119712586251+0.0593960439766813i
0.717308862619969+0.423050306950252i
0.379684359902765+0.664288876065662i
-0.0166591098159493+0.645438102417111i
-0.280443847791629+0.298508469821536i
-0.256889485820847-0.0639308937963638i
0.0260571620187166-0.2348269920362i
0.316010248466401-0.130039367122774i
0.42113425124642+0.181990688990787i
0.19515310714443+0.422526616424263i
-0.194343411223457+0.449640090223133i
-0.49471452219333+0.106026032048982i
-0.521163816658286-0.343833976762143i
-0.170209582682636-0.609013227941711i
0.292935801499948-0.595034650341927i
0.589579656668642-0.25730917995516i
0.55895753994067+0.13881145044012i
0.198793129225079+0.399932821172901i
-0.220194622667859+0.353949879868962i
-0.418481264424494+0.0381724488230156i
-0.253798610490686-0.281607327873054i
0.154599474781-0.39985234432412i
0.508233929218145-0.142673061973442i
0.573117563777459+0.297634720473627i
0.247179221931113+0.639986945320262i
-0.214153467152191+0.702806478595552i
-0.552926627477818+0.37073685953423i
-0.622588506947955-0.0643782932694045i
-0.268858127922315-0.339230181842627i
0.201471203407106-0.345143278383365i
0.451463029279108-0.0520351384166048i
0.384163537777664+0.288246095512093i
0.0618873188147241+0.477847385815315i
-0.251493997423129+0.38466620857361i
-0.271403856950063+0.035201752336837i
0.0358225582497309-0.261516222318361i
0.451584459392114-0.284576641612794i
0.757194912546463+0.0113525322701678i
0.730246483477688+0.45228834483038i
0.405825745147097+0.750385782530227i
0.0420295377046444+0.779329227328421i
-0.153876693626344+0.497306308140943i
-0.0979013997869045+0.138542936784142i
0.181432107527163-0.000608712038206592i
0.450036702370234+0.116604922351456i
0.431315749734846+0.470417907867145i
0.182382968463537+0.746797943787693i
-0.203450166148734+0.69095325123884i
-0.464116372242419+0.344893302433424i
-0.405099481654336-0.114369318935142i
-0.0702425928342945-0.430667660860266i
0.36103985043174-0.38432394754927i
0.559324597523302-0.0653938795068825i
0.474466502194894+0.305383203308509i
0.159098436111097+0.499518677532552i
-0.189500276453664+0.264956134336124i
-0.2737565238482-0.118742974813338i
-0.0217669776812017-0.450505097732039i
0.371221755391312-0.478915307473939i
0.66293317570073-0.110252385521471i
0.618075854133685+0.352799430966667i
0.233200787890228+0.662747226335322i
-0.208811278577688+0.585477671272438i
-0.492466755686261+0.242180092609148i
-0.471889270043688-0.238188589684382i
-0.131177101181173-0.505979334541385i
0.260935842760184-0.359898802595589i
0.449767115488716-0.0198451628720698i
0.311961601654133+0.349243036810787i
-0.110268934471589+0.448966206527133i
-0.392419777931933+0.1832088723416i
-0.397356668561583-0.227894515159693i
-0.136889535110358-0.481393548321892i
0.31981511079095-0.444107946611449i
0.617018494691858-0.102306800683299i
0.621153037523005+0.39657889398018i
0.30253492760287+0.68946354371741i
-0.100606574599197+0.639895343062521i
-0.300616751150869+0.342675507380583i
-0.23839984745464+0.0147510287647712i
0.0893219607004084-0.0341297726864881i
0.386443907059378+0.216869101704362i
0.402481193430655+0.565467000414729i
0.129930376858064+0.825807399716168i
-0.270436876813204+0.752576533420528i
-0.530294908575566+0.427752404806931i
-0.481615550688327+0.0386416516867478i
-0.115267160318331-0.204377510301206i
0.280514158445269-0.0827998456499405i
0.440255757894011+0.25231915570605i
0.306043957781831+0.530582007269018i
-0.0765804601692449+0.599858977387232i
-0.384533209100937+0.358396671530588i
-0.386013911440312-0.0720871469583574i
-0.0965285972060548-0.333499160718259i
0.349080927931245-0.315975156828239i
0.63178447372118+0.0245600761333955i
0.565802200068139+0.43706250559405i
0.177362726766489+0.598690405055326i
-0.258785806063105+0.430052905592745i
-0.423349320395951+0.042194175519001i
-0.229176210650199-0.299535442767413i
0.252910738147312-0.461138983852032i
0.631010458358977-0.251119224284409i
0.666785200079413+0.177684870480548i
0.352997417679962+0.491492081469391i
-0.121372248760876+0.510970185746972i
-0.425468870088352+0.181697745299004i
-0.400532600336354-0.306132518289871i
0.0190513249644825-0.565206968422048i
0.429253838285312-0.467271551293084i
0.628708345397792-0.101332056818112i
0.509597481783734+0.335661480577796i
0.0624367599437924+0.49626659531356i
-0.275127099987473+0.350155127259351i
-0.372878781153996-0.0381859817656713i
-0.138724664708088-0.381499377062016i
0.269089580383106-0.435510712150822i
0.547808254088461-0.171971814768587i
0.531459819393088+0.281393473865679i
0.20729611699663+0.530513523925722i
-0.174978209500462+0.538371343546078i
-0.395037983539283+0.275101405039459i
-0.274903012778356-0.093136575215418i
0.0409258125534664-0.211171081658073i
0.335761190528292-0.0404863541118278i
0.416568296197076+0.380400015391114i
0.137572579079615+0.708263677069912i
-0.26414636483794+0.723436397053116i
-0.554174637371879+0.462690230081233i
-0.517382410444987+0.0755247492258649i
-0.207593523703802-0.183371420213268i
0.137269820409107-0.139686439734982i
0.307300989302962+0.18066916675396i
0.166671738052029+0.511825042960711i
-0.124208861397971+0.658226658365771i
-0.424610506891178+0.441750052632258i
-0.502674658221596+0.00364657441297952i
-0.257520920390804-0.305848101641586i
0.163346030591075-0.364366410438847i
0.491915099275688-0.0990484228196465i
0.516898303213136+0.340826299588759i
0.236005085379284+0.609477095086368i
-0.164311950584042+0.497644597230712i
-0.380941337317138+0.128535983142873i
-0.258900225002183-0.259258646300792i
0.139113460653822-0.498660938101614i
0.534575298061328-0.377503588567338i
0.723376274868823+0.0526739320580899i
0.579235916555373+0.446432611633953i
0.174329380762317+0.540328244531465i
-0.152917162123449+0.266063365119139i
-0.228534844541076-0.144475981027501i
0.0400059796559081-0.442571239616807i
0.502903808547573-0.401835863332484i
0.78607920106351-0.0152159936419718i
0.750571216504133+0.432731332530337i
0.386459858475977+0.713327742570339i
-0.0973930226169918+0.587548753462485i
-0.359102934534992+0.252084745548747i
-0.259041810314422-0.0995746358994495i
0.0637730217086129-0.274363896346721i
0.364157340525285-0.0402468399885689i
0.430609791517416+0.337654274074243i
0.116329702894551+0.582452270492779i
-0.324780400803305+0.540329588601222i
-0.570179456531272+0.229421088069068i
-0.559878190039615-0.194533885147915i
-0.226238101461798-0.418210220857644i
0.189228917549148-0.316723868057664i
0.352455238593256-0.0126028976267906i
0.188785123238642+0.318446863761312i
-0.175722838482124+0.429606049773901i
-0.458887802603746+0.245231912139518i
-0.481174997090138-0.123834924192167i
-0.184245609406162-0.382901393641722i
0.230463671319451-0.325511237581466i
0.481508393288621+0.0408349847729251i
0.418756200445067+0.441660644693132i
0.0109243288155725+0.625588127475557i
-0.39719228639677+0.526536864806382i
-0.536767234418991+0.151581629896282i
-0.333871422486353-0.230977775321315i
0.141689707146511-0.330982571659227i
0.458907529932309-0.142282783070524i
0.489308814333363+0.254745564763199i
0.284551317021826+0.587139892204271i
-0.140861141416807+0.560851678508286i
-0.40398512591299+0.28152096681924i
-0.285880119519641-0.115765214813836i
0.0689297785101804-0.351294438514722i
0.506757590961135-0.247828605965932i
0.709448049412006+0.089242360062169i
0.567097070755749+0.487229827280448i
0.181097892161631+0.691016792000386i
-0.187342230223515+0.514499220921324i
-0.300630552484826+0.0953813187384134i
-0.134908667097283-0.223983780619539i
0.292882917415474-0.354486493433828i
0.553727814070431-0.12343688915412i
0.528767030535487+0.242278241846421i
0.294676453398427+0.444981561829718i
-0.0430759029157731+0.454819839334054i
-0.190345903918132+0.149019583952333i
-0.102759756696169-0.20627099727688i
0.243922111597093-0.390595030973354i
0.574356514528448-0.276487976834031i
0.656229892848399+0.136037953863479i
0.487589270033724+0.49983437152145i
0.137805283931338+0.609749636840388i
-0.191199704594626+0.47075747027588i
-0.310520596940133+0.136155363063108i
-0.134421114953813-0.122828965279764i
0.109532964149037-0.0794205109993732i
0.229508047693604+0.222330715973605i
0.0790596373898929+0.521227049336553i
-0.292881583210881+0.604938670068712i
-0.595034409890333+0.398893706145556i
-0.720614014791324-0.0356566356423265i
-0.568581106371715-0.44387066845127i
-0.164238610405794-0.606293817279523i
0.191736027031804-0.40267951768902i
0.273285209518108-0.0507269890788914i
0.10505159728065+0.176948238710891i
-0.192442552950873+0.180273807019338i
-0.319560634171202-0.0898051102197418i
-0.178812223771183-0.434208061543223i
0.186548587389838-0.56263012433347i
0.658296787590147-0.343901212014252i
0.852369897680098+0.152846356844885i
0.657269617150861+0.606928304724751i
0.193475821396182+0.779748585813043i
-0.18847622527934+0.602793437132442i
-0.319573612813948+0.210575317765997i
-0.119082508148384-0.0662284835053906i
0.303894771757223-0.059215297176227i
0.538735821416532+0.240484997673615i
0.476861938512451+0.633173454361543i
0.115854266067852+0.85676604790351i
-0.330850709373539+0.6967385912743i
-0.555710148064644+0.238923289164122i
-0.384926269364031-0.138440759191287i
0.055375301349377-0.290630564699295i
0.431775330921336-0.156338073493478i
0.576339110450364+0.204846421217484i
0.402703915717604+0.513027390105657i
0.0168363010270924+0.526508292718177i
-0.262816526682321+0.26049667923944i
-0.213102349108663-0.0763577735264309i
0.137156306387152-0.306382356373614i
0.516244879282272-0.248379407264137i
0.614253412591065+0.0860092440946753i
0.449327262360309+0.469412795096502i
0.112520433045419+0.601632280968328i
-0.275458865032413+0.41151610634552i
-0.365773333336158+0.0653774896421711i
-0.114247584275819-0.246188506620913i
0.227594006784168-0.26029675928653i
0.426580903362834-0.0183641649275844i
0.357127639694679+0.302762991136736i
0.0156063607285197+0.470748195212347i
-0.403152239433849+0.288989859680168i
-0.561117878491118-0.0534064693201075i
-0.344377970660527-0.419120460259605i
0.0634498689986913-0.570543546030189i
0.41609985241932-0.335676242012877i
0.496706023154734+0.0227397582224348i
0.206431220553345+0.316764633806052i
-0.151721563145909+0.306376120581771i
-0.351766026952359+0.0149152641445304i
-0.294767165367173-0.278997450873204i
0.0973108407991924-0.447903036084839i
0.501200939050763-0.353130082148001i
0.669912760109814+0.0786190626447004i
0.521849172445101+0.564509139243073i
0.114390557818061+0.733870561067123i
-0.273879449986867+0.599460252347173i
-0.372368387873421+0.215386319629844i
-0.177010442292164-0.109536456904455i
0.136125295310764-0.175499362254336i
0.385169665202131+0.0754779891395351i
0.393778142003975+0.475089051061039i
0.145986341091352+0.687999870488136i
-0.251191297808241+0.652890931349134i
-0.45545493251398+0.279247085982601i
-0.306862548292519-0.141222493514233i
0.0363087264217144-0.332759668888992i
0.394631581989147-0.165419243717861i
0.590404095042874+0.235074040671923i
0.500697961436981+0.552321116469974i
0.16857466752057+0.697395341756064i
-0.152290440336433+0.526179598214472i
-0.1840962281756+0.163685709530072i
0.0374530796961204-0.0655720807475952i
0.305029153816237+0.00709059898418452i
0.49008013152211+0.295868720401632i
0.379441509275306+0.617420434622305i
0.0137994123651814+0.766317685429391i
-0.396273986107073+0.581860677921174i
-0.552092965455288+0.174732033797968i
-0.413266859770803-0.231443096893905i
-0.102525729165652-0.379724114432183i
0.267910842415714-0.276128507635958i
0.350933037580652-0.00943337405856388i
0.160183224115122+0.214027328113722i
-0.112863700263971+0.07747154513775i
-0.240448603221096-0.248824218085626i
-0.0716859718912125-0.589343728009997i
0.32864978732988-0.706995528415189i
0.792473213741529-0.432298070424034i
0.9745493046133+0.0144673106619922i
0.748330988901394+0.474532869991937i
0.314716374108827+0.632627807667531i
-0.0452692066846+0.459793807722996i
-0.162196499416025+0.188640022162845i
-0.00594176361805494-0.0520060524395398i
0.313556137499332-0.015431507145846i
0.465098943722493+0.324136576236773i
0.297407256586455+0.713990330774106i
-0.104281241288203+0.853352403751248i
-0.58673144706836+0.639904004810714i
-0.839214374200536+0.205346367828502i
-0.648709344979718-0.255003807323952i
-0.188015427089733-0.479906346024518i
0.250591399525418-0.277304349245476i
0.386018537220096+0.0653499913770095i
0.2029460755835+0.311504243331892i
-0.0794408329589101+0.386693690960403i
-0.312694038999766+0.16967980349167i
-0.210614160152927-0.112218139352449i
0.118752948348194-0.252507138347796i
0.495296620414532-0.0818281592607521i
0.687234181532273+0.332747115947848i
0.466124848190877+0.687732448378285i
0.0883135202443107+0.835981052226646i
-0.305933615466154+0.714170790452214i
-0.447426062418642+0.373995904457478i
-0.272634923846267+0.0922337066852453i
0.0052878925811495+0.0226349272219505i
0.224159147490908+0.127929322102155i
0.144782995190316+0.4029267238506i
-0.143829100457085+0.489459987194906i
-0.396723280157474+0.323799907289596i
-0.441049496500979-0.0235748617289899i
-0.229998672307334-0.418063683089598i
0.149977009718156-0.522209807749878i
0.510468976115123-0.383219337384314i
0.638702178755925-0.0248816924117291i
0.476319063366605+0.268914065086447i
0.191376133308097+0.336911926136247i
0.0383762170307658+0.16579472840352i
0.100303625860821-0.103662175442643i
0.350001134686626-0.180265094650384i
0.625948020182508-0.0914039931107438i
0.697072308484446+0.295184161851809i
0.477477495456459+0.642935775819097i
0.0926728056459644+0.747002753332911i
-0.287962617787762+0.618156671980422i
-0.437131312866679+0.187028416672281i
-0.298325735643312-0.131428952314154i
-0.0275728208334214-0.287680418178735i
0.244940389113777-0.149440146707734i
0.259644981832946+0.211514868562142i
0.00971717791391153+0.353456791773843i
-0.290723180024546+0.310797688211531i
-0.448834626535562+0.00771795759112527i
-0.30523322383392-0.381565165527345i
0.0584536972795966-0.534783097117438i
0.430985492811636-0.375368996421379i
0.605056168245507-0.00219215905228552i
0.514436269388923+0.349607282460345i
0.242597324949676+0.595952678550802i
-0.0695603755527328+0.514570864357396i
-0.184874868770476+0.265081921148318i
-0.0327583081828397+0.0733219219342339i
0.194803002178358+0.0826983352565849i
0.324195028913328+0.395679002575573i
0.254309248399766+0.691132966418057i
-0.0949976177801863+0.852447893011166i
-0.462857127913067+0.730516615515778i
-0.620986533666245+0.346226683089921i
-0.583568352622659-0.0146353327324479i
-0.297124372158646-0.178449141307851i
-0.0102665336119644-0.102721051775899i
0.0977358829840011+0.0781903176798485i
0.00850186107426391+0.240453980937702i
-0.229464371926803+0.203702442108382i
-0.345715631512893-0.0850716367686476i
-0.162316557699121-0.37771391391417i
0.217419451990937-0.480910001404089i
0.578275120573706-0.340724566647264i
0.80692770143237+0.0695752909713155i
0.69969363321433+0.41138449132706i
0.346152233697141+0.515089801132634i
0.0539977683205095+0.458254511842488i
-0.0391984981430082+0.188970703087368i
0.176159813412137-0.0304472534909324i
0.4761281692593-0.015464613013111i
0.643446503364822+0.246831787193811i
0.547543798706717+0.612516797621386i
0.119263458365983+0.776911481763588i
-0.313763371204569+0.631657336320049i
-0.483232174987583+0.255803521353982i
-0.351743963444821-0.126182610778418i
-0.015306013373115-0.301790189021955i
0.336893057228287-0.162428711617872i
0.4519282800606+0.143774188674084i
0.222894560667874+0.348543601975021i
-0.0806146349641837+0.402857028603835i
-0.247165735755676+0.247773464200709i
-0.289385372933703-0.117418612458336i
-0.0388343964122006-0.320924998486309i
0.355324300176628-0.175739543335229i
0.482384806342227+0.0937925512962335i
0.319983639704003+0.424365322282366i
-0.0319317067780301+0.59773623213298i
-0.358434351124054+0.431927560769336i
-0.4817584445043+0.1429986062731i
-0.37699147114733-0.156002412828417i
-0.0719038183315576-0.238553953855845i
0.184892279912689-0.0921355173631421i
0.137603479958789+0.113646752511139i
-0.101551663124128+0.303383666802155i
-0.299939266849221+0.248633961658256i
-0.386746717041135-0.0159531746553689i
-0.263368322209718-0.317410396825895i
0.100182387441312-0.418412836294408i
0.417959010051767-0.244767727762293i
0.536413013401659+0.0443541946211177i
0.422148810866272+0.394267315770132i
0.1216729863773+0.508154649429719i
-0.0784241560542122+0.357307076723637i
-0.0433552182144913+0.12654878255436i
0.197416109012463-0.0371176895666428i
0.418065585676325+0.0690873647701367i
0.501685130366161+0.370647551789515i
0.330056453714017+0.710755678168739i
-0.0148399083203423+0.791786457501209i
-0.306154733703337+0.563557731301312i
-0.438255286529131+0.204559146215608i
-0.251042365639434-0.109518733957805i
0.0641267675286646-0.215356175603611i
0.32682222279791-0.0695999851640213i
0.38817674049423+0.271126000437907i
0.160522845114368+0.474502188470658i
-0.12414681718505+0.42285594626511i
-0.234431275878835+0.131712308066393i
-0.144742202246911-0.247910272253709i
0.161917911541047-0.346597940533957i
0.502314385270612-0.16780935288075i
0.635215353364728+0.171226040151268i
0.474817367610344+0.50208052366577i
0.109284528303033+0.598935149540203i
-0.18163166455944+0.418013317578779i
-0.273753673809525+0.0811455800926636i
-0.0875283562882137-0.176340159710803i
0.177886535584392-0.16345915339211i
0.33946196448509+0.0818461529975965i
0.284757100652691+0.310023356358006i
0.0259581486736272+0.433187871469595i
-0.249811299948687+0.325302869749257i
-0.430251456938619-0.00776930761101937i
-0.303307312478631-0.284783702672811i
0.00761475226552979-0.381405975946901i
0.303863078021147-0.21352570169315i
0.382148293186936+0.0674016494328584i
0.195240588752947+0.286139650385937i
-0.0158026666657261+0.334351097319984i
-0.187944559070477+0.118698620357743i
-0.161602343502577-0.0938167381485543i
0.095408062634536-0.167757098055167i
0.349772760739272-0.0378299652182793i
0.427522823587273+0.28964941455986i
0.255613898209404+0.528115683269462i
-0.0728744861685495+0.580779240967049i
-0.337763030338563+0.434633185896145i
-0.392776775496808+0.135506768386168i
-0.193821499199498-0.113212241230201i
0.0955659899814305-0.104721076185433i
0.28287207175597+0.139328192226274i
0.2239623986951+0.402760006329433i
-0.0412234308476354+0.498323564858354i
-0.29375072049354+0.400846094293598i
-0.385935455187536+0.0964351859870168i
-0.194305163701506-0.19965076756518i
0.169623870728292-0.280652400350197i
0.476610338320748-0.160274050390591i
0.575894922644237+0.216606316509322i
0.390856239622768+0.504284466463333i
0.0606829978286977+0.545042738538397i
-0.134843069470629+0.392092439235839i
-0.125413377644593+0.0768173352569119i
0.14827837381896-0.113358478955235i
0.456011614289977-0.0093785907317888i
0.550703161624612+0.255149513070136i
0.429381375708295+0.552042415130103i
0.0987516979056882+0.711437761535893i
-0.216187841872669+0.578294650342859i
-0.353119018554676+0.255990534945105i
-0.216655669076342-0.0357782324048183i
0.038842905220521-0.11777317729117i
0.255120080716443+0.000927412367862728i
0.272807796778552+0.287891732069398i
0.0109026494531735+0.429214761305871i
-0.264978164353688+0.294865525852739i
-0.379172199406907+0.0598108187753921i
-0.257734690039057-0.212302540381098i
-0.00496639737988303-0.394577003557752i
0.239368738506658-0.304524516861429i
0.358281206405341-0.0389079413466737i
0.224879196039885+0.147588376493009i
0.00524358312187505+0.192086205438313i
-0.127545449079325+0.0286847280004355i
-0.114666828711259-0.215367221873196i
0.146298090840464-0.304837145204475i
0.40156571443679-0.243022963902355i
0.48008528775934-0.000548311914984354i
0.442425698157236+0.328443570243336i
0.174705522406663+0.440806189924238i
-0.0543805421881557+0.346937077461398i
-0.0800286159766079+0.108640684651607i
0.0396528256366402-0.040869633624461i
0.293370837233857+0.00714239994818309i
0.435165003048938+0.234624354207486i
0.377990677158732+0.547895398066627i
0.121936183069424+0.704069295403277i
-0.188024764563854+0.706310101454868i
-0.393108863507699+0.458121558387318i
-0.388319903319621+0.116513297389874i
-0.150401857879638-0.016065756600228i
0.0644661578067764+0.109753760932411i
0.142418009540248+0.321803890968972i
0.0429456804068049+0.515909812701285i
-0.205202901230257+0.532419410616625i
-0.426419322566341+0.292969022963502i
-0.440644565862555-0.00289552117746584i
-0.215422243698461-0.211393525944615i
0.0683706191388922-0.251857277130732i
0.300305240262746-0.0856932126669411i
0.344794166025376+0.203554673958339i
0.190026575274211+0.307330952664396i
-0.0129030117060387+0.197114527516935i
-0.118215226732881+0.0297720495095922i
0.0320368551319896-0.160863475497508i
0.291249718633471-0.229576419502942i
0.495228243530644-0.0516273602034089i
0.591407267572511+0.230091895998587i
0.457988935380875+0.397089535213653i
0.184633495777763+0.439999283588511i
0.00392517920540252+0.356615253531457i
-0.0191156342106108+0.177512968972042i
0.149666627502082+0.0634547314323204i
0.329756177814056+0.104586534333093i
0.358802766144635+0.276901280406338i
0.250545624150188+0.461686360348806i
-0.0316334488886938+0.532546798600073i
-0.275493744353748+0.384081904074676i
-0.345824188528743+0.158759704740793i
-0.227282590529206-0.0367062748882528i
-0.00971175914005269-0.115165195853384i
0.131470638569462+0.0101232957351241i
0.11582863148004+0.168284299130738i
-0.0788258581009556+0.253828173872958i
-0.289243233535638+0.140583346184082i
-0.331866781737-0.0775442435432562i
-0.171909411304516-0.302486219268598i
0.149909979889381-0.39334628185755i
0.409354398471266-0.212373330838894i
0.46563719507549+0.0594696475290119i
0.320168494866258+0.294006476860469i
0.110723700320004+0.387500631256204i
-0.0150267067129911+0.283071629980001i
-0.050243659757806+0.0976245929236091i
0.129546684248604+0.0394701362075324i
0.33615641450195+0.11692557440855i
0.380584613002853+0.352534794230787i
0.241467206949085+0.651009153860712i
-0.049259040562309+0.772127281649181i
-0.352032089690279+0.646210749243406i
-0.465149651850484+0.337089776704852i
-0.37940324387921+0.0664657769197089i
-0.19617252594914-0.0534849429630076i
0.023247290006812+0.00932918822266562i
0.0640261734364545+0.127369325345583i
-0.0443990186664235+0.229303038514166i
-0.219248778363739+0.244721968432002i
-0.255419508214055+0.00727624413918971i
-0.11025505145277-0.241065937885824i
0.137989081112288-0.334956305505942i
0.425500926948986-0.23131464663026i
0.536089438267335+0.0740795966185679i
0.494290490558272+0.286629524205022i
0.346725828210538+0.383920666766032i
0.182524671037301+0.36835866958506i
0.0964322780844455+0.208381258895871i
0.169838728902324+0.109959752052282i
0.323944738379562+0.155076422774735i
0.341392014405988+0.362442292303869i
0.19664444525994+0.580412886584283i
-0.0374746815731572+0.615970474302911i
-0.253570597904674+0.436739163511997i
-0.34443199696131+0.162755758546683i
-0.246939846630974-0.0986862966073634i
-0.0553074132731355-0.201295046783673i
0.146356988127964-0.101972448295529i
0.203059241452181+0.098773635290988i
0.0610096187858059+0.212984864810248i
-0.0837342465821939+0.133628333632846i
-0.140464851143533-0.00482400637988146i
-0.0506852797396571-0.260022182434906i
0.192196165489632-0.318322811744273i
0.450265421955663-0.0949582034047924i
0.523258926856548+0.140837899812126i
0.38525389492865+0.40470225062306i
0.12266821930666+0.508130205544785i
-0.144196177252193+0.407451167878516i
-0.21553810310778+0.155672425651813i
-0.0794033995841313-0.00216924364835632i
0.115818334468592+0.0669388494143232i
0.221239673015813+0.208480016610118i
0.16265221416128+0.435622037257843i
-0.0307580007589803+0.494997199497062i
-0.289397438826684+0.377298351398043i
-0.388561810444536+0.178437705716512i
-0.30120272824447-0.0809964315240081i
-0.0802413318773698-0.156248858007247i
0.175375099132758-0.0419776975447557i
0.22975520558245+0.166857902869993i
0.120385052503505+0.332727646490632i
-0.0627373573079344+0.329747578691469i
-0.16396580532535+0.21154054994897i
-0.175939072021472+0.0806693446574839i
-0.0287956563617213-0.00779665394046233i
0.215935069746649+0.0287525116118281i
0.266537115901248+0.17826207117847i
0.197810732869239+0.336596692860284i
0.000728474095083992+0.379512535276198i
-0.147845885266102+0.29539449388256i
-0.151169721347374+0.148489802024407i
-0.0412591669008203-0.0184809864036161i
0.18611338174257-0.0488511661608547i
0.290931765748231+0.061419622502776i
0.288162261260997+0.176384051434653i
0.158770964736779+0.271655144046856i
0.0207443018195888+0.233332230476776i
-0.00110465441044198+0.0771058908037601i
0.0935957795042637-0.016022732724714i
0.332570375227848-0.0535329739992261i
0.463003491601329+0.0669197027484741i
0.474211095169652+0.327833069645253i
0.335730101460746+0.497490134794483i
0.0995638988966881+0.521205617980886i
-0.0730859545693893+0.425020132992146i
-0.149184944529695+0.251025566885848i
-0.018662996704868+0.154351858161689i
0.0780813292005185+0.194428130977098i
0.112256759174093+0.30838862621933i
-0.0112156597583018+0.42875818503798i
-0.301369798173779+0.472132535678678i
-0.458883505330024+0.315521982654702i
-0.559073234593617-0.0071679766322795i
-0.461839442200379-0.271273735916785i
-0.205171292081072-0.429583562035194i
0.0323049235546389-0.377818856939175i
0.166045949570947-0.189855324144925i
0.105196348506328-0.10230113254195i
0.0248538133538591-0.109837068319033i
0.0270557133911628-0.214081958535742i
0.169044144223023-0.340524918390964i
0.405084440575913-0.344151686705583i
0.632692360570679-0.122808990180326i
0.730266646954528+0.176461098537439i
0.624044193772105+0.480316624320759i
0.413767382547363+0.685997704474895i
0.1877099188444+0.670158371776469i
0.0331326681224036+0.601693926619231i
-0.0269039835784637+0.502011660445945i
-0.0415315244218828+0.538645687031337i
-0.0774009371952486+0.624665669955952i
-0.210230115139505+0.663061698762795i
-0.433307852952075+0.63031808756974i
-0.610616438587255+0.394568900657894i
-0.660550386672364+0.107874940462189i
-0.53479941791797-0.178631870156782i
-0.292706843044524-0.323826238509895i
-0.0583183754060008-0.289794522151802i
0.100387078731104-0.200845287195208i
0.122194307698462-0.13815669626707i
0.142026839645311-0.143792492629978i
0.19836944267058-0.209368943909427i
0.3178515774482-0.244239553431087i
0.542604660361565-0.161145463102082i
0.718378326358427+0.03963201144675i
0.755216610850046+0.34146162098612i
0.578588538607006+0.601215654370104i
0.307078641128856+0.684995711008285i
0.0544049954635179+0.603328689116396i
-0.126419692470623+0.428717301044188i
-0.0764807497732844+0.268037971851257i
0.00298723743934204+0.266159944362676i
0.0215360850778403+0.320036547113918i
-0.0268851575275722+0.360108048126606i
-0.201604454711045+0.344550286256076i
-0.343010853913834+0.163681496811218i
-0.374114575499941-0.056043614824859i
-0.19928990701383-0.267209074953732i
0.0595392732066596-0.354754006904151i
0.324833918731741-0.254129917037706i
0.438128351772605-0.0919183591115204i
0.347121868797278+0.107604352683089i
0.243610218662309+0.228231903191535i
0.106742946288926+0.205822213588245i
0.0955957512452991+0.160335695721463i
0.128462318506535+0.135451406278329i
0.210130230879992+0.174260865916796i
0.230455481455178+0.318150860290217i
0.0479492261151523+0.414116138037618i
-0.118993015488635+0.385501662678598i
-0.269042646567742+0.341212355260593i
-0.316241496103421+0.172997843559304i
-0.251496254704845+0.000114407173618487i
-0.0796485987028772-0.0348107398714405i
0.0782355881968697-0.0546870589253598i
0.122519529110488+0.0340523283760634i
0.0818100240538392+0.0682479782563927i
0.0091155564233972+0.084567629116648i
0.05236714836942+0.0824583578180481i
0.124532878832645-0.0267438867751724i
0.288555835300685+0.0169046188041416i
0.419447477874244+0.153282526479395i
0.345769159553751+0.353311164504688i
0.224116196482358+0.516547186098797i
0.0645152392968592+0.528411408899407i
-0.0728670492733157+0.436474354449168i
-0.107923836650876+0.281013450894012i
-0.0594432153945295+0.192317367668258i
0.0080445441699836+0.183108330692017i
0.0464464838854756+0.2410432510035i
-0.0118757581167748+0.314876027766501i
-0.124369851819455+0.305032817094996i
-0.203667620060566+0.215846359641744i
-0.22237255598224+0.030554076745245i
-0.0450386269841767-0.16226244731986i
0.147573114121065-0.197082414353918i
0.27433973171713-0.075262268641042i
0.361703351066594+0.128296819624861i
0.274679799077282+0.243958854940059i
0.173332496788692+0.256103015034946i
0.101364485081195+0.199448242934714i
0.0948550081608448+0.0829303213422086i
0.216873290155333+0.0294584091767208i
0.29960583813804+0.0839408741071907i
0.327325740115106+0.232991894799763i
0.249025439008194+0.371958061798535i
0.0610133194905103+0.445736284259662i
-0.0609807903283019+0.359155210027363i
-0.123982481815222+0.167621506761319i
-0.124604321991234+0.0473629515177849i
-0.0484992928371549+0.0207928335819592i
0.0583501941535003+0.0768871078377675i
0.0789188129817767+0.124161016762514i
-0.00523089716829552+0.132505350232918i
-0.0670932220859586+0.0613616273717069i
-0.0836009047975869-0.0413665424914016i
-0.02946110751874-0.115212883213676i
0.108526986317465-0.160017513320068i
0.281250135167457-0.0709829598165706i
0.323666912743143+0.0805068280515601i
0.255325679016906+0.16655611430288i
0.179535755756683+0.215472273463399i
0.127017931971229+0.213223265076617i
0.157408798399477+0.181302833487801i
0.231688703746699+0.213670339972367i
0.285740329450982+0.323012682773245i
0.216436431194579+0.467437275496839i
0.0816999164289652+0.558181641267208i
-0.070557680647453+0.569071609632069i
-0.241275955792631+0.463319914046336i
-0.307813596231913+0.329945025327694i
-0.275923229657635+0.221129127257202i
-0.191804701844981+0.143339927823021i
-0.0952579508504742+0.144946448720479i
-0.123235180332298+0.141773919423779i
-0.196937159825692+0.11844985019691i
-0.202914810670927-0.00635927903940879i
-0.156577150852472-0.156407260834476i
-0.0133268217303651-0.221415248604734i
0.233537465130009-0.255895866763732i
0.446499597404252-0.166610367839564i
0.531267189763696+0.0488621600324766i
0.527140753631707+0.180496161652858i
0.446683490016653+0.278348614179621i
0.332000917556332+0.350557786870862i
0.254061164881421+0.319949075178265i
0.300873904789914+0.336262168449833i
0.315621100038542+0.418259749686646i
0.244000798393074+0.493301554523197i
0.136127966453575+0.565367816647681i
-0.0452767516477758+0.617109831796383i
-0.240687098126192+0.518139308926806i
-0.313620229578256+0.322566918650812i
-0.261738529749959+0.166608572550611i
-0.211805093922721+0.0512577888759398i
-0.123595163460137+0.011313440452932i
-0.0825858138528733-0.0138407694354285i
-0.0266017489416171-0.0174791255464409i
0.00336486115599081-0.00914912282776523i
0.00135062244938139-0.0712055145370011i
0.0883139702639615-0.0910892292027068i
0.162860691165683-0.0477063147081837i
0.253110096188149+0.00481918864113993i
0.281307365788106+0.106018334365784i
0.228598434331931+0.234626843981675i
0.124131759802799+0.306244192912917i
0.0340818381702883+0.278239368575059i
0.0205415825432186+0.189655045099496i
0.0190197002621662+0.153814548159218i
0.0735784972449695+0.18224860885526i
0.100212330806356+0.213366327313685i
0.0274770600153795+0.231773820109845i
-0.0383994974240368+0.263820533891702i
-0.0971241818356471+0.191564619250851i
-0.0796469196848286+0.0840188392750002i
0.0473566576995604+0.054072999486826i
0.14896839685123+0.0332485880195359i
0.20637531373963+0.145620656723587i
0.23989884645967+0.29913994245129i
0.206402153349427+0.42881571314843i
0.0655225742965528+0.453707108324929i
-0.0394016705999345+0.356155256494095i
-0.0445309303514854+0.267397530576905i
-0.0394559624196432+0.191557261737122i
-0.0247026523899979+0.22086331382742i
-0.014850921538566+0.306960178459816i
-0.0325255794985246+0.355554055240889i
-0.131582419421214+0.303046276075825i
-0.204478537490951+0.228317636335902i
-0.184896386951156+0.093342230848834i
-0.111746456896222-0.0791276801741904i
0.0652760197269402-0.104703921973615i
0.173289187144583-0.0887431660707374i
0.227541184649564+0.00626545515353629i
0.279238518099913+0.109079459240854i
0.237407065379472+0.109166180519805i
0.211540934376658+0.126514084460772i
0.206009972636114+0.123027953203679i
0.224658971877307+0.14477003769142i
0.261852469231077+0.252302581436751i
0.270116188748418+0.335657734947684i
0.195236024309521+0.388384904639979i
0.0656992110676644+0.369311849939612i
-0.01016473261064+0.320537008502366i
-0.0320978386604629+0.293672148796111i
-0.0137230611972314+0.219277596865448i
-0.0209812117376421+0.196923883103473i
-0.00700889351448786+0.188194908275406i
-0.0302399242928776+0.182374667150846i
-0.0922797010116075+0.188512850909643i
-0.0949197720526294+0.0749316106496534i
-0.0964931113202146+0.0311265741277592i
0.00260297631945997+0.0351263106437276i
0.115689077533592+0.0403480276448599i
0.103740544841746+0.172823727096729i
0.106476031671128+0.190953484816679i
0.0681467478013938+0.215220233343611i
-0.0300595655511097+0.196619256046477i
-0.056873901617621+0.10620967301576i
-0.0298284523339269+0.0961997422820519i
0.043859623132022+0.0777611009018758i
0.0739605452734266+0.140563347772612i
0.0906102597876287+0.137903577319291i
0.0691806207266561+0.177578055606965i
-0.024751327270674+0.215793723224121i
-0.0733831020312718+0.181413334712208i
-0.0299432361615065+0.170260432361361i
0.0645564684679774+0.120423363188858i
0.113487847293789+0.121962391209113i
0.143281625154762+0.178548034104072i
0.141256736530655+0.270589463988882i
0.0853532005698351+0.33445852523023i
-0.0139464600624073+0.331755321714628i
-0.0642571540352625+0.269151912300791i
-0.0371945893103213+0.233097895413354i
-0.0282067370591143+0.202227928932367i
-0.000163561773214959+0.157582416291485i
0.00105812060094733+0.193493936310733i
-0.0221528231054378+0.216129062276184i
0.00296253061198799+0.170138768053558i
-0.0199343840165621+0.172042464576145i
0.0175538896910955+0.112108308508529i
0.0817701025681906+0.0598844665028512i
0.0973857356732945+0.0928185079670485i
0.131988991917052+0.0791291994606923i
0.144341214755551+0.159133855688456i
0.113038243111029+0.17550021062383i
0.0780066305316169+0.215505680916544i
0.110485287154361+0.251712669562657i
0.098929374052444+0.167665685161547i
0.0727482911545173+0.206634589189227i
0.0313787762658227+0.247253487062957i
-0.00400998594015845+0.220766241483371i
-0.0286214404287943+0.189380720421056i
-0.0743124701645355+0.146290798363154i
-0.0308363516387668+0.0573681351969643i
0.00301829015191897+0.0278934153654245i
0.0465471649805164+0.030928735879325i
0.099672058628989+0.0697059104606613i
0.0683556432633691+0.124794939695451i
0.0122016091701557+0.114942235569411i
0.0576461612165717+0.127921220723927i
0.0802680926677276+0.0989760134417534i
0.0692875877370552+0.0628753553643032i
0.125400565968601+0.102281490576149i
0.0906048036379077+0.151641170181986i
0.111246972964243+0.198891050865381i
0.0818441510545733+0.26412769143214i
-0.00410122471457676+0.271802352190689i
-0.04068201917295+0.228784449714785i
-0.118814117452643+0.18389283579756i
-0.0693655156967805+0.138274369261514i
-0.0242738362371427+0.109617796917378i
0.0195809287047785+0.0983439245032126i
0.0537227029407929+0.127805809414519i
0.0498657396679511+0.164791755121463i
0.0577533941870205+0.159396710905715i
0.024946241534942+0.1501310942402i
0.0314700770479886+0.13868274610597i
0.0179299224946727+0.174305425640792i
0.0456645049077994+0.206667151572619i
0.0755667124948184+0.2020061492231i
0.0679978845753303+0.214662932078382i
0.0637087964376674+0.190181350941172i
0.0299533154390165+0.195684897835756i
0.00225403056491234+0.226665643996557i
-0.0500104244084197+0.212662055864449i
-0.0351948823450389+0.196255323656003i
0.0148507359993982+0.13194839791638i
0.0414449895364782+0.0414950913980053i
0.0590079050246512+0.0537286905451334i
0.112703672083778+0.0698264653635718i
0.159608077324989+0.107381778176196i
0.152089376726251+0.181198718542787i
0.215967398664731+0.202569836845373i
0.186885622894383+0.229592894720735i
0.15806058462451+0.262798047891479i
0.124989674752086+0.254253109156059i
0.0374006990133323+0.254095599077182i
0.0736472204071912+0.297927595789196i
0.0445721363986411+0.281715443934936i
0.00768721113238249+0.273247052350124i
-0.0140262695257438+0.248541297100752i
-0.0815864751904634+0.214748404453799i
-0.093316519364875+0.158680094507757i
-0.0913183921562447+0.0844910186845099i
-0.0569736477898423+0.082352207811314i
-0.0173719699492582+0.0264271118806994i
0.0230458278216419+0.0013409184619783i
0.0959989316330709-0.0209837069644097i
0.113021815203497-0.00451707225647525i
0.145915490814318+0.0776216726833244i
0.161463005068846+0.0881039208854295i
0.133628416584468+0.14368527638922i
0.149598547904256+0.177608616656107i
0.148690253912053+0.17431709293812i
0.118658151539557+0.20409812933727i
0.080797183598609+0.217759434236504i
0.0317181910972791+0.248444340411357i
0.0167689257588007+0.222835157508666i
0.0296428245049103+0.202332369035108i
-0.0151123811516573+0.251861692518868i
-0.0515809784500471+0.215294785007285i
-0.0920723418347761+0.152894432234211i
-0.125116848585684+0.109882900503438i
-0.0687237168573541+0.0677245507145102i
-0.00387282965545383+0.0586636338858939i
0.0568374649938668+0.0426932252456828i
0.100861499027437+0.0598924517946442i
0.111979021491985+0.134076355980424i
0.133866902475203+0.174094869801725i
0.10238824020431+0.182869382510782i
0.0420520686652742+0.204452471812464i
0.0463369236418992+0.182052937076986i
0.0933165104940387+0.19588999440127i
0.121407628395534+0.195490078042178i
0.106268854195428+0.187540196689189i
0.0890737403869393+0.243201298958382i
0.00205526642027773+0.238253379376275i
-0.0400511025215796+0.198729076252581i
-0.0219322347059979+0.132877789203969i
-0.0298963963339625+0.0797454553712024i
0.0404487824799036+0.066286899353569i
0.091990857121934+0.0356170570914196i
0.150770535808426+0.0362875257915693i
0.17253481423226+0.0868120163074463i
0.135729864086462+0.147112457972091i
0.156277113947456+0.155951452279898i
0.171465007934572+0.16512699126651i
0.194611979381486+0.200240472893759i
0.187575876147758+0.206556139233097i
0.140421440326183+0.267297275578984i
0.093288891325527+0.259276368428848i
0.0484478069047708+0.253582407185089i
0.0634959898428911+0.261786832534501i
0.0147252798938167+0.198448675165095i
0.0123919523502415+0.161792529794748i
0.0266290420597153+0.127890934829817i
-0.0513106814768105+0.157423321960943i
-0.0226861094582654+0.146519838226609i
-0.0432158730591279+0.122149547051254i
-0.0488548660909791+0.0680311540493133i
0.0164618437385441+0.0160485049276133i
0.0634306937772321+0.00461828744736178i
0.10534470060112-0.0107304151793481i
0.120529468153914+0.0605581045682314i
0.143733252192827+0.112458277788738i
0.106431110021027+0.144180055138886i
0.101823735262921+0.147995830038648i
0.115985221508916+0.12954647731274i
0.0923384243171675+0.117281861526693i
0.104546233289479+0.116274241178643i
0.150696129835453+0.179318588352841i
0.204452921907227+0.254592029701615i
0.127317479871552+0.302008282380175i
0.0176257246327682+0.309149481181263i
-0.00253282306162585+0.2644493763024i
0.00810104237580676+0.20000595163904i
0.0166981132122445+0.171663484949784i
0.0455522632264765+0.158006081174955i
0.0997803135638858+0.183576294902904i
0.0913497133051033+0.239728845766562i
0.0417310815858625+0.276645615153754i
-0.0429854983143354+0.24906263419616i
-0.0512044501963218+0.149520714123218i
-0.0450626683124348+0.107332917673638i
-0.0121669380382333+0.108736410138766i
0.0934769290887558+0.117837472552864i
0.111022941090974+0.138387505084945i
0.117858638798051+0.159078030567819i
0.057979196809662+0.157751169711808i
0.0692465205731154+0.149036966971427i
0.121427204127771+0.162394775121126i
0.0896156875026564+0.130760282373406i
0.133902344436667+0.153364335200942i
0.169276887407976+0.208360412249782i
0.151154490430834+0.214512887973616i
0.100840447504372+0.20226809106104i
0.0749248743059465+0.170843704849041i
0.0859303638110999+0.189143848098433i
0.0799758754992903+0.193026375608972i
0.154165960712275+0.212825889710711i
0.17115603374282+0.221128276461419i
0.107839591387444+0.229916582959175i
0.0900212123365295+0.244337064127723i
-0.0106338671837603+0.188977971732654i
-0.0262344924770885+0.145653457266453i
0.0243364268118958+0.0836134736967386i
0.0766958330610596+0.127091300868002i
0.148636079941782+0.193651946739233i
0.121428622429267+0.204891696991773i
0.0552825392749976+0.282343207908142i
-0.0353665492480854+0.26159228734644i
-0.0881537532504449+0.200300786042197i
-0.0641108649961878+0.152780156785796i
0.00567986447079968+0.0828737151390523i
0.0604284569874579+0.0938126767798952i
0.0714339486799408+0.133715071064766i
0.0381333159296391+0.189197345603484i
-0.0481608494793301+0.193571319402834i
-0.0647425261756378+0.131113212141176i
-0.0399275643194933+0.0537998377860072i
-0.00298111380774888-0.0116749686509652i
0.151548052543806-0.0363517401204843i
0.244291057835147-7.62810200237539e-05i
0.205391758784185+0.133832669572181i
0.159349626585575+0.208137269621674i
0.145907214905172+0.23154700588622i
0.123256428925734+0.221569702014756i
0.120101783987964+0.174986209088742i
0.175462399289983+0.193899720224404i
0.209743954554678+0.238913763021787i
0.19156150266201+0.326400684079463i
0.128729003399+0.428617623725949i
0.0514231213780102+0.422152543804205i
-0.033745771296466+0.356012052668315i
-0.0520866985382275+0.318078395063524i
-0.0568833639102477+0.251067560205504i
-0.0641621866513303+0.217316196214402i
-0.0367196458884566+0.239821808132719i
-0.0905941764843181+0.220700610200352i
-0.142654544927477+0.203209271602224i
-0.115140304235069+0.144038409624047i
-0.070254378596497+0.0227778243707294i
-0.00639379347597517-0.0389014187768168i
0.125560328373178-0.0400778141028124i
0.185368365269052+0.0332192160052434i
0.160621898642947+0.108640463908978i
0.163243731055646+0.18187752619052i
0.11867047734346+0.213447204042577i
0.123014213477086+0.109385431244564i
0.162496286322563+0.064507613409958i
0.188449965381733+0.0890161224541658i
0.278248309907702+0.158471676241432i
0.274572834110281+0.315109750891389i
0.161775972004105+0.399574651563671i
0.0703428022648318+0.391396865540753i
-0.00880132239967779+0.327480294185298i
-0.033246619182277+0.206240193390494i
-0.0077187729201118+0.123544629187995i
0.0498625260602807+0.142757267042944i
0.0926962470313151+0.235942097238663i
0.0886579497960154+0.280962010615938i
0.0596401712320387+0.314465020351244i
-0.0696527583652605+0.294376525418432i
-0.133710061775818+0.172784999989193i
-0.0722584465662223+0.0746882857386472i
0.00850033334285964+0.0377554677811747i
0.108500216723171+0.0948687363300149i
0.118010544646938+0.169563232308366i
0.0692338238834531+0.227667823953673i
-0.0019631892932393+0.260389979730001i
-0.0990557428938166+0.203319211832561i
-0.0769221128651318+0.100345516769977i
0.0135067534622576+0.042456737391752i
0.0951993054370784+0.0716623979997708i
0.153005884444146+0.149015970625888i
0.118153919976054+0.226717443148187i
0.0385039757700108+0.235236903476646i
-0.0415877083281981+0.188532801034305i
-0.0402023201869131+0.127427995090321i
0.0332594846453821+0.0754283648100978i
0.148829458560767+0.101032329920229i
0.191532631899159+0.147752395666909i
0.167003531777751+0.241303965426877i
0.109100788395229+0.286377354296777i
-0.00862913877736236+0.261626547752305i
-0.0216962601384396+0.241953174799576i
0.0159743205061806+0.161776056578556i
0.129801414644869+0.161058657653005i
0.217042158725287+0.198175999178622i
0.139954723264266+0.257090043331076i
0.0304712965653958+0.32730188791737i
-0.0823671877277647+0.287241431337241i
-0.159490605208526+0.203922533481611i
-0.105881058011947+0.113062502014377i
0.0240284568411983+0.0273724380075403i
0.148425284997106+0.0498146839086249i
0.163106950249771+0.182657245864165i
0.072634218638414+0.274267800784636i
-0.0245731424922087+0.295436399931585i
-0.109893619436067+0.198740835200435i
-0.110392721371312+0.0596619775388158i
-0.0145901880191892-0.0131555652526564i
0.135609549793806-0.0095314090266454i
0.24584754604225+0.105187721536553i
0.216653734022091+0.237629475586676i
0.0904652421093936+0.326679971943162i
-0.00245174172008181+0.333493542802362i
-0.0421856010030422+0.220778537121398i
-0.0225205436690159+0.0943768246630088i
0.0484153307592581+0.0813223454005842i
0.143682637870937+0.0885452373415368i
0.133340645972001+0.174402910317426i
0.0393308017116312+0.293852419341604i
-0.0147322535321469+0.28146138758537i
-0.0726281578458533+0.204532563455623i
-0.0421552347653741+0.0936735837885895i
-0.0190100169145737+0.051874363789255i
0.0669883072351303+0.0403105778224383i
0.162221179206799+0.110864836588788i
0.102989563910931+0.234581158814812i
0.0671033191958588+0.251254559648381i
-0.00119739366852708+0.197138185537384i
-0.026839687171076+0.125416230350199i
0.0296990417443227+0.10558758668536i
0.116609073140235+0.125388064451226i
0.203107625198207+0.18032582752428i
0.148206564445422+0.285227565463956i
0.0615660656417601+0.367898465474181i
-0.0217910071800558+0.326994743251807i
-0.114648031557792+0.214962269921843i
-0.0762930722435932+0.0904346772170545i
0.0360951682974311+0.0552603464778697i
0.120841434873826+0.139058910819581i
0.130348255595106+0.256329383148472i
0.063672358956906+0.310151546826336i
-0.0587082477630803+0.296268409280792i
-0.118508341972965+0.220653646387243i
-0.0729931139285715+0.0576727655518872i
-0.0331833814958774-0.000262830403886232i
0.0988685524226056+0.0144644114948113i
0.21753753780185+0.100207468905524i
0.174977109216409+0.263677698677087i
0.0664818428187559+0.302704412815906i
-0.0696321503042207+0.209956083732342i
-0.124430444349672+0.118403866718901i
-0.0599370044540047+0.031807169224519i
0.0683887898565613-0.0239210764541182i
0.213309488813786+0.0641062753615449i
0.269653435920719+0.188092032358714i
0.196119487182939+0.294969433194159i
0.0503479051853594+0.326062365612878i
-0.0357735151030127+0.231451823762843i
-0.0334618250830599+0.140778194167665i
0.0715956331250876+0.0953423498330315i
0.170238214739366+0.126409857136671i
0.221091355334211+0.242026439888179i
0.186345613109102+0.349521218772091i
-0.0134741084723231+0.386437164726708i
-0.124787778571977+0.324477248482542i
-0.174613183629476+0.187325353091932i
-0.148550181579049+0.092742044894738i
-0.0485909625148591+0.0785796787075788i
0.0173580225179195+0.112493139210794i
0.0200827267003646+0.177194577059253i
-0.0709818407953937+0.1841016595507i
-0.136277390551569+0.131310177071806i
-0.144524262289255+0.0274416767644181i
-0.0262287104365076-0.0906419360529055i
0.104422940656012-0.112110818819895i
0.219846613620316-0.0583888248515055i
0.253093657316497+0.0985140187665603i
0.131801436555117+0.233056666170409i
0.0230958395294992+0.22211759433193i
-0.00467976759851416+0.167057119742407i
0.0972243218875038+0.104840623311167i
0.209372768586196+0.0494226800110326i
0.287435019160158+0.126569503321281i
0.300294423445712+0.318934758333574i
0.156034661782246+0.449408857046462i
-0.00376384509584172+0.464283388938373i
-0.0914361538324286+0.353142010923046i
-0.151520421884625+0.201182235418341i
-0.0934481062415247+0.0544775999010624i
0.0832960875294443+0.0344294390229219i
0.133863331745791+0.160843345441389i
0.0688076960850439+0.263914569418766i
-0.0301077076727571+0.324902841408092i
-0.183275072448473+0.284529207368475i
-0.196839770873347+0.134958311109752i
-0.0786851389900022-0.025369922477335i
0.0353970020684774-0.0952112358062818i
0.155480396071943-0.0291218672982989i
0.2144018558798+0.103410406176185i
0.138784221266915+0.256134520913423i
0.0258125894648215+0.292183466298101i
-0.052348582413303+0.18701566496833i
-0.0754727454098455+0.0606606330646245i
0.0325298028638578-0.0340151315352461i
0.159168096264881-0.0252442225775188i
0.205859058877472+0.092352277505129i
0.200376916273453+0.241667251614928i
0.0845762776379001+0.287999318097254i
-0.0198108548414943+0.244362199830083i
-0.0116226278687749+0.152446174712655i
0.0194299367408759+0.0695539855310517i
0.127910244991646+0.0392439310743727i
0.202408927127808+0.128226686851031i
0.168498841069783+0.282932430715033i
0.0963716753388044+0.33664191464192i
-0.0297498684270539+0.318060878691053i
-0.119142365000711+0.196027738261176i
-0.097295941174537+0.0954418627855938i
0.0245895917681319+0.0493682309414747i
0.12096999816188+0.0688203201786314i
0.127260292021544+0.21413481146884i
0.0899857302862383+0.303608354621781i
-0.00972285249187442+0.260739985649735i
-0.122564468719012+0.126595453745215i
-0.116198875786445-0.0114527584845557i
0.0194115020740269-0.100720954527487i
0.208641074805792-0.0533378777446621i
0.27764322675849+0.123650695180823i
0.222426714106013+0.303698957528731i
0.122357795218174+0.383459936557871i
-0.0442579748091451+0.310311106809825i
-0.115704918550163+0.161983630440653i
-0.0559042627049367+0.0361316425024838i
0.105876926395771+0.0406644784749291i
0.252952348867918+0.132567363217752i
0.255052009507961+0.284854030439465i
0.101510355799514+0.412917445722032i
-0.10985342554454+0.391992241899343i
-0.22626285046614+0.251282258192156i
-0.189394131406987+0.0571438970675803i
-0.0408769680971465-0.0300884049161284i
0.111360412205072-0.0387838485838029i
0.218809746870388+0.0928718036971632i
0.157889906974767+0.277747139645032i
-0.00537819470708369+0.282444158684483i
-0.117129088307471+0.20797711375208i
-0.139500593409429+0.0858240576147976i
-0.0401344353327721-0.0260390891565229i
0.161185407870538-0.0701653764744382i
0.272907134174874+0.0431873474163184i
0.177311252493009+0.238632361113957i
0.054547802597703+0.267322642453362i
-0.0322385546721919+0.247390231621562i
-0.0776237723143492+0.140114388717356i
0.0168280066046858-0.0216262800511176i
0.163493629083655-0.00864806470134391i
0.293216775232589+0.0603923849311008i
0.332161270125627+0.199424849801316i
0.18997125237299+0.359386039220165i
0.0451970561127254+0.369272356526641i
-0.0539246510160833+0.266524465805715i
-0.0251046810419856+0.145775255906348i
0.0965277138960825+0.0628951413053776i
0.185093464823416+0.138036735850371i
0.234761981190811+0.314415887783174i
0.110594398405841+0.398288483181225i
-0.0991814433023123+0.428595681227345i
-0.239699552538469+0.313476714699578i
-0.251734807529674+0.120756829687718i
-0.159573764553231+0.00697093451872261i
0.0192626841736175-0.0602230327263582i
0.147720088447879+0.0111892908431724i
0.128343509303592+0.16812910115703i
0.0304609709254435+0.225805084519978i
-0.0888803914742759+0.152614133603349i
-0.10546307512921-0.00601192005933639i
0.00138174875189852-0.168294759120021i
0.173805106917982-0.222236010625426i
0.376998510057541-0.040815325077375i
0.440579079577675+0.19341656817968i
0.324529117277695+0.327850503635229i
0.188036339586668+0.447022702658087i
0.0343669410288705+0.370955957838955i
-0.0254128851123023+0.215271093620269i
0.0320125678684621+0.177364393661578i
0.157607069641902+0.194148814689959i
0.23200881904877+0.272413042941004i
0.136924823773993+0.410516552012437i
-0.024437853690917+0.494933683450212i
-0.173825546564754+0.374276560368243i
-0.237755744996969+0.182008234232229i
-0.161108477281142+0.0249656946102176i
-0.0164620621787836-0.0461654737459559i
0.0801534708225933+0.0182361509106199i
0.16260078673144+0.131639719339231i
0.0945858956211725+0.229832744422701i
-0.0469276575460334+0.18683339125603i
-0.0989975082322491+0.0827851625098489i
-0.0862553547674463-0.0233090599581978i
0.0911975309471804-0.0696386676689863i
0.237755785498294+0.0119861531863792i
0.277366688938802+0.159122445075563i
0.232315510277607+0.281249990067143i
0.089544869302201+0.289857502723713i
-0.00492123363416448+0.243153505495563i
-0.0536836118336249+0.085709528101938i
0.0418728928269565-0.014073649792616i
0.231832388584592+0.0470949915099182i
0.32434093932667+0.153386697554863i
0.296927549895072+0.313954460389893i
0.1324609378157+0.402591400883266i
-0.023491774315929+0.342001751311831i
-0.0734713548234367+0.23349929776768i
-0.032331634337006+0.119488958813385i
0.120927954948739+0.101826988970391i
0.275759434000988+0.21603971424269i
0.265687078484384+0.378901931153516i
0.101552243929141+0.523014005122402i
-0.132084816597135+0.521274874906591i
-0.312441236404028+0.338832589592796i
-0.295878062663403+0.123539884323937i
-0.143962907782884+0.0251083092000718i
0.0234767089182299-0.016611645850673i
0.0967234913657422+0.102455978302528i
0.0752287779738497+0.263451083889048i
-0.0729201425424734+0.279604714341946i
-0.272456823987179+0.169329363023357i
-0.275162166037422-0.0677182667888349i
-0.0793324890293032-0.191529512698305i
0.169599580304046-0.225071727076729i
0.334007171836027-0.106926466676108i
0.358919583174971+0.129151339152353i
0.21778833445366+0.242137281894494i
0.0509926152866022+0.24891095487459i
0.0337360030650363+0.110444934238853i
0.129730652726563+0.00688105889542721i
0.237095096531742+0.0217884170181237i
0.348534920476753+0.119360667172405i
0.389628924609629+0.32093873755295i
0.242487948818515+0.473792658250259i
0.0238207771214378+0.490285250464116i
-0.100949433296525+0.36068740934847i
-0.0944406819081513+0.196291150443035i
0.0395140622582476+0.0851671568903963i
0.187888239615597+0.164450607742347i
0.162301095882545+0.321771436345426i
0.0754033807912302+0.428786452621355i
-0.0686483273127608+0.484451709875205i
-0.25390014400604+0.303743475879981i
-0.262040652124753+0.138058155194262i
-0.154227450855928-0.0160374632042086i
0.0398099675271078-0.0793769979565338i
0.164820392150021+0.103923280592733i
0.100421637702106+0.236414396248422i
-0.0569064625575688+0.308139507832043i
-0.190591375446615+0.249507504475915i
-0.179867528270475+0.0480056723318264i
-0.0852996016419827-0.142172918129026i
0.0986265706932184-0.178332296245352i
0.293818902876558-0.0678743534649094i
0.347536102346403+0.13719078474332i
0.264593083803439+0.336250536312876i
0.0608905234346193+0.348590915676163i
-0.0832461156984213+0.275038584051309i
-0.0606410706450425+0.105973109787128i
0.0284920286951075-0.0305790524273821i
0.194386891125601+0.0327339422850267i
0.273280862992929+0.204378581425026i
0.207605653495815+0.387859735394114i
0.0605043825873818+0.46730743148373i
-0.107943875138881+0.366849210869615i
-0.16729653501831+0.160640870594446i
-0.114859767359765+0.00809635004671317i
0.0785189799663922-0.0427755942035542i
0.211147212435589+0.0527995405667367i
0.232491644217229+0.212120478880166i
0.1648966144302+0.316200301176377i
-0.00210726850783573+0.33489234444561i
-0.111089403753218+0.256956769457697i
-0.0748809185641473+0.131557502729954i
0.0681845285197728+0.0590557544133482i
0.179422521949925+0.085897201241279i
0.23133985775137+0.264328043159527i
0.144921020928547+0.431793410646103i
-0.0540872970340777+0.414603463923429i
-0.225600501073082+0.297055245035208i
-0.236351740772895+0.100097943706858i
-0.118433442416695-0.0493616158537411i
0.0466251555679445-0.103386256964657i
0.19215414706857+0.0113682932823392i
0.161440509862701+0.201316870401374i
0.0255793242812222+0.238470349857478i
-0.107861322244909+0.156026085716547i
-0.102977121235003-0.0169405712744703i
0.0387856174273532-0.124932871628223i
0.252222358973821-0.104458627840347i
0.474974063722699+0.0351464949088046i
0.486716185138923+0.294059494187424i
0.291154926373085+0.468595826488613i
0.0363070953384528+0.514753923886069i
-0.130327482772518+0.406774394371883i
-0.143459919624717+0.220592161092584i
-0.0288394967481336+0.179653012976724i
0.116915372650115+0.180388211405433i
0.152397057631767+0.321884656954745i
0.00141320369283119+0.542343861596424i
-0.243793009367239+0.531267894289859i
-0.428502484258905+0.336379138198731i
-0.47641696269131+0.0621797531946543i
-0.297771348028406-0.131100962013488i
-0.0231886810208469-0.21659709240897i
0.172438382237833-0.121523623117011i
0.195857214136485+0.0773172601515874i
0.0940288894157643+0.177349137061362i
-0.018626046131806+0.186493742796982i
-0.0742100355148734+0.0440633278253669i
0.0248534337376492-0.103220798179125i
0.215144512083064-0.129804538484519i
0.378587808858686-0.0258296842038902i
0.36896931381063+0.206096398306877i
0.245573665964198+0.379276933539196i
0.0792973112144072+0.430442374737508i
-0.0881865783401036+0.326685640388053i
-0.0942144318673289+0.10604376586852i
0.024010437502497+0.0511067818228507i
0.178837495761469+0.0551321782499267i
0.263862284883867+0.160654194877437i
0.189521950789977+0.379517581048794i
0.0255711679219416+0.395271909695734i
-0.0862002496881451+0.345375295088269i
-0.110489260813123+0.160510818909116i
0.0102560899673323-0.0292315835107611i
0.188031370877171+0.00328385262007676i
0.303259593329598+0.1441985376143i
0.298944189333943+0.404575350198618i
0.106555674112711+0.538053998257537i
-0.111618114253412+0.454103103475963i
-0.255378622052946+0.307095639068203i
-0.216190086141204+0.123777919774153i
-0.0567972139626477+0.0589373832110331i
0.0576906373411733+0.114786803227115i
0.112949034254778+0.258097891956164i
-0.0168645288137571+0.369081705010095i
-0.205936464840255+0.298777069576487i
-0.321964564800054+0.145409440218622i
-0.342292840134592-0.0909891375719726i
-0.139971219717874-0.255595160621378i
0.096983005965905-0.273673441191153i
0.264072478947165-0.0863742342677982i
0.309179668684242+0.137036153889892i
0.169247435611775+0.204945012187905i
-0.00672881242379795+0.206262104702334i
-0.0633051349169608+0.0515233386034118i
0.0436318386733672-0.0870819976609792i
0.22741619798152-0.0736085551203778i
0.416780844468542+0.105771624441202i
0.430716263037253+0.333468594666993i
0.28205776406741+0.476965574995177i
0.0854926062878445+0.497425406740701i
-0.0972333985824713+0.343157372773393i
-0.124373618089944+0.165457258758169i
0.0165323907262643+0.0908108557927291i
0.166515126167943+0.155300463782316i
0.207985987402251+0.277196922771798i
0.144836493586816+0.39996118255065i
-0.0388629623311492+0.418858817096509i
-0.222529687467551+0.295931683713104i
-0.254140355825379+0.146510613842131i
-0.102451913591038+0.00725024878062881i
0.0815927157905697-0.0139217207053511i
0.214316752705065+0.109203786063087i
0.177113259232006+0.258744249612784i
0.0201753327080347+0.368028104411317i
-0.0942073412900505+0.298767520477344i
-0.203545614743668+0.0971391191375942i
-0.0861223428310688-0.0217725096285463i
0.119494727146296-0.0670714647258839i
0.236742566322739+0.0379261873634979i
0.274750458560829+0.239754266709205i
0.112907872500426+0.3716334429319i
-0.0919149960286393+0.359176076280689i
-0.218011853545255+0.228275597214695i
-0.137977868100429+0.0347571556284873i
0.0622616798161234-0.103026159338932i
0.190390834682533-0.0295982808473837i
0.299663678016657+0.111703856170792i
0.228808527984246+0.301238089595639i
0.00998284134298577+0.377329334825779i
-0.18343863378006+0.262640494946981i
-0.209944114184581+0.0990105569800715i
-0.0505791330067877-0.106280241795082i
0.164228174398518-0.146046728295945i
0.330765075596176+0.037362467013059i
0.301139681334398+0.266823976965076i
0.168196825415324+0.392371116482927i
-0.0165356257507655+0.371127644412724i
-0.129302618240958+0.222217687597071i
-0.0806405025708639+0.0353093904077055i
0.0593224579812745-0.0357378999257717i
0.202238139396078+0.0188505930570876i
0.249087773833991+0.213837389411986i
0.133924905402353+0.418752902292905i
-0.0847637081475372+0.443789434644976i
-0.219148506369999+0.303052593126644i
-0.235656738143561+0.0848310769022055i
-0.10605895055873-0.0472982785656451i
0.0613193318414195-0.0588895655478092i
0.167049903764147+0.0745314118598724i
0.180524383101781+0.239318316453629i
0.062605736449011+0.305621078378553i
-0.0452571882800384+0.241921732612659i
-0.0487316797206652+0.0431027219171323i
0.0625704846795592-0.0718789378707344i
0.229198897662825-0.060327879345546i
0.349973147408876+0.0972709111809564i
0.356897469308931+0.348327046505193i
0.238712142959164+0.455963928611194i
0.0260110503084117+0.451876028118715i
-0.114797124310834+0.334638232720249i
-0.0584422942618033+0.148433138514487i
0.0252474667742915+0.0780022590875349i
0.159350237601349+0.109317307053909i
0.20642694240497+0.312241610547431i
0.0824309063057897+0.45769930632413i
-0.128953311493855+0.381173649398803i
-0.333657522745932+0.232957188215044i
-0.274740187822873-0.00310206190956465i
-0.105245825650029-0.139222663370053i
0.0965875041250655-0.12421758178686i
0.239483692620743+0.0322613755001237i
0.236478946384362+0.214506253347432i
0.0937108648307981+0.282100164880119i
-0.0854029033088346+0.237877222913321i
-0.166605357057025+0.0519961982410018i
-0.106577832898371-0.109323723574443i
0.13958452342654-0.14183821171358i
0.317138661127569-0.00582978720044989i
0.338941767783896+0.17186056138474i
0.158350319718697+0.347244354766259i
-0.0637994416661777+0.348394576909459i
-0.162744115028503+0.16436042772565i
-0.166404761967491+0.0211883173192027i
0.0469664745662561-0.121997980951081i
0.274179258007395-0.0613851849646292i
0.355824998169928+0.136164458120823i
0.310633395780676+0.323430467506342i
0.134439690718892+0.412935791910952i
-0.037688817499059+0.343650852417i
-0.0673160601343825+0.200090966625722i
0.0577567703829801+0.0646039293168765i
0.231723638351993+0.0896889472483659i
0.329968355295317+0.253582778262435i
0.244199354109637+0.44909062144641i
0.052429924477721+0.547796764930872i
-0.162475722458289+0.526299550764864i
-0.293094728118513+0.35433657393868i
-0.23484404661961+0.141640004506322i
-0.100277859021159+0.0399330121160039i
0.0283584061913495+0.0981022689127518i
0.0693852020001291+0.260271738995556i
-0.0438116246999977+0.321326730682408i
-0.221970540296299+0.25641973395278i
-0.258048762738965+0.109668189988251i
-0.182201347164495-0.106923695268939i
-0.00493451454788187-0.24673001674134i
0.242320710775672-0.152189581606297i
0.363872946502952+0.0542258474304784i
0.30926276428546+0.233732575669015i
0.131412880150071+0.309548447852056i
-0.00605272011136146+0.259530422875144i
-0.0509997936270675+0.0857294432622394i
0.0486143857702697-0.0802844301468078i
0.243107395087066-0.0295395159017956i
0.347010978000031+0.139795847469401i
0.325310337703682+0.303686460744022i
0.13165129216928+0.415183590149469i
-0.115294425996931+0.389977851857417i
-0.185070382809198+0.199469515444348i
-0.132215901217433-0.0224561002638134i
0.0286555196273908-0.132348073512538i
0.224988758480555-0.0895849157633069i
0.296283548666949+0.125938687397461i
0.25517687951098+0.344866379412625i
0.0726815322514925+0.372186215527182i
-0.0853701151068423+0.24937977323629i
-0.0723076790238263+0.0667489129672i
0.0649828664182001-0.030070472574193i
0.22446066781814+0.0129842085986976i
0.3022986556831+0.150904744669778i
0.267918129673465+0.377821100696043i
0.10491732026196+0.482575741006108i
-0.113616355294112+0.391909270777363i
-0.226148797534738+0.223005712295957i
-0.178019543261756+0.0335366216758638i
-0.012595230579017-0.0344131838367188i
0.178242074521304+0.0753688397962042i
0.178465922987457+0.269695264468048i
0.0471827806219292+0.325921760537473i
-0.0951099677955487+0.278190431628802i
-0.218842942019368+0.181782633269797i
-0.168655150063612-0.0505866362116326i
0.0160618866636769-0.146401899945472i
0.231820970090721-0.0228107793395728i
0.324007680587815+0.168718176485759i
0.218246362279524+0.322851697113003i
0.0281291933335324+0.369883803867846i
-0.144942679365768+0.275018751485404i
-0.165029398585934+0.107332428984023i
-0.0198954629955984-0.0281573083567782i
0.149760741928049-0.0391857283316925i
0.252241742438847+0.133716399087585i
0.239134354247141+0.333935997641011i
0.0588371897739709+0.439348316072935i
-0.179020966663174+0.324612971306428i
-0.265625329098024+0.0748469657020845i
-0.119256769586968-0.107507151115254i
0.131833667316531-0.137911778197457i
0.304507167209238-0.00977298575893264i
0.326234922746855+0.178038611147908i
0.22412690538482+0.348866835396596i
0.019841917305398+0.354929735120305i
-0.119065754957047+0.218745401808952i
-0.059351589195548+0.0633535812675715i
0.107354392707671-0.0269737609998006i
0.299678709497943+0.0604355619357802i
0.384627431423306+0.219624456746587i
0.277352528821898+0.408695918702289i
0.0731771363171633+0.475628890964292i
-0.15191709747319+0.363245665065847i
-0.235655807377878+0.217273896639363i
-0.0896790421363959+0.0478650104900397i
0.0707642482988828+0.026365345564353i
0.188880662693482+0.0965060960896863i
0.192353659663861+0.224110210852124i
0.00626507045001169+0.336675714004504i
-0.164263956441731+0.299281500859577i
-0.226487585183897+0.135116556878073i
-0.167266332329443-0.051013729968901i
0.0434924382282574-0.0853110278485242i
0.234055321090061+0.00700536044736066i
0.262036333068086+0.180010810225809i
0.144657709211719+0.329092168291445i
-0.000324955497309381+0.330486786030347i
-0.0829354135571716+0.191131799917681i
-0.10282726186707+0.0872254178255038i
0.0455918448606607+0.0138970840465357i
0.235898660911585+0.0372120615902611i
0.250187015238601+0.239649477126834i
0.144267274557198+0.417592444161219i
-0.0601935003850664+0.462201681607199i
-0.235056955759895+0.307463163755196i
-0.279267620683192+0.122028381440451i
-0.187910780682256-0.037322051495554i
0.00740242417421752-0.118889705582502i
0.131282084705195+0.0377511988597459i
0.156452107223632+0.168668112059566i
0.0608856963841256+0.252997328734928i
-0.11234389786702+0.257277004759088i
-0.18359755929478+0.0408343737700369i
-0.0819818590757063-0.144766785333474i
0.120595938204275-0.200283331075846i
0.347625967636006-0.0988731437572729i
0.465543830768083+0.126087400930619i
0.359251235136518+0.3648900839879i
0.176717326708961+0.441617738292944i
0.0273026862144166+0.351406414103985i
-0.046156041039562+0.180961380914331i
0.0420204588325596+0.0294451819161464i
0.212421862066854+0.0967028602928144i
0.287501734000473+0.237476913481734i
0.236070100755367+0.420495733600232i
0.085273623969616+0.533450578432382i
-0.113363702393952+0.412438309001971i
-0.244040373417785+0.234775116873563i
-0.17789224248938+0.0222248219223713i
0.0174366263265646-0.0688219489285007i
0.151927629937248+0.0357662188780353i
0.236627657041994+0.164385905437787i
0.129853407483853+0.298648384791505i
-0.039951234284294+0.30098933351298i
-0.124277122241164+0.163436997404991i
-0.116576266563557+0.00904245020173442i
0.0753618376627484-0.0356371296571304i
0.200723640012452+0.0609604373873365i
0.252350108731733+0.23790700741907i
0.16296972301428+0.38723122767592i
-0.0310587062461287+0.378282175325449i
-0.192957787888373+0.294206186668117i
-0.246967996102013+0.112773724747907i
-0.0802972123215891-0.0552420818224271i
0.0602006614801593-0.0595434892997283i
0.16934335384505+0.0669325743491289i
0.155097843707006+0.217296500258151i
0.00796131881479998+0.240373427957408i
-0.130322012081523+0.160226355831228i
-0.204017108367917-0.022936326116816i
-0.0398178420180432-0.186188924505861i
0.219322619183836-0.163599736715083i
0.411318111263541-0.0247995866542102i
0.459677844182712+0.173662587949097i
0.342177322374213+0.35920705861472i
0.130859179366384+0.428140899349597i
-0.0222344033134867+0.333481588605857i
-0.030812639423213+0.177052838861747i
0.0817273975090293+0.100034516652619i
0.230302751516417+0.175777774741663i
0.260154778199979+0.362592847262313i
0.141147256595269+0.495699548290816i
-0.0604390823005823+0.529715001887655i
-0.257882796081141+0.398544583579557i
-0.319246113715589+0.202408762334573i
-0.1928561646515+0.0101216433720705i
-0.00613729428680445-0.0973001974523577i
0.154927234684617-0.000486594672831129i
0.17576627918062+0.150688792115967i
0.0714299015038814+0.256235857388984i
-0.0597195779454434+0.241707924543092i
-0.0972925972504032+0.122775213180139i
-0.0189656893884064-0.0506471334381262i
0.149620183901219-0.0997146271149862i
0.346143165051762+0.0283354064855825i
0.333695971316671+0.192578317298812i
0.220491870481952+0.366920410065053i
0.052729425101435+0.445767512635178i
-0.115875459230633+0.367823507683074i
-0.109992782959747+0.208646849558468i
-0.00590470995929992+0.0856372437830059i
0.112964867916516+0.0810492553019577i
0.146618471520973+0.193027496236479i
0.0780280084737014+0.332160657675895i
-0.0892630356850892+0.357881769635924i
-0.275451563216703+0.215860362024992i
-0.246988412284617+0.0188289284204813i
-0.0977920574263217-0.170447606458149i
0.0628209462374181-0.218669739575866i
0.255350205175442-0.0983610342172611i
0.295870944264173+0.0720317113951353i
0.163521283949272+0.214725953821361i
0.0356881129158066+0.215086440020047i
-0.0320078448294343+0.105680925433011i
-0.00131787022175369-0.0440216905690382i
0.190464872455625-0.0757934485593084i
0.351123191041652+0.0153910086417968i
0.36249335501937+0.240380848851811i
0.274783877673286+0.476180404545218i
0.0640686402084934+0.516649745273118i
-0.172935066877481+0.405970686317161i
-0.216354150070081+0.194236644476132i
-0.089912417055852+0.0497195440314888i
0.0328169562454661+0.00215055573833774i
0.188652148332346+0.142938574515956i
0.179444686742072+0.334268953282756i
0.00202365847742348+0.38276663210929i
-0.142909189746572+0.334350589691599i
-0.219749414632329+0.106027936600289i
-0.0766325081513951-0.106919851159848i
0.115652489225298-0.129540783347249i
0.261462619320229-0.0303279766436249i
0.341567483741269+0.167090406891999i
0.233598345985594+0.342965675960969i
0.079156566914044+0.385336941860855i
-0.0562395006112478+0.330400302670318i
-0.0991350685148834+0.174621785526017i
0.0160203249287592+0.0757584188212706i
0.174483676729241+0.132279388711151i
0.25272638908813+0.284419790362505i
0.133073515151806+0.394654869230566i
-0.0515877387587428+0.411127651605042i
-0.203302748903793+0.325587920508033i
-0.273231543639387+0.096725253704913i
-0.158155351172272-0.0562173935047792i
0.0626845445758704-0.116637590973812i
0.228359054206801-0.0240714217799878i
0.194046790839664+0.15385795949745i
0.0920413217493815+0.181847879489295i
-0.0386954982376126+0.139744504514008i
-0.06002549086746-0.000409985225362932i
0.0973695562616454-0.167771183422672i
0.297029435303881-0.160710841047442i
0.465205795473249-0.0266762336778816i
0.427891841397035+0.236112556808552i
0.299885020928084+0.429212761745214i
0.0990973601650086+0.448139371485115i
-0.052997747967131+0.385897881000192i
-0.0933628736254405+0.196926684198005i
-0.0464434645012934+0.0951871599845927i
0.175820721089542+0.106970408100281i
0.233132161511873+0.2247116946282i
0.101929086308262+0.37655273093182i
-0.0611059161916104+0.410054137305121i
-0.251051531443084+0.31665880645442i
-0.277499066800671+0.087371667210891i
-0.119757185027375-0.0667399021079949i
0.0521605131172331-0.114671906469402i
0.181890838579079-0.0483974692331619i
0.239576266467595+0.158227220416745i
0.166312316931046+0.280943822362226i
0.0218468684020031+0.299079144079242i
-0.0832248606045808+0.196285043756846i
-0.0345774373875886+0.0396121175629678i
0.119775641686491+0.0128129859615927i
0.186081731585917+0.0735658282821849i
0.235039287115879+0.236097998495273i
0.166155673265363+0.410777610467113i
-0.0468368619116576+0.417519100931017i
-0.138024186883135+0.299647868072394i
-0.186166390680865+0.151162964563641i
-0.113134353460295+0.0343469295040634i
0.0465797095281676+0.0199382510947881i
0.13769565214481+0.124279817083903i
0.1082024306953+0.262869431076042i
-0.0268352418635401+0.297043856712537i
-0.105613937549832+0.196306132790844i
-0.15385463445939+0.0310056348582118i
-0.00587215060717497-0.0713016147703676i
0.187733765177388-0.07955634582379i
0.307087210947642+0.0300919042360974i
0.330519991961563+0.226270290862995i
0.185401655959889+0.355538933207467i
0.0422910285746553+0.320752443328592i
-0.0859937020778856+0.192533920517982i
-0.0214114861750937+0.0482678716002524i
0.113212359658476-0.0501607620444959i
0.245533451788824+0.0884560654132229i
0.307562287665655+0.243864725459534i
0.191502382858502+0.335985988888698i
0.0267381945240371+0.390505276047629i
-0.146957984605954+0.254707015511474i
-0.162790937800118+0.0577673301813723i
-0.0297959893656048-0.0625551652219213i
0.152334928420112-0.0376653255110972i
0.264941932458466+0.0807480963150508i
0.249993868370857+0.231254345516021i
0.105980595842642+0.343134755528703i
-0.0521981200521681+0.297472556240791i
-0.112567214515282+0.116999228912971i
-0.0394987274010593-0.00716859137866736i
0.143897925265897-0.0330064882448185i
0.255191412520378+0.0414610871117957i
0.307548336553366+0.25782713762074i
0.205424017332348+0.365567646694695i
0.00600712859186252+0.376909581088571i
-0.113486059574681+0.318765344550928i
-0.164800059896732+0.128558521828244i
-0.0428873870660424+0.0600019448432883i
0.0900379501996961+0.067241459948197i
0.130770211708658+0.163055292628799i
0.0875312852723955+0.311688961020435i
-0.0742514343270991+0.330465429848497i
-0.196704067913281+0.247399897314943i
-0.259204820209804+0.0717567795246409i
-0.170899754452548-0.0538862610827225i
0.00860843365912296-0.0701722693319537i
0.133685649559868+0.0256629934835355i
0.152624422968986+0.148206139590313i
0.0604449451804372+0.200391264654271i
-0.0288874491777662+0.171191960136272i
-0.0564263794077782+0.0439678168789419i
0.0459362549558919-0.038994495032273i
0.205195381829077-0.0448343862368752i
0.332481261641106+0.04642801524636i
0.373625368056164+0.26132676673438i
0.273102004909143+0.390837347438486i
0.0510864398591865+0.37827530326301i
-0.0481211099894106+0.29055559033113i
-0.0122925615851861+0.154222195243607i
0.0628022442915816+0.09195780771154i
0.219587984310125+0.118250895615951i
0.24801511895239+0.269638474873354i
0.150735708184243+0.445269210351528i
-0.0074906371423066+0.438663415800021i
-0.174822162206016+0.319912102838701i
-0.220201174896767+0.167690960736557i
-0.128963834976899-0.019166840016744i
0.0618643991580918-0.0959530675251053i
0.19567698684904+0.0398208200916212i
0.227169421453058+0.203456578038196i
0.126477694187877+0.294803533037872i
-0.0210152221768251+0.314866525539581i
-0.0859291037804808+0.202028706192963i
-0.0702068088768387+0.0319678494150763i
0.0630048108135418-0.0309795761681642i
0.184151886542453+0.044128131173693i
0.224169293489944+0.167491846626207i
0.149258481513486+0.322500885783145i
0.000101295030566907+0.396931921034187i
-0.123938499930959+0.255632490724816i
-0.173537789871355+0.088596945286712i
-0.0774349035008869-0.0267268991534939i
0.0515672856164486-0.0963301232042543i
0.130025566629786+0.0296939960956417i
0.135655057761685+0.161474806585598i
0.0355673411423009+0.204751096325998i
-0.0800348715036314+0.202567963944813i
-0.115209343486602+0.0519797350444616i
0.000973427360451243-0.0528402758698669i
0.155441879599631-0.0399879556223248i
0.242189847759263+0.0647115768930228i
0.287806552285807+0.25196690077577i
0.196703105370918+0.374282596406047i
0.0152567850104545+0.352601839363632i
-0.088627753259751+0.226980174018993i
-0.062372426453549+0.110115937685204i
0.0456059004026725+0.0695800993842828i
0.14603108763388+0.132433836453206i
0.188795888488591+0.234117591080368i
0.105442459698109+0.354205521537612i
-0.0561710184623735+0.359380222636418i
-0.165450733858606+0.22627030810457i
-0.1753239393882+0.0985618105074067i
-0.0325233924844626-0.0142735615508092i
0.137549369182395-0.027152942674725i
0.241084542524214+0.0594017382741011i
0.252695136520128+0.225229253569814i
0.0902764595271214+0.333231460055883i
-0.0605812979405154+0.302264392152033i
-0.102996162455016+0.175547251660852i
-0.0746713338742541+0.00256458084243238i
0.0801430435893584+0.00703272949965411i
0.239502594662874+0.0741891324081012i
0.261235313080689+0.181613624755998i
0.152961909551841+0.325657446440979i
-0.00114955354735847+0.30482448137004i
-0.1280003612009+0.222407833561468i
-0.111971073157991+0.0741501635370922i
0.0383233736779188-0.0553664763941557i
0.159083220476966-0.0180031322693188i
0.254521445138703+0.0846996285011685i
0.21785863010571+0.225657529081742i
0.096669452030337+0.31442736935832i
-0.0159320839268605+0.270826533244094i
-0.0994245485716039+0.183063159661382i
0.0128624885846909+0.0722722065031069i
0.114723627731222+0.038830943506219i
0.170007344732399+0.126951153610777i
0.160935171362071+0.246363273901084i
0.0328775087111099+0.328409915035264i
-0.0996944600822242+0.301023565078878i
-0.202927184607429+0.193619574843031i
-0.129380602102756+0.0404310771540677i
-0.0254676282403973-0.0452182866660278i
0.0809291930094811+0.00293985826266935i
0.143891166496611+0.11115450886476i
0.0563467210307633+0.188412951898875i
-0.0446644471011411+0.231641858114665i
-0.123563919562127+0.157759072351844i
-0.0506753421907686-0.0215353930292946i
0.0909938883048464-0.0684760382274226i
0.209402361845384-0.0336486356951486i
0.291022341574342+0.0903845169223126i
0.217255045473095+0.248351307004586i
0.106414753136248+0.319894932014907i
-0.0103814899103491+0.292971694614959i
-0.0636661796600501+0.150508991127627i
0.0222490752805989+0.0923203411603181i
0.150754664244466+0.0787135795211348i
0.258868305847189+0.126910843406585i
0.210691851120726+0.322417830157947i
0.0745216856437203+0.440899032643077i
-0.0626087011492211+0.408755563230788i
-0.151809373621211+0.254560452661009i
-0.107180680267337+0.128320012059076i
-0.0117892820818246+0.0609296272735435i
0.131971799220814+0.0604054035239273i
0.204374804970307+0.176928467416821i
0.108528282539225+0.315335873434435i
-0.0469250218017111+0.383859213028854i
-0.190140474005555+0.290445719971961i
-0.182436573040127+0.0992522159428276i
-0.085758076661634-0.0528552627886351i
0.0366513281413645-0.054473408127254i
0.155751837129807+0.022197629886771i
0.146597631633796+0.122483296147412i
0.075141845926397+0.203301596357095i
-0.0205135541811939+0.147913867700291i
-0.0437039861864313+0.0290604759563333i
0.0248914258220618-0.0715403446376588i
0.146605459330101-0.0845448478591694i
0.259734478855161+0.0059757714748009i
0.285141951742318+0.0998858242114055i
0.206567681262374+0.218697376096633i
0.0607911192942715+0.262375519776736i
0.023269888752399+0.167034595234431i
0.0283735729781325+0.0993154670019552i
0.0739281824509365+0.0631308160220783i
0.212025600128226+0.103411599427029i
0.238431861461205+0.229850384903377i
0.145693575418682+0.321047351874836i
-0.00275739764227416+0.333673743608904i
-0.103326337228463+0.256610457397913i
-0.127082015299002+0.116149726416205i
-0.0914757193198653+0.0449831226325768i
0.0615161536378594+0.0585401339294341i
0.123785371958971+0.109233823646551i
0.111681258166677+0.26306136999435i
0.0594168997715085+0.326414179953412i
-0.107418938539768+0.246599866357616i
-0.183824955075025+0.115664908942918i
-0.106798370765385+0.0123534027123292i
0.0246328148817823+0.00522241645642685i
0.15421756853717+0.0360364924336139i
0.17055239197334+0.174093771988614i
0.0906436295108916+0.258223497486686i
-0.0389874870949997+0.273340042729595i
-0.146899992975588+0.215176537954752i
-0.120190138712466+0.034542801942514i
0.0111367854958012-0.0237843712550597i
0.169800584469288+0.0115499224758321i
0.246571123366925+0.0770551221213786i
0.244771053901882+0.19440426122552i
0.144112841500957+0.285368703610423i
0.028138094190055+0.23881204585989i
0.0137593138778341+0.147654421063545i
0.048012879770901+0.106740145042029i
0.148659412238991+0.0809126497843253i
0.247990959086555+0.169102778767051i
0.223179761143248+0.260480058792845i
0.125563229641432+0.327292054922594i
0.00882568745095214+0.338610574947828i
-0.0667285428965514+0.23753240874813i
-0.0555146679067059+0.152832144479615i
-0.0035746301506833+0.0764329053933742i
0.100647343590005+0.072952351216667i
0.121474894837828+0.129446701344294i
0.0372484257442723+0.188283172216214i
-0.0287449175435407+0.203456264237957i
-0.058304173856297+0.118008510875997i
-0.0202405476260188-0.00589270653233812i
0.0777005954024001-0.046663250098003i
0.191793374705088-0.00751123330287262i
0.237975748989641+0.083687995952327i
0.209947798008792+0.223242708779774i
0.0972286333217191+0.319621411581073i
0.0109548759293449+0.281494705846145i
-0.00748940795965458+0.144846827227704i
0.0128077883655258+0.0700149538450041i
0.143860403044189+0.0701577661629246i
0.167538149434324+0.129373581892866i
0.128846654704906+0.25966542539739i
0.0650153283285777+0.315815679446366i
-0.110401982909113+0.264069609723557i
-0.163429139860361+0.170102451827111i
-0.116798677563087+0.0029028419622992i
-0.0082116677925034-0.0755673312435197i
0.11112049413698-0.0365009843750297i
0.163559615233261+0.0574863915489379i
0.158924651888417+0.210367537728899i
0.0789887265336082+0.256309934158377i
-0.00681297983920301+0.203283014791201i
-0.0276572526237422+0.118925244227852i
0.0517220613458365+0.0506836031509514i
0.132882396969552+0.0546346639324026i
0.189874933801163+0.166046466720435i
0.207505417816916+0.330456292801403i
0.100163198381421+0.334926009961828i
-0.0197970783849862+0.314269498825504i
-0.0838244873975988+0.277662852585396i
-0.107153970935407+0.156804352578593i
0.0094151761374502+0.0860945318788911i
0.0980142764846154+0.0889613662441546i
0.11126431409959+0.175594531451114i
0.111870901184111+0.214962149397597i
0.0118709404635753+0.205664062451518i
-0.033473086659162+0.136372219705373i
-0.00252219283168044+0.0486159507646503i
0.0655199567673481+0.00407053299794839i
0.189748112242648+0.0431349397615754i
0.243150271375956+0.148744268010428i
0.194294466661029+0.203410201698802i
0.0922722195394596+0.263616730453683i
0.026286180086005+0.226737746540068i
0.0119208590161872+0.110616796181625i
0.0363850268228112+0.0434929207806058i
0.148418396850024+0.0598875517924768i
0.196293279835018+0.149452054240011i
0.188395827020895+0.229485419558708i
0.0971987345679268+0.241678571426258i
-0.0358405533276209+0.193103604646952i
-0.0394495119416805+0.12351399160742i
0.0238812192217358+0.0341291298688758i
0.0999745032767692+0.0280594760674797i
0.192743858278915+0.0721284943851792i
0.240443459369597+0.171061226123396i
0.143793251087598+0.288483590479274i
0.0241269686376101+0.280603978416594i
-0.0504466284995938+0.24520222220496i
-0.037569089080641+0.148816888852661i
0.0325046865804752+0.0713652878441077i
0.104952533344416+0.106203307865998i
0.148997733572412+0.182422515309906i
0.0764088379055415+0.280642966455862i
-0.0229518631634895+0.320271690814508i
-0.0794663556155153+0.280327511322647i
-0.157422265771785+0.165211605319904i
-0.14602116909062+0.0466466316222234i
-0.0100222957471221-0.0269231419773303i
0.104276489839957-0.00931988289880642i
0.162828450379417+0.0608495272686567i
0.0886207212161426+0.138925788938377i
0.016774237070888+0.2082674695285i
0.0224619849791471+0.126388244223403i
0.0505458924547696+0.0439172840733355i
0.113575315469617+0.0248995306305692i
0.207951812539267+0.0262862093600217i
0.25032250690605+0.145329866552799i
0.198384257767799+0.262234123176893i
0.13186163625558+0.300943949904032i
0.0693464620384072+0.296467261124653i
0.0671921339335086+0.259061352980617i
0.112025886087093+0.221999770062632i
0.131921910342661+0.192702022463135i
0.11411617791048+0.275501468739765i
0.114593976664534+0.384399855512017i
-0.000689620689571608+0.365589081705097i
-0.116880908486919+0.320866774901077i
-0.0955868460676262+0.204486900298634i
-0.0682725367803911+0.115151130497981i
-0.00200540704727089+0.100908912222969i
0.0396608504341266+0.101368111412312i
0.0652566643645407+0.179618294236337i
0.0556180595550869+0.190245877692375i
-0.00297629940893264+0.15064084860048i
-0.0493396030341469+0.0792549649105412i
-0.0283325671165302-0.015164573062623i
0.128715936048258-0.0500411268968528i
0.186195684757715-0.0119170496272146i
0.192834375707402+0.0901728370120442i
0.215737389160487+0.1774213265152i
0.104977767446449+0.235432216747342i
0.0455637187007624+0.203201906629044i
-0.00282130042113021+0.131342142898132i
0.0248116961550085+0.0569566492514031i
0.14286300357126+0.0556268467447289i
0.163747513025691+0.148870358604042i
0.173423744088082+0.215478943033128i
0.0880456343972749+0.302026644246833i
0.00337574141160678+0.278881462783617i
-0.0186703830461649+0.145643186350523i
-0.0667630736548035+0.0689211336654565i
0.00246007730002412+0.0408276553337867i
0.0900064302696067+0.0548737119711092i
0.130980777634766+0.111998397840071i
0.119271680745303+0.195238078914847i
0.0313358528828393+0.194646597598088i
0.00630619879236157+0.145989858708012i
0.00722812002607319+0.106826481359554i
0.0257897744075512+0.0913426005983814i
0.126324973535852+0.132346657888609i
0.165461588368771+0.188847275294426i
0.0725398870797045+0.259982125388715i
0.0164829701058388+0.251657345950362i
-0.0128656074010162+0.241827527110716i
-0.069773466914584+0.210719796861021i
-0.0489656506986455+0.136246930754039i
0.0404700894851442+0.114675773875162i
0.0639718719178645+0.121701665479388i
-0.00646764444641379+0.195085237360181i
-0.0401139656176978+0.203180368636014i
-0.0608970992507052+0.149302080131579i
-0.0439859443338783+0.0971249853630361i
0.0142081142814526+0.0107067205520281i
0.0971361821379221-0.020601713050293i
0.210993365728008+0.025854705238795i
0.203857408388994+0.120611172360068i
0.188473390430646+0.18444464486089i
0.128611469214701+0.217501814962562i
0.0501029839913307+0.195506104542622i
0.10853057908937+0.127764176811564i
0.136573898158927+0.113011033914004i
0.182655326587701+0.133617018248648i
0.208653913284241+0.241351131677077i
0.139626081109348+0.318990228797689i
0.0418716353722985+0.322041185927967i
-0.05948487205638+0.29653504788251i
-0.0817706681903304+0.182569550115713i
-0.071975129389368+0.103824269897977i
-0.00564084729403831+0.0776126968296744i
0.0601987025192324+0.0614200663228661i
0.0449323806167298+0.100570261315542i
0.041599095075729+0.143661384145372i
-0.0248658805465647+0.142040935788693i
-0.0576182133801369+0.107940314550111i
0.00520900101427275+0.0238901283698902i
0.0837569939452736+0.0280598944833793i
0.131582411901058+0.0579760971816368i
0.121719103712363+0.0679368463793866i
0.12019483692562+0.188466111074665i
0.0489945959456963+0.203969216183098i
0.000108939604878698+0.215319569888112i
0.0102257816238238+0.190626834684164i
0.0116846602342418+0.104854279093889i
0.0377454415168814+0.153570534534595i
0.0577314250794637+0.162253332331767i
0.0212178766281105+0.187477216681355i
-0.0467017932004597+0.181110202594012i
-0.0390097772590076+0.10716423249201i
-0.0393880746643868+0.0726283412046462i
0.00192708516170718+0.0305338468922431i
0.0875198722289123+0.0487113655186973i
0.0839653342791494+0.0851473805381543i
0.107309358141476+0.142478977573497i
0.116838846000042+0.205380907040551i
0.0599995228813004+0.190051836120842i
0.041500182508898+0.164177248547643i
0.075856102580441+0.159331844020835i
0.110741405697494+0.188346745632239i
0.155172754183604+0.219235341335384i
0.17353412602403+0.281845087352457i
0.0831131990102998+0.333506837406467i
-0.000702987037296841+0.360900017717914i
-0.0740339364561343+0.29976373373905i
-0.102070337319155+0.190192931500793i
-0.041079014586794+0.164655166138308i
-0.0440701926891727+0.154781037568256i
-0.0083951912115472+0.187487053769798i
0.0255750531193029+0.168682099326185i
-0.0490841661274721+0.157536647165383i
-0.0887289731466198+0.130304273382144i
-0.0897276131998817+0.0388493264419947i
-0.0587554006427243-0.0163177897868828i
0.0279357313124899-0.0811611076963178i
0.123071835271662-0.0577023194086709i
0.21046289998378+0.0230362889641322i
0.225379240701012+0.0638318715854524i
0.171646828639931+0.131013749895443i
0.155368577320588+0.137284100364002i
0.139087832161822+0.0970719431617362i
0.145876352277038+0.109942757793945i
0.191216852617568+0.148219011354661i
0.21000718380219+0.194731096238386i
0.19853721386166+0.228951448485126i
0.129028862926682+0.267265957738224i
0.0309017951585311+0.251422275183942i
-0.0481915126089289+0.204231256707203i
-0.0453550260036374+0.198741862117685i
0.0176707769568603+0.194680906506773i
0.000813333238038024+0.175424731974846i
-0.0321340795749967+0.180606157554306i
-0.036099480034556+0.167363000826105i
-0.0772953962340098+0.151027985625491i
-0.0668501433825988+0.0991444992483955i
-0.0321542875430175+0.0408488056995091i
-0.00840241145438767+0.0538609389915173i
0.0499635854076795+0.0489737936753204i
0.0284439577410337+0.0870837214318126i
0.0309125321556584+0.13241079516221i
0.045318672983927+0.100628358198708i
-0.0137364988083578+0.0444436669133232i
0.0310352839931073+0.0572822726951211i
0.0966297346337361+0.0780061271521883i
0.149857036590223+0.0974644937754336i
0.151198702328695+0.13661949212786i
0.101086451164439+0.171854274264243i
0.082672800667124+0.225197525731329i
0.0392714524611592+0.224373392202753i
0.0391911802473406+0.198852487864658i
0.0529132121077128+0.152710295582968i
0.0847230521878111+0.160211280994431i
0.115789571942515+0.149905786810799i
0.102209185279625+0.181163302765819i
0.0747031571169572+0.283533215034542i
0.018175660148726+0.238645641562211i
0.0269062877223641+0.210231465536007i
0.0133389279186347+0.171656183644887i
0.0264321862360337+0.121306146935407i
0.0727432791952993+0.102374231703977i
0.0795029550201063+0.11473915207972i
0.0996642327395948+0.166090134310662i
0.0684784791847794+0.149216325258177i
0.0681505232033809+0.164895898680196i
0.0337000552189167+0.152872030355886i
0.0214381320553742+0.108610654432231i
0.0559465887795336+0.101225764132558i
0.057726985943878+0.11845737681536i
0.0733288046168453+0.131190262925307i
0.0608742766797884+0.137521513474274i
0.0627013993442381+0.15579419434075i
0.0560212854465343+0.150881074480924i
0.0384350205607076+0.122604202812297i
0.0343604980647931+0.0872358870165589i
0.0213754145163366+0.0840349804790273i
0.0287127600412969+0.110790818346561i
0.0239854420099799+0.10301947055146i
0.0285058686202845+0.0536441344469097i
0.0446170460525688+0.0411738283138792i
0.0573069670421261+0.0279575427614551i
0.102160206681348+0.0596036548131059i
0.133079325281222+0.0639423316511844i
0.125046057073184+0.0957455252621183i
0.12151270833911+0.173386711418446i
0.104998769056472+0.165268887420921i
0.0739757066765684+0.181391431659973i
0.0892736004923936+0.159968672363816i
0.071853649109777+0.136552739274822i
0.0735160835868657+0.152523147499394i
0.0878904575163146+0.219760989490221i
0.0328321264073946+0.270069098436851i
-0.00403940747380396+0.231583988854419i
-0.041927143033745+0.206770487846284i
-0.0779558110719954+0.179645231587409i
-0.0849705265554758+0.143984685647278i
-0.0521040233533128+0.114312732151736i
0.0050521460321633+0.114540709080507i
0.0280004965323225+0.105450095289412i
0.038615607178381+0.0705630978507864i
0.0506953566205273+0.118727215212302i
0.0605613038894182+0.119085557025206i
0.0546455527365753+0.0656499918297937i
0.0662733392956547+0.110511010756866i
0.133903554620255+0.0992770053125452i
0.155166816358825+0.0635674207264549i
0.131661205796751+0.131151245200388i
0.15396317251752+0.185353762866964i
0.114575904327238+0.178099138421513i
0.0923690009242566+0.199821443104454i
0.12930188442684+0.205374189563136i
0.105900395375558+0.16630915252466i
0.0972295734924029+0.164425436096623i
0.0722708437294007+0.167727496962533i
0.0648199826719946+0.169988066735436i
0.0750862127691219+0.126263568662528i
0.0751645108648203+0.100165434968123i
0.107250968584642+0.146660277645172i
0.102166183599617+0.119208264913063i
0.092878731841936+0.0939126879796441i
0.127645443205356+0.117842326744996i
0.134549110863306+0.102705931586249i
0.115402392893874+0.107969758673061i
0.0911664829059729+0.154393797368138i
0.107417221022978+0.159668642596105i
0.123509536613004+0.164954949849531i
0.0831987294006901+0.2040609969531i
0.0716366849732379+0.201803570152724i
0.0473856157473959+0.181289030344579i
0.020915522205062+0.187186305185488i
-0.00453639415668311+0.177274121627191i
-0.0416104679092+0.125080073424577i
-0.037461443444886+0.0815428820499907i
-0.0166707486024693+0.083135331600747i
0.00666833110314676+0.0869491552519187i
-0.0193445124626019+0.0810454200752247i
-0.0219778024101031+0.119008721222166i
0.0111537491573497+0.0648509787967921i
0.0304190370140654+0.034365998538704i
0.0587392927411255+0.0704548960001875i
0.0634464580969984+0.0158158700798407i
0.11113776145937+0.0468658758620733i
0.125037454401373+0.0768111522642202i
0.144620457976203+0.125350868586458i
0.158130316757697+0.180293960453488i
0.127272283525788+0.183460829737811i
0.133170419108477+0.221234971974954i
0.0825312311109163+0.182105575786693i
0.0785415049781454+0.177015042959873i
0.0952899054451329+0.231954917906007i
0.0933977905511698+0.260096046810183i
0.108610326852109+0.245025376899853i
0.0938162045253379+0.232457560731496i
0.0479396861727108+0.29219443675628i
0.0213269075734143+0.286559845520224i
0.0181023510804559+0.267073338584696i
-0.0447432138073743+0.256377424527926i
-0.0281609050712699+0.215963559364257i
-0.0263169093878168+0.176885527066834i
-0.0267671572878135+0.0987477164269536i
0.0135362507217475+0.0865502088042913i
-0.0123965487979922+0.0727158375306911i
-0.00932406542651551+0.0702451733761708i
0.00010779112263958+0.0835807771712771i
0.0510933059402807+0.0242591129525486i
0.0618586436136078+0.00104363414461662i
0.10558076002349+0.00828670727534298i
0.149380396731228-0.00987223556814495i
0.155517526713377-0.00351831845995089i
0.223498884904103+0.0530583976850136i
0.210361609899313+0.114417052845407i
0.235841794959205+0.175115464510781i
0.21050265281475+0.192281274319417i
0.154035913342438+0.203783932675928i
0.136716950392178+0.238270133872873i
0.0959638342715784+0.217382771146446i
0.107179263836513+0.244247531228625i
0.0331369205725046+0.267346784593519i
0.0331474156458807+0.226123402677553i
0.0164502011374935+0.224274211224546i
-0.0521016755383171+0.203328088850858i
-0.0076324964292461+0.173639631823676i
-0.0308226125588115+0.155741921372854i
-0.0240546843291401+0.157056288135391i
-0.0166312594561103+0.164156592137641i
-0.0416889733582223+0.0981550575160877i
0.01299772711114+0.0488781953545876i
0.0518279512565517+0.0634443985921742i
0.0434929527577799+0.0851835854648119i
0.0713291556311185+0.122375233348505i
0.103235221951587+0.132689144409479i
0.0605474274301827+0.176677702733978i
0.0266250597639841+0.184811256367093i
0.0136160476205317+0.157382879563356i
0.0176418456269968+0.163008982321798i
0.0413965105440405+0.104096857052911i
0.0549493385754451+0.119937121854628i
0.0900565342103056+0.157406558101728i
0.0989421601512971+0.156598216361917i
0.0924662089453899+0.1826687314433i
0.0706831613091794+0.158975826740633i
0.0554638607290791+0.127751186038608i
0.0621651266882702+0.126863963895454i
0.112006119242809+0.125446417767499i
0.197847635564718+0.147999781621131i
0.194497698342774+0.175210456803715i
0.175436588724765+0.189041542769301i
0.13668625022287+0.235387431647876i
0.0744502099476625+0.254975963737176i
0.0804853049875706+0.21828119557545i
0.0603140840476997+0.212441438844447i
0.0608915255818692+0.215765879600911i
0.0912434798064529+0.178305661112504i
0.0649574232977733+0.196332594378838i
0.0217026984672161+0.198038407716082i
-0.0249788539838765+0.153171785792686i
-0.0445239314802585+0.134819578827969i
-0.0341884693425258+0.102854713633446i
0.0123946410676452+0.108695528489272i
0.0389622282866089+0.0928321491523317i
0.0396587206186811+0.0769657722598234i
0.0412895160733458+0.0822990178403663i
0.0662805063045316+0.0700007772832534i
0.085213384582756+0.100197308942068i
0.0664119935033423+0.0720833317305096i
0.136307167418951+0.0419794298859127i
0.131184964160263+0.0917902546048973i
0.0934857009966783+0.116096335417026i
0.125005167999089+0.151210062574852i
0.0574805849613809+0.169933210018139i
0.0627054172159931+0.136088677563917i
0.0818088749290709+0.117746557364644i
0.0527800121160429+0.120653667611748i
0.090485338797973+0.150004460914461i
0.100660271016222+0.182226109257203i
0.0848180248883369+0.20499830572663i
0.0110982146993797+0.235187086511111i
-0.0199313321139748+0.222555427032231i
0.00111896825747229+0.150785674643587i
-0.0189251021840466+0.122079837623503i
0.0446618065906947+0.127845080293009i
0.0450809574708735+0.167665824535177i
-0.0302320791030226+0.214316031235649i
-0.00773934839983419+0.199842631380854i
-0.0436028936890805+0.204082631012463i
-0.106094688791603+0.176745343341294i
-0.0788427405818371+0.0958859405976235i
-0.0174876558012579+0.0407260671997749i
0.0176359321176892+0.0461923894607057i
0.0783126706807662+0.0683135028724135i
0.130958136924852+0.0913475759107645i
0.103376375576663+0.128938739700513i
0.0976630871119335+0.120295031649528i
0.0951700846602995+0.105239509970698i
0.136994323896594+0.0970242585944404i
0.1801470722457+0.0996987395325343i
0.180423606984104+0.149087577285966i
0.176017878917328+0.231274068579241i
0.134958849396241+0.293179923037467i
0.0691277792526261+0.272507354598538i
0.0348058657929453+0.240713190379544i
0.0106378305430827+0.229120915608068i
-0.00849765921852654+0.194066577698775i
0.00560961245189463+0.206707606908072i
0.00111718753632575+0.217299733840844i
0.0022680176428082+0.138172236448346i
-0.0430704592229198+0.0919745951140323i
-0.0482277355694768+0.0724583152833167i
-0.00854075286171414+0.041294002017919i
0.0283122494861501+0.00233659193257499i
0.12781721780776+0.018163482164363i
0.161573438866259+0.0838288802903324i
0.13653903246302+0.0875072439424265i
0.121619694601587+0.126500323804453i
0.101989971808032+0.116631836340338i
0.0994488992327455+0.0789693366463125i
0.101734907895644+0.116324981017842i
0.125247672459839+0.155112408689563i
0.140442790346356+0.220055138060609i
0.0794423260465346+0.255185017755354i
-0.0124153710375878+0.272754936165432i
-0.0587862958147773+0.209268653578072i
-0.101293514344626+0.0925682811093802i
-0.0904781289891559+0.0664583276718549i
-0.00835711469026282+0.0387334715548452i
0.0466868834695182+0.0787015147394444i
0.0795402408410103+0.131012654155745i
0.0252136401817132+0.134760566909972i
-0.00436739827672202+0.154498116607428i
-0.030428474808696+0.108394393679978i
-0.0438996164217081+0.087029381803963i
0.0715889312296732+0.0688564745122106i
0.137391271806159+0.0560103388867949i
0.158633028337909+0.141366644833792i
0.130864569856435+0.197920573406909i
0.0822530775698463+0.224434763695166i
0.0344768224335095+0.243534665908308i
-0.0293791582649402+0.191674935375492i
0.0107746252870034+0.132159422741413i
0.039870375537907+0.129909608660907i
0.0697490679132123+0.13479137226171i
0.114547716968116+0.15425644399255i
0.0638656407250642+0.188559604004877i
0.00311897871517285+0.171248887537651i
0.00513568199056567+0.154605427353238i
0.0532423369743732+0.0998703787630077i
0.0652669177630252+0.0832406302584925i
0.115826921278776+0.138611394770488i
0.125567273874842+0.168863421076122i
0.0684004396814282+0.21459563421726i
0.0201438051848301+0.219054865569275i
-0.0435585767164111+0.201719582679034i
-0.0111737159122126+0.146546296118661i
0.0278741546935127+0.0867698824764045i
0.0787772806737725+0.0728511043872155i
0.0902398256241419+0.0984582017400724i
0.0303574849940666+0.137564020737375i
0.00273273928497514+0.111584627891451i
-0.0540798520773314+0.0852747525771461i
0.00437832786898587+0.0197092201070707i
0.0951995019845936-0.0236308503832827i
0.158143164283174+0.0134144645539643i
0.198716643338775+0.0533624085513196i
0.146484603121079+0.151134169828013i
0.143942579717045+0.224826489126787i
0.0527526019622229+0.217735621367146i
-0.0318175034442658+0.160989658638664i
0.0380188253709028+0.0806647031227659i
0.0694437724833853+0.0684304480798405i
0.0667082436801951+0.11693592933285i
0.0946146129216055+0.176249303832393i
0.0386415788260763+0.225591107395625i
-0.0619104653635529+0.229217556125162i
-0.07817141340837+0.156986642555151i
-0.0806027469918115+0.0686070739990114i
-0.037863138392955-0.00181523867235948i
0.0467956975830312+0.0109859981968371i
0.102113562792564+0.0550362785050861i
0.126527088737242+0.121572439566413i
0.079178940904899+0.192884124756194i
0.0361684499918587+0.131061616583168i
0.025413804747661+0.11882407169152i
0.0251530174643096+0.110418920492741i
0.0785335221936272+0.0790641371568623i
0.0917099973450714+0.147042759496168i
0.0984988276378856+0.187638989660476i
0.0873088914616752+0.186092027884462i
0.00561683432554262+0.191352229965442i
-0.0800404325919459+0.184704499331574i
-0.0798630088108105+0.0876551280043257i
0.0197801221966218+0.0208180328488834i
0.0500173878145756+0.0694934500307794i
0.105028736215099+0.0946121866344009i
0.11454352045305+0.13603209526726i
0.0470697051577226+0.152609646920952i
0.0608387097174951+0.102811910688451i
0.0685062906493197+0.0574868801510856i
0.125916001947434+0.051203430850848i
0.19498824393894+0.0689159013663247i
0.235680625931803+0.137059507696482i
0.224963036418263+0.251460888009516i
0.0962277245010691+0.264772085119126i
0.0155084262788793+0.272141767358604i
-0.0222444354566127+0.206039282206519i
-0.0602183686559731+0.09521832444255i
0.0290407805228077+0.108911552613016i
0.0744944026254632+0.116172784170381i
0.0492114176716446+0.169423068176531i
0.0194779258972817+0.185528651049438i
-0.0649460551384334+0.16221178561044i
-0.100427088619031+0.0817157712569026i
-0.0915277413812843-0.0329071332642133i
0.00712657079122079-0.0674077962447282i
0.144725511213605-0.0902726251513224i
0.215540452142476+0.0175469550903936i
0.216618419355429+0.0842968579211998i
0.142872005595952+0.14454683706501i
0.0497164357547504+0.205456194409578i
0.0466856830375835+0.0884192969718266i
0.0888904333909518+0.0468197574899864i
0.109986266211044+0.0905458345442661i
0.183186830874279+0.139694762751647i
0.175971184214425+0.22774738856621i
0.0828949813696989+0.29601731389584i
-0.0109502496549563+0.264764955884326i
-0.0744101992978391+0.197354843450786i
-0.0492328960070149+0.156829283342297i
0.00215355426612758+0.0810362901945926i
0.0584382935063174+0.114167531674142i
0.041444944114417+0.164725999323938i
-0.0213674802168405+0.158215609521123i
-0.0619019231059065+0.179654480678787i
-0.0884007027033318+0.12982573421307i
-0.0558014201695416+0.0393565342328858i
0.00515374420415688-0.0283522491345455i
0.102160206745955+0.00795611402953316i
0.13865413570855+0.0756782450592045i
0.0838371984017308+0.129590888748639i
0.0637430748165587+0.164451171082791i
0.0112834629688863+0.0968367976751824i
0.0257165724699342+0.022450732834472i
0.139327962164701+0.0167216928079985i
0.16287177369932+0.0311739842473077i
0.197543086632578+0.0841032535806853i
0.227405296824892+0.208727746995634i
0.14250768752018+0.298701200608038i
0.0743798348248265+0.305056326246053i
0.0414810491726052+0.239965385216245i
0.0295553743736437+0.144493809750403i
0.0825098650157455+0.122494121615719i
0.13680189871602+0.155936755350584i
0.125755109488472+0.19549076022799i
0.0625784660487858+0.294105929260995i
-0.018358763144049+0.314370161721859i
-0.0935800587863353+0.16456798820793i
-0.116366179364911+0.0603659931895867i
-0.0801505530179086+0.00272890579551224i
0.0570495887522794-0.077057716103352i
0.15604035121664-0.0291905408318749i
0.124445790033336+0.0861685054066537i
0.130668662958458+0.137866900303001i
0.0795135972484155+0.119970914547804i
0.0243681920277699+0.0311077287270093i
0.0843899436020375-0.025956098606007i
0.141129140233132-0.0098980682873817i
0.210917047257943+0.0786947180016493i
0.241609006948891+0.163093949772686i
0.169144857311644+0.23037426301085i
0.0505927595188461+0.299036995477093i
-0.0229655499489131+0.222894991445445i
-0.0419719026456934+0.125735840457515i
-0.0294915984123524+0.0916786898921627i
0.0497452912808793+0.0671142871156605i
0.0843530028075684+0.100224117270557i
0.0542183041127012+0.161157574012081i
0.0233383522276962+0.201157335084892i
-0.0378980057593435+0.108592694139346i
-0.0364257950625167+0.011960824097958i
0.0456469138087685+0.00665818421531335i
0.128712785462411+0.00761842246377358i
0.243551439669363+0.0917738369013978i
0.221241150461255+0.193280053407043i
0.101339546234276+0.246965165355075i
0.0427616911013352+0.234081477261274i
-0.00482779699964176+0.173099271252687i
0.0100213431988761+0.129340382722732i
0.0928055602270842+0.118729305538483i
0.154959201735239+0.164132709033213i
0.113226162103998+0.249741728432427i
0.0459093225790953+0.293288574581899i
-0.0860480798508052+0.252321743170062i
-0.140439566397087+0.142639889294292i
-0.0901273298564498-0.0032925249255285i
-0.0225353044899499-0.0626073101245859i
0.150812093527653-0.04479648303448i
0.216870137649395+0.0447574166334901i
0.200677488072258+0.155683751347242i
0.149551156870034+0.19673300182481i
0.0357536403344664+0.202602806132569i
0.00805576014920621+0.148369173368727i
0.124345955234178+0.0569839343287813i
0.22386403225327+0.0560114308838077i
0.268299216716114+0.172435350997351i
0.249900817462629+0.245729871829666i
0.10543791474058+0.376602695152089i
-0.0206586547507962+0.357757960845502i
-0.104800360345545+0.185137385991779i
-0.0954842730684004+0.136334390631495i
0.000620094577615104+0.0357569679770799i
0.0853796213396575+0.0377173823242864i
0.0763241193528125+0.0721075659569199i
0.0248336946683899+0.146828462355605i
-0.0163838538577716+0.186132943514359i
-0.0751266399704471+0.0749479998816994i
-0.0385957713152303-0.00275304526274076i
0.0529314036214786-0.10076842611908i
0.15371564365495-0.0651018769002947i
0.218890278046106+0.0499842756631045i
0.193601055610545+0.159549637874953i
0.109259734806144+0.207064601588627i
0.0397905431137378+0.172159983333214i
0.0222780430874198+0.107655691195129i
0.0346345554049147+0.0386483124171375i
0.104655875981441+0.0709589420728886i
0.1502592527786+0.130493907559737i
0.120287013280828+0.219249327598569i
0.0502814055387374+0.239037385354871i
-0.0515625297660008+0.187088542712207i
-0.076246838619856+0.127303046868071i
-0.029158092441843+0.0164715437183199i
0.0641641704611214+0.00196589306094534i
0.171456579670828+0.0669531815593766i
0.198136321621165+0.157023234893162i
0.126838244492011+0.278542331339696i
0.00301362684484134+0.277344005231073i
-0.0680939198649537+0.212518442307669i
-0.0922317798915352+0.111533073127217i
-0.00119845141222225+0.0117069552086243i
0.111529808320303+0.0508154542542755i
0.134936797424429+0.130277831858944i
0.148100143513445+0.258938703300643i
0.0745334105242725+0.301100100420271i
-0.0505879611673058+0.22636956578823i
-0.11989767943775+0.122625901342087i
-0.0832044445801392-0.00281998061634866i
0.0676441656504832-0.0205889315342218i
0.176273023478107+0.000431988965369465i
0.219199534719787+0.126892538595838i
0.197240754276492+0.238468499670873i
0.0684188897135093+0.229801067610764i
-0.00446936946741745+0.163019580527297i
-0.0131404766092337+0.0600544976497705i
0.0530956976990822+0.0383316018699005i
0.173626223849081+0.0724381984381879i
0.213100685990162+0.177894830623567i
0.190919106677741+0.243218062843602i
0.026658622009968+0.241276941372147i
-0.131558814628301+0.180518945852228i
-0.0855240153070304+0.0846728824969815i
-0.0164981642523563+0.00784461978779782i
0.0445775843615181-0.0186891782104191i
0.131916750347525+0.0317300499242395i
0.169931056731679+0.106733958736244i
0.100602577681908+0.167665983538748i
-0.000636017048006923+0.153029954724784i
-0.0194561932493566+0.0624192842184624i
0.0365574551962838-0.0305427424594999i
0.158122838140136-0.0201635476541584i
0.253544813301318+0.0678011087367369i
0.249963435968883+0.194817474944012i
0.153290513835145+0.28108961463695i
0.0297900683159127+0.310148285438256i
-0.0704574993345799+0.241392491597925i
-0.0669798228076281+0.127970640374371i
0.0209952137951892+0.107189291475198i
0.105413059573875+0.0885403797464412i
0.151408540684824+0.177962927061553i
0.0676368437368138+0.293045401825477i
-0.0772365466460363+0.27228810779783i
-0.171542055678634+0.200618880240547i
-0.187620169172166+0.0968797010385714i
-0.0959391121568575-0.0414077186004019i
0.0539847717431201-0.0960875883416012i
0.124904879551456+0.0336139908759334i
0.120874271445225+0.150561106223966i
0.0754233388645894+0.197597490900173i
-0.0117057113263215+0.17330618680987i
-0.0608413725488305+0.109671027051966i
-0.0323965740666008+0.0496366272005444i
0.0870908019119931-0.0519258451930806i
0.210082584922525-0.0061174324435889i
0.261203294484765+0.151346009405734i
0.226892942673628+0.26088397408525i
0.104849500133892+0.295474162429261i
-0.0152007685736851+0.202562897194199i
-0.0457837496571792+0.114260141176813i
0.0455875225627547+0.0776039177606803i
0.157165777109871+0.0661365547355232i
0.171470616384553+0.130891168420357i
0.140334116576562+0.252143001397738i
0.0512874662836494+0.312815919435959i
-0.0637109060423111+0.249430344915529i
-0.0738776357544494+0.131312901882761i
-0.0279849492575754-0.00851999356440187i
0.0553768680585367-0.0303580095893125i
0.112706818104509+0.0269097619066496i
0.126731957540472+0.102003347200586i
0.0864092198996624+0.155556377533478i
0.00898081714581914+0.151453926907452i
-0.0169308128748917+0.0907950524692448i
-0.0213931811537195-0.0486958581579758i
0.0695370163231437-0.0374601033677282i
0.184219230921687+0.0484061783061749i
0.240788177075377+0.12913083205798i
0.166691765709495+0.266755754326625i
0.00988208877101609+0.301649456305786i
-0.0154714766553321+0.190817428869909i
-0.0500085702292015+0.0762440534056106i
-0.0410242394070378+0.0138945605977888i
0.102382357175849+0.0259561757100735i
0.150229317907721+0.14938460524817i
0.103447605126885+0.216990437368403i
0.0142678577837383+0.248632116824827i
-0.111731184707249+0.219908300787344i
-0.19101218630328+0.0785539751013374i
-0.105630176339646-0.0162009962860349i
0.0432117621623233-0.0801069435580542i
0.162826792931689+0.012825523168934i
0.215514386777895+0.170357945807692i
0.117793407831492+0.243602591831119i
0.0448601530338138+0.319494120543307i
-0.0448334060244072+0.22010902546677i
-0.0598506452986296+0.0557291063305475i
0.040681055761038+0.017119974625584i
0.122914781971868+0.0795326870276638i
0.209132250182372+0.184100007608819i
0.13614766878933+0.267311875188739i
-0.00372326896456445+0.319855735029694i
-0.114462290215384+0.253442545443478i
-0.188724399994007+0.117484892020179i
-0.114860106534108+0.0159860123269897i
0.0105591545586274-0.0448662027965546i
0.117535663250746-0.0360073843946529i
0.149049464784492+0.0586420670459201i
0.0908576969892641+0.138652872872511i
0.0217595632902023+0.0933738612164526i
-0.00330046200292044-0.00117775524749179i
0.096175270488638-0.0500706329105593i
0.228270282146752-0.0750345972224718i
0.330825170042678+0.0236917975090718i
0.338479234528766+0.182581603872642i
0.252488403585234+0.293392106157986i
0.15477012382539+0.362489387081263i
0.0372803064524136+0.304094881090687i
0.00865388775249283+0.180224620974541i
0.0469418929742922+0.106169454995951i
0.120216008153358+0.132659956511043i
0.136948559327697+0.240769603781178i
0.0338443567993009+0.350256686842908i
-0.0962886119258337+0.344609711066671i
-0.22762179520224+0.251944213071415i
-0.23332001926688+0.076607135711801i
-0.143394498935194-0.10249118541894i
-0.0169493919250831-0.141202670534624i
0.121389544777629-0.0831273682118551i
0.148750915255359+0.0551313357875073i
0.0461968002102556+0.160999314551353i
-0.0435266488196927+0.132390478101302i
-0.0481527931270174+0.0413898587114059i
-0.0146431442604065-0.0683126321298577i
0.0988485101163132-0.0982129578864339i
0.212126972357665-0.0101370750767978i
0.253803432809671+0.129142809999391i
0.193191360026881+0.314760159195916i
0.0456466862270969+0.332262648962505i
-0.0905563072571124+0.243617831691843i
-0.128413167080708+0.152939988805816i
-0.0443080882273363+0.0392779177083354i
0.0465679535799485+0.0176559271301027i
0.127026571821447+0.0573240103429129i
0.126459645621471+0.14904425125869i
0.0100943429951999+0.191889014038513i
-0.0812624800482508+0.153081379740536i
-0.0859286482693835+0.0595004877756775i
-0.00941550283019319-0.0452847971054697i
0.0986873394073145-0.0659362155490783i
0.24045599087636-0.00326531318898499i
0.287593222895268+0.131443666345147i
0.182422291734857+0.256420340542416i
0.0722024450545207+0.272381097176394i
0.00283069958017923+0.226996584079725i
0.0192892310563098+0.130917116456511i
0.106238653600174+0.0547032123106173i
0.167418652008667+0.119490656451255i
0.160095279992277+0.225916822006475i
0.0936960755139762+0.299810121337008i
-0.0262524667096479+0.324941425290044i
-0.142183222701879+0.233251838750319i
-0.178744353855324+0.0699512639672999i
-0.0760201494012609-0.0295336330109729i
0.0763401103415826-0.0252592754399887i
0.146947543979504+0.0516191225941854i
0.138345698288001+0.11752113670034i
0.0450184823357673+0.174358355956377i
-0.0499858219941212+0.160563096036051i
-0.0646335727453888+0.00543743783274369i
-0.00724461493204372-0.0862755367946794i
0.126144945736442-0.126116446423491i
0.264684212933086-0.0527547237206552i
0.293019712882017+0.161667452934995i
0.21408177485479+0.253632504026169i
0.0596657074715585+0.303762947146701i
-0.0402212376821418+0.200240780284316i
-0.0464492699030781+0.00618663483348519i
0.0186367287539887-0.0135990854440359i
0.15957304437648+0.0299128755772574i
0.18803447477555+0.116335485039105i
0.153219892645042+0.225966186117652i
0.0260847380217438+0.299321494444551i
-0.148225421626026+0.199273097165674i
-0.154985488172008+0.0621266193331078i
-0.0880936711423062-0.0130039058914465i
0.00652562145411472-0.0731476899584408i
0.131399545012863+0.0218510385195828i
0.178616174120203+0.103977156588966i
0.0790301286318691+0.175386023921694i
-0.0233938256208535+0.2074238997919i
-0.0738326959489778+0.0887519967343125i
0.000342341848243505+0.0162941343931023i
0.142885973424277-0.0166281836965111i
0.229715048076794+0.0134494061031641i
0.225649175957721+0.159268125147191i
0.141715440572511+0.284501982641674i
0.0654776038631792+0.303064569496194i
-0.0429620589106099+0.231004321472761i
-0.0775180372037336+0.102270498965632i
0.0266273952877514+0.00695907777698647i
0.155928234906855+0.0515934023432512i
0.19858671403015+0.145459934710158i
0.142431208872027+0.250464288184818i
-0.00542736733554627+0.319457452154809i
-0.104977389099925+0.231043411642123i
-0.0857144026258474+0.0798170612880809i
-0.00269437863763254-0.0354864103502178i
0.115977910337398-0.05018206496524i
0.22081672971887+0.046756760443196i
0.244493446771312+0.214357946394743i
0.136700120328784+0.340391961295684i
0.0244956055682036+0.300189990192214i
-0.0757130732297589+0.192459503369985i
-0.0673635833760102+0.0709813269902522i
0.054444327835027-0.0158010666342136i
0.13160713588784+0.0489896800028146i
0.173273862986766+0.161046967664177i
0.103213187413805+0.268422707287103i
-0.063407105875751+0.325037984049817i
-0.174634218364514+0.227172058403532i
-0.186694668491339+0.0335376054107377i
-0.0909733735672075-0.130412754929171i
0.0541236539960209-0.10133678427919i
0.131695219789552-0.00375939628698406i
0.148927117069286+0.0618013106324776i
0.0907582408678837+0.131058535110502i
0.00296487007282022+0.0767890354952243i
-0.0194591554904569-0.0438110582666862i
0.046518979416471-0.142762288681342i
0.190605998630646-0.154823232929412i
0.314725349097206-0.0206490490041705i
0.33572484563546+0.128657125979471i
0.261336004145484+0.236167368415164i
0.15401808798151+0.294392018402992i
0.0515162126237923+0.245120144093217i
0.0181750254105112+0.161344452486604i
0.105717353679266+0.0752839421643724i
0.187348767164278+0.143429547673778i
0.16873905227489+0.295689889604814i
0.102909098429474+0.316690830847032i
-0.0583585871382478+0.352322046448691i
-0.153457859055809+0.28345990967157i
-0.1984586309921+0.112141046931252i
-0.171760357428303+0.0172400676292543i
0.0257686380413083+0.0184559475021073i
0.0830317120090835+0.0920026549195826i
0.0693525434054632+0.144256956210571i
-0.011240298488871+0.192965881704164i
-0.135293420074124+0.161926924418504i
-0.163759315127682+0.036563184594392i
-0.0567027176237648-0.0704626056010397i
0.107791934778729-0.121546143783173i
0.220631047165924-0.0313386049010204i
0.289611361695867+0.12709090137633i
0.176637486521224+0.21529975964655i
0.0457952243355392+0.230982552703362i
-0.0677460758465204+0.164370283411882i
-0.0834131089849594+0.0415950410514582i
0.0965797491697168-0.0698030271407049i
0.207393425181421-0.0580920328210998i
0.24638504199016+0.0688606110343085i
0.223586233174615+0.223094596783654i
0.0703685507127432+0.273983616782701i
-0.0568220194818088+0.197610967300412i
-0.0771205168321809+0.104202528746107i
-0.0257676293732846-0.0256278192239738i
0.105058396088107-0.0634682577712038i
0.246641097666095-0.00430454937793678i
0.258631945593025+0.155352881709088i
0.147528477751957+0.261997678859087i
0.0364958691803163+0.22112166550839i
-0.0751147077050111+0.205274807645793i
-0.0589294249529755+0.0519834063831162i
0.0825908717420348-0.0363206601734316i
0.185874096582207+0.0387821954322463i
0.197600026079439+0.132984386039284i
0.12232234824903+0.242911011072357i
-0.0297625568875571+0.230183080837977i
-0.133661544809475+0.1827380771859i
-0.0663031069956702+0.100746943897867i
-0.0464950702371833-0.0240751536839102i
0.0846551952363699-0.00896751705052603i
0.217471646240879+0.077493574346095i
0.10246218946622+0.177590655947312i
0.0276704910182358+0.23165452240178i
-0.0762626789314068+0.189978248376396i
-0.116427961790319+0.118014839299987i
0.0221946493913296-0.0136000517227082i
0.0962495968144477-0.0710781699499508i
0.196135235465774+0.0548867595035438i
0.247011076045968+0.203530285029981i
0.109557249884977+0.295811250260234i
-0.0138968486351155+0.282357746498716i
-0.102041555422828+0.168421640608938i
-0.119376503131718+0.0797484864250159i
0.00448087304459222-0.0165542213377647i
0.141350505632911+0.0256616071504675i
0.161081115987025+0.195337321581527i
0.121602400780671+0.29285885695221i
0.00175572397347164+0.30426519763629i
-0.147364341316251+0.178496526195857i
-0.172593304091731+0.00920952253399299i
-0.0641681911032672-0.0985985549518988i
0.0686283115876544-0.107914662398066i
0.163908105604826-0.0114537303990154i
0.214652368703359+0.141716022569874i
0.12738482300982+0.205999316362453i
-0.00788445506895296+0.156387548960496i
-0.0542778451049116+0.0631998286498518i
0.051575705612879-0.0448462782190543i
0.153467989137392-0.0409625896127153i
0.2600002963768+0.028059472425918i
0.34786475252109+0.155032990022337i
0.230960083559666+0.305738833078647i
0.0759949182465792+0.319994687526004i
-0.0512506394500488+0.228683131244356i
-0.052180994225762+0.103582829283221i
0.0393630928185972+0.0430994406130197i
0.134481944996481+0.0760537715911331i
0.185172516651646+0.174728823518449i
0.11463227869269+0.261638167601992i
-0.0253310428301449+0.268068019891436i
-0.157528581251356+0.185180179314232i
-0.131553689952694+0.0664873009685724i
-0.0494437743330283-0.0181890143886264i
0.0800931514188726-0.0665371110595809i
0.164571119922495+0.00887500667220072i
0.147001548289164+0.114738550391315i
0.0937766136550258+0.16926504223974i
-0.0419872421203703+0.131335553570799i
-0.100082792832405+0.0220600884045469i
-0.0325599619290149-0.0186546027174354i
0.0784045388498068-0.0802423817621234i
0.19074250004571-0.0190770313369454i
0.241905231691712+0.168149309047731i
0.133761054464895+0.252229611588569i
-0.00995993786143499+0.292965042384033i
-0.0930103227967139+0.206970547338007i
-0.104557447476398+0.0589459652886601i
0.0184045289991761-0.0192722617391618i
0.137080218559226-0.00459982491273394i
0.174229045457822+0.125697807984024i
0.160543068736898+0.205591880492449i
0.0154657208712597+0.268135503807174i
-0.148849514061118+0.211305817452644i
-0.147866738892979+0.0149098393086191i
-0.0491998184786597-0.0595521899318875i
0.0862563065749669-0.0809065530337992i
0.189631114861627-0.0197315432329876i
0.170864106500023+0.115862845997269i
0.13118529145222+0.204732174346511i
0.0134267634307576+0.213298300159713i
-0.0780237430546482+0.0902754725757439i
0.0302004974216446-0.0120759584557866i
0.137218204689723-0.0583410446272895i
0.247677199606669-0.0166773803588324i
0.290937128562355+0.128748767220191i
0.234705453282955+0.238008561490765i
0.104099981437375+0.313149743268401i
-0.0227292532480349+0.28518468625813i
-0.00500191480307857+0.166975698599344i
0.0291144046269174+0.0722248177390475i
0.100378350596851+0.0644993112266591i
0.179463208343019+0.153094324165975i
0.14236124933329+0.273231061794591i
0.0234100277700115+0.353602842271227i
-0.0865665739830474+0.265814854923937i
-0.133946152638919+0.114002064929795i
-0.0865332916172322+0.0201504946679656i
0.0334775236586749-0.0572881079760346i
0.117065782167582+0.0320015168135343i
0.132522677755088+0.141546277864167i
0.0680743710231553+0.172188703470765i
-0.0831214232346129+0.177871365508905i
-0.145411297001498+0.0641253955467354i
-0.104646776940124-0.0396514869565299i
0.00268610022698722-0.102045964354376i
0.155460128503281-0.0631284835517554i
0.181465656259131+0.0403493116819474i
0.137902361806632+0.164335876172902i
0.037363302119621+0.237138160064823i
-0.0714734742259448+0.140901155820867i
-0.08159542465995+0.00960778792429822i
0.00288733362774507-0.0828070885320914i
0.137754043072981-0.0721090887338847i
0.234853597223979+0.0189911642241843i
0.248724209954727+0.13939534031535i
0.149446335091342+0.229901860881508i
-0.008179254110785+0.197414614646816i
-0.0828105115737811+0.0832256024961361i
-0.0120041824786034-0.0052829231445483i
0.121582111921797-0.0474257380080223i
0.253365260253016+0.0133191240517359i
0.265970863100212+0.188956208982416i
0.181366644386415+0.306209762286978i
0.04302303965784+0.336791866015027i
-0.0868207829999231+0.232768811398434i
-0.092131762645064+0.0772339206454225i
-0.0112911824644688+0.031123215048443i
0.120369069996787+0.0355203770160343i
0.194801504041206+0.132665697581649i
0.136273091388282+0.254202031376769i
-0.00132962112946957+0.260268035508751i
-0.119078474575387+0.204065024266992i
-0.165230145974001+0.0905782478058444i
-0.078337650528152-0.0654244861021732i
0.0758324276500874-0.0868290165467514i
0.198152138843654+0.0130602571194571i
0.205410661688039+0.0915454051397157i
0.0958182050208764+0.155276396522724i
0.00479570299732671+0.148038938830934i
-0.0373630437490139+0.0779472457659478i
0.0219965145078769-0.0153856530599297i
0.10414199610896-0.0606614765707919i
0.231468205970133+0.0559660576093795i
0.256310720325329+0.162312653371548i
0.140353110822953+0.207148764009174i
0.046690757944516+0.235831957490108i
-0.104255809860255+0.161258677318099i
-0.0794324682252719+0.0437485232237112i
0.0277950829581467-0.01238136228681i
0.102874592174621-0.00222495821827022i
0.192389275677688+0.0931696510618023i
0.121717425377665+0.216626896699428i
-0.00515859498672633+0.260404544388848i
-0.108023857226066+0.17825904015147i
-0.160694050931875+0.0239810279245295i
-0.0444289097077127-0.0801486446179495i
0.086227449032991-0.142967939457447i
0.152779233537938-0.0570252516439474i
0.217796128650863+0.0975444201914394i
0.129805066805029+0.166110831699691i
0.00980001292050286+0.210289750679254i
-0.0559230520442125+0.141149637845767i
-0.0245718332829769+0.0136405028566998i
0.115829670844471-0.0312927326093293i
0.19143593610388-0.0179997218509149i
0.259366155399567+0.0963070266263547i
0.225174344987268+0.24781995955298i
0.0538700830114899+0.299400729778358i
-0.0171939629641131+0.27160884879758i
-0.0296289519381785+0.149737835288592i
-0.0046530673625998+0.058086141370423i
0.0956496236563848+0.0550876504864544i
0.149052825750389+0.18366293932578i
0.149885071141915+0.289271410441458i
0.0431904976685274+0.270430627198264i
-0.0837864815574964+0.284922028111822i
-0.16983562662483+0.14426710618695i
-0.131602171124342-0.0107814597307702i
0.0200618634240667-0.0581715248365426i
0.0892239359290138-0.0138400258797614i
0.109261294897754+0.126266687451894i
0.0520830560619622+0.187062613500961i
-0.0142494154979882+0.186648257164451i
-0.073380602436952+0.0941705888071723i
-0.0578060434793566-0.0429118272882011i
0.0693958414312415-0.0731374496655425i
0.191577648965632-0.0364208183771625i
0.255712635851926+0.0931698774991943i
0.200790914063492+0.258722753130488i
0.0981374524360104+0.299839575608946i
-0.0147484439878004+0.202256186063701i
-0.064317183845309+0.057928472513838i
-0.0155637393343054+0.0206282357339647i
0.0916483961725024+0.00994062939944933i
0.192894386183263+0.0577763401706173i
0.169033325428077+0.174263930083405i
0.046480610725404+0.232990488865596i
-0.101952724729838+0.195393436059153i
-0.154937921070014+0.040313335838345i
-0.0596684524857319-0.0901146941901225i
0.0408719377649026-0.13737395500768i
0.173472934831883-0.0874472139208443i
0.281418290915001+0.0506329218005509i
0.214167786870218+0.164850517278226i
0.0747492638172646+0.177336141377269i
0.0036280966059448+0.127127066219959i
0.0413479660867332+0.0295754568526037i
0.0971291022053426-0.0252790446368566i
0.188617298508775+0.00614294784680165i
0.262933319763897+0.103966206018908i
0.211769908494926+0.246644403396545i
0.106169826724635+0.300177395985667i
-0.0671688939067561+0.278768727226799i
-0.127873852900168+0.145142392691332i
-0.0530605466171975+0.0577914033651948i
0.0318578308148163+0.0570635454721315i
0.150046371971676+0.0778622473188035i
0.100012924902298+0.196160762343022i
0.00810985350478814+0.23477393038873i
-0.0638703514012274+0.202888276657818i
-0.155828758597438+0.11695252126194i
-0.0953271023909294-0.036744631764842i
0.00697999967474126-0.0636088756999407i
0.119628687959774-0.0191068433169359i
0.165165142480633+0.0635465512215525i
0.0916592326617504+0.189269609733858i
-0.0160003605573821+0.170120313618593i
-0.0901359889830773+0.0993358717213156i
-0.0570233067980789+0.0201373796132584i
0.0322439239508008-0.0640986808196703i
0.165979464333103-0.0515793479078018i
0.243922660918086+0.0762687458044986i
0.136398855777158+0.189224129598377i
0.0245518873496313+0.197856563194378i
-0.00931980613791331+0.156222671944829i
-0.0405069907681357+0.0643907148264869i
0.0151901084647803-0.0395801739613924i
0.122715575966925-0.0751223427934765i
0.26251640639733-0.00319822115859529i
0.261906436338549+0.144843725658669i
0.177956746998734+0.262652433910457i
0.0916888624629962+0.247317855312678i
-0.0407351867448817+0.174081372892624i
-0.00688325785606485+0.0236146724121379i
0.0766681329210804-0.0363529098402507i
0.18091966020507+0.0376903164703772i
0.225210154774321+0.135968856145315i
0.155126317114658+0.279141871837537i
0.0421042850902255+0.317832353259447i
-0.0863346878103905+0.232921185622174i
-0.110758115057043+0.119759799391783i
-0.0670317472079449+0.0245431400749826i
0.0144422305167565-0.0124324239154457i
0.119080579820398+0.0664151455674792i
0.104472047466499+0.146708249199511i
0.00112176741957651+0.220832712949446i
-0.0620704704348296+0.199088247884579i
-0.130756174937222+0.0477776263596506i
-0.0886709346017307-0.0653493628119512i
0.0345330874180896-0.0920434543903468i
0.122938641303966-0.0312869282321774i
0.170824580969875+0.0667578898926632i
0.101533641197765+0.165268054710366i
-0.0118274123065318+0.143330540455959i
-0.0392909281712895+0.0790375634111545i
-0.0156770974932236+0.0155925777098393i
0.0335273602684934-0.0742609981586147i
0.159187868512133-0.000274071913691231i
0.194454277446715+0.129568525186376i
0.15277124380263+0.208711337612382i
0.0659410696129666+0.245416231212062i
-0.0691234606452479+0.187040219792261i
-0.0771266777163131+0.107266854858642i
-0.0417980199574812-0.00527347178151921i
0.0582144393104688+0.0308209103517244i
0.168944396873345+0.123274096024388i
0.129933069433772+0.178256679012308i
0.0249402514281769+0.242049709252001i
-0.0837766627884907+0.187005345109323i
-0.141368345306262+0.0762537361256209i
-0.100680615724508-0.0551740665036786i
0.0484634773139161-0.0888091258344218i
0.159478003489981-0.0574589442632895i
0.187309549781415+0.0628098810333597i
0.168298322006779+0.161656335528183i
0.0407701417007264+0.16092642728622i
-0.0339077385574929+0.11344166942543i
-0.0222443550403488-0.00580024127834179i
0.049805584039604-0.0581383469893623i
0.225273980894926-0.0447339003988812i
0.286472933064945+0.0641002004367135i
0.214522738231268+0.197786720757699i
0.147955560085254+0.290937929831013i
0.0340665674001076+0.229665034186347i
-0.0568448083678987+0.116285562394149i
-0.0047493156592297+0.086872805543157i
0.101780477429824+0.011884575806012i
0.152025831261011+0.090792918190662i
0.132832575172054+0.181483718039598i
0.0287304718767818+0.231227513465424i
-0.086885435452458+0.251731832397916i
-0.127491903337443+0.127565175597742i
-0.0961988164242732+0.0342760332199823i
-0.0314651695283535-0.0354558390654399i
0.0380917484871974+0.000890783114701886i
0.103558235732589+0.0623955762421909i
0.0809174202995342+0.142540625793212i
-0.00428664759181375+0.172114658243676i
-0.0786651363246268+0.0636724219064285i
-0.0830751131458054-0.00770660399606061i
0.0348366164742305-0.0797278287500235i
0.14502368562876-0.0744381615499404i
0.164893941424803-0.00413250249909346i
0.165403362835124+0.106705014308272i
0.0938113914822197+0.169464281310706i
-0.0190023417874025+0.135834891863857i
-0.0320823412672844+0.10350162510326i
0.0306055573730335+0.0199178279628607i
0.121002087144634-0.0365877272173265i
0.171374423187048+0.0191532811816006i
0.181442653809901+0.149581205276082i
0.124625820407214+0.223721367587714i
0.0139251955782963+0.2175908640803i
-0.0540620315434986+0.155151150439234i
-0.0569147854710333+0.0448279530944764i
0.0656948915014837-0.0374669155030046i
0.171501280049365-0.0190217568330588i
0.185549195856792+0.131183172977137i
0.166696952978441+0.235283012763616i
0.0352437225098533+0.235057338124053i
-0.0878804672151122+0.201572282052884i
-0.0750463646041303+0.0893646671087131i
0.000827822658389876+0.00252129699508448i
0.0780043415461169-0.0110726535620992i
0.164953857952789+0.058595200164316i
0.148117823579606+0.165537040835075i
0.0406464439707236+0.204913576349336i
-0.00190544675613339+0.20500123462386i
-0.0721444924719498+0.128821900742182i
-0.0938851967767081+0.0210218009635723i
0.00263069715748265-0.0289837418983606i
0.108707751826001+0.000715454482125958i
0.168966996550916+0.0762730095197473i
0.0949273490785158+0.16760131771847i
-0.0154291554225374+0.170113850348666i
-0.0498391378232126+0.0825850050370886i
-0.0519000746792117+0.024835172502243i
-0.026306029563958-0.0707541749032311i
0.0525838535397032-0.0462515436554575i
0.128903097418049+0.0742831858894637i
0.14171106017692+0.102410590704948i
0.0569291027239712+0.148668317667367i
-0.0314207221461237+0.112728496247842i
-0.00552129835455726+3.52292633188635e-05i
0.0433143228815165-0.0533233795803784i
0.148051138923478-0.0595497626367411i
0.203544350191286+0.039760291587998i
0.166250419512215+0.129945838365517i
0.135195148251269+0.172203039584176i
-0.00791886232914049+0.179008148213271i
-0.0970913670030957+0.0928104856827718i
-0.042135257638125+0.0345157093329245i
0.0583433338872957-0.00741116971496559i
0.159864301076715+0.0220940880964314i
0.165513388469999+0.134188082550737i
0.099621824910231+0.180640249379671i
0.00613231741909727+0.192988962722238i
-0.117699161519506+0.143711453811177i
-0.132461947999027+0.0318638869486355i
0.013978184503416-0.0486429449538533i
0.105526206617146-0.0643040089883468i
0.16358826829658+0.0296487627750465i
0.175031606029507+0.124708039967616i
0.0982581476035654+0.17237108985406i
0.01216967875951+0.176435525465057i
-0.0383717307176965+0.0997157128444539i
0.018691005704058+0.00823242637080886i
0.11134240388059-0.00821716716188982i
0.240542458118911+0.0741084692884714i
0.23297407147091+0.153193904879035i
0.108167285049956+0.231263512412767i
0.00528001355426865+0.239455908251782i
-0.0681241814961071+0.155813562099337i
-0.0823004357592605+0.0739927323560315i
-0.0440276410805785+0.00929646866713501i
0.0973633429781139-0.0105069049633172i
0.123785717247614+0.0384838597525073i
0.0717311106312278+0.144660743040769i
0.0108563869324651+0.141246026496864i
-0.081478367205046+0.0662757685567187i
-0.0374816959032835-0.0424498464132799i
0.0229774209337019-0.12688457600348i
0.100866202507731-0.0775473268259841i
0.213169409942746-0.0181122212930049i
0.183575097650886+0.0816333240313271i
0.10392444776651+0.154264919237352i
0.0529165931918862+0.122772048873286i
0.0586520003236511+0.0457487654157961i
0.0897709146609262+0.00263772790972519i
0.114373603910009+0.0046783700391334i
0.170830039502512+0.0500023284336665i
0.161862276351395+0.200065545300383i
0.114561204273749+0.256953057629886i
0.012770143364516+0.227655515888034i
-0.0622163646809668+0.15241396273402i
-0.067133860791158+0.00280246826858491i
-0.00148615006223944-0.0321659119882311i
0.120239422884674-0.0130605900950859i
0.131171789793141+0.0343534561925221i
0.0980596765036699+0.109627079484202i
0.0371782004076548+0.143909493707372i
-0.0352274957762281+0.108312569381991i
-0.0529486244587856+0.0254880387292932i
0.0175266357937421-0.0236515018199461i
0.116140676283906-0.0330160088231375i
0.186096455099728+0.0406735766372075i
0.176968663573468+0.172289637795597i
0.0918384199126414+0.257569536296415i
0.054937901618464+0.218860231509986i
-0.0395480451245791+0.159396918377964i
-0.0439656571159987+0.0978008285505366i
0.0481487572962784+0.0235763101931955i
0.0701779643276114+0.0675865660749722i
0.141425847530145+0.127957735047845i
0.0423297188674133+0.16253850004312i
-0.0758850370248752+0.181155163071669i
-0.0698315826181715+0.0958496085279978i
-0.103561378039537+0.0208101421045751i
-0.0410298731731081-0.046921347361017i
0.0860161970115426-0.0666469723288145i
0.135882021750259+0.0154869784673452i
0.121202417097857+0.083703921568171i
0.100258642721009+0.137116217027872i
0.00531494551384082+0.0960654713269763i
0.0178011869003016+0.0307537830728096i
0.0891397294508409+0.000203897604025997i
0.131621477576723+0.0266929995112072i
0.215136810337801+0.0873800021155108i
0.186952133649441+0.169827268412923i
0.115086864779841+0.234173696086574i
0.00609947735290069+0.189504468757043i
-0.0594953989758998+0.140938209688833i
-0.0287402426952409+0.0567475066708386i
0.0418901006968937+0.00820661112057104i
0.132020023451015+0.044514235043511i
0.116199231095186+0.130001301405494i
0.0614545476358988+0.147606006088115i
0.0100525717800071+0.105435007081282i
-0.0500937785306896+0.0862497031094249i
-0.0476742043629454-0.000876203291768623i
0.0285735520656441-0.0592876101723431i
0.144531324718014-0.0516552831945305i
0.193385791575987+0.0309431912585601i
0.172677068538839+0.135386307265395i
0.091447401159072+0.196192242813043i
-0.0115492553088054+0.188339278707096i
-0.0138078217114352+0.100623053798805i
0.0162115740546714+0.0121335343199634i
0.0793595234379646-0.00992101093633381i
0.174874037879542+0.0330231500178138i
0.158029861790978+0.121509067421411i
0.0875100884471808+0.195218883241603i
0.0172759537556344+0.201857134296297i
-0.0538294620879497+0.170447971515893i
-0.0420015677796965+0.0556134514179158i
0.00430596033964512-0.00785691870390341i
0.0596376627973873+0.0149474152439982i
0.125628896192746+0.0443813030889362i
0.104986544470589+0.101716836535596i
0.0326913304355497+0.157133958875221i
-0.0356244807412693+0.0954822130439041i
-0.0685328988951807+0.0230343417774358i
0.0123683385129226+0.00562093837030694i
0.0925726956684569-0.0424846208357857i
0.122333442497931+0.0213476397259064i
0.154182695098312+0.100644965988571i
0.12127509566912+0.127586208821778i
0.0686768533089149+0.128741461464825i
0.0340606290575119+0.0846068000001035i
0.0142950648517306+0.0317656245217676i
0.0868000655664687-0.0202146896976355i
0.159766054240722+0.0436802733142264i
0.115959952375354+0.170462453838592i
0.088622736286246+0.207559233247038i
0.0140802059313946+0.183655243991422i
-0.0550839009716833+0.116345548044298i
0.0130773061190878+0.0120430869498469i
0.00443814138699082-0.0106418239956851i
0.0863775825784627+0.0528365570519071i
0.162760375202822+0.0844197902841797i
0.0709457365284786+0.130653523780958i
0.0421355159069827+0.132468537847491i
-0.0152247560205316+0.12099897151891i
-0.0483082358526399+0.0901205448036464i
0.02377390702256-0.018390237684459i
0.11469534986633-0.0130312385008404i
0.191691048837437+0.0401690122411811i
0.172497144992078+0.133108948424216i
0.11013785253268+0.211417213607855i
0.0261070449289352+0.18759978166221i
-0.0529907796711687+0.145495970019033i
-0.0250595879773315+0.0416270355777231i
0.0260860327985478-0.00368197119547482i
0.0704267276769993+0.044522644651679i
0.0881739280708893+0.104886509031757i
0.0594095231936292+0.166101438295319i
-0.0144185469297683+0.143788185979929i
-0.0884307754479095+0.100401905101571i
-0.110776088605878+0.0198777897202314i
-0.0642109693147262-0.0210377554102587i
0.0585965382273211-0.0229099397663114i
0.148966673174707-0.00931472231056324i
0.142306774667791+0.0838419788146868i
0.0806225895966764+0.10586575614531i
0.0344760630604087+0.0990473001378749i
0.0158512821789546+0.046167645198584i
0.0418617505863417+0.0412703738562484i
0.0904504900256945+0.0392870624356699i
0.150099851685374+0.0470690447220195i
0.119096433104555+0.158083351316604i
0.0546881712344758+0.216473959438817i
0.0635360355969565+0.219981167620868i
-0.0387139814812963+0.125724488245519i
-0.0723379469563701+0.0541091979465991i
0.0397591669877089+0.0401425942260941i
0.113383133177442+0.0269889478070731i
0.132496241675531+0.0866468356414481i
0.0573017299151851+0.147811493353223i
0.0191685090609364+0.122180451381379i
0.00382287294098431+0.0916938675710053i
0.00835474929584284+0.0370456030344042i
0.0804218773778067+0.0138457097673929i
0.106837259224462+0.0307923456739693i
0.164955177249237+0.0583573655401488i
0.13996536464759+0.139022031191606i
0.0571281557342284+0.176161600480889i
0.021283102526318+0.198949482536763i
-0.0450046375006058+0.123247666914292i
-0.0292373793018028+0.0644354000307397i
0.0428270750608256+0.0329747333106908i
0.074313903057644+0.0333530860101938i
0.0651012684394755+0.105225946968079i
0.0618985378364129+0.125055907012061i
0.0147206990438367+0.11752469715783i
-0.0687612552012493+0.054556021542271i
-0.0493921778162169-0.0136284533300258i
0.0392991553985938-0.0805216134369083i
0.113055352652976-0.0509770521739815i
0.153895662825582-0.00958534578801652i
0.152981393797508+0.0897184786280712i
0.12658374415626+0.162975944640558i
0.06130237263126+0.104072543120117i
0.00754779854331475+0.106301192814721i
0.0515266848419689+0.0649034956769145i
0.104785782940257+0.0602533826541723i
0.117129852741744+0.090165857795347i
0.103272973844928+0.162649507520782i
0.0406399513769036+0.201434251310806i
-0.0317708366587754+0.152303815846101i
-0.0425714449722763+0.134289701644594i
-0.0636080267296822+0.0621753217159253i
-0.044154117697706+0.0190169961854267i
0.0580245682953376+0.0203194008453435i
0.0640166210634964+0.0488157501276931i
0.0458665162419423+0.0736518967117223i
0.0205934207120662+0.0669619460811944i
0.010326552502216+0.0358475826740505i
0.0400057435541485-0.0397343917537224i
0.0677561981003613-0.0471256840422424i
0.168252891793765+0.0146431431168371i
0.187531599965927+0.0898486062143553i
0.121003242794742+0.166788096774311i
0.0878853383211412+0.176579996967789i
0.0232697673297892+0.123241593935309i
-0.031235592505999+0.0914234458978095i
-0.0113630957148138+0.057246240229119i
0.0583328397817102+0.0468933012561531i
0.0992790871061151+0.0896764941298986i
0.0926133347474825+0.149009679479709i
0.0422391876242146+0.148763979472118i
-0.0464321379988155+0.0904721163138678i
-0.0528901965415164+0.0401485872488908i
-0.0423898001765656-0.018497942660026i
0.0104921010135826-0.0127116400866598i
0.135296446325907-0.00365833569988473i
0.112799763263228+0.0209016280906319i
0.071425576641199+0.122616236201861i
0.0571676318083671+0.146160632368522i
-0.00569056119667254+0.133403419001827i
0.02688499752792+0.0908952165330371i
0.0450025194447445+0.00729729001288397i
0.074983108849071+0.0186367208586777i
0.102856258013111+0.0571611860737101i
0.0780460247217027+0.123585997304067i
0.0610612846605637+0.163349169819206i
0.000203506887186092+0.114282791194517i
0.000166087259809103+0.0759256958448873i
-0.022363298507376+0.0170489689014154i
0.0264714410689235-0.00395273834541175i
0.122358795546628+0.035464772741977i
0.0984555209876959+0.0449806237659009i
0.05760481663954+0.0709284710426036i
0.0169856895850187+0.0912634281258031i
0.03653385117273+0.0717267573252847i
0.0436517789817318+0.0393915392232942i
0.0576887957541232+0.0120716966455593i
0.104151515920731+0.0109343660136848i
0.116717002346756+0.0146801555136267i
0.100825941933118+0.0724161447596766i
0.0420231084232517+0.120116254913115i
0.000108750625283918+0.0978304044792687i
0.0168030324497454+0.0444704882743151i
0.102203959064338+0.0286599234496244i
0.125384788666357+0.0359283833650973i
0.102154264414618+0.0590183031759159i
0.0905784514984203+0.133935251236377i
0.0324203935722429+0.151408340259432i
-0.00407263429673591+0.138405565059433i
-0.026370375087873+0.0884712274974871i
0.0105969747453871+0.0244987756412548i
0.0507472529835337+0.026023973563649i
0.0742745715315418-0.00205920608286635i
0.0933978977755345+0.0465539844638859i
0.0414817187590858+0.141502801292951i
-0.00519636584450725+0.0980078621980123i
-0.0172366822187059+0.0395751917170743i
-0.00287910482944641-0.00849746338481742i
0.036344296704785-0.0595896173550462i
0.107101981002915-0.0133984228669508i
0.170554069152924+0.0293593817172644i
0.133159307925159+0.0402403356115143i
0.082547154443369+0.129274420882745i
0.0904395593717281+0.11764270426038i
0.039264325546886+0.0583938642835727i
0.051624372607388+0.0477349528401764i
0.127270222396964+0.0345343554693262i
0.112271761555686+0.101062311639355i
0.0659022423569422+0.135128714783302i
0.0513035258759695+0.144112567848331i
-0.0102972147057968+0.121198016661605i
-0.0618613929767744+0.0917375756062288i
-0.0386285952450986+0.0631179782384382i
-0.0319266405693863-0.0119464030292499i
0.032546171761165-0.0143923480424657i
0.0676267626587034-0.0136605348819941i
0.0620262068119396+0.00905551320245237i
0.0749624987105151+0.0262644831204065i
0.0716503256751507-0.0211571612072047i
0.115306045200843-0.0311364954608467i
0.113184562084986-0.000896580648349403i
0.124623055440098+0.0500930484958851i
0.196635697665257+0.0568195956159102i
0.163726483505771+0.120578830434919i
0.105935546233328+0.205000540911352i
0.0543911494545269+0.191200500600929i
0.0166427357397921+0.15975355776474i
0.0234663825622073+0.129947556388469i
0.0161425157294427+0.102077374555218i
0.0152660616593631+0.0906388430054668i
0.00744940178959648+0.127079237142691i
-0.0178604090844034+0.105746970133751i
-0.0783122425654247+0.0760776607691252i
-0.0895134905920659+0.000297899707460757i
-0.0461180121911346-0.0796479021536622i
0.00495259299406526-0.0691756302165808i
0.0717483494581296-0.0832387030670429i
0.098254861672154-0.0122991270463211i
0.134215749954749+0.0485433099103694i
0.127705779766147+0.0634192128159054i
0.0849483264364315+0.0601454451852153i
0.101933379228314+0.028175597242795i
0.103215521398497+0.0331805545298023i
0.120572285462076+0.0560033995848881i
0.133649449707649+0.120373415266708i
0.0976727872396393+0.167833581073491i
0.0702061391635064+0.167236206496058i
-0.0120171524493518+0.163096586623527i
-0.0618171054907799+0.128286065049509i
-0.0173013265342729+0.0677641417297757i
0.00431920573165614+0.0127537680718954i
-0.00680577939597466-0.00350334960597502i
0.0313032015620194-0.000437196844069383i
0.0520051448964928+0.00234159410425304i
0.0198296662497811+0.0310996569515232i
0.0413302941529321+0.013947268234724i
0.0650920975499423+0.0062741461305732i
0.116971847992354-0.0112872589879509i
0.141531640943735-0.00850260199246031i
0.137616448275896+0.0670017222793776i
0.103529804309407+0.0801507819030741i
0.05611289060515+0.0777538888235412i
0.0703373186206393+0.0997130787998913i
0.0366339098321872+0.107989162749189i
0.0246990115522968+0.0919294821017232i
0.0455007193752449+0.0880398992845716i
0.0487877375960421+0.0976323207980325i
-0.00207845887105769+0.0746878438081191i
-0.0134664996668555+0.0763237309546783i
0.00341022174596141+0.086849642310778i
0.0273236933014489+0.00499381874816743i
0.0567378389533553-0.0241237122529642i
0.0549965107953763-0.000152266865023949i
0.119453378631304-0.00763605516892521i
0.0981387140795522+0.0438982617575155i
0.0814559594626377+0.0714650123220567i
0.090631326623766+0.0841521963756466i
0.0806024051864331+0.0963710825142927i
0.0960228775722659+0.0725901462167351i
0.0895053844690582+0.0439776852754429i
0.115940264173156+0.0427112063634044i
0.125958900210493+0.0983097803641434i
0.103717501607253+0.131234638702325i
0.0441166905880713+0.148698871832795i
0.0203650972950854+0.125855572690254i
0.00774904907171629+0.0794914197003724i
-0.00143418467231818+0.0228425536972484i
0.0115486155766225-0.00539823181156839i
0.0333887558083292+0.0486821212851177i
0.103582941903953+0.0712050832359483i
0.119257736918637+0.0904124698291669i
0.0720233226871254+0.0622148076888223i
0.0356493202138399+0.0668726264751104i
0.0167057289829107+0.061233075560828i
0.0142830264629394+0.023528049570753i
0.0552973233051735+0.07177771020903i
0.0827651572309754+0.0330995302532831i
0.0935686049144203+0.0394412616832793i
0.0860636118100762+0.0919517478107304i
0.0408496328924416+0.0621059233970075i
0.0307357357200934+0.034482240425669i
0.0607389499939657+0.0195517218816326i
0.0983379898336099+0.0679124625744292i
0.0937963233290161+0.0719212184845864i
0.0798575992538046+0.0504641639935956i
0.059498388903768+0.0928186717194434i
0.0431840387917191+0.0601383113738712i
0.0762091462370083+0.0198242226466464i
0.0624266478419909+0.0589056968447481i
0.0721949215383116+0.117386656635145i
0.0839956441723527+0.116651079110994i
0.0369686214295906+0.0898836846107101i
0.0478354900851511+0.0844490990621982i
0.00113641689760169+0.0907148135766188i
-0.00936869953179338+0.0575591818852252i
0.0382194090924038+0.0133327454673551i
0.0214948518420631+0.0155809233376931i
0.0532820646735346+0.0058071127118458i
0.0804816672060438+0.0350978832560467i
0.0901967113989087+0.0488253358299082i
0.0693683843189815+0.0477681715212257i
0.0380035323815941+0.0440290705610849i
0.0723860167923403+0.0392673721207925i
0.0822206554603386+0.0384186142063866i
0.097599338310137+0.0532661781689157i
0.120191061116512+0.105616227468799i
0.0961623943926584+0.0885154483974819i
0.056767930803287+0.101281042466621i
0.012705017839124+0.129532198123298i
0.0175689757942627+0.0833077616027395i
-0.012441867837363+0.0482160039022242i
-0.0104002547639017+0.0451064116198728i
0.0101696738317614+0.0111918229739607i
0.0267212026936772-0.00356711645283013i
0.0831996082580832+0.0488411375574732i
0.0771030716447865+0.0728023588361048i
0.088944775618326+0.0539054096731792i
0.0896723300585571+0.0412306410577265i
0.125912780885808+0.0279336854079241i
0.132282136032847+0.00918667292473034i
0.116690942776073+0.0600236547722279i
0.124837304064871+0.0852478726541112i
0.0892197425880576+0.0862358672080993i
0.0645139193509015+0.120779291277765i
0.0458549506301597+0.120240452953729i
0.0611144710656421+0.109654109528489i
0.0252453977864001+0.0837425490772497i
-0.0146847287480138+0.0895515221540072i
-3.2888463487962e-05+0.0486080355565582i
0.00417779529769877+0.0432745846181704i
0.000836966971026929+0.0459118179816574i
-0.0173559223375423-0.00753714360629929i
-0.000999596789111293+0.00318441275769106i
0.024665075052161-0.032790243749386i
0.0633267868540181+0.00329145882570339i
0.0937044551184948+0.0398481632789691i
0.0898726899760643+0.0334320356197033i
0.125253557377439+0.0416175967513443i
0.104770549301894+0.0215560286889022i
0.0974886396813861+0.0418909956277191i
0.149035088744762+0.0619547680769106i
0.134673368014607+0.0758654228983604i
0.103764601305466+0.114632495853267i
0.10376211344304+0.144732061703895i
0.0906277909027462+0.0911950642900818i
0.00966957851805396+0.0939585070216393i
-0.0102001333992118+0.094954230850547i
0.00825315922977759+0.0259762384531163i
-0.0134648285804903+0.00357627388671885i
0.0247537615399631+0.036040543164366i
0.0252309698694961+0.0734194841397755i
0.0299205296831191+0.0428377439769025i
0.060088243021141+0.0297268868015334i
0.0621469281638825+0.0484543974267356i
0.0607300059932006+0.0414894532464788i
0.0601511962176539+0.0278568009524662i
0.0725156595462798+0.0568486647109004i
0.0794221767661711+0.0741617887024144i
0.0875751803411961+0.0543745041149199i
0.0826485331489228+0.0858690072248588i
0.0736106386197994+0.0980028914788633i
0.004097047113598+0.0969253365371762i
-0.00647110566627966+0.0901216937045013i
0.0182168867007239+0.052711333745283i
-0.00955540887140535+0.0841550466843963i
0.0315622758123843+0.0650311298642263i
0.0242621771731489+0.0281266053464286i
0.0311062818039397+0.0269630229996795i
0.0605244151229108+0.0261294977574014i
0.0608872594358393+0.0753157359950394i
0.0930367812033877+0.0529465443786493i
0.0808009026528126+0.0335280599566262i
0.0726216139908493+0.0682700593636645i
0.072273739767512+0.0415548946995404i
0.0744523371346154+0.0490776111397169i
0.0632501995376758+0.0637217667973692i
0.0509509817828071+0.0520682614730541i
0.0372616261326064+0.113172925783351i
0.0120134135805181+0.10513248254645i
0.0267248708683139+0.0372066383883105i
0.0210240499097466+0.050484337402906i
-0.0035076204425993+0.0489167293723277i
0.00341049765587394+0.0356957992964373i
0.0548482853415514+0.0559063845808492i
0.0464735215276399+0.0270438984589499i
0.0465990028280986+0.0270577414002231i
0.0972886888417245+0.0529191400240651i
0.0834637550689673+0.0526279400451536i
0.0681033859357055+0.0626810920313892i
0.0534380610804579+0.080659115465926i
0.0824416301558544+0.130249902417418i
0.0961525591370243+0.093081191641544i
0.0431824106165205+0.0585958449951737i
0.0268671053407388+0.10386440190608i
0.0189410937307548+0.0597101882867326i
0.0130652492611724+0.0451849350374615i
0.0061749194658492+0.074484330332018i
0.0114194128294041+0.072342697537583i
0.00321827350329376+0.0610936894474599i
-0.0376825796369094-0.00381233211392139i
-0.00271389468873425-0.00253515567945065i
0.0549534258291227-0.00962153247322032i
0.0736057809621143-0.0357286510976707i
0.093249920493843-0.000627687131297369i
0.142035551358121-0.00268591713789622i
0.146643382944208+0.0440158423296733i
0.0881122897454208+0.0641342934483633i
0.0832073935431795+0.078641939838106i
0.0861770303233967+0.0999377547080216i
0.0815193537433595+0.0720593911352818i
0.0621162487217658+0.0978576755496509i
0.0398547592870776+0.0670637001029158i
0.0615875521769681+0.0577336566423385i
0.0245956085114702+0.0959617329386022i
-0.0218501574276827+0.0937356937143326i
-0.0288965233570284+0.068082240449599i
-0.0341075901264483+0.0547656557633632i
-0.0138662645343736+0.035524386805285i
0.0310225898200812-0.0123600968482824i
0.0779868931087841+0.01682734775184i
0.073806366390627+0.0331050651577926i
0.0569193983147502+0.0166092501174429i
0.0886218950107188+0.029199495647363i
0.0958762893965008+0.0248002664945141i
0.0660737592428502+0.0147458794484799i
0.0789642191919267+0.0413565708630126i
0.071574587886199+0.0841441622319126i
0.0796694534490551+0.0998209581031369i
0.0772869196570595+0.0901528530528868i
0.0361215049968106+0.0736341874151506i
0.0495143738847414+0.0911035301160174i
0.0160401388929059+0.0939933933927422i
0.0151404237156673+0.0522833971093147i
0.049236093740251+0.0236235824304109i
0.0515404737850609+0.0270845768020154i
0.0615669607787101+0.0438329917138951i
0.0428685642466888+0.0422101150464664i
0.053334845459711+0.0178300369526076i
0.0481790688500553+0.0168026492844823i
0.0740239542283012+0.0140739471633469i
0.0986418708971575+0.0207110121659019i
0.0866746068719618+0.0816805279982543i
0.091261579648198+0.0816011527373433i
0.0511786148549868+0.09086728837417i
0.0158313865336865+0.102244012116249i
0.0182865711296387+0.0908331428443551i
0.0366905138976119+0.0768750951306079i
0.0139072551306286+0.0226490950869078i
0.0173519174928444+0.0676375416124986i
0.0182221272618069+0.0670137251334029i
0.00792925601034776+0.04112433652984i
-0.00295898023857249+0.0660424167189761i
-0.0455354454333249+0.00207609747259134i
-0.00605750468445162-0.0112975694485126i
0.0157632211702699+0.00953538108298226i
0.0265313499600356-0.0267934287915703i
0.0951190554290303-0.00909615810840421i
0.102673321205589+0.040875002814109i
0.101758768109809+0.0437889305571931i
0.0887556284920742+0.0282422117881328i
0.0571940108431961+0.037422673145963i
0.0945336077976519+0.0324504664685091i
0.0824484421757263+0.00117282597153932i
0.0827401901146716+0.0341013295535355i
0.143339782081336+0.0681301787361648i
0.115806555742726+0.0645532615411129i
0.0357511968967139+0.0873085836231919i
0.0300998821233236+0.0862829712539725i
0.0180326040692914+0.0616174893384224i
0.0131389009523324+0.0624722305127266i
0.0564541982162041+0.077105870987529i
0.0487094759744691+0.0707455388821646i
0.0502819450339462+0.0716423690284816i
0.00123814717378954+0.0578037000914281i
-0.00984340735024009+0.0471476564380394i
-0.0086302636823579+0.0350387639605828i
-0.0307629334447915+0.00170949786220149i
0.0110847465447778+0.0117722483122043i
0.0066919682576778-0.00584746353865985i
0.0239055796930481+0.0104661988462924i
0.0552116486103048+0.0329345162602346i
0.0357637482887863-0.0207299567353644i
0.0102557453217086-0.0383218904626125i
0.0760758783294018-0.0222455855230556i
0.117358297261449-0.00703310246849349i
0.124871548121071+0.00622907265258367i
0.145749679100901+0.0427658674319971i
0.0918179072824352+0.0611417097121733i
0.102451192189431+0.0473657681106374i
0.0914393853626198+0.0481285221965912i
0.0814019478462266+0.052090554072188i
0.0707612234244109+0.0333890999491499i
0.0619160396398227+0.0620369380310778i
0.0948775776240992+0.130295017416796i
0.0497825548487393+0.109494299530284i
0.00419970764690825+0.0838391249692751i
-0.0466517258714298+0.0610812630684308i
-0.0549026125510893+0.0435360614687667i
-0.0376873547131495-0.000458426718495864i
-0.00328757857368453-0.0560210846454698i
0.0685461329774465-0.0277474544071659i
0.0796456595518908+0.00358779815332929i
0.0517541347522339+0.0252481769128962i
0.0626394534990799+0.0190946159813705i
0.0741370817136496+0.03184399345314i
0.0661235299693829+0.00395353475651336i
0.102813457986989-0.0322082749749172i
0.119387740857075+0.00946843065695408i
0.135691393848198+0.044817603109429i
0.128397874116824+0.100180696488551i
0.0483351589702126+0.117174668061151i
0.0472538664294698+0.130688121476003i
0.0378571789349383+0.114449580672744i
0.0134165905709717+0.0324641001256377i
0.0186078140304016+0.042716023294172i
0.0325972964246439+0.041135523446974i
0.0553850548593443+0.0252014758083315i
-0.00287134981943987+0.0429612068857237i
-0.0257751539816946+0.0120479096328071i
0.00880749919567236+0.00911674131446358i
0.0686680614430497-0.0199713575133901i
0.0946816033785748-0.0475741166010609i
0.102455484052403+0.0181905746206494i
0.13119072919077+0.0453674556398519i
0.116617480467969+0.0790135694065569i
0.082646851410567+0.110392562928231i
0.0587877834816596+0.0506686410740015i
0.0755814105398435+0.0534511969415368i
0.071663228389251+0.0515280567516552i
0.0564152704972395+0.0610255866760381i
0.0334283361732251+0.0870783333961119i
0.0011010685126745+0.0725644388107123i
0.00688118955065255+0.101056503748552i
-0.0380593982770998+0.0534028616908282i
-0.0659567737389241-0.0128116144527859i
0.0187461940990262-0.0646117229185872i
0.0711115483857439-0.0325777118383174i
0.0854765277147442+0.0132500996010325i
0.143337115947777-0.000619296808898203i
0.134644192562843+0.0440615106985022i
0.0719813915256162+0.0299868886110278i
0.0696364974345557+0.0367975535361547i
0.0617269044211243+0.0180456096075938i
0.0907659415171684-0.00815408331091819i
0.150043757906026+0.0490054668453146i
0.155294835678078+0.0907136326913065i
0.113760939698276+0.152767627362045i
0.0571942200436203+0.148227652592561i
-0.0120806278740348+0.0964232296335293i
-0.054484527380151+0.0667742012807137i
-0.0296977117843828+0.0455467739875573i
-0.00358811519471964+0.0236741592856656i
0.0433747721325886+0.0440593190296146i
0.0546179482583398+0.0669814115756694i
0.0383465017678887+0.0282343935820928i
0.00507457283267903+0.0211082929564163i
0.0157045340544302-0.0335090327125752i
0.0460517649158606-0.0471338614218604i
0.0572327057476118-0.0213719545887614i
0.111419654594789-0.0553552319166815i
0.127366194992406-0.000257794673579684i
0.12947375728991+0.0665338295365104i
0.0881763027552673+0.0621825836337997i
0.0614463785330643+0.0588569278817845i
0.0530510685085811+0.0545714395692572i
0.067242273425132+0.0373091738509896i
0.110785187847708+0.0521076572340977i
0.11283282182542+0.0894844130702747i
0.0491891001845934+0.138084370970589i
-0.0153630761031845+0.139432233473439i
-0.0102010812586835+0.0634721090385019i
-0.0355533277499542+0.0388214084599068i
0.017485878770111+0.0126089100429393i
0.064808382250939-0.00561731415101275i
0.0397672718797272+0.0244093664733301i
0.0449339444396425+0.052122845800011i
0.0177913888154467+0.0769867609737963i
-0.0323280716977091+0.0270307951346636i
-0.0118982498732349-0.0207650819418808i
0.0283581450522817-0.0646832596108268i
0.0528660889118239-0.072144538331809i
0.134560394092073-0.00811013785982847i
0.120193747798105+0.0109247361514734i
0.0907912519747496+0.0409777528710072i
0.0994714137279688+0.072515060894937i
0.0585060090294373+0.0561566996159768i
0.0890484019288607+0.010602760197026i
0.102285499362836-0.0136957761296396i
0.10281194970161+0.0182663955244135i
0.131628623888738+0.0312097491240931i
0.114942531673133+0.107285378487153i
0.075435141929109+0.164671891412828i
0.00136766523115837+0.10634662266813i
-0.033374540633602+0.077922385073196i
-0.00310242683476629+0.033477000434675i
0.0171675716455753-0.000399482735089125i
0.0440185547824158+0.0252813413481911i
0.0680163854436343+0.0405824719043864i
0.0119847629033598+0.0445727823757702i
-0.00687414922792713+0.0548727173192078i
0.0128533072822394+0.0125659909699011i
0.0131004217048132-0.0267510101860289i
0.0439589123457364-0.0392451326309133i
0.102123209605681-0.0360835804840032i
0.127977081077411+0.032407918647112i
0.0693338801096149+0.0422234632347691i
0.0723417995526229+0.0595443353780386i
0.0692446692126104+0.089854058809045i
0.0296959308760396+0.0142220289872542i
0.0534600444866277+0.000185701469538279i
0.108721703906244+0.0647735163777875i
0.114344315702615+0.0673238195832093i
0.0554105132804441+0.115190958984189i
0.00404744675493513+0.12693702801923i
-0.0120631216804191+0.05916764327556i
-0.0113994343661396+0.0511897296476365i
-0.00181535718672894-0.020947817944277i
0.0348645900957211-0.0462737821118746i
0.0715305144309237+0.0221852245555941i
0.0825426291976729+0.0439588992028868i
0.0708652362252807+0.0586420924494955i
0.0191445838060409+0.0362929683538379i
-0.0219218682945795-0.00692970420798673i
0.0381809509917991-0.0282081119857226i
0.0791273817481973-0.0461149368038514i
0.140712812169918-0.000853787185626415i
0.163562862898418+0.0680735296373895i
0.113082373308671+0.109061498288336i
0.0600390254501203+0.109059478479647i
-0.0161250574457331+0.096993140118961i
-0.0112883459908801+0.0734908480878774i
-0.0174692572203761-0.0175262418324347i
0.0122739093253973-0.0022010538479385i
0.0517471108086816+0.0316291109368342i
0.0448618926743834+0.0518521539362697i
0.0410502635155058+0.11252042375974i
0.00438318820730774+0.0819605625841201i
-0.0279162957848854+0.0203785920137875i
0.00329542151375314-0.0417236657639836i
0.107194128996839-0.0551932225399393i
0.132436236820923-0.0300501302689395i
0.114634697810467+0.0318827364363062i
0.119100336517243+0.10940547145122i
0.037341624056267+0.0885622275531648i
-0.00683400415047034+0.04520749336638i
0.0524777464436302+0.0520927052193036i
0.0719485339585748+0.0308355477698i
0.0761203124035256+0.0394779511130163i
0.0837485385385032+0.0770068742191959i
0.0317929183242873+0.106568307326137i
-0.00933305792567313+0.111220785135478i
-0.0370619559952564+0.0471068292803615i
-0.0565839984219925-0.00624685816303306i
0.0113421824516223-0.0431563935789836i
0.0516587930478413-0.0446552909811333i
0.0759122332216292-0.0150048691799969i
0.0917534601682583+0.0185106525228455i
0.042539773249831+0.0141928874247986i
0.0232182513702698+0.0191347678598279i
0.0332225830129564-0.00976897780606005i
0.0627268132875738-0.0813120660821434i
0.13118832165273-0.0657387897037488i
0.184262086929512-0.0162077502814156i
0.15325249646848+0.0716899566446196i
0.129028386799685+0.156574298769034i
0.0651800384295922+0.167910574710525i
-0.0332590555644546+0.109218115610237i
-0.00771693007396445+0.042028619238526i
0.0229260493494119-0.0167444055825488i
0.0583952086175568-0.0163884526121514i
0.0836689410131588+0.0564896682592726i
0.0540301308817063+0.0894890248848635i
0.0111674022690237+0.105073082770692i
-0.0711020934364198+0.0370458718132893i
-0.0686818963440344-0.0795304967933992i
-0.00739921885369756-0.0706752589138806i
0.0384690237246759-0.0655358413124888i
0.0989783115149524-0.0872781845851676i
0.117045872316016-0.028385875304195i
0.0945424781962583+0.0324401787791135i
0.0689753112295576+0.0367208530600858i
0.0270782381889629-0.00148723403513911i
0.0155671396118902-0.0182057339122952i
0.0827019353750626-0.0349716096260984i
0.132258511470435-0.0213687755670742i
0.123300378759925+0.0645449489816922i
0.10820504168448+0.118552218420394i
0.0445374411044002+0.119315722822375i
-0.00277866563345963+0.09304972276858i
0.00372831340157421+0.0364820250966475i
0.00560888264883795+0.00744778090821128i
0.056778926864593-0.00198792088077377i
0.0733869623477772+0.0240577216927887i
0.0237560896367607+0.0441712650661694i
-0.00712215781307597+0.0481736680697637i
-0.0322901506101013+0.0652788034583799i
-0.0154416351142266-0.0486141404552111i
0.00591586661734883-0.0960748507813049i
0.0619494691808774-0.0616398423603509i
0.129569962384125-0.0524019134059273i
0.132649285081869+0.0298498188768552i
0.096966033405843+0.0798188398686797i
0.0342398062963549+0.063048328342755i
0.0228794049900497+0.0286851288963047i
0.0163022383033351+0.0114980288133698i
0.0622292318886994-0.0398074384447799i
0.118188290527087-0.0129376671152395i
0.143668855042677+0.0921996580524106i
0.139285414325621+0.11270625230255i
0.0329414239945369+0.108347357119714i
-0.0412513085150382+0.0746806767555i
-0.0342046758031547+0.031151788962097i
0.0474979184615256-0.0107553415686414i
0.0763591561767121-0.00735809352444525i
0.064072945077484+0.0307559630212228i
0.0732631847001121+0.081226639916451i
0.0146436092998318+0.148138708983311i
-0.023706505154082+0.106360843396288i
-0.0229613477704527+0.0338911678570436i
-0.0226107047019087-0.00699555249648587i
0.0391364118723522-0.034687250456135i
0.108564762579086-0.0406475165439159i
0.0984936515018915+0.0157371009566843i
0.0730539737717948+0.0839728826381078i
0.0588765917860376+0.0750362985662388i
0.00586499763424957+0.0492088619671657i
-0.00881439720043594-0.0053302039787416i
0.0295746039931713-0.0478841789617159i
0.063110455950712-0.0289721979526915i
0.108302171994283+0.000859548944563381i
0.0895152251570863+0.0268069788999351i
0.0169353619059662+0.0739696553620409i
-0.0239221342645537+0.0431130756425297i
0.0119495007425015-0.0037775491123348i
0.0525867878413271-0.0326358344930601i
0.0869229245620394-0.083604682010151i
0.145459694984334-0.002424471006926i
0.139185178015287+0.0453887208663541i
0.0825595832151964+0.06459019683381i
0.0199765434006446+0.0379647511247502i
0.0234064113847963-0.0348638211105077i
0.0763489494332331-0.0107430220645838i
0.105238609446199-0.0516114240053057i
0.123121457333242+0.00486950513238i
0.125556621253209+0.104393038168123i
0.0709215172364477+0.116148310477354i
-0.00190805578193584+0.149345058776124i
-0.0458132243997359+0.0752323116153969i
-0.0417914189481689+0.00236403757473233i
-0.000671863907938905-0.0247422478037295i
0.0392508249066346-0.0243706190053514i
0.0709002291378707+0.0419384514597591i
0.060957666948527+0.0594018969199611i
0.00149328034793695+0.0924249041762551i
-0.0413174714702755+0.0701563232354188i
-0.0426368592030127+0.000849845427309112i
-0.0135042288914266-0.0434721756466953i
0.0792884521394921-0.0627648173138692i
0.14045403710435-0.0207768182013113i
0.148194847234191+0.0215699206675435i
0.115136038635249+0.0904405313790094i
0.0301341988698523+0.0862208797042133i
-0.00543329644782751+0.0396752676698828i
0.0331263254750787-0.0102034126134983i
0.0804130169192839-0.0568853013476528i
0.10800029825296+0.0186097426808644i
0.0953242067862259+0.0687116825477732i
0.0603549329303366+0.073671408244297i
0.0153717579155763+0.0882480698835912i
-0.0213313993958171+0.0397294400805525i
0.00241133068075337-0.0102138233659319i
0.0380605696530446-0.0329246377054069i
0.082740454705177-0.050716271605427i
0.115220050355577+0.00186701830426772i
0.0844440046727456+0.0526187364373406i
0.0219786672373116+0.0238266253409751i
-0.00290323905774385+0.0189896832110956i
-0.000141435799685831-0.0213534934432403i
0.0107010077360416-0.0865957754186247i
0.0878740255663096-0.0531998947084064i
0.123564807396669+0.00248120708932645i
0.0983890412303359+0.0500513458950998i
0.0762347219910105+0.0910076189482357i
-0.0133284585249992+0.0790334548221914i
-0.0457494233426461+0.0331284218792951i
-0.0157068945156662-0.052028085703083i
0.043155926532311-0.0716577678836299i
0.118988729790215+0.00703118444891692i
0.114728152030634+0.0213954355976378i
0.0933858090426191+0.0859804639135396i
0.0264890512853156+0.120738139098307i
-0.0357281962907757+0.0471728149795812i
-0.0273617811706451-0.0138912391988225i
0.0174516856942741-0.0602411049802333i
0.107124168749443-0.0472965683529435i
0.170817555588535-0.00553781941341185i
0.137424111932676+0.0872283571502851i
0.0467424657334647+0.117551991580413i
-0.0130278974217156+0.114417209730458i
-0.0555842171488449+0.0607215062350309i
-0.0367809998334781-0.0343758722047183i
0.051305162339744-0.0390569588247173i
0.0955356544789274-0.0338527028761966i
0.0873776185889372+0.0261635595349567i
0.0652591858518075+0.0758107144946848i
0.00231087408092587+0.0905391138967507i
-0.0771429967780108+0.0408115544831443i
-0.0492854531643711-0.0514543567307517i
0.00993964337582699-0.0759821649714876i
0.0746605837232178-0.0790900463603651i
0.125015202203714-0.0454017789969547i
0.0759633357136466+0.0312100590218625i
0.04148487926876+0.0739945454134465i
0.0328053030248561+0.0660653167393085i
-0.0105760930544102+0.0119203321008406i
0.0373971712305153-0.0751579342093294i
0.147965348565171-0.10189531514393i
0.161267203523652-0.00686813500967889i
0.132259388563617+0.061918630143001i
0.0744845929460575+0.0862779624164055i
0.0151030870041451+0.0908363397507939i
0.0170264974696779+0.000276057871310391i
0.0595617594701517-0.0348336079239404i
0.0829249331541659-0.0779516348379034i
0.0978236745771791-0.029283489785504i
0.11948420186762+0.0837480554217887i
0.0680320573271839+0.0981195331838713i
-0.0302508607956024+0.0935482143022528i
-0.0396268153905712+0.019538893267375i
-0.00377010593161976-0.0359910558638853i
0.0497428592986722-0.0785665648735343i
0.133478103911113-0.0397418751033226i
0.112002801348938+0.0455006666104721i
0.0654956219542831+0.0828409590528348i
0.00848720459577998+0.127405556472633i
-0.04630011433416+0.0978699600871697i
-0.0231280244998376+0.0418147785540094i
-0.0130158269148067-0.0136130532804773i
0.0568580549312136-0.0543687880954607i
0.138968891659074+0.00947906891165467i
0.0901789123951717+0.0876054764452731i
0.0376515215837511+0.104846187988632i
-0.0252208557927352+0.0931934835106952i
-0.0750177597095099+0.0109497748485028i
-0.0516566777437823-0.080611891912008i
0.0369887549475658-0.130261110036577i
0.121875600208169-0.104066932746505i
0.121990082685334-0.0021928814169129i
0.120872943296066+0.0454607312679387i
0.0456494747860475+0.0687291159650289i
0.00329465627098194+0.0171903252441362i
0.0106814901229989-0.0517795318424061i
0.0266479872330218-0.0492304863271904i
0.120088202536809-0.0646010808183097i
0.160956464904186+0.0177787318449651i
0.12443526940829+0.0908563073863617i
0.0459833639112994+0.0919882670514452i
-0.0138353642134703+0.0724072930010462i
-0.0449082408261452+0.00154132729194286i
-0.0422946209978821-0.00451533801194423i
0.0588147211174499-0.0281030984600155i
0.13384258861634+0.00353385307392665i
0.093073784517446+0.0571421807766775i
0.0663404553659591+0.0368488499404901i
0.0171845259544763+0.0480097757888202i
-0.0585392503676034-0.00704687416559226i
-0.0189492965758924-0.0949291836843027i
0.0695347139107934-0.0955734826746534i
0.118719632438957-0.0415725354461675i
0.159465586771535-0.00259805258658793i
0.121643592838681+0.0980320297285781i
0.00273331688391405+0.151057453854293i
-0.0242460124912479+0.0682028126346767i
-0.00356295157076739+0.0102391719862823i
0.0544401111854133-0.0234409720037845i
0.129260449372544-0.0221851200340191i
0.117356463680871+0.0376908771420717i
0.0935874389646519+0.0853060114525797i
0.0127817847346508+0.119599834818961i
-0.0796731446625604+0.127817717930149i
-0.0927575971028096+0.0338266685738969i
-0.0712732807512249-0.0662193370260004i
0.0166602947685122-0.0936839818766454i
0.0924237317479813-0.0604051986958913i
0.12125600189384+0.00900023843243214i
0.0882906336039009+0.0539915736179298i
-0.00304372075313073+0.0369950866293445i
-0.0368671010590395-0.00469457752706997i
-0.00927638198785896-0.0650877927501207i
0.0542744438894034-0.126096199761876i
0.150036011092583-0.101006150759953i
0.204920129201297-0.0354704318905049i
0.134770721029217+0.0588027391773534i
0.0841667277315288+0.117620921290358i
0.0457800633268119+0.0742831610366406i
-0.0406255149810839+0.00633906159754634i
-0.00726564702894815-0.0071066038464857i
0.075021866314949-0.0275312705488624i
0.0949586357127811+0.0118600753188936i
0.0811864206369674+0.101239809417819i
0.0398843221589576+0.0982368653860741i
0.00705435246877068+0.0937104286435858i
-0.0565709468117342-0.0157631290654655i
-0.0402942142982205-0.0962898077187247i
0.0626301487573555-0.0694940737371827i
0.0965908172776699-0.0671160051722942i
0.111955965833866+0.00468035435679553i
0.0984322438652134+0.0867544091771203i
0.0576754493448914+0.0916584851007249i
0.0260234383741704+0.0261486089170348i
0.0389680519128058-0.0269111839276492i
0.0910523945677881-0.0883910122140616i
0.136519299214697-0.0581010278855784i
0.150062580698174+0.0906781468277303i
0.112927593417067+0.148842946092038i
0.0345893364051519+0.131023760328815i
-0.0405300211172252+0.0960488998804135i
-0.0687871629427185+0.0422226857314443i
-0.0334952016271155-0.0520812131852787i
0.0470572882211424-0.0802462547461032i
0.0924558538890046-0.00914758906918442i
0.055931636180812+0.0484927639065958i
0.00702237016401563+0.0925954697036184i
-0.0386780631393955+0.0889126326985655i
-0.0740820674716334-0.0107008956846318i
-0.0491865366687931-0.115890435466228i
0.000529847674822-0.121536269657553i
0.127733174056397-0.0998269496922886i
0.179703847159191-0.024840670915069i
0.106876772585913+0.0612613074237589i
0.0627326252009746+0.0503492748370511i
-0.0202835259801233+0.0442100563304118i
-0.0406453674679876+0.020591127898545i
0.034164133380574-0.0506675213504092i
0.10247398925136-0.0570277033639919i
0.147863752836369+0.0243102838018037i
0.123617215241284+0.0646639264924683i
0.0611624381364581+0.0697133063293821i
-0.0310860380811711+0.0836185314486732i
-0.0497607180915042-0.0126070761911035i
0.0161198619694979-0.0824428036433121i
0.0486991829122704-0.0479518653148318i
0.126351394890662-0.0358558809857102i
0.113154624931722+0.0327439749907673i
0.0423384098423747+0.0701317515732316i
0.0157548859381872+0.0398468418337709i
-0.0424942149417395+0.0354367636125695i
0.00557854763124618-0.0325958756828625i
0.0715740978056224-0.0691456039439622i
0.117270492148488-0.0123754088582859i
0.187180453736418+0.051692041567881i
0.114996712836889+0.129328632041378i
-0.00802826874177394+0.128003899700248i
-0.0670330013858601+0.0548398498146714i
-0.0711830173001329-0.0259081936885402i
-0.000468514634550687-0.0795543971063076i
0.0673857911907288-0.0550707111461336i
0.102398305978891-0.000547958171875198i
0.07135796067072+0.076925121593766i
0.0235351358352421+0.093954032756222i
-0.0530803877560821+0.0438841167315048i
-0.0779379136737214-0.00854619148259696i
0.0040598642458017-0.0808125900574765i
0.0508305106273852-0.107086567351154i
0.13106153964497-0.0942940345612467i
0.125762305378512-0.0253319385918656i
0.0900315446451734+0.0801001982200311i
0.0544868857405173+0.051220999213995i
-0.047211025011805-0.0392253350470826i
-0.0251055339216436-0.0596754530271987i
0.0345105854563827-0.106687581863619i
0.0951808186358633-0.106748527400417i
0.155273615276582-0.00887265196700568i
0.143162131105333+0.0601835854383401i
0.086896201203886+0.100401723894602i
-0.00287272881460347+0.0572604962103021i
-0.0531059905887662-0.0411302413594972i
-0.00332280897410696-0.0925641748395894i
0.0640703054446809-0.0778667794739897i
0.101599154023018-0.0255909276513689i
0.0996753818353078+0.044808277559225i
0.0346670660433152+0.107148735911649i
0.00671663800699767+0.0689135236828066i
-0.0163823401613717-0.0466337151365986i
-0.0204141602071351-0.0894596194320148i
0.0497179315851645-0.0750918302807097i
0.129849913746188-0.0591474731051472i
0.161103984087757-0.0108977921963155i
0.100037810610986+0.0811997104963986i
0.0409049566044096+0.109241313166711i
0.00372332835623389+0.036654244403131i
0.0114319991870045-0.00213025332371726i
0.0644742791303149-0.0683653515392727i
0.11919089880077-0.0398034269712442i
0.170637356699329+0.0748761410292276i
0.128316035951476+0.107552393879963i
0.0227078047920615+0.14097997363472i
-0.0194037492684061+0.0888885822107124i
-0.0253294735071204-0.0163521745085768i
-0.00792231202580698-0.0296285819347189i
0.0709931920586986-0.0490693273259835i
0.134432384229164-0.00455761648335915i
0.105703902655295+0.102651389357451i
0.0227705677348519+0.11037642318978i
-0.0506871113226912+0.100046871751184i
-0.119337977369721+0.0271803657225206i
-0.103687081636303-0.054884919720263i
-0.00634968164307707-0.0913257940161875i
0.0749336181482653-0.0971198881679678i
0.102382103906-0.0211022699195444i
0.0589309630986455+0.0635899200699561i
0.0255873734393379+0.068859500093364i
-0.0354759762645854-0.0220095661766319i
-0.0479860865157389-0.0772626129857052i
0.0338393832555469-0.112522562672427i
0.0868859297798009-0.137950007718221i
0.176314981787825-0.0747789942997894i
0.205377850814018+0.0519678103266354i
0.115151632940851+0.100885134925799i
0.0636477803457259+0.0706750916854094i
0.0201737321768996+0.0143261949254964i
0.0347567584590655-0.0448150432395015i
0.0973490930669084-0.0370736934741047i
0.101799281807184+0.00875176661071769i
0.16676273663025+0.0816386678126668i
0.120394795928552+0.141225227500033i
-0.0394318960827153+0.139985532786633i
-0.0504176735438137+0.0700337473341026i
-0.0267372624160569-0.0101005841513045i
0.0292348503287417-0.0581525802892258i
0.0792391024152746-0.0368026562215173i
0.0614258320706696+0.0276349478457239i
0.0535804719469508+0.0897876110278353i
-0.0313138841754541+0.0755683626327394i
-0.0655216111417256+0.0262400406304914i
-0.0417307047027894-0.0391767824294035i
-0.0115827001067399-0.132295214869141i
0.10110162557241-0.102942592308236i
0.156197562313463-0.0229814811695988i
0.111938031034311+0.0544779580069372i
0.0716801171945838+0.0678192069172439i
-0.011106083883336+0.0508064952886192i
-0.0506623314525846+0.0336288905033857i
0.0382736520068912-0.0545921345367067i
0.099766528406026-0.0595312189923623i
0.148328592727321-0.0304836979033767i
0.140913979232615+0.0416964051318967i
0.0801106954384839+0.126347693431192i
-0.00818458655951098+0.0852961646125813i
-0.0744557421006922+0.0360798799874551i
-0.0568007540560817-0.0507400608236827i
-0.00458183586343979-0.100144368823453i
0.0424636997651424-0.0604339946206118i
0.0847262618773002-0.0179635761437743i
0.111992045541028+0.0578101512194603i
0.0459989236635485+0.1000379271549i
-0.0184610038004879+0.0568293362389974i
-0.0402286524380786-0.0545742077184761i
-0.00963082990865447-0.129511058230393i
0.074291509560259-0.111830310653677i
0.140021012553085-0.0898505828758443i
0.156860892327955-0.00689789380927999i
0.111669711213637+0.0637080581297347i
0.0440553168794911+0.0612289492086963i
0.0157572900018763+0.0169909258575904i
0.0395663212029353-0.0605708667542294i
0.0844455504016821-0.0885727933065628i
0.13743913465887-0.0529232772733431i
0.183787312501651+0.0638648406281371i
0.103066914006292+0.118885316271795i
0.00506680825548107+0.1106084067487i
0.0104967472636148+0.0396647764176453i
-0.0087863188379051-0.0386061248902928i
0.00839075298651055-0.0528130284562176i
0.0814460480946128-0.0407576957655635i
0.137932658161608+0.0395783906875696i
0.0949083620031214+0.0901169437006301i
0.0135622248364229+0.0977968173381137i
-0.0282540743032341+0.0745468919361628i
-0.0572501571022234+0.012871055017201i
-0.0316931137661956-0.0698164225218184i
0.0328303052247943-0.0608031255941374i
0.117658021253758+0.0295912257485793i
0.0969363174809816+0.104153327406796i
0.000582624108645282+0.145800547153267i
-0.0811930382589684+0.0819028139537597i
-0.152636488058065-0.0093854489921072i
-0.107286328733024-0.0617400218776074i
-0.0223778140232379-0.136402354849815i
0.0484186494000141-0.13932814369951i
0.0973095302946834-0.0479690424043598i
0.0620743423645701+0.0152457785376117i
0.0145670923171904+0.04565405479295i
-0.0214346668785877-0.0225119858295474i
-0.0121796637189083-0.117741008203906i
0.0666093609399048-0.139942405940535i
0.145549192157256-0.137663368453742i
0.215539504464772-0.0527675991180795i
0.196993129770765+0.0612905870869967i
0.106644608265147+0.107823275269845i
0.0657209395456438+0.113938728142443i
0.0145036581361434+0.0623336751612371i
0.0174702104940357-0.0149091761346305i
0.101158620253272-0.0504601377960409i
0.15683021055103-0.00981789870979299i
0.122507187784848+0.0909882770995995i
0.0261081642698161+0.117262454357468i
-0.0313222612199198+0.125394620927862i
-0.103497592555828+0.0868116309181007i
-0.0815362861558195-0.0511843906933794i
0.00939562425918557-0.086340830367885i
0.0398151727315872-0.0570960680738957i
0.109939525860517-0.0379457973732375i
0.0427010023943971-0.00242200105803138i
-0.00356608028783456+0.0313913140655999i
0.0124091040313401+0.0231079419310048i
-0.0557421635702877-0.0538688377594784i
0.0568624954819629-0.091953457162188i
0.119366701236058-0.0963066906502034i
0.134864296344831-0.0379227155604231i
0.144461247181844+0.0709468147691378i
0.0530240022358399+0.101735476245394i
0.00475278300300986+0.0938892748271472i
-0.0349502124133081+0.00337996724600764i
0.0158743794140299-0.0590795521756094i
0.0776610583629685-0.0354305302067825i
0.0998423610327817-0.0298649859587603i
0.108328857914278+0.0508167995478291i
0.0433551965367627+0.107640288409801i
-0.0373488753452231+0.0753771151027774i
-0.0774080922873036+0.0284148158918326i
-0.0811533116565532-0.0676741654108183i
-0.0169465198729022-0.102558286593075i
0.0810513994384145-0.0750356556535127i
0.106059786670117-0.0320297285568881i
0.0853607932090424+0.0575187370873063i
0.0289967791940844+0.0646770402400468i
-0.0389516863209239+0.0335586232185988i
-0.0532519981066514-0.0495765915994582i
0.00743767626991195-0.142711325518925i
0.0819812647044874-0.130748273505657i
0.150082742125251-0.0745213110425535i
0.20099961484674+0.0335743273854923i
0.145769502273807+0.0824814957180122i
0.0364275449809308+0.07787523221839i
-0.0269228400872145+0.0317452343130126i
0.000660721351478128-0.0461222636891991i
0.0810270276058448-0.0682042395535352i
0.138855567716319-0.0143088688310255i
0.109663255799792+0.09266406031384i
0.0694408603292919+0.142721446949995i
-0.0164141195063389+0.0982557314060006i
-0.0857493935133608+0.0548465102451961i
-0.0650522352214929+0.00635442174053025i
-0.0345256355523309-0.0700358952517254i
0.0129527541494535-0.0495739112571548i
0.0391118585067291-0.0241488588056174i
0.0907005054323785+0.0390370504982535i
0.0220126100072799+0.0595307732239957i
-0.0551129879758536+0.0106257602163454i
-0.0556282929664388-0.0228793920884374i
-0.023760147331005-0.133954784237181i
0.0657774126940373-0.116681620902704i
0.101788675597991-0.0789631201465947i
0.129245012963028-0.0246563132232817i
0.0763398113852651+0.0682683944081212i
-0.0059645070167716+0.0275637256392446i
-0.0366373049099094-0.0267386365552721i
-0.0402455111559142-0.0601090550343248i
0.0047630869664104-0.0860850170209489i
0.0773151195407666-0.0610591968005733i
0.104149885212747+0.0309898583671308i
0.0530403267169125+0.0737267849536706i
-0.0257224400174565+0.0916895898485648i
-0.0857616781344342+0.0530772520392063i
-0.0872655887869809-0.0794975141379278i
-0.00288243287020468-0.109716777862206i
0.0881375084966143-0.113183661487461i
0.128501868652495-0.063331368495826i
0.107322897665384+0.0290867013000371i
0.0373434003395537+0.0343209676330108i
-0.00968603802988971+0.0593203105977742i
-0.0494310382320022-0.0158443369104396i
-0.00191311870487002-0.103721213833604i
0.0815168040417135-0.0628213797365903i
0.134353600715228-0.0126433966102615i
0.174596569725414+0.0464991578936201i
0.0961945453673001+0.108458928130725i
0.0118396369576682+0.115217557914835i
-0.0141773504570902+0.0142308354467075i
-0.0453663582184319-0.0354448288116149i
-0.00216371621847605-0.0300615717735883i
0.0952053607198599-0.0709159707262458i
0.145456536573347-0.013008408732123i
0.0908393785278051+0.0505629091790507i
-0.0109716653302031+0.0557641567548233i
-0.0363626189398339+0.0431913188958367i
-0.0291773322644262-0.00913830392233054i
0.00241650018417088-0.0474824472302824i
0.0672214247855572-0.0601548215743474i
0.122384180210796-0.00307015128554853i
0.0995130246176429+0.0761809270056092i
0.0111670221434113+0.101292252331606i
-0.0373670400864213+0.0555776681414435i
-0.0900887238082388+0.0155635130990032i
-0.0399482481125563-0.03220139171302i
0.053249893588718-0.0811988275459251i
0.0697487032278262-0.0508552290875983i
0.0818850911437319-0.0448649952695781i
0.0209636180674721+0.00670005619921511i
-0.0301944480260111+7.70064745102199e-06i
-0.041995838702863-0.0609120504904243i
-0.0258848979282112-0.109098614291991i
0.0543957112390117-0.163523393414473i
0.142850269243394-0.0976826801314411i
0.155288636490566-0.0538789600129402i
0.125783714202716+0.0208023180136258i
0.10246963521369+0.0592105354780126i
-0.000496708137443272+0.0531847127017307i
-0.00104962600850427+0.00866827951067156i
0.0652174717189816-0.107788235783752i
0.0903796655250316-0.0806402271666422i
0.153485586757784-0.0242810703382057i
0.127481431660156+0.0449266353510136i
0.0513435551249067+0.113374030911901i
-0.0128863938881036+0.116092650809456i
-0.0591311475112655+0.0416505917445988i
-0.039047501329584-0.0761774926724037i
0.0289569563745575-0.0985008213388247i
0.0938544302317739-0.0700862717241215i
0.102039979953735-0.00655386477716193i
0.0609375348762881+0.0470086468989814i
0.02237249652976+0.0463546988876903i
-0.0174240496893091+0.031123041812998i
-0.0483155311842088-0.0053917192476495i
-0.0186365451570321-0.052577652842311i
0.045839067489978-0.0704344516145757i
0.0855813956099025-0.0282087138427536i
0.082066070899373+0.0234955991453444i
0.0593039559031669+0.0457885112391156i
0.00982840670495089+0.036888102978271i
-0.0395296364045467-0.019805086274683i
-0.0287784850511785-0.0860487544408757i
0.0491906995474881-0.111343067448983i
0.097112359071247-0.0884292141747271i
0.0950369006851355-0.0195765966727243i
0.0730220300236418+0.0434468726368986i
0.0139153569830439+0.0595205643138828i
0.00623536796387886+0.0205306191775853i
0.00861631067365934-0.0408712411962008i
0.0595040532957994-0.0695695572572984i
0.139623180062496-0.0617325081305886i
0.140641625303876+0.00820208162004783i
0.0910324149113883+0.0983278626632909i
0.0188075486529221+0.101089303007335i
-0.0157760248930184+0.0321823740087803i
-0.0709284380067706-0.0308825031778481i
0.00188635254113506-0.105869855424516i
0.101786129068476-0.131059162238212i
0.0856903555316134-0.026253679536991i
0.0875994755484589+0.0373545409366699i
0.0288477613378949+0.0436567180976066i
-0.0109931812574438+0.0115703671489086i
-0.0094558177623519-0.0652544407919383i
0.0133738085246624-0.117192415729906i
0.0796057597663536-0.143441245489499i
0.161173815396552-0.0532461021104693i
0.169391402822309+0.0191127101583299i
0.130074011480775+0.0647238856529537i
0.0670295907639323+0.0899601730946791i
-0.0214533589554812+0.00353619929010837i
-0.0148061344194818-0.0210100153762154i
0.033052857439159-0.0330925209792822i
0.123010116116548-0.0376295565152526i
0.127251933680672+0.0235401462509647i
0.071692451683513+0.0827879344008647i
0.0305619947117364+0.100113454669962i
-0.0433773241776473+0.0544621788737592i
-0.0592182088612553+0.000455542259529735i
-0.0302921235531169-0.0668211135658117i
0.0396830263853223-0.0541761533290882i
0.0985777164199315-0.0294818849025862i
0.0804938869469094-0.0121876995823338i
0.0086290083241153+0.0564151685548811i
-0.0346907836058058+0.0156842747493127i
-0.0237832296930661-0.0484379020337864i
-0.00969998227483949-0.0637208917545481i
0.0189191441727607-0.0836376812964367i
0.1010791061781-0.0720839222543608i
0.085622531184654-0.00375240938652281i
0.0214185693328678+0.0239468001116176i
0.0279952693389389+0.0258720620969035i
0.00562901266650642-0.0137967842836061i
0.00312147930264019-0.112061172101408i
0.0631992971031265-0.116921986549688i
0.123820458058184-0.109029044278823i
0.135418970943342-0.0440272349397879i
0.12560927607282+0.105971844770385i
0.0774924730182141+0.103262393449652i
0.0175629905538977+0.0453127939582281i
0.00280192848111553-0.0164953233205842i
0.0524388385844537-0.0842497508046119i
0.102096408102277-0.0444856972932779i
0.123370568998755+0.00673165527742739i
0.131261426420733+0.0867717610857171i
0.0527586942748598+0.120491285269299i
-0.0457136553013559+0.0647443365695728i
-0.0767790624694641+0.000490456479173925i
-0.0363179476166462-0.0972179415154102i
0.0171875912145925-0.0948411048326958i
0.124283905692854-0.0974287197797063i
0.170196411892071-0.0648640283734821i
0.127270884656454+0.0379560657024531i
0.0684401292642282+0.00932916256941528i
0.00283301281466053+0.01160792567424i
0.0443542021847366-0.0317971204411225i
0.0603916225472167-0.0602935573314477i
0.0914438515771174-0.0341474563000603i
0.157090297022972+0.00457817026054388i
0.107356391911449+0.0747766537472162i
0.0418376572332002+0.0871300663143798i
-0.0217525997666926+0.090256120327553i
-0.096586459025563+0.0227509533093389i
-0.0444051052310702-0.0169056751539759i
-0.00248343179881571-0.0676287399468857i
0.0218802871650991-0.0727355117027537i
0.0667524710792906-0.00736754230007143i
0.0255005198606261-0.00947868253209738i
-0.0111261391445098-0.019732998288547i
-0.0311465425413713-0.0658862415999563i
0.0031766311292515-0.104708210233346i
0.0501958692004263-0.119858631545774i
0.135672052768981-0.0916876514640335i
0.178369205129773-0.033494444427952i
0.12099886107186+0.0184135772257698i
0.0812009358899184+0.0619948170825188i
-0.0117019018098147+0.0141240233767278i
-0.0314809440613245-0.0425250775784457i
0.0450431601170731-0.0552474696261242i
0.0743674379862483-0.0369546113445089i
0.116080649030779+0.0276466296858823i
0.108939654979758+0.0706671635498235i
0.0201302662296828+0.0752499384288466i
-0.0425583630849078+0.034609117952579i
-0.0817865338029602-0.0286434393577614i
-0.0414660120080739-0.0830541788244128i
0.046433642041102-0.113098517704527i
0.127050666685758-0.051634803743706i
0.143805975493436-0.0123204913974943i
0.104873239853539+0.000331535866202999i
0.0665119544297049+0.0571619313471299i
0.00279968819438197+0.0303334797768964i
0.00827243151861407-0.0448635207848994i
0.0800147031627709-0.0622007959415688i
0.126517199339639+0.00419581373457019i
0.120270266846788+0.0358737423254216i
0.106850882430543+0.0727138709352594i
0.0330946892130101+0.129285633391137i
-0.0574087289672504+0.0821337583932561i
-0.0661413040083346+0.0117993213140538i
-0.0407263908888112-0.0491164945489118i
0.0179280596247276-0.0814464702787863i
0.0599959425511722-0.0812445640737214i
0.0686029568607195-0.0128416606280586i
0.0517351582179291+0.0235108501405644i
-0.000786596347370739-0.0394835781548548i
-0.00914236505113272-0.0534069751883989i
0.0358565823045074-0.127506353772458i
0.100616230395625-0.158875184759714i
0.153272254224398-0.0638499010884339i
0.152762143895323-0.036061253634017i
0.129822378940921+0.0324727797779234i
0.041718812157932+0.0397229866700705i
-0.00653209559325001+0.000347195073656969i
0.00966964973560444+3.60013072064311e-05i
-0.0166482958123371-0.0540390803512497i
0.0567630656715218-0.043668214410666i
0.111984725010054-0.00493461210159798i
0.0845492723761963+0.0335884824323028i
0.0313261605403406+0.0604604749878622i
-0.046072124438855+0.0144750912720079i
-0.0414685912846068-0.0467969671096992i
-0.000171083536311661-0.0889653425229998i
0.0798005908941971-0.109790782534183i
0.122117769928985-0.0493598563899654i
0.102439332244786+0.0163835112968243i
0.0507978112263682+0.0615874478250568i
-0.00235404187035007+0.0595279157529763i
-0.0107224831734776-0.0134968498062841i
-0.0301001628118782-0.0326350067470877i
0.0256397984799297-0.0671690426494069i
0.103840956439303-0.0462765683008428i
0.117756879290186+0.0275559028584379i
0.072410060789081+0.0492671148610267i
0.01121717300379+0.0694514797903367i
-0.0261511727450676+0.023035320879527i
-0.0310072514820109-0.0342687298828685i
0.0163979368982804-0.0873169742142346i
0.0672944387140357-0.0703179594268297i
0.123698191595572-0.0155834680513904i
0.0857654865692697+0.00829944554203759i
0.0539928345309841+0.0922731471457329i
0.00571225862848459+0.0617930417370916i
-0.0609423208524305-0.00163774320311476i
-0.00549853709116549-0.0335262250776522i
0.000926175107886437-0.101944743024407i
0.0520693889307958-0.0714263313952867i
0.0830242321392701+0.0312280879964166i
0.0119735778632399+0.0453688858780009i
-0.0101933404704571-0.00878165147112259i
-0.0247903384197528-0.0430336328236142i
-0.0134212897537656-0.0933750998246733i
0.050983880883427-0.0776961433988109i
0.111968477272659-0.0717925737176142i
0.11772945029248-0.0841283493329589i
0.0822292086014135-0.00602908864561078i
0.0498968723300981+0.0167273038719169i
0.0106567737775307-0.00245115797601088i
-0.000318340268029325+0.00965371187156916i
0.0323019415736836-0.0183050763547211i
0.0952671597209758-0.0537261228532148i
0.0967663679054468-0.00502063868758382i
0.0323230508861095+0.0583651918112768i
0.00140151010135775+0.0727034139789024i
-0.0254634713032505+0.00407007350559251i
-0.0557794907044913-0.0487822002196101i
-0.063725024317327-0.0502069740487909i
0.0158801212905289-0.107681342324028i
0.0612289262105135-0.0857669544504825i
0.0628507677011084-0.0222298710315333i
0.0630441497998952-0.0134006426057504i
0.0158450025723744+0.00362126471685427i
0.0124424611597135-0.00150190726094441i
0.0137677412167356-0.0778646402213963i
0.0690172194247585-0.0954541208381994i
0.142460541409384-0.0274980466384213i
0.141348839114122+0.0479627040195564i
0.109997940431975+0.0911333111999983i
0.0631965097929412+0.0846645177502306i
-0.0154358111010917+0.097443775867371i
-0.0703046180083386+0.0215256732800501i
-0.0292067964908314-0.0387873657973399i
0.00772671079590959-0.0210513867977071i
0.0422961336033926-0.00734882922897266i
0.0478062230285027-0.00181562551499153i
0.00421264724688172+0.0101608717534495i
-0.0247104615756904+0.0524194524777094i
-0.0592990702073777-0.0472992072630845i
-0.0136968538230469-0.142686895656907i
0.0348865541805715-0.137876451536698i
0.0729195113667244-0.116944132585387i
0.101304121152643-0.0405117008701856i
0.061003284948969+0.00201928317668352i
0.0549786511505979+0.00770043365976627i
0.0103691779635171-0.00757826071631209i
-0.0127928619117651-0.0287370074147435i
0.0348695213259184-0.0176719124334851i
0.0686477696540732-0.0243311501713432i
0.106283456978863-0.00816980258656801i
0.110377514530336+0.0365732703227077i
0.0308330884837876+0.00866843945770444i
-0.0562802238684605+0.0110420370801869i
-0.047015679035264-0.0235231379207475i
0.0155321159298989-0.0865980498866922i
0.0757718369081798-0.0905050505284661i
0.110453057460455-0.0798371160186139i
0.0797053642351239+0.00331469281762547i
0.0390754003656844+0.0313671151893842i
0.0380407167982503-0.00964306793255351i
0.0117249568417488-0.0247413585120285i
0.0223623623164255-0.0446072003963413i
0.0662837688802597-0.0716767391265592i
0.0929868928925249-0.00869318427173417i
0.109645823419827+0.0377442747893031i
0.076358648566985+0.0423950545547829i
0.00542794598549158+0.0789637955134113i
-0.0828277475470282+0.0247011364083795i
-0.0821350764184781-0.0479996786096344i
-0.0489051404092461-0.0924713249501614i
0.0180233167007616-0.0958362442806635i
0.132733366016309-0.046799371883351i
0.08299232258846+0.00857468336431248i
0.0115782942134064+0.0312298671785154i
0.0190640684925935-0.027726486087741i
-0.0113386427081839-0.0621567328923409i
-0.00747135134931295-0.083518026987742i
0.0491367426619654-0.0793185278481075i
0.115392599466979-0.0664636224722627i
0.120197129925189-0.0117496805367995i
0.0846884350774755+0.0806874584530708i
0.0139862378604366+0.0579055959394974i
-0.0242740749374243+0.0201843707858303i
-0.00299024533897418-0.0659767794794699i
0.0193023035873549-0.112887574289127i
0.0678560771499795-0.0467795790687454i
0.0577984452154958-0.0364821639925511i
0.0578945584759493-0.046595613293312i
0.0141135793846476+0.000319739223866965i
-0.0339676507271646+0.00389834964362262i
0.00538969154183166-0.0773247515510823i
0.0153682323892457-0.0858000564515046i
0.0494134453923944-0.0736265452583811i
0.0930390005813633-0.0646152403698695i
0.0956736460166261-0.0152973034429519i
0.0458847203129673+0.0234235606621178i
-0.0149802928102108+0.0382674173111946i
0.00892696268230095-0.0189880520904289i
0.0194066546736184-0.0281710558204015i
0.04414351003726-0.0293653495275835i
0.0844940646561538-0.0617934529435313i
0.0410707863566843-0.0103306000808654i
0.00347658933263054+0.00770595558075378i
-0.0222686170069115-0.0057642222140441i
-0.000873791898349248-0.0350801207753591i
0.00475010695958867-0.107652687037326i
0.0427377977775682-0.106833158427185i
0.125009224597624-0.100374701173036i
0.102584792495865-0.0592547882334304i
0.122509661347194+0.0436968501032325i
0.0926429816033255+0.0346646408512769i
0.0234583228732614-0.00410474466487379i
0.0291069313795647-0.00551623467078769i
0.029216513609934-0.0384806751759501i
0.0714177455393779-0.0562617828493094i
0.0816159869831458-0.0167352802970554i
0.05706960297006+0.0535053010951272i
0.0319496915480606+0.0746835224122335i
-0.0395941831811292+0.0346468634864269i
-0.0901393497257009-0.0123744510041916i
-0.0686424341787219-0.0805446584727333i
-0.0319166151922095-0.0922021345110735i
0.0332511005238464-0.0850827278863006i
0.0734505390960294-0.0637704593531703i
0.0655136495065312-0.00358130965780882i
0.0408110589388243-0.0350972065143451i
0.00763826856358624-0.0701119648389389i
0.0689592617567831-0.0651380610440123i
0.0721392317848025-0.0676063824534268i
0.0655801737947932-0.0337845661819455i
0.107565600030997-0.0151148181408551i
0.0853920922819924-0.00800339656737578i
0.0482022346040899+0.0315649749676425i
-0.00807914977628333+0.0221782868268196i
-0.0226298433031615+0.00193540636687148i
-0.0213767440502105-0.0221591835966705i
0.0418761555956211-0.0531742656743042i
0.0738209752640926-0.0452568524507142i
0.0157156257710666-0.0339104025445338i
0.00889854105479451-0.0181601186275211i
-0.0100343153842878-0.0457901830780433i
-0.0080377013216957-0.0966566753737097i
0.0209570860962348-0.0998791811673979i
0.0953207363221809-0.0593048434564757i
0.137392658425469-0.0657328099184331i
0.0938246740603398-0.0140870751122616i
0.113898046215114+0.065416391590036i
0.0818387088871399+0.0138947230055964i
-0.00559742148847478-0.0144308226229278i
-0.0193642909334236-0.0204183897292717i
0.0182357218755559-0.0353986941985525i
0.0389176882514568-0.0495593314956556i
0.0403969205339769-0.0234048826740694i
0.0632948134834401+0.0124034295356876i
0.0160311005055637+0.00979766526645872i
-0.0241247216025316-0.0160916583557968i
-0.0185640490720915-0.0787212285503354i
-0.0279066265508713-0.119198803850387i
0.0141410765766517-0.142929164782335i
0.0810692682533013-0.104584242473308i
0.117820957841113-0.0495102519545685i
0.110595968538361-0.0270261542579821i
0.0508777913447504+0.0106608997192323i
0.0193769118326458-0.0098207068102104i
0.0387404107559199-0.0536050539043105i
0.0315892866971278-0.0454886470725194i
0.0701851616625484-0.0543479411372678i
0.103368104345226-0.0144341017544965i
0.0949378713587822+0.0361052954347758i
0.0397630711874304+0.0178962100028643i
-0.0324127620552088+0.0189597747432952i
-0.00113351357116911-0.0129609013322057i
0.031242024686396-0.0630238941909302i
0.0394431912007147-0.0528655095655318i
0.0547340747762062-0.02169859562445i
0.0391212964406788-0.032418536523309i
0.00997588433856158-0.0359081528940376i
-0.020471478932809+0.0111645613314232i
-0.021806034590602+0.00124426664709113i
0.0120537572791012-0.0847897592979439i
0.0403033530015536-0.0823308165679365i
0.0677883496015508-0.0510367314987243i
0.0636664028826522-0.0572145462389987i
0.0552271271523771-0.0130793322329557i
2.23023055889038e-05-0.00804986367106534i
-0.00475961582963657-0.0402481105998196i
0.0467016258042359-0.076865773808412i
0.0326550919223033-0.101041552084968i
0.0669112652254801-0.0559963863274902i
0.0873847411877107-0.0213889529527268i
0.0694101765853798-0.0125746499485442i
0.0459615014025407+0.00741540002110686i
0.0275517723540323-0.00760750650882234i
0.000248896587073583-0.0358656098416633i
0.00198383441368121-0.055931249267312i
0.0557651789064016-0.0459150911620901i
0.0752648201354122-0.00664977882145501i
0.0715625808418923+0.0482222437272621i
0.0465838466755275+0.0803063785502042i
-0.022587838952827+0.0268877740380155i
-0.053297327119402-0.0235514385052624i
-0.018025143132874-0.0550580258638436i
-0.0097558099988971-0.0811451727578732i
0.0322265801924219-0.0742524530823742i
0.0773284366800296-0.0595988559356056i
0.0562462689743007-0.0399039455435319i
0.0377544843191753-0.0446655637514268i
0.0172049891938474-0.0760493890577907i
0.00370239192342556-0.0720917603305944i
0.00721071947436209-0.0600022554160285i
0.0573218844849312-0.0592735474025032i
0.132521502567425-0.0211817918862688i
0.116305813457364-0.0253161434608641i
0.0891615006057256+0.00908467701317225i
0.0867553532009284+0.0294975820105267i
0.0405834825225605-0.0382502904451604i
0.00865114920860647-0.0316806191561253i
1.80920873361438e-06-0.0435654277609497i
0.0294750302866448-0.0469143775145566i
0.0377307625642771-0.0485810995048991i
0.00379177465486945-0.0431547594057389i
0.0175716120048841-0.0103392842165309i
0.021172563926535-0.049754018450749i
0.013224091828314-0.0704927750836829i
0.0555760543601165-0.0561178893241205i
0.0973361031387425-0.0622998854457301i
0.108595384975306-0.0338351256315897i
0.0799363504044804+0.0308928596673873i
0.0296379220120493+0.0203218103457321i
0.0148595464462894-0.0147694698767007i
0.0210531155392519-0.0185980263769484i
0.0686140483972753-0.0213251765396829i
0.0713466296150704+0.0120815050128477i
0.0422762469928722+0.0290212742959375i
0.0322199229882699+0.0301076452672311i
-0.0288234912705916+0.0369517529635611i
-0.0330108937321423-0.0206445583178437i
-0.0355998726917145-0.0399781181574089i
-0.0231137344483274-0.07080065458839i
0.0296373596952731-0.122325939730546i
0.0464088352252664-0.105034608715955i
0.0542120394321479-0.0875666420381197i
0.0766624272794363-0.0703269083336554i
0.0928357605904371-0.0674456227022944i
0.0410204054322528-0.0232298673067224i
0.0815878037955148-0.0243962321804811i
0.126202320904009-0.0695179765106701i
0.0962359758133167-0.00361178051171958i
0.102133743156396+0.036901382151446i
0.0629290611719575+0.0591657824623351i
0.0551793105459736+0.0679878301593221i
0.044114531487557+0.0312822196164043i
0.00126193605599149+0.0354291395051341i
-0.0180022885135907+0.00424688166816851i
-0.0247880374649113-0.00229121643819899i
0.0251041628552433-0.016512008439865i
0.00146546992474312-0.0271844807528261i
-0.0365610863686088-0.00972991275931425i
-0.00280857902215469-0.0582284344488174i
-0.0164394483297946-0.0936515719384509i
-0.000774600051031858-0.118775556809729i
0.0254010802117571-0.11520825182619i
0.0544721682777945-0.0704505251962914i
0.0597455641830125-0.0328764341332856i
0.0353828159526946-0.0304876428023046i
0.0661785932991427-0.0234166104431353i
0.0381046627497869-0.0194965408117125i
0.0374616755561127-0.0365470479494456i
0.0526982275049368-0.0497476622650936i
0.0090431673510687-0.0485521400622364i
0.0531083078998416+0.018437612801152i
0.0754931338934137+0.0382189933615412i
0.0282150383048185+0.0148723504955232i
0.00574008336870536-0.0159919603038676i
-0.0208708189108558-0.0635493809439333i
-0.0373940389364665-0.0655372627442763i
0.0194451958513845-0.0859426358868769i
0.0781463296096584-0.0344501551044388i
0.0548359488499372+0.00962510617471383i
0.0267877916209736-0.0393257405513357i
0.0276932223840215-0.038694823304104i
0.0250001008281776-0.0431666574055225i
0.00536104337559119-0.0540195264130284i
0.0424301803761593-0.0496198213481422i
0.0728770228738196-0.0242770137482429i
0.056971883135255-0.0277963022284172i
0.0856912546178673-0.0254987390632835i
0.0517719564782183+0.0173587341200957i
0.0446358607947104-0.0325106070821142i
0.0471277825166041-0.0201721725688177i
0.0249308321819296-0.026159330224579i
0.0666506161673261-0.0314954444118027i
0.070549828767767+0.0212157107701718i
0.0730551012128167-0.0172770907468287i
0.0349659301418017+0.0112676748030635i
0.010982734431442-0.00383479704666243i
0.00297460107289792-0.0334239986705905i
-0.0291415189529774-0.0140767341984551i
-0.0246067115167686-0.0370348358532614i
0.0131125515857187-0.0835116273458967i
0.0487414096993188-0.0612043541328229i
0.0320435593109635-0.0464939949028382i
0.0235626055478609-0.0835662079013257i
-0.0071602593912379-0.0583105731824372i
0.00698895247106211-0.0736149013862918i
0.0589947519844382-0.0544373373272534i
0.0806198851392547-0.0716091709287365i
0.0904058722189616-0.0482836726515223i
0.0484206159855968-0.0314809733031146i
0.0520767797512283-0.0852453699253242i
0.0692646154248054-0.0118146252973994i
0.041059521611722-0.0349125828657943i
0.0590316970387249-0.0483071662483296i
0.0684515974005626+0.00875105770418012i
0.0513644990076288+0.0170829109560878i
0.052973006140633+0.0329519665824192i
-0.00784428295299093+0.0234923819375086i
-0.051587662827315+0.0121950013860395i
-0.0438951629436914-0.0104171349972594i
-0.0479973994849789-0.0295676634320453i
-0.0240536600233218-0.0652307845100915i
-0.0202730480477936-0.0926927937968522i
-0.0111293695666033-0.0572192810416197i
0.0201250549953724-0.0428210189406994i
0.00259749927831131-0.0676153623214134i
0.00359570880796554-0.0588532274897315i
0.0267882100796427-0.0904175014678983i
0.0484432316462887-0.11425360670378i
0.0874666182553818-0.0672480182595636i
0.0665945371370663-0.0627764414273357i
0.0942203326173627-0.0277079408770816i
0.125348857925635+0.0105831756771694i
0.0618353815449917+0.0159985649370077i
0.0407981740330367+0.0271816333563963i
0.00972824821063556-0.00359239041210652i
-0.000292819153088984-0.0280015118579973i
0.030841888539019-0.00151606116658463i
0.0089919137893086+0.0138210613709837i
0.00498248957285244+0.0129411098720282i
0.00370278452967134-0.0054338818345395i
-0.0266352668050571-0.0346184347441538i
-0.0315777463859445-0.015435393029775i
-0.000108539630666743-0.0478245940085077i
0.00573188573951845-0.0935818643549379i
-0.00519768403199369-0.0590982660419161i
0.0474253090540234-0.0508475139402928i
0.0706722501436039-0.0635549191256957i
0.0351048259469058-0.0521587794957025i
0.0332349084665722+0.00115403346350046i
0.0412558078119222+0.00984095242348744i
0.0435744474507265-0.0187881461909239i
0.0354044566951647+0.0158543347064701i
0.0237977471473497-0.00985293257839695i
0.0288391274169789-0.0236863138340541i
0.0312196206489917-0.0183633594437136i
0.00651719479529988-0.0518275919056786i
0.016330524913729-0.0575350522084086i
0.0150676148540789-0.0651152252768976i
-0.0140056200218936-0.0211712653381608i
0.0175625793533446-0.0214046044102299i
-0.00256957937389627-0.0603283328356681i
0.0449451710334583-0.0423083925309478i
0.0525263231976859-0.0842419498197046i
0.00497605716412854-0.0988480805656983i
0.0815533040820872-0.0551483535361176i
0.0778032795437657-0.051362333773308i
0.0528823178523219-0.0542523226990688i
0.0654518055982012-0.0238890444101162i
0.0681388153565729-0.0128444707241048i
0.0429458004698678-0.0466933387435853i
0.00967398896858436-0.00891192365396166i
0.0176601295274744-0.0135690209555331i
0.0107526410332411-0.0472450558468533i
0.0110280474155984+0.00333715281023162i
0.0217143579464041+0.00820391790878304i
0.014918518320284-0.0173298796844945i
0.0151153323726975-0.0131148189913337i
-0.012808229391748-0.0024948335656449i
-0.00850664338402615-0.0331524934501586i
-0.00132480791779843-0.0769452925974377i
-0.00606418190369895-0.0723251930257072i
0.0345617968437077-0.0834876324242302i
0.0395485683758746-0.0608378032114534i
0.0302059504907553-0.00883403884283909i
0.0209826161583738-0.0594850339574618i
0.0369668467730255-0.0492302393187729i
0.0313420449379629-0.038587055554943i
0.0376809477343574-0.0754449121996691i
0.0514866326849836-0.0316361572400686i
0.0525679374366151-0.0224874638639888i
0.0743616059871691-0.0461855698228607i
0.0556922327408827-0.0620474398428918i
0.0680983018984521-0.0423373636080258i
0.0586914372180844-0.0245255267799274i
0.0654281049340447-0.0205201355164209i
0.0530293707678736+0.0135142207271842i
0.0324147831622983-0.000777213864190045i
0.0406563277001834-0.0178805010209192i
-0.00677262296646133-0.0216373901945919i
0.0270434524206583-0.0419044630984017i
0.00959720166467107-0.0218626859163941i
-0.0196465075412135-0.0339252937903934i
0.0396246883355914-0.0326712577215419i
0.00872039774684301-0.0371482403472061i
-0.0127994225655466-0.0586849418922648i
-0.0081086580206386-0.0613165687294858i
0.0042682263423674-0.0765286945663211i
0.0440258842370817-0.0639098451127514i
0.0506148022568995-0.087537139259815i
0.0408452155503843-0.0865157755725258i
0.0421159811966602-0.0376557839603156i
0.0375190048231406-0.0332577471780315i
0.0349253720045181-0.0429726461178736i
0.0655242446100214-0.00739536251023838i
0.0322781269115379-0.0161034687044325i
0.0437260797126852-0.0223510013705183i
0.0528839274471706-0.00711096057844375i
0.0406122021997571-0.0579569005686045i
0.0912055164411333-0.0204569221291629i
0.0536803117181821-0.00222858702067358i
0.0328305277552955-0.0328960007085215i
0.00170040153025051-0.018447013897812i
-0.00701562063727666-0.0415563562958651i
0.0160719790250671-0.0185629357010093i
-0.0257756644705186-0.0416168523889184i
-0.00761511252262273-0.102929056202727i
0.0335312034267679-0.0891774218373444i
0.0361495005722036-0.0466948201101215i
0.0255557083968784-0.013370304485943i
0.03581827571055-0.0372113590061112i
0.0604469794899357-0.0461070647483369i
0.0329241625740679-0.0198139486982863i
0.0314169836230612-0.0340962596982231i
0.0511294551219098-0.0576268332624732i
0.0311044852812728-0.036915395225221i
0.0387192247512769-0.0520415208948123i
0.0343271876675144-0.0526597668488805i
0.0352199046719309-0.0129708860384188i
0.0345723832141673-0.045329257764326i
0.0208133249942392-0.0287853029364315i
0.0177408950259127+0.0090129461687575i
0.013502487773582-0.0402823293704144i
0.0129424986022307-0.0357472275530395i
0.0175744380093965-0.034551610839562i
0.0354181054828356-0.0283562689237255i
0.0150706062416454-0.0390729295908149i
0.0143084636147828-0.036370618656493i
0.0599457952388077+0.00661679694436895i
0.051737297286147-0.0666824059493686i
0.00423710485139219-0.0417889403920334i
0.00382686240940377-0.0177062634441208i
0.0349149598497329-0.0501698705072206i
0.0493366000945767-0.0319833539956228i
0.0517888689664204-0.0435746369786159i
0.0333526606116357-0.0451713655148919i
0.0496799575063532-0.0486404477498437i
0.0580179223779279-0.0397895879993515i
0.0352101806550396-0.0313693178302546i
0.0382638434297276-0.0554848682294869i
0.0222793165464102-0.0614613180725871i
0.0200326924932761-0.0183876773401559i
0.0130815177852887-0.0459674824600166i
0.0319417614104881-0.0473692371999219i
0.0364753576616616-0.0248484810642281i
-0.0015495518266182-0.0630938226016342i
0.0121507003172502-0.0550552764749053i
-0.00305220094518134-0.0318697273787798i
0.0132108408626255+0.00826569200551394i
0.00730912988591094-0.0284940144398184i
-0.0125661738239802-0.0558612397418404i
0.0136502390140371-0.0404955752369116i
0.00876680367633766-0.0560992481627902i
0.0329242218430725-0.0504170588883049i
0.0508870367023106-0.0626632312361866i
0.0400816820507888-0.0213875918205486i
0.0079996944308403-0.048433116843078i
0.0295142553045305-0.0595798887700675i
0.00826778185357006-0.0154648800210263i
0.00524373112633483-0.0478129496564437i
0.0473591663641672-0.0498865935982775i
0.0396133681202603-0.0397733722669908i
0.0760809489489254+0.0168699735949573i
0.0539533010717656-0.0063778241383713i
0.0444477239161583-0.0511455052736604i
0.0370705691821069+0.00806775214583018i
0.0266794557615342+0.0124059913186813i
0.0233719961165161-0.0342625896948179i
0.0190090536864577-0.0551819776914275i
0.0310350865960612-0.0399150426449913i
0.0106672293261304-0.0427484247740993i
0.0155537885215226-0.0663993292045627i
0.0109442218761276-0.0793741428361381i
0.0292688775333755-0.044216529824486i
0.034702454405802-0.0591232000335627i
0.034450229806555-0.0943058942735914i
0.0544436988202119-0.0650648502139112i
0.0661066292529248-0.0845072893078955i
0.0702225305449109-0.0716851509204661i
0.0560614193958717-0.0339438929633022i
0.0523841223782797-0.0397772235912638i
0.0667812601422803-0.0466061240491349i
0.0746922020651106-0.0446837658026096i
0.049521361214371+0.0124513315921964i
0.0333235656030894+0.0282298731553714i
-0.00725689181220377-0.01182541571139i
-0.0343267285176393-0.0166180698714379i
0.0150061833398858-0.0382831370469782i
0.0257276008169689-0.0452415413522227i
0.0173585982866585-0.0552307746390328i
0.026889812655696-0.0629268165358094i
0.00355514857243553-0.03012203355849i
-0.00212665241685466-0.0516014299333285i
0.0139812561578424-0.0451674602357581i
0.0152889717920437-0.0335191498540247i
0.0205495070929207-0.0674119037934895i
0.0221973644446265-0.0914494080253196i
0.0675831811017662-0.0873499485077451i
0.088095292298173-0.0477015299455481i
0.0726836661989098-0.0584899180191361i
0.0682782582821815-0.0107794002620214i
8.11126045757877e-05-0.00537975368145035i
0.0107005830400391-0.0568590356238879i
0.0367851187580781-0.0286563134295474i
0.0683579227934773-0.0565181892705239i
0.0775804002953886+0.00499566459571174i
0.0285714676100178+0.0479851484470838i
0.0529290238910786+0.000670218552945766i
0.00412052715504981+0.0230326232734807i
-0.0136785246021707-0.0290583377671098i
0.0164273562686947-0.0503830460775974i
-0.0122049323771791-0.0663939615147119i
-0.00504579884172665-0.0965209463285217i
0.0174144355164959-0.0481397542871519i
0.0333020698320481-0.0386768996171174i
0.0202187389141851-0.0235898163165932i
0.0358183224553483-0.0508946107782215i
0.0562445693604572-0.0568697109576326i
0.0277335536961106-0.0536996104623853i
0.0644454012421039-0.0516071415942833i
0.0890699922966751-0.00710653617124668i
0.027514874433601-0.021415191466215i
0.0277899296751772+0.00705391387938214i
0.0338006496501172-0.0133959501247343i
-0.00345911143626232-0.0469196888576946i
0.00817812326956703-0.0414603295342452i
0.0210993450848421-0.0622803960078561i
0.050424512919585-0.0504517209159509i
0.0214391051448958-0.0515006768571645i
-0.0232463348215866-0.00028630279042358i
-0.0255302702563921-0.0396795621371551i
-0.0229550263765665-0.098608041774918i
0.0429429955138465-0.0736091250881597i
0.0231240145818627-0.106678527031632i
0.0349583314789929-0.0409454772202364i
0.101042292171416-0.0350051286281733i
0.0610803393301735-0.0296124004745772i
0.0463327312216846-0.00207486829790251i
0.044139874834583-0.0590866552871283i
0.0250261590891466-0.0538097958098381i
0.0384487977318557-0.0540867875246172i
0.0742848725371264-0.0368474189973725i
0.0752009001494037-0.0311081783799639i
0.0549066781770025-0.0168515976236136i
0.0257578305432688+0.000779403995668284i
-0.019612689603128-0.012865978334783i
-0.0308521854864328-0.0197397734188414i
-0.0148567708202114-0.0324974622200476i
0.00727007788152971-0.0628557983462054i
0.0211037598886483-0.0393914947278365i
0.0413272488512673-0.019549289460931i
0.0139637000350606-0.0778668040904027i
-0.0395970935220354-0.0538144402234278i
-0.0308521488083554-0.066969799821026i
-0.00532469531364426-0.116899779444561i
0.026742758879565-0.098793184586692i
0.0599645294346588-0.123036620586594i
0.0620513942011953-0.109617884352499i
0.0417421097954347-0.0683779355498206i
0.0367160137125548-0.0684896344397163i
0.0174845849881029-0.0483844298522799i
0.0398634147152354-0.0436447772978813i
0.0881341251621725-0.0779847892286958i
0.0878850785026964-0.074480263726124i
0.0684978923755606-0.0398654257071184i
0.0198077000844524+0.0104749317182876i
0.0195764612544405+0.0200992837593677i
0.0172028278354895-0.0215101800898733i
-0.000916342613984281-0.0145204886580708i
0.0174889712323289-0.0437025968473028i
0.0291836632974455-0.0505170206225904i
0.0492353412903177-0.0112990508508016i
0.0382868248486349-0.00779351401594742i
-0.00333822963061331+0.00446138478679035i
-0.0187099497232829-0.0223138118238133i
-0.00600038655799261-0.0287083991201547i
0.0121777085328-0.0559508894790406i
-0.0057965461909884-0.105330383966066i
0.0283095520394257-0.0917010291225301i
0.0906052135414799-0.0410785704687606i
0.0524423131497012-0.0113227796995996i
0.0147921966163875-0.0401289081216486i
0.00586712825407627-0.0559986157169634i
0.0168367832007934-0.0774898655590294i
0.0211976914438941-0.0981186285770278i
0.0364424586516409-0.124080854750834i
0.0803080666583245-0.11014132963633i
0.0816706878023458-0.0346945644026432i
0.0547320830486897-0.0325273887665701i
-0.00719370284454433-0.04437729286484i
0.00507621928207144-0.00229827727401291i
0.0233079622196318-0.0204159152177553i
0.0198474634969745-0.0602141737458598i
0.0506355439470776-0.0611770362900714i
0.0555042666169029-0.0512698519615913i
0.048870837870174+0.00877730975247286i
0.00210921227659374+0.0366297483335255i
0.0095332183014285+0.0078845255779214i
-0.00631942893720774-0.0220168227010339i
-0.0219540995867217-0.0714882714250127i
0.0528994055459984-0.0425176547773722i
0.0516116082870579-0.0145340617502845i
0.0333859237752573-0.0462542796073755i
0.00739729132760623-0.0571631081914823i
-0.0427707173546159-0.0939704139428788i
-0.0206577156260239-0.0896399577777931i
0.020375571971133-0.0768063557034576i
0.0232922382084762-0.0719772547838166i
0.0399186625148981-0.0509555770564942i
0.0413447835259511-0.0449152318186257i
0.0334070090812176-0.0233851795776202i
0.0365437073687007-0.0434966871734087i
-0.0120050740193967-0.078356543847617i
0.01053962494454-0.0983419185686698i
0.0273405429739492-0.0857827338147824i
0.0597372944413549-0.0581874618941576i
0.106640344021876-0.0277522165834309i
0.0473405605808533+0.00784364811454318i
0.000302704178500538-0.0460271686163137i
-0.00878982354140602-0.0443966264086556i
-0.000943744850524791-0.0368282477220058i
-0.019264908917602-0.0931886534656731i
0.0446395012119528-0.0597134690779076i
0.078724279465992-0.0295219526753385i
0.0618459495637954-0.0149574864394737i
0.0465187692603549-0.00273682133225054i
-0.00119587708038818-0.0381549801192909i
0.0334700297968805-0.0675855669219524i
0.0165092085278855-0.0966846151741946i
0.0462001301395658-0.0863566234979313i
0.123745463324932-0.038495202139992i
0.0751331154513879-0.0280002522576793i
0.00899684107008396-0.00310793108667616i
0.0171883036963264+0.0198172675708468i
-0.00452587323405282-0.0137869455528884i
-0.0354968754129539-0.0514214530654237i
0.0103309267410151-0.0813547719498223i
0.0208604357693691-0.0904604931815817i
0.0371833031866785-0.0509259884145713i
0.0246238852335604-0.0476661401428532i
-0.0358488446595288-0.0502871413671396i
-0.0249880866040956-0.0551982969326112i
0.000145078467700995-0.0816614938745547i
0.00411991940825839-0.0809302622257312i
0.0411419221022695-0.105716649624775i
0.0943022368596013-0.115779513799035i
0.0663559545265652-0.0979263238047128i
0.0596401723209883-0.0738041674904112i
0.0522535662180503-0.0595992752116533i
-0.0169503147687976-0.0562855306730085i
0.0320913089672153-0.0756349023851929i
0.0696472254342241-0.0913413614667043i
0.0688409019823285-0.0357641196686514i
0.0926293111184441-0.00396512401442749i
0.0475833067173375+0.0192394837048042i
-0.00139261180094282+0.00845755729531762i
-0.0127264959444082-0.026563071716894i
0.0172454624938199-0.0429135167136633i
0.0308852686276109-0.0830701296140755i
0.0438338445625565-0.0483375817651826i
0.0706504626059709-0.0318891210567115i
0.00311488102088159-0.0126755103429557i
-0.042241328414622+0.00534614773295555i
-0.0392255849485313-0.0447858433667143i
-0.0111617957460599-0.06833544425306i
0.00478403399947611-0.106584729443017i
0.0130142000090431-0.12650319094741i
0.0983246721979222-0.0985096849420296i
0.08602251584847-0.041888325025365i
0.0486581017389889-0.00657268879581485i
0.0179954483834466-0.0039448932013067i
-0.0243001360208248-0.0464852507838354i
-0.00216605301453249-0.0765449748098205i
0.0413575505567936-0.0916738445864219i
0.0887411864601486-0.0823966029193545i
0.0729576336146016-0.013680807713022i
0.0592138695408473-0.00281776981550517i
0.00553445343225141-0.00415589469791383i
-0.0336665773095033-0.0359792494540578i
-0.0287931981649892-0.0836521321301173i
-0.011007262057027-0.117478395532731i
0.0144359501505702-0.0982504361463791i
0.0213327378178038-0.0588835511869901i
0.0808195730488237-0.0392979373746137i
0.0333870637781691-0.00684885538026535i
-0.0232088040011562-0.0270285403003845i
0.0181294416731714-0.0523129956366486i
0.0524685360888758-0.0770770259892726i
0.0853675626321097-0.0800796703129403i
0.0725532646936916-0.0527331106339132i
0.057090235286084-0.0273845237730697i
0.0676558588634455+0.0338669173254773i
0.0249213641147787+0.034366683864191i
-0.00708233724793714-0.00750908727028837i
-0.00992329138183071-0.0317885043369156i
0.0167484906404826-0.0821304051998408i
0.0391972552884599-0.0692102543809346i
0.0277285552043601-0.0262427866918888i
0.0100382418737316-0.0131676762493751i
-0.0560512451291547-0.0160500742074942i
-0.0796712625839004-0.0782385885000207i
-0.0404240967974681-0.151265582135752i
0.0192644703549876-0.1423195465388i
0.042872711074068-0.125094995104534i
0.0604059703252025-0.0859980290870465i
0.0753254342791786-0.0161515961789485i
0.0261688058630268+0.00480410687637102i
-0.00635480090517574-0.0383912750397607i
-0.0122684485631188-0.0690944281397386i
0.0461793064535382-0.073219595470665i
0.111153730752726-0.10369846762337i
0.108455671900446-0.0589936711950232i
0.102138450053401+0.01006465832297i
0.0619336957933332+0.0442735897906592i
0.00900555274873037+0.062998644618029i
-0.0245086753868377+0.0251394325564173i
-0.0526508012910047-0.064643758453799i
-0.0230137550298371-0.0613715478936787i
0.0517790213761302-0.0281797247902711i
0.0493278528206125-0.0135842351307328i
0.0119508084506971+0.0215088078764622i
-0.0250131141178438+0.000653531633749473i
-0.0961685290646627-0.00797023959294066i
-0.046988359932139-0.0431669773894676i
-0.000697645984748078-0.108669709800373i
0.00324117317022555-0.139416288364836i
0.0576384583289662-0.104987957230628i
0.0380923807057759-0.0588243646767355i
0.0309120250116801-0.0406496697487716i
0.0187088376007926-0.0377161609537577i
7.06780887471578e-06-0.0741898008763672i
0.044801397942187-0.0987233695044438i
0.0735144192236701-0.0956554668006446i
0.0991996759380753-0.0681899490308982i
0.0927912493069276-0.0214086936723937i
0.0612779427656351-0.00198390383646809i
0.00824797665925556-0.00457648821789253i
-0.033917001099145-0.0211489026637253i
0.0134642307497778-0.0681521077039575i
0.0335934955089586-0.0886927043496734i
0.0330421445745632-0.0935776893815947i
0.0613942854500042-0.0618801602576648i
0.037008728026818-0.00942746861233496i
-0.0149676003910231-0.0127022306005938i
-0.0396880245722818-0.0217311333037791i
-0.0144110406348785-0.0855276224729877i
0.0127182382746391-0.125924043229643i
0.0490510679593994-0.0878767969756288i
0.106367043617269-0.0816654600443877i
0.0665861575145235-0.0494074303772645i
0.0278115697905948+0.0136407382658865i
0.00541773669208569+0.0102622787428528i
-0.0110018155134873-0.0390602418510574i
0.00173970923381973-0.0418185905964481i
0.00861077413861997-0.0800855285004267i
0.0675865326599711-0.111016853716106i
0.0609218838092281+0.0062324639494654i
0.0494884602300077+0.00838602020737534i
0.0234233214906384-0.0230082540012206i
-0.0530469489498785+0.0146749619755111i
-0.0395565422186683-0.0863244554224221i
-0.0201910557363136-0.129454067287193i
0.0348669722239255-0.0910285514417147i
0.0750053371179194-0.0824144882163706i
0.0596659539953036-0.0549500881226528i
0.0485480603455039-0.00324627211849785i
-0.0114320318079806-0.0390682784415894i
-0.0405406428900769-0.108829172266111i
-0.0124327155093083-0.0945177482711598i
0.0491438238154698-0.102320309604341i
0.104760137050838-0.0613868313077737i
0.113386326380193-0.00226191262180264i
0.0466783128848363-0.0167670455049555i
-0.0112516040759827-0.028667051784327i
-0.0399165401619838-0.0600106792382734i
-0.02119831166068-0.0859352142854153i
0.0497983190480038-0.10708961552095i
0.06939845504929-0.0632428804550487i
0.101681306407556-0.00506773857962863i
0.0282764912788314-0.043132831045008i
-0.0354468772895233-0.0339909188671527i
-0.0205690218433385-0.0634830876598001i
-0.0298545308121333-0.100408947864144i
0.0226347214495034-0.0741784154648199i
0.0636580182836631-0.0909770235862851i
0.12738717335836-0.0688351044224255i
0.0896664413705869+0.00197228415784669i
-0.0310606718366901+0.0251775670236567i
-0.0334439248560229-0.0215406558202484i
-0.0253233899653903-0.0410122134495787i
-0.00547085882908772-0.0707156550733907i
0.0348982053566118-0.111185840614397i
0.0817579099675546-0.0867555954213099i
0.0877336804118748-0.0521778795158246i
0.00176991583568433-0.00176675579028623i
-0.03897057690051+0.000680996163514052i
-0.0498239386205356-0.0344476061516578i
-0.067805823784151-0.0822678769094587i
-0.00459332941879481-0.139313632352212i
0.052135136544288-0.0922003869356506i
0.0669627113345573-0.0624676222822701i
0.055119434082401-0.0255054491429692i
-0.0210413849585805+0.0201955694466545i
-0.0561012695647009-0.0251725622645758i
-0.0646897429160056-0.042516428002093i
-0.0308462989875069-0.111990535008107i
0.0334759481653807-0.122583377384949i
0.0721740002600323-0.0520249230067994i
0.0840794675000882-0.0496055781829468i
0.0226748904563494-0.0224158477563731i
-0.00793584522943921-0.0220819930570154i
-0.020715948502691-0.0778131233612226i
-0.0171758455250437-0.125950601144247i
0.00144333361621723-0.110850009639915i
0.0416673656812221-0.0785355832557438i
0.0898651505915271-0.0609142898172167i
0.0306865340879816-0.0118586538875688i
0.0102069472958571-0.00430992736801473i
0.00654035764947476-0.04530425219615i
-0.0209180697097308-0.080310549833099i
0.0468124951681547-0.0876112475483969i
0.0882959894748704-0.0682340462989349i
0.0719250424939143-0.0378876246040699i
0.0581245607471337+0.0134357419543544i
-0.00697782964024633-0.00173399833324968i
-0.0514258371863621-0.0390362161700705i
-0.0272124615461949-0.0765610518701069i
0.00350206182507594-0.158244667480621i
0.0383787743905268-0.121351018136027i
0.0557920930466196-0.0579127743931378i
0.0653534308387663-0.0260341313443602i
0.0170493056400113+0.0286580927933899i
-0.0162216724378395-0.00781601014951525i
-0.0289253115321986-0.0911728552541082i
-0.0279365084389054-0.122988801696756i
0.0608978408925457-0.0928288058886171i
0.0939040089030578-0.0673280378734317i
0.0937847271728615-0.0329401824194905i
0.0694341293788703+0.0515321598656057i
0.0218248093392943+0.0539065269506399i
-0.0269171970018014-0.00430769623035788i
-0.0580973605195686-0.0388688217979814i
-0.0436577763473344-0.102008074877088i
0.0167771585718683-0.119829440320235i
0.0665991054226252-0.0561694914646335i
0.0312017406791118+0.00717906905298434i
-0.0215297839880421+0.0177392359644055i
-0.0956001353386837-0.0535518712664555i
-0.0735925185336071-0.0831152683081822i
-0.00683848302668656-0.0887857870560878i
0.0327248874371405-0.127978073431908i
0.0867915204563979-0.0923242260222049i
0.075167069776892-0.0570171534480636i
0.0351782866172403-0.0495191701935466i
-0.00878153607851333-0.0327047930822925i
-0.0212339164695009-0.0506409490230514i
-0.0125766693350259-0.102888885274007i
0.0204375783075236-0.149656582682839i
0.0832527212996409-0.104011315336126i
0.0930911234647497-0.0566034369283365i
0.0444091476074794-0.0370847281824247i
0.0367264840233384+0.00662905880168011i
0.00504551777795195-0.0312435157270555i
-0.0293283721783197-0.0743531783337593i
0.0246787190768895-0.109368352897257i
0.0729067566621883-0.127384106049329i
0.110503203120571-0.0525107593356319i
0.0801116563929193-0.00998328406445638i
0.00944586568588051+0.0280425947469945i
-0.0365751868900338+0.028287741390697i
-0.0416755480222722-0.0581662757913759i
-0.0117650888663039-0.0985900629684971i
0.0291637017799477-0.115047538828563i
0.0949518834424703-0.0799621114013723i
0.0757211370906191+0.0065703211011402i
0.00122713185694449+0.0164381526105946i
-0.0644380164614124-0.0291137589114279i
-0.0614182639029574-0.0230895652380622i
-0.0134764172802335-0.0933505246527741i
0.00617908141610036-0.156813986967384i
0.0706003808857274-0.125231664233565i
0.100617959108988-0.076727117700489i
0.0673439782766173+0.0162358551092603i
0.00230792767839395-0.0166143556889475i
-0.0394515178133778-0.0350583431446611i
-0.0510274033145977-0.0470061139601603i
-0.0413110998881335-0.130461350154996i
0.0410100264715846-0.134732310361432i
0.0768314932153136-0.10511886193638i
0.0658826445879685-0.0203882887603861i
0.0373407033606983+0.000882209400181932i
-0.0342686844405652-0.0345111115242043i
-0.0548907899753533-0.0574286870639505i
-0.0410428777725204-0.143548066338268i
-0.0123335964786426-0.176567118373228i
0.0837421698640028-0.134462914572209i
0.0797497564833736-0.0776261373288367i
0.0508064559386437-0.00317063499034847i
0.0512412162580997-0.00167876566585012i
-0.024555664098249-0.0500067213369391i
0.02628839668113-0.0842838028088638i
0.0566447798484343-0.120399712704719i
0.0859532093009439-0.0844076167785037i
0.132552090095347-0.0379459358540067i
0.0694943177345752-0.0170521201975422i
0.0475054583903594+0.0429206783632801i
-0.0148746891439084-0.00436356942063959i
-0.0548408585808229-0.0810963902085726i
-0.0403699433537471-0.0769856903414315i
0.00106241077140659-0.0908995636901516i
0.0473333515600782-0.0343548520317029i
0.0680960134872871-0.0026095257719545i
0.0267634163341549+0.00699971170922595i
-0.0894712053619266-0.00853370447824054i
-0.065170853359933-0.104299768580616i
-0.0324092329772565-0.128307854694142i
0.0249252896208262-0.12352491449216i
0.135723588262327-0.10846243191056i
0.116461686883528-0.0878274433273841i
0.0878451591689722-0.012498891300168i
0.0353775284147631+0.0299897306772195i
-0.0312373971078623-0.021799508609632i
-0.0333259001316113-0.0737643352190411i
0.0217816821938085-0.142915163011093i
0.0967740621261438-0.123160704102085i
0.0865229054740293-0.0400355351160626i
0.0375783875879298+0.00746837159713352i
0.0073952183855898+0.0143515224515423i
-0.0836905162893828-0.016303479207741i
-0.109348691399869-0.0577135386523096i
-0.0391914640709892-0.118474404664204i
0.0100824130665102-0.154162137010676i
0.063237293055502-0.125427947846198i
0.0811266182497573-0.0336717354192756i
0.0496658429878283+0.00021217561163908i
-0.0144918843374202-0.0274705451325752i
-0.0517706725060794-0.0613526388559454i
-0.0496648103306821-0.126362152791097i
0.0164770414548865-0.139803325294492i
0.0737855963094874-0.126385883730881i
0.081776666224416-0.0478508194841108i
0.0342440346577155+0.0305143720351554i
-0.0234368149056862-0.00498171847603432i
-0.0160342047734056-0.0451041269930227i
-0.0516738085895449-0.0695187642571832i
-0.00989805105467658-0.111257185541473i
0.0562101345440747-0.123799264000081i
0.0859740285960828-0.0823683009008586i
0.0640148757618456-0.0288776980446492i
0.00699720065098198+0.0020784151069739i
-0.0385634898903107-0.00942610843886831i
-0.0689407070666749-0.0332584472978496i
0.00428425015660665-0.074712444575829i
0.0691198749531661-0.134583870262947i
0.101165463651598-0.0843242827894118i
0.0921789942346338+0.000883029366746054i
0.0483682832404137+0.0138937049390995i
-0.0217460726643694+0.0286687108346306i
-0.0548811961823564+0.00102516933190018i
-0.0478259529527115-0.0545708568979101i
-0.0242808841364048-0.110905378369218i
0.0601083043545682-0.0840938234180627i
0.0800818837136347-0.0202522807556244i
0.01883241711563-0.00030586660409316i
-0.0464585234084219+0.038229134190086i
-0.0233793812776214-0.00300749583137226i
-0.0290338338530591-0.083156110793027i
-0.0321552958398094-0.170963783106379i
0.0298300231345582-0.161173092960947i
0.0379748277389013-0.0746321645087014i
0.0501296036141116+0.00178786761795499i
0.0355448113580223+0.0334721645246049i
-0.005099863104503-0.0134482239971057i
-0.0583073154034886-0.0312660852986607i
-0.0442417719828041-0.124660760245445i
0.0326268973785075-0.141490536631608i
0.0604500628035287-0.103286351025424i
0.100087694476791-0.0682765970999489i
0.0655665593067839+0.00382202625238371i
-0.0128445822038455-0.0246304775917422i
-0.000169308538904511-0.0469635566276583i
-0.00511432280784508-0.0793396917375819i
0.0451173529154758-0.151468104389282i
0.135948470984972-0.149192178971611i
0.137481051778255-0.0678406439337105i
0.0937665816759911+0.000130004474462477i
0.0262208573419389+0.0272943995370484i
0.00496836295052672-0.00501652582581375i
-0.0218129647232784-0.0204542042874086i
-0.014207001401914-0.0375891277383221i
0.0729735358716554-0.0846125643636756i
0.0631081688564943-0.0446230843370451i
0.0301750742848868+0.0458632083333267i
0.00401329522974532+0.047566087834792i
-0.0242546959966633-0.0146877042515422i
-0.0463663450190023-0.0861404009777328i
-0.0444130887760979-0.136930410608044i
0.0414561637320422-0.137019802821676i
0.0678959749994687-0.10833408846694i
0.0773257391220649-0.0260776836912097i
0.0619099642568941+0.00704061915317771i
0.00556038029963747+0.00352293762259084i
-0.0319927829621389-0.0341233833360643i
-0.0486143800172485-0.109710086214582i
0.0144100390369703-0.112702816953842i
0.0734436795461832-0.0982144350241307i
0.1134366119744-0.0577319969619417i
0.0921220459537419+0.00596113131841191i
-0.0321345854024147-0.00854668753590548i
-0.0630531461572382-0.0446552001209946i
-0.0377218070795277-0.0538357420063484i
-0.0627270702533626-0.114676309079383i
-0.00957373227033457-0.171600258323094i
0.0838475249794824-0.119281429199051i
0.0978520401139413-0.0741378360397028i
0.0424031323789204-0.0434800667461057i
-0.00563036626674106-0.015489565008084i
-0.0530960246601713-0.079180200727024i
-0.043896679237059-0.128604177265158i
0.0452743283574644-0.129260634278242i
0.0850858076208566-0.122843832516578i
0.111761764901671-0.0561038163323867i
0.073814483014999-0.00204610882417909i
-0.0147082901270985-0.0018562615612515i
-0.046190649763582-0.000397797424758195i
-0.0509521643854964-0.0645481861823947i
0.011893890710464-0.123418755873526i
0.0685422545184759-0.0922821203672166i
0.0603420953727016-0.0609100018910971i
0.0601501701338365-0.055769667683433i
0.00973305190119795-0.0248097661749586i
-0.0508520011060772-0.0168967734691704i
-0.00899779981002763-0.0750820092711359i
0.0263258873653181-0.138196321038201i
0.0463668753871054-0.105755315815375i
0.10821789954377-0.0855953845073447i
0.109452357006306-0.0453256210203175i
0.0387093102656467+0.0267273716179375i
-0.0279125482995535+0.00612593199276817i
-0.0659885644607875-0.00310246696595238i
-0.0519665643497358-0.0775561564985095i
0.00365054610036003-0.112205102573078i
0.0557502349342-0.0637353705958206i
0.058022476074217-0.00951965480629067i
0.0264097086342936+0.0111937665756167i
-0.0238326083092152+0.0147752637963709i
-0.0943676254245014+0.0135649363322208i
-0.10790597735323-0.0720676941378304i
-0.0481826345987061-0.127367159715044i
0.068846688747373-0.143969507862694i
0.0878997722809335-0.106040017052974i
0.0530171250243032-0.0459178507579018i
0.0433116248274601-0.0395125030434843i
-0.0481399701110941-0.0391348913978204i
-0.0476023406806192-0.0581909812956309i
0.0149306225945223-0.135341885109732i
0.0317013720735174-0.141715083915131i
0.0755415606109396-0.113147185712388i
0.0745698686089491-0.07472832630834i
0.0345960865725854+0.00914483980051393i
0.0166203289170952+0.0331609636942126i
-0.0421250334002924-0.0149695284320232i
-0.0582224233424342-0.0979190394338893i
0.0134420260443205-0.121680048839991i
0.0573534990395488-0.115423508264192i
0.104990991297189-0.0800204299059078i
0.0997448813598522-0.0292480583565782i
0.0350681055248488-0.00651100058576951i
0.0151655761452674-0.0346838207576737i
-0.0090359247815609-0.0861842649766029i
0.0161919525641213-0.108807287067403i
0.094283200129502-0.0927670062278038i
0.115423589749248-0.032879335594866i
0.0890258388236319-0.00560283386878201i
0.0582051927151165+0.030719727370145i
-0.0234547585052949+0.0204263629971295i
-0.0955789367715557-0.0444506882028577i
-0.0415313070472191-0.0697787176759022i
0.000976949483676909-0.0811074213275426i
0.0273905471133749-0.0696507166100664i
0.0453641668500665-0.0490044886699199i
0.0154671528648019-0.0268915042929137i
-0.0337630068616028+0.0101643653039222i
-0.0704002251849716-0.0131873747795192i
-0.0684150463341679-0.120443355391566i
-0.0342497117894965-0.154470868096197i
0.0624388527400058-0.139418846563234i
0.094103907188803-0.0894733412602637i
0.0846002554789983-0.0123298228058474i
0.013113380660059-0.0157610494723293i
-0.040278684707045-0.0263319613656952i
-0.0503436687028557-0.0648834121239901i
-0.0260755652996588-0.101688107788326i
0.0529997115043989-0.1144322717872i
0.0672215382128501-0.12012850356069i
0.112717995963298-0.0296812479412374i
0.0260119413893421+0.0293691071468568i
-0.0497599342995323-0.00294265335176964i
-0.0481564244136569-0.0630284741908947i
-0.0450442737462771-0.11158101704148i
0.00594693773666304-0.1197438028282i
0.0411653774312389-0.13008797985133i
0.130526559970543-0.0680556545452498i
0.0719334800357122+0.0080936080083944i
0.000964589453949213+0.0111946230944909i
-0.0163587099886139-0.0224073376625229i
-0.0513312003228154-0.0813558308083403i
-0.00336396870998679-0.085174497759265i
0.0308537395041786-0.0885407731975428i
0.0580140734595844-0.0736969655586016i
0.0379022034956493-0.000582775256833322i
0.00259639160078071-0.000664445538771327i
-0.0657635506828404-0.00424116651376718i
-0.089763091522661-0.0275417912245032i
-0.0278160374302799-0.150071242806433i
0.0246299515120871-0.16364085479398i
0.0614343365815566-0.109293893068926i
0.0738330421681048-0.0908520041901937i
0.0801065954006686-0.0262591835539757i
0.00471873612555756-0.0318547038782487i
-0.0506802024481973-0.0539908376992501i
0.0117435624262152-0.0741058399496478i
0.0533765464876527-0.103944576972349i
0.0478084731020833-0.0908210853768565i
0.0934255525215208-0.0608467587367936i
0.0509526763358283+0.0513872713222836i
-0.0372299128760228+0.0599212149152127i
-0.0557157463522531-0.0187009833620959i
-0.0797749976610729-0.0732564854491447i
-0.0362264237531706-0.139681203647491i
0.0112601109292329-0.139015527957277i
0.0468565902796933-0.109127280711124i
0.0553882447326953-0.054313420572017i
-0.0173222785088257-0.000219701449750585i
-0.0467303478597458-0.0311025146151656i
-0.0521974560664553-0.133123038173337i
-0.0381649017624476-0.170328716208739i
0.0189084699947975-0.179341854034088i
0.0723768266524317-0.177160388483774i
0.110145747513282-0.0616530737056476i
0.110621494849278-0.0156485497875357i
0.0212159668503755-0.0394602294605932i
-0.0666154876785524-0.0273060315780605i
-0.0494532316191311-0.0748567394057502i
0.0010059560384674-0.125782224040624i
0.0837218706665468-0.123443413104762i
0.113129249196824-0.0763171877131604i
0.0863905715592138-0.011611682734151i
0.0474960218055653+0.00108018611730458i
-0.0226764190845541-0.0315321162974519i
-0.0281583285073063-0.111271881497962i
0.00613270787884337-0.124763092769581i
0.0391162345651212-0.0938660868560146i
0.104702268011689-0.0772921389047187i
0.116674657283234-0.0321987950166522i
0.0786409226730147+0.0140331366639683i
0.0220527289965237+0.0415392913296172i
-0.0466750453364536-0.0136825179666336i
-0.0288386148471583-0.0690144653178859i
-0.00384933987251646-0.0935884029476584i
0.0207432005429297-0.0662355943259648i
0.0551186589796297+0.000247645617775854i
-0.0145618369800062+0.0289141628675669i
-0.0944459748583563+0.0148029745267496i
-0.0962262383180652-0.0484723251396693i
-0.0894172934937668-0.117006047574845i
-0.0658228772200884-0.164719860456844i
0.0187632495711922-0.143722897698845i
0.0626862034073361-0.127597634227539i
0.0507624995951117-0.0733698006545606i
0.0294722669908945-0.0138226069988134i
0.00717837904548778-0.077596691970358i
-0.00134152831611758-0.118796799409328i
-0.00423556786303135-0.171437137711762i
0.0716631684186346-0.176625405057837i
0.116580684977947-0.119961548490778i
0.0794355255236145-0.0486684336997711i
0.0518806957811915+0.0168700155881533i
-0.025531432547698-0.00249238583467235i
-0.0788290006900042-0.0218417888822624i
-0.0343372963796373-0.0964133478356094i
0.0361689170815387-0.146348646070914i
0.0951314806370831-0.121090329084612i
0.091865618719846-0.081006404351657i
0.0695216007351338-0.0245910972193067i
0.0285681190202836+0.0167321252440448i
-0.0181711497752244-0.017524898872558i
-0.00254181859075355-0.0701569512080768i
0.0239972811498342-0.101673762298618i
0.0470028899055819-0.135669211218546i
0.0948504498134042-0.0897391712072163i
0.0845796594293377-0.0146762941574655i
0.0175055127204385+0.0153998836753814i
-0.0502035509559073-0.0143411216430433i
-0.0942194786385419-0.0727293152333838i
-0.0340830147172133-0.0798018838694857i
-0.0194834234953088-0.0832887015523895i
0.0207535674672122-0.128187192560011i
0.056057486475526-0.0616758436216485i
0.0216676196217174-0.0373563011546291i
-0.016052004524505-0.0784243661477509i
-0.0562253423768064-0.0491794702199375i
0.0087297497303581-0.120425906866133i
0.0456891187442098-0.160792826866646i
0.117994098493289-0.121436503683125i
0.119156583168803-0.0765770333999143i
0.0583752372108911+0.035758799434542i
0.0541597983080139+0.0253438490946838i
-0.0375727289039384-0.0214134911460932i
-0.0435043951922083-0.0446474755975871i
-0.0158991872072663-0.114517296699974i
-0.00281982239805775-0.106724365895951i
0.0596254709309579-0.0712785462557806i
0.0401169773454483-0.022115303920461i
-0.019919731389487+0.0104944990100254i
-0.0624548436070554-0.0281404332368322i
-0.10054874330208-0.115727227567564i
-0.0726375788389075-0.164707006238203i
0.0162545285482139-0.193207150647106i
0.103231664862661-0.143734449579434i
0.114592809891695-0.0736818283694222i
0.0464438110844677-0.0424325542176229i
0.0114945264829109-0.0123565794553388i
-0.0236842709593003-0.03990093586379i
-0.0252403019462913-0.0833166405802327i
0.0437234820777158-0.15113507961347i
0.0659745210986128-0.106451306768531i
0.0563648265003151-0.0516729061801283i
0.0389812840302612-0.0237510334999813i
0.00872622170495598+0.00746538026106509i
-0.0378853870481055-0.0495624320521522i
-0.0721189759335524-0.0734129165899211i
-0.0603000351805799-0.124690650957923i
0.0132493942190054-0.15929852098049i
0.0844578978388796-0.147426491173246i
0.077892638397471-0.0851904206540167i
0.0713094589132228-0.0208802760338844i
0.00992953007813068-0.0390673355692064i
-0.0410622738797364-0.0737085443457443i
0.010882109509922-0.133518240832581i
0.0330198792917645-0.102541478515966i
0.0663386431749412-0.0560240808586983i
0.0994119940907527-0.0248915111190177i
0.0591306251831782+0.0103113049955593i
-0.00165804725510907+0.0113427623156152i
-0.0362563195229129+0.00203733910398243i
-0.0660845549562658-0.0459420375087572i
-0.0407864284972536-0.0556699146337489i
0.0182267797184907-0.0881421621571853i
0.0327936668785686-0.0690011260700126i
0.0225654157746822-0.0124569308824413i
-0.0394929322356994-0.0336740047242047i
-0.077844167844485-0.0433308974938465i
-0.0707714544266011-0.10249145853494i
-0.0385691453070213-0.169638394598427i
0.0163956149473849-0.170128948008556i
0.0635646481944315-0.132195374434137i
0.0768361234016273-0.0663799160496399i
0.0426511037156642-0.0352953481365242i
-0.0137326784198698-0.0218224088790049i
-0.0162373975218433-0.0654574028104202i
0.00665971396487274-0.129219082299341i
0.0187369884751778-0.146495790708991i
0.0689530294325621-0.132841319548617i
0.0800923602842173-0.0435696811764653i
0.0749784567456702+0.0171653205356485i
0.0437079885560831+0.00738670090565329i
-0.0321861167637438-0.0153175716022484i
-0.0590505162496211-0.0355819426546521i
0.00577583628951428-0.111844088524623i
0.0407379001481039-0.112669303848753i
0.0781781162201428-0.0240603388708103i
0.0990278217692255-0.0344268982564395i
0.0275349594845803-0.0157791372680327i
0.0257569701648392+0.0145094760961992i
-0.0385091254474576-0.0238285926076564i
-0.0842348468707708-0.0881964961103283i
0.0217755292229039-0.0930687869796253i
0.0687549864649307-0.0719568192221536i
0.0611729573779906-0.0482468425704072i
0.0343975267647035+0.0168355180760805i
-0.0168464647619198-0.0276382647361015i
-0.032777071262579-0.0816676825156718i
-0.0613257203419873-0.0980013501621188i
-0.016149741037248-0.153399049389662i
0.0736243776763544-0.150640757146097i
0.069197347251898-0.095117291349095i
0.0499334362303061-0.0302541805375758i
-0.00719021687867935-0.0213993128675429i
-0.0456621483744469-0.0505275131115239i
-0.065092813602103-0.078217237720525i
-0.0297662485301079-0.12782173309153i
0.0571111175273767-0.122429470569849i
0.0703131869694556-0.0738003992157849i
0.0496445302986111+0.00336817362808899i
0.0045373062444808+0.0125244753848192i
-0.052223428435629-0.0379220638177947i
-0.0984826225468659-0.0839912706367369i
-0.0359378825803167-0.128846327222672i
0.0213860347845968-0.149049766653796i
0.0423009296204465-0.131148018670772i
0.095544551697832-0.0598848737201755i
0.085288075339848-0.0416831408393195i
0.0380375466009085-0.0242604023042331i
-0.0409579802650204-0.0480790304132468i
-0.0474038417031583-0.0917204284536338i
0.0453858656909034-0.0899565238059489i
0.0850861778402147-0.094735042603257i
0.110442731863278-0.0358062858062751i
0.109459906026977+0.0209430706791837i
0.0212327996101872+0.023004117668944i
-0.039913454238865+0.0159659623251225i
-0.0811577605907116-0.0225690949357105i
-0.0824031666446249-0.0814784629953661i
-0.0306945859920183-0.130209339840006i
0.0286689746941824-0.125691431304572i
0.061090184069158-0.0622126958776996i
-0.00822155754514989-0.0462109879329248i
-0.0584450419485777-0.0765606485104205i
-0.0386810956882834-0.0799042331934375i
-0.0315990778625054-0.122832265205311i
0.0116483339619652-0.181565793811351i
0.0780558707588421-0.116476154323721i
0.0998308031351694-0.0478210109631688i
0.0857834622374582-0.0133896774522434i
0.0267832275908831+0.0268139038981943i
-0.0240731378574364-0.0266563882191338i
-0.0311086949080968-0.0697158349390254i
-0.0314242658031327-0.0609868242117678i
0.00304296161709265-0.0441933841566078i
0.0485981557016064-0.0412414096847287i
0.0386075379840274-0.0198059896614652i
-0.03533588835855+0.0177707590207773i
-0.0982845259664656-0.0515002604512597i
-0.0721245850758108-0.102746756682552i
-0.0355480549994851-0.151944217125414i
0.011860900890944-0.222664572458085i
0.0748848050532442-0.126570940020361i
0.0526563782428438-0.0495741794006976i
0.0282493178541881-0.0663780927157439i
0.0349252689234698-0.0441389115302494i
0.0121049318533671-0.0622706595484074i
0.0380621884954582-0.0995925471765725i
0.0789140085198104-0.108559592775762i
0.0623057419726597-0.0849062799087i
0.0739559578310662-0.0409755253348185i
0.0580801638623031+0.00694021869195655i
0.00416874939458557+0.0569327491768319i
-0.0465314880270257+0.0316738989038894i
-0.081998146177657-0.0346151350119723i
-0.0457192396736264-0.0993722647034622i
-0.0124118594080499-0.128597376953659i
0.0042689922580915-0.0724662360575534i
0.0316760601755928-0.0274734690764245i
0.00933847174943668-0.0378719959566061i
-0.0695426835317329-0.0282605791638813i
-0.0729856933250936-0.0515643803955413i
-0.0587934691055577-0.11913374509214i
-0.0210898108134991-0.150205398343076i
0.0841396842724386-0.135843393072649i
0.0798082636126073-0.0739053697597043i
0.0571632798192439-0.0270270374855059i
0.0299640340265904+0.0134989839780958i
-0.0312418992010108-0.0138565866214151i
-0.0274724884733191-0.088222248240563i
-0.0182417437295366-0.0844918661613448i
-0.00368528977451466-0.0833435159216275i
0.0369249319168072-0.0555532282595518i
0.0647902332053034-0.024378507050906i
0.0304854542318939-0.0146984361227929i
-0.0501827494457357-0.0112991508803906i
-0.0581188556982785-0.105921692845121i
-0.0460444087448921-0.153677535844919i
-0.0134988822248064-0.113773668084858i
0.0708974580386525-0.0836775375687034i
0.0466701291379334-0.0728488796681531i
0.0249894165067648-0.0388184175246797i
-0.00112965139192793-0.0116185196157142i
-0.0502476283246043-0.0809920334712112i
-0.0288216199105352-0.104794219656892i
-0.0242966252678372-0.10927601446983i
0.0402291423975094-0.101709108304708i
0.0899814628496511-0.0232796776829084i
0.0712448657445543-0.0138588117068977i
0.0111228640653356-0.0239886931465955i
-0.0769953755809104-0.0431740143291576i
-0.0587198287707205-0.120695013934529i
0.0121764850785044-0.124632242701269i
0.0443898296317041-0.100202946700204i
0.055155238757034-0.0924824920285668i
0.0433231529896255-0.0244620154959494i
0.0157563676571778-0.00274436058572933i
-0.0112886156215142-0.0154351498518556i
-0.043977875528657-0.0556155466551177i
-0.0337804148083559-0.104359563012503i
0.0206577045091709-0.1088656574386i
0.0562795848699282-0.112502317896869i
0.0769160517262116-0.0675843469583442i
0.0483871341575854-0.0222268918377868i
-0.00617067801580492+0.0189153352636424i
-0.0357507398247722-0.0338997380848952i
-0.04692716473139-0.0970607347358346i
0.0228722779564218-0.097478472759836i
0.0457539925897433-0.117925388385342i
0.0399194053446602-0.0362929972376808i
0.0411120007320002+0.000366230416691553i
2.89273262320748e-05+0.00234397925223509i
-0.0231284841141053-0.0232040980864412i
-0.0811468759466195-0.0962810865285596i
-0.0486453905168829-0.0925128763968774i
0.00700743293862788-0.104746828363828i
-0.00803817672161294-0.1084065684001i
-0.0020952551268971-0.0426667954670667i
-0.00389723478163227-0.0272476360075283i
-0.0390353752925376-0.07174068276816i
-0.031846755076588-0.0902984655173728i
-0.0086787596740081-0.12781646267354i
0.0142621195892831-0.151490316564158i
0.0610447692148972-0.150477266335403i
0.0718318350686599-0.064913289054297i
0.0601919673886995-0.00907126078945846i
0.0200001751521909-0.0282278533700337i
0.0307746713660163-0.0190332294652776i
0.0363007649737821-0.0966533199071489i
0.0317218300987129-0.109837211829817i
0.0716023021984954-0.0599636095907756i
0.0934505501385614-0.0297978803111173i
0.0784217363955393+0.0443254797303718i
-0.0202954210481957+0.0549432403534573i
-0.08992067252755+0.0338973272512562i
-0.0911073265539514-0.029434465330464i
-0.0527507794230674-0.131691545230851i
-0.00809786738995463-0.117860145236777i
-0.011597562942898-0.0969028109464966i
-0.0019357459977116-0.0644768789426781i
-0.0121690514461072-0.0211249690017416i
-0.0757059038029581-0.0627728368546594i
-0.0695891516021825-0.0895224170687195i
-0.0436363373039484-0.135663422700258i
-0.0102488791248066-0.175105553614265i
0.0640693887082824-0.141086628635744i
0.0783408793656059-0.0948732938488773i
0.0817359481520122-0.0154903002267171i
0.0292137224111763-0.00169025436251339i
0.0105486451440101-0.0581621455556168i
0.00141528348642908-0.0521092252032857i
-0.0363672266474064-0.0774663089076732i
0.0214984808685529-0.0843362287764865i
0.0343312161639492-0.0418250946412033i
0.00710886575067513-0.0154578033272669i
-0.00985131720861146+0.00374555969788519i
-0.0578430135136695-0.0455334372318161i
-0.047248349070553-0.0888679402942957i
-0.0351082751476915-0.112289751151046i
-0.031199820667798-0.160448099161738i
0.0583853964115388-0.111849732806233i
0.0808211894656663-0.0899160441469466i
0.0240966795493861-0.0697658317825057i
-0.00595711627737042-0.0344662625539586i
0.0251850955607347-0.0785375973920214i
0.0186070388576798-0.0749119434550716i
0.0329989521739184-0.102123729441301i
0.114595821450317-0.0606518090317588i
0.0909658173731897-0.0160777614855335i
0.0378651659776594-0.0283065272913104i
-0.0257836772594569+0.023098291332786i
-0.0776960557119259-0.00274063208453445i
-0.0692909425274353-0.0461052582009486i
-0.0310274612712238-0.0951347711637527i
0.0145114275113725-0.10772411803979i
-0.000761693491597901-0.0600778427766028i
0.0268603149587765-0.0890060029803656i
0.0102587058713054-0.0742986606771679i
-0.0700689351298963-0.0488161597589089i
-0.0369522699520924-0.0801782073006885i
-0.00207453730297092-0.117830528556454i
0.0212428200582136-0.187349752416551i
0.0781487373939683-0.151856489099479i
0.121095193395191-0.0646368265624779i
0.078606266945686-0.0284329523231161i
0.0136632419337479-0.0172962391642675i
-0.0120617399532336-0.0382649352745818i
-0.0286544832256869-0.0496725517522515i
-0.00707017130403563-0.109462782496309i
0.0257293067763954-0.0952691277492135i
0.0498308086327666-0.0288096122356306i
0.0599025646575533-0.0356294871407916i
0.000246830453991111-0.0187633646102372i
-0.0906249444005393-0.0408103918178818i
-0.0464753419829349-0.0813888533971397i
-0.021633644860818-0.0886532351433561i
-0.0307020473377498-0.104013862772609i
0.0552851714093324-0.113759423229466i
0.0809912390820561-0.0813501799754209i
0.0550149301745937-0.0370680257937364i
0.00247707904361934-0.0419986763684422i
0.00107111897857204-0.0834068791353362i
0.00966436916097231-0.110125452143955i
-0.00232204526740818-0.119336776942689i
0.0578989403519332-0.100705718925849i
0.0433400075708811-0.0397488938422333i
0.00864417878605748-0.015808023255182i
-0.00922623389457494-0.0105313481505861i
-0.0193312297344474-0.0403897301520882i
-0.0154511979713048-0.0919815563453409i
-0.00142148216875131-0.0885384822837025i
0.042916636282322-0.10899690627624i
0.0270521619068674-0.0781331690900038i
0.0104263540630228-0.0167075096115293i
-0.011129333962202-0.0477602972574613i
-0.0718200987600353-0.0660611614484573i
-0.0583026538869209-0.0861935983842221i
0.0138040490511795-0.152152354252557i
0.0310252630443638-0.12363773242571i
0.0805124323917515-0.0658685421463731i
0.0873493399099149-0.0731671539621193i
0.0286535858985517-0.0455793759638831i
0.000816308316767761-0.0501446816956137i
-0.0424332442375755-0.0670625439153415i
0.0203922847004993-0.0520873425367101i
0.0631691807006271-0.0851351222249037i
0.0592020824392698-0.0747693957196306i
0.0797310018594338-0.0405787538091188i
0.0105742903084336+0.0250949473915895i
-0.0193318584000227+0.0237720073579134i
-0.0278845259362809-0.0359020986675947i
-0.0515559645543934-0.0290913149986544i
-0.0412253262521442-0.106786790176762i
-0.0198399939149634-0.107977706571722i
0.018818197147281-0.0816134517184155i
0.0100097493256779-0.0697583956186981i
0.00173808438115841-0.0389380769776855i
-0.0194777038672827-0.0723476811962042i
-0.0675860166554504-0.0798735172146944i
-0.069717340432469-0.125349675396572i
-0.0115472695736065-0.143468654752183i
0.0649661173993374-0.104481458612387i
0.0508169338463453-0.0710487911111981i
0.0376783410823766-0.0599148204462243i
0.0344634118404693-0.074430367039297i
0.0211266276406779-0.0804672371364386i
0.0285824653894161-0.0814562986850796i
0.0175856765245427-0.0668821010225275i
0.0402863382304322-0.0749041470281918i
0.0578513270855564-0.0465363767929282i
0.0361723453800949+0.0109449265669455i
0.00610376607020902-0.0310173227827884i
-0.0264732130231757-0.0476625227106752i
-0.0482862034572732-0.0378826741363728i
-0.0249960141930665-0.0533999327755272i
0.0293751034365142-0.0709977429559521i
0.037552738776837-0.111201264436492i
0.0223814038498667-0.0601284695657483i
0.0112796358994841+0.00108729085933923i
-0.0310043223301673-0.0218674543529461i
-0.0139778867559289-0.0496973787183644i
0.0189674394723856-0.101623276657531i
0.028467368122555-0.155786266694634i
0.0309157454701349-0.110172644466291i
0.0321556739327522-0.0301785019098503i
0.0349937528118095-0.0218786880868703i
-0.00737329656501853-0.0171604546854611i
-0.00889640852980502-0.0222953609636105i
-0.060731054867445-0.0847700277903269i
-0.0334845288327887-0.122397309205974i
0.0401380819687584-0.108809676601384i
0.0175165506852758-0.0962281809761647i
0.0450705347527318-0.0688737579488063i
0.0109163373517133-0.0468274249208601i
-0.0227569213921741-0.0423536726895126i
-0.044458184125617-0.0648376895984334i
0.00439282314494339-0.11761824122923i
0.0821601506380895-0.132266272854399i
0.0532564449693029-0.107217722487678i
0.0925893273795448-0.0481236453248625i
0.0801634280024892-0.0138632373148879i
0.020886448001556-0.026803633468249i
0.0156428358570823-0.0540823732196374i
-0.0074149696453373-0.045539034811205i
0.00463959152164175-0.0469831247625301i
0.0547962101737229-0.0408603891593856i
0.0277828966820674-0.032204505457719i
-0.0282799752501416-0.0214751794525777i
-0.0533048766076303+0.0116619069601021i
-0.0567387041897647-0.0523725346094316i
-0.0340736484307548-0.0991231125002875i
-0.041027767036958-0.126256711346643i
-0.0027424149650317-0.131512850261126i
0.0114221635151371-0.0771758630432532i
-0.0115850605177495-0.0655064784496423i
-0.00109665517358038-0.0945418723762719i
-0.0270082416870021-0.102384494738823i
-0.0362068366087519-0.100369211665239i
-0.0116013840018779-0.126186788547935i
0.0446480031279756-0.124465555389201i
0.0947742740824977-0.104264146129195i
0.0699216299118292-0.0471986195892401i
0.0439390934910611-0.0159704463314407i
0.0231773048103425-0.034034737089207i
-0.00232709396318292-0.0566728721953869i
0.00537395015390326-0.0924554256332053i
0.00873913047066095-0.0936435208342363i
0.0345002378996791-0.0754452409736027i
0.053683174617014-0.0180646077044601i
0.0134982672213696-0.0298553163835856i
-0.00506718083133681-0.0565901394724753i
-0.00639330869059407-0.0387046561101537i
-0.0369330552994834-0.0863148911468401i
-0.023971045075937-0.101033930972195i
0.0317993737044684-0.0893556060621128i
0.0603827468416213-0.0946515352785446i
0.0343417163615708-0.0876681547797299i
0.010888396517266-0.0616681591347592i
-0.0103584740325087-0.0243343695646727i
-0.049234622550264-0.0775159624564842i
-0.0384043744918692-0.0999548325732937i
0.0118725694033372-0.0565098868651607i
0.0274392222355036-0.0816786872671923i
0.0139158226144933-0.0830961148592599i
0.0407750442200251-0.0727392922727529i
0.00459984530986861-0.0325287741486779i
-0.0471320800296301-0.0566965715140102i
-0.0360968300632284-0.078376948453095i
-0.0133101265980291-0.0485549969478394i
0.0101792594446513-0.0974865396851449i
0.0404632731182561-0.0810380395016576i
0.0149695005813426-0.0589368731498047i
-0.0195178289421819-0.0565086276337146i
-0.015009587178972-0.0692527858718298i
-0.0234198836303884-0.090034616917284i
0.0384632934364725-0.0818031891095397i
0.0321464563630981-0.0895389699854481i
0.023121943369807-0.0590957171727272i
0.0376846020544452-0.0406092857168998i
0.0202707162453817-0.00974798147712329i
0.00866374880348205-0.0190547070401962i
-0.0555529645238049-0.042295381061835i
-0.0305034871575071-0.0403226811217903i
0.031672352124633-0.101771623131821i
0.00393731846663019-0.0638637275090832i
-0.00388134700937331-0.0293261184429696i
-0.00125650544221556-0.0376780097155299i
-0.0463610489964198-0.0154081942515705i
-0.0239725056808704-0.0627497955905032i
-0.0277897349498153-0.113685382682433i
-0.0408946652583783-0.127904989339793i
0.00027124739609081-0.144165038038989i
0.0316163384183705-0.106623518392756i
0.0432664439855883-0.0534118565715258i
0.0123513582517873-0.060308345476798i
0.0300402893283509-0.0698396193948743i
0.0249847047281537-0.0721851603454733i
0.0120657254475392-0.0661640770002218i
0.0321678056235481-0.088589933755512i
0.02399502163835-0.0694844976167066i
0.0446201737309375-0.0181928312147537i
0.0205751642180228-0.00831553643000781i
-0.00636429456744439-0.00871770418155479i
-0.0278788288394236-0.0529167546898749i
-0.0469194115916664-0.0947455666468852i
0.000869036693687788-0.0971458810406384i
-0.00712137464421089-0.102116777272732i
0.0117284171690097-0.112647931768028i
0.0360878874651453-0.059186066007185i
0.0224875331763876-0.0348070478587186i
0.0126808355488098-0.0799277032460351i
-0.0213490856747539-0.0938518374131628i
0.00174783052258661-0.103433760184143i
0.0424253082926774-0.110053837656908i
0.0437455126629936-0.0906313459171314i
0.0176529309628193-0.0363920166554169i
0.0129979520355866-0.0194037639128822i
0.0240878921169845-0.0695575320713694i
0.00544232443715251-0.0605886555113918i
0.00320899504986866-0.0750695570382557i
0.0253421544956121-0.109177221010178i
0.0360899915049375-0.0449325857483962i
0.0252465860674037-0.0404154066654301i
-0.00149187695895002-0.0551981535288063i
-0.0208473411274853-0.0473945898154753i
-0.0336934804222431-0.0756713167308666i
-0.0363852447733651-0.0883095548872916i
-0.0301235430923257-0.0996754433268525i
-0.0109985819730881-0.091324387558743i
0.0045480945850202-0.0625296833962571i
0.00230804088210278-0.0639313795742334i
-0.00626901752840838-0.06746719537356i
-0.0105578779299152-0.0638109030071091i
-0.00408140523386999-0.0881329114045977i
-0.0222125203840265-0.0875358125156849i
0.0156677277626206-0.0865825979936716i
0.0415431994068353-0.0710951459794173i
0.0385946348507357-0.0475496088336004i
0.0466112739943157-0.0424030711080269i
-0.0304410479378033-0.0314939229632223i
-0.020501864222001-0.0647787101837972i
0.00151605770564176-0.0920573064794874i
-0.0206036322080326-0.0863313999364299i
-0.000223024504235259-0.101327138521146i
-0.000929957400242852-0.091379133734126i
0.0282129764737723-0.0429896878787356i
-0.0309883061092025-0.0360730065456179i
-0.0537108376380939-0.0407025498167276i
-0.0149950328635346-0.0555181593371206i
-0.0394087760791504-0.0903492930712665i
0.0133493623146495-0.121695047570594i
0.043372044329248-0.0822580740512i
0.0344275186797319-0.0451877428674993i
0.0212132748944917-0.0785286287419858i
-0.00524704706982794-0.0621218956900693i
-0.0007497131410637-0.0536891531396352i
0.0208577838733593-0.0764366140837373i
0.00251579330805731-0.0818992778816571i
0.000600461469771674-0.0702903598783019i
-0.00341483326488702-0.0439374046476451i
-0.0361708927175237-0.0461870389603848i
-0.0122198479515183-0.0752058366376624i
-0.0036594001690723-0.0724592748261433i
-0.0265285226673682-0.0899720428571115i
-0.0275055069597192-0.100645397536801i
0.0291168368613298-0.0902676112019753i
0.0138286437338691-0.0779404879648903i
-0.0271260998283084-0.0430524301696228i
-0.00559737557116037-0.097672556472997i
-0.00109760603576534-0.109187721276249i
-0.0181576760523723-0.057058562560122i
0.00860398367008554-0.106131331600052i
0.0654837559238495-0.0941225485541913i
0.0375621921848664-0.0480661068673717i
0.0308621796513795-0.0665689826976943i
0.0272132382245119-0.0247298951918731i
0.0142541369878879-0.0354023148818789i
-0.00357082244311208-0.0702740861047671i
-0.0108866353118234-0.0725894137518006i
0.0261291508223213-0.111901623257306i
0.0151055069257775-0.0596535835449158i
-0.00999614413889475-0.0459770259356448i
-0.0284296231078076-0.0524742500220066i
-0.0194894487716359-0.0234774414502648i
-0.0213487257461423-0.04599607201166i
-0.0344828287197186-0.0653814251163866i
-0.0236303329719818-0.12131340172438i
-0.00834207489651854-0.112559780825548i
0.0084924136357202-0.0988003782423678i
0.0197141209809132-0.0972010100071377i
0.0126422668767427-0.0865509267294946i
-0.00857109432149764-0.0748134816945056i
0.00806267340131917-0.0695461197941809i
0.00424210221882424-0.0981989028271322i
0.000550114603777993-0.0803498462875204i
0.0368208052240582-0.0900062216173957i
0.00683292135996711-0.0481421440054237i
0.0316373852173571-0.0815042103471055i
0.034871004529973-0.118916744802783i
-0.0165212502275976-0.0813655566889999i
-0.00490558487264064-0.0715260508712517i
-0.0144524827501968-0.0496453406400164i
0.0158919212412319-0.0852654323728238i
0.0156078125119029-0.05553301749064i
0.00982678124322211-0.0344260421062212i
0.00507318220588995-0.0434737682777007i
-0.0161963200700913-0.0632169096733933i
-0.0141747061655233-0.0777166854364745i
-0.0187353555480895-0.085553574335982i
0.0154860463659003-0.0858668085015663i
0.0281323341249715-0.0513111285197104i
0.00971715629338656-0.0738426085492462i
-0.0110226422061157-0.0632305919255679i
-0.0229545558533882-0.0578952643449846i
-0.0101243718595702-0.0634107905747094i
0.0200477191781987-0.0671081040835728i
0.0296027925355837-0.0809767402492374i
-0.0087508926365896-0.0642519964469561i
-0.0037787493367092-0.0481418660953033i
0.030591085287919-0.0660321372070966i
-0.0178435378701032-0.0749925118926576i
-0.015753260820322-0.0735059956615428i
-0.00594825403825079-0.0703583900564556i
-0.0148243080686387-0.0707591245702806i
-0.0052889807198866-0.0890708771419934i
-0.0067333732367043-0.0634741109984157i
0.00366696493589652-0.063543013032879i
-0.00696658004502912-0.0356647470721827i
-0.00871056170747367-0.0309781110121609i
-0.0249138191970801-0.0596916730648586i
-0.00226034117841355-0.0693104630178286i
-0.00627462379591271-0.110493231071466i
0.00431772855380542-0.0943407659141072i
0.0308185019270326-0.0559162994118875i
-0.000753120942808677-0.0554156607020341i
-0.0129714341515929-0.0669591560203476i
-0.0240505598284673-0.0628063661904345i
-0.00257080527250138-0.0852217652005175i
-0.0100791924112917-0.0707302691983712i
0.0111155794740862-0.039019507076406i
0.0098498946114759-0.0727170445714944i
-0.0212100188829415-0.0888199195030222i
0.0242505237229613-0.072899351768693i
0.00409768886235208-0.0600271058654199i
0.0179825289952292-0.0617794722167146i
0.0205509846751828-0.0655586988207528i
0.00306460840575032-0.0645652676428781i
-0.00610268400879221-0.0739177825788466i
-0.0244364955832234-0.0618510398388884i
0.00141962751200543-0.0347571629812861i
-0.00110901702619035-0.0639460613837792i
0.0182937153929385-0.094107685768591i
0.00184137600814813-0.0936927127145318i
0.028337203062742-0.0960818513098676i
0.0153567415923903-0.0868309598537344i
-0.0144136533860066-0.0908368367129564i
0.0403061438764037-0.0871432521742874i
0.0124914612947332-0.0749169977344332i
0.0233404467779295-0.0903138795690048i
0.0107126254489623-0.0746130151521388i
-0.0290663752899837-0.0693185466932699i
-0.00593944883074349-0.0671488621938022i
0.0199669993747536-0.0499383250847916i
0.023173573203578-0.0670857539812025i
0.0294791532779152-0.0425079778715492i
0.0161586271713618-0.032705553250109i
-0.0275490137295049-0.0583952693422085i
-0.00878526229297248-0.0475648658543579i
-0.0101709158638291-0.0426855323693077i
0.0115024227025997-0.0268418128813595i
0.0205986578159842-0.0328394862384235i
-0.0276969697568135-0.0730655285434263i
-0.0362081710913793-0.0765624815427737i
-0.0377928692866049-0.0814472347072603i
-0.0311481060698147-0.0514735105513005i
-0.0120962002015922-0.0582047237690761i
-0.0136685425605372-0.106487449101298i
0.0112370658015983-0.0957896128240391i
0.00876483204815887-0.0817570936372852i
-0.0362077570139051-0.0661045981196061i
0.00753144267033146-0.0755962068136367i
0.0225634681913017-0.0657520204124172i
0.0132546472784145-0.0491567061789443i
-0.00280516287472501-0.0467173056234992i
-0.0188581815470991-0.0575388400229427i
-0.00123619433168222-0.0990870198640044i
-0.0162357886598414-0.0877479746951859i
-0.0242466658499569-0.0595955585796192i
-0.0230624551502254-0.0511107687635393i
-0.0283106751856791-0.0238448410556513i
-0.0252035043321732-0.0593393365918281i
-0.0105234098123084-0.105702635782305i
-0.00594738195333407-0.0620433847124005i
-0.000930016240178919-0.0535776334153668i
-0.0215114562839615-0.101432861008005i
-0.0147139814771278-0.0936787675503802i
0.018380901279758-0.0655748651744337i
0.0233597873664331-0.0947570447192409i
-0.000688087389604272-0.0881160977633358i
-0.00996742575314616-0.0576228269372506i
-0.00889975452613568-0.0620971255087148i
-0.00824783077409838-0.0783675028824974i
-0.0122819319375127-0.0498439154589248i
-0.0235144913934782-0.0687351050927306i
0.036209045557715-0.0948795689119343i
0.0306162045677438-0.0527188820543237i
-0.00531231863769433-0.0577698598196955i
0.00253553934641818-0.0562166351092436i
-0.0196290878344791-0.0745222176063402i
-0.0298755799938915-0.0672701827149846i
-0.0385867067094048-0.0712938620113457i
-0.00880798997829865-0.0728224941656424i
0.0145084613015674-0.0632320411786187i
-0.0105535898738118-0.0903616117409148i
-0.00943971397455106-0.0809001988404937i
0.0086999181745234-0.109042570295348i
0.0210725301098706-0.0832726626521293i
0.0222698939620316-0.0624572914529527i
0.0185906123011217-0.0761824713870988i
0.000925712468436933-0.0461151643393899i
-0.0108168150131451-0.0633718766387146i
0.0105834788644045-0.0695440632117784i
0.0200090416517449-0.0701380128364393i
-0.000776549769082009-0.0643833686850014i
0.0161535720385635-0.0550600366696677i
0.011463521210839-0.0377527899531092i
0.00578510003374951-0.0229536069148988i
0.0196632027966801-0.0623866529780836i
0.000943861446522528-0.069562392578286i
-0.0105272263876343-0.0766906181959005i
0.00566722133081157-0.0817796153606944i
-0.0002067075949973-0.0864740651059188i
-0.0113478816859983-0.0927600821042385i
0.0457959989944455-0.0679424608113886i
0.0155223209757108-0.0448501376275435i
-0.0153729812690908-0.0395673476985451i
0.00249254335610717-0.064363059056004i
-0.0188168956999115-0.0653320277370966i
0.000405635279335133-0.115391698533866i
0.00888649132157659-0.147892845342821i
-0.0181935714883216-0.0798283110955324i
0.0102732359772902-0.0619219712145917i
-0.00155853606338851-0.0618433270226828i
-0.024191936766148-0.0137850611309957i
0.0270186033143035-0.0388795398848438i
-0.0301913364156424-0.0880206544715842i
-0.028950629955308-0.0626484610864913i
0.0208507511177378-0.0747552188990862i
-0.0185232839647716-0.0352288274771392i
-0.0226499593913825-0.0305087825551888i
-0.0296266099058351-0.105929683251899i
-0.0304919892818467-0.0720758170175151i
0.00982776356243839-0.0580352101540395i
0.0123487092511877-0.0661467934882644i
-0.0300249579298681-0.0624811350325809i
-0.0286831052307297-0.0630900854407677i
-0.0351168010896786-0.0431314208586766i
-0.0553432819322492-0.057147640824436i
-0.00622697117454708-0.0734563330510665i
0.0203890689707664-0.0752688405115494i
0.0150579383266634-0.0896258374610471i
0.0212913416517774-0.0789540408851205i
0.00671008180521848-0.0481644650341549i
-0.00285187358276196-0.0550676188274902i
-0.0287408290200925-0.0590101284784516i
-0.0341103248102426-0.0621957890855348i
-0.0175040563870769-0.0895455105190523i
0.00484649179645702-0.0870620158030625i
0.0123761566583787-0.0553758286605616i
-0.00864328154673301-0.0325437971552694i
-0.00168167393784157-0.0544490044985285i
0.00582006102772694-0.051315562371816i
-0.0232899348490548-0.0376307874999925i
-0.0349426628732012-0.0922343548791433i
0.0118184735345179-0.101196226346597i
0.0251061882926372-0.119737830309636i
0.0339586436597179-0.109626784031006i
0.0520573760767643-0.0513057957871797i
0.0396086697793238-0.0663421979327151i
-0.00777970972373414-0.0572442926319109i
-0.0157916350226885-0.067487772976799i
0.0189250831788996-0.0673783299981757i
-0.00444913608082489-0.037309484059393i
0.00232788063791216-0.0741327439300498i
-0.0100086222572933-0.077126966186043i
-0.0442836021405496-0.0582563319178778i
-0.0173834578386401-0.0451413300135392i
-0.0178293261990252-0.0353501838194962i
-0.0297778749037475-0.0788706091220797i
0.00179835474257494-0.0891220139690278i
0.0020030085819864-0.0689638752702635i
-0.0366495386015921-0.0735145586962475i
-0.0270587500990782-0.0953811862395547i
-0.019844553424455-0.0971755276548015i
-0.0301151259881234-0.11624621984446i
0.0133943183400432-0.110984244320719i
0.044917272025895-0.0618642868548333i
0.0265412502804306-0.0607532295286032i
0.0280154980124514-0.0605847694308428i
0.0334214294648455-0.0577306403121663i
-0.00202825640704857-0.057329849235017i
-0.0304935091406107-0.0690760507425049i
0.00106212437045771-0.0554449730859513i
0.0270805877714976-0.0564100703413821i
0.00552745964180491-0.0335436737719418i
0.0245059475037531-0.0275570478285258i
0.0120908175293797-0.0407250853671713i
-0.028898149473067-0.0166911621297694i
-0.0185731364936194-0.044194700346428i
-0.0462090476031279-0.0667182210457087i
-0.055740427579023-0.104907178884933i
-0.0289212831199195-0.0956081644336329i
0.00332322146439751-0.0795143598504194i
0.00280038496642284-0.0661550765117573i
-0.0154173048814977-0.0711461014543004i
-0.00653333087179001-0.0789887787526415i
-0.0491230793211385-0.0784469862948859i
-0.0375032451555691-0.1191424885186i
0.0153510568311353-0.0721608138090722i
0.0360516288509481-0.0848626478551543i
0.0190690308204928-0.0993374762700215i
-0.00127318934005586-0.0503539683870265i
0.0257710877021723-0.0507584924680748i
0.01083167542876-0.0299507965042455i
-0.0115556495320737-0.048049941469655i
-0.0190402574634673-0.0671420472475092i
-0.0163915647504066-0.0644735245175059i
-0.0057259920085588-0.0721834917361819i
-0.025652635279878-0.0458365988004997i
-0.00512372013954215-0.0283931759206948i
-0.00211847927356857-0.0530047108283218i
-0.0474779257071725-0.0910205211893413i
-0.0195934238296567-0.104917183824537i
-0.0110436650563241-0.0949455817701942i
-0.0229453230854206-0.0660023166224717i
0.0171382453942757-0.0836317809075508i
0.0208644957609411-0.0560691102189762i
-0.0325126878905569-0.0108459386536717i
-0.021209493511688-0.0689234848648086i
0.032793041829947-0.0814547904346319i
-0.00659517502034706-0.0835050510856119i
-0.00989050640113622-0.0561225707813171i
0.0247672498384077-0.0222732786320855i
-0.00175523380834751-0.0288754506599714i
-0.0142550089285581-0.0198587145076946i
-0.0242996755084404-0.0642954664143442i
-0.00594974862254343-0.0694162036540804i
-0.0192574649112219-0.0914114200613751i
-0.0269901069159654-0.122047545738611i
0.0267274822500975-0.0899153649855049i
-0.0112716197274417-0.0722168998788428i
-0.00521611967281617-0.0301230292286358i
-0.00603843848204932-0.0521949853391095i
-0.0415506690597926-0.100435518830642i
-0.026407612834451-0.135325503381348i
0.00979402537827998-0.115517062973211i
0.032000805544581-0.0917389575073261i
0.0266752631838838-0.082373827766601i
0.0398089144406052-0.0265044122510642i
0.0284256950516333-0.0843752106048957i
0.0215987137755779-0.0612788064088395i
-0.0168718073793509-0.0299424204526057i
-0.00777724865085613-0.0705193162689696i
0.0313504067730088-0.0474182424881891i
0.0276343956971564-0.0540801252744772i
-0.0259622841016849-0.0342082483629651i
-0.0311940463366124+0.00401149243955224i
-0.0293378009573808-0.0250128451765005i
-0.0605900255385733-0.0554330821257983i
-0.0314168087317714-0.0631703954849841i
-0.0423988773373407-0.0933462242001515i
-0.00106446530628429-0.0646158755040041i
0.00671253674455784-0.0614210115411782i
-0.00222062701953856-0.082748656713678i
-0.0245995851251244-0.0668199862993473i
-0.0835080811020735-0.0805337594896126i
0.000295927211529763-0.094896041916948i
0.0124238539098182-0.0940957482450671i
0.00983528758690463-0.0812210819105036i
0.0685595433896708-0.0733463448922733i
0.0111366279546265-0.0495663464047097i
0.011317923893794-0.0295335068939632i
-0.0270578883569034-0.042103294075692i
-0.0499448902764729-0.070410944400724i
0.0351535439065371-0.0891530864898183i
0.000672440967918326-0.103837467110021i
0.000164560817493907-0.0677622867999283i
0.0088759665594664-0.00783991501365639i
-0.0346511128281332-0.059952917955029i
-0.0777988802902934-0.0923229707580835i
-0.0562584265810039-0.0686867758600656i
-0.00735658479399267-0.109704614444892i
-0.0184928148785665-0.126901038028832i
0.00891921851704996-0.119588804952799i
0.00946506271296006-0.0509760991023435i
0.0124991069184064+0.00259214248908969i
-0.00337071924685231+0.00682377455794051i
-0.044054994251199-0.00257122533280427i
-0.00366332927542849-0.0717743659727156i
-0.00479196921444579-0.0705077599794017i
0.00069131227494447-0.101329250767421i
0.030747121765807-0.0796610857050874i
-0.00887577328199056-0.0254430729776946i
-0.0370798534382816+0.000131287285275508i
-0.0693862037108563-0.00184546112343398i
-0.0766679743512997-0.0884392240950203i
-0.0541118766144788-0.080337634350021i
-0.0214817930493604-0.0911089049491494i
0.0204001534263677-0.112965829105512i
0.00740748832457444-0.0780899089115772i
0.0187987081082374-0.0709464813633604i
0.0135743967414916-0.0892506038773852i
-0.0353688003514971-0.0642967173392357i
0.0027212322521657-0.0713846603163877i
0.0272393974892032-0.134588153895105i
0.0212788729675363-0.116012981523308i
0.022317833220498-0.070116829882855i
0.0547323918397947-0.0437463877545095i
0.025129916311413-0.0229809490144115i
-0.0278821728792343-0.0280592927414403i
0.00595017870670716-0.044686700904346i
-0.000111183961234254-0.042069108388837i
0.0361270707687507-0.073862606279527i
0.0128117808398388-0.0826442612240833i
0.00665439054228711-0.0343542785009989i
-0.0038690043988458-0.0204974797892035i
-0.0578004516542108-0.0312095534969432i
-0.0511774781450275-0.0521940349135035i
-0.053655046195541-0.0810661768817421i
-0.000109008087663113-0.107875445659326i
-0.000796326423761414-0.0906544387779199i
0.0140921221297163-0.0605717137256573i
0.0100303520012471-0.00407030478779857i
-0.0530190702673928-0.0315286274693097i
-0.0481269320786532-0.139754008965553i
-0.0308325844379872-0.0990236989162263i
-0.0217859744065664-0.101492144819946i
0.0147362664539455-0.1289383162118i
0.0361346873661637-0.0755332017298812i
0.0183567861622905-0.0400696529386748i
0.0115992723353228-0.0176626245301225i
-0.0248189222273268-0.0604646435598853i
-0.0431188063246254-0.0920824790404891i
-0.0284781501406505-0.0716633668102967i
0.00563564509791998-0.0719417158073461i
0.0348345240779643-0.0717353009871656i
0.0458310817594854-0.0492717650895152i
0.03564642834805-0.0220958684677738i
-0.0263727791618286-0.0289647587594616i
-0.0288047324586307-0.0616673049819209i
-0.0343165385091164-0.0802852527773735i
-0.0316431789235988-0.0842358833748581i
0.0115177653657956-0.0454258932847964i
0.0376767174264606-0.0384782397903996i
0.0365717632111397-0.0467243432453269i
-0.0367234975456196+0.00734060908082639i
-0.0584464278078137-0.0319265442560359i
-0.0575336901033539-0.085089188546622i
-0.0356684001650193-0.0949448884653569i
0.0357975804301934-0.0938611740277375i
0.0211706503862903-0.0574071400437896i
-0.0145941788399652-0.0746119997463945i
-0.0174922726445638-0.0371876043845977i
-0.0457485463390854-0.02959201638495i
-0.040557323037457-0.0970513841390006i
-0.0176324523506672-0.120651872981103i
-0.00960835741600585-0.0915150015382173i
0.0114328717078472-0.0234742400523331i
0.00817636973750561-0.0313369378600866i
-0.0222758112817862-0.0436512858388154i
-0.0498452535978985-0.0510434704021149i
-0.0513311715649958-0.10284751995948i
-0.00157152821818988-0.116631087094494i
0.0280908409833113-0.132964146472808i
0.0431696672923687-0.124263428356787i
0.0659176027970629-0.0539122280202805i
0.0206087311194524-0.023607529579808i
-0.0127286718169018-0.0500486275660538i
-0.0107440216491494-0.0274230387335971i
-0.016677705751102-0.0527544575531819i
0.0118759903225041-0.102469031362106i
0.0494381301362912-0.0352320109539681i
0.0599965164009278-0.0274537989861475i
0.0560181035761503-0.0323855005696078i
-0.0158947812747418+0.00569473038886412i
-0.0654091892844476-0.013291621475709i
-0.0733297669393194-0.0516431186465805i
-0.0824442884414312-0.105537353958134i
-0.0293052220082137-0.121323959010401i
0.00542620368898835-0.11521930471635i
-0.0361216201525917-0.0810069844074701i
-0.037134232808182-0.0375931351096257i
-0.0237999937652129-0.0464882042666602i
-0.0619038452355518-0.0661877378252066i
-0.0277940195781274-0.13100686061729i
-0.00795156728207837-0.131241129603653i
0.0103586036136584-0.10865585808765i
0.0423908681860364-0.0755025025268579i
0.0523628179633177-0.0226929965569353i
0.041209909850012-0.0344729009420384i
-0.0409795333750173-0.0292742829329607i
-0.0488387867550421-0.054310968418212i
-0.0281593099985216-0.0835359387517387i
-0.0133177349049156-0.0774284361672747i
-0.00209960527053741-0.025524458810857i
-0.00930954673808347-0.00465057486024772i
0.0100964854756909-0.0191203732917415i
-0.0340482517364193-0.0599107065771651i
-0.0825416058299994-0.130648521482097i
-0.0325208863854085-0.121293427207542i
0.0195540744519624-0.118140941460774i
0.0497688398577453-0.0841693616995718i
0.0309469447234851-0.0331037038079317i
-0.0284337582835149-0.0301587969289692i
-0.0125997423809393-0.0389719319032999i
-0.0654830098163199-0.0777714322473096i
-0.0612210120346076-0.0969006867026378i
0.0350568535843754-0.0996439137121417i
0.0414625040115579-0.0853924848053285i
0.0195852865632249-0.0354547431247223i
-0.00550594339092174+0.00708125797357409i
-0.000161365487235934-0.00983169367406948i
-0.0662385852301203-0.0471987234789593i
-0.0884465337253275-0.0872636173048968i
-0.0271822125159623-0.128664612757119i
-0.00262947313113015-0.125190549546479i
0.0389767449106382-0.104632221946238i
0.0498012082048174-0.0575912038941793i
0.0392551190059929-0.0207435669434545i
-0.00165978386744063-0.0461877170430194i
-0.0482289060361098-0.0984973572179989i
-0.0361572070202054-0.120720577631624i
0.0342053141193819-0.113402243261245i
0.0570297258434324-0.0884005260537074i
0.0297945251010755-0.0436868217091223i
0.0468051295859507-0.0173067997025031i
-0.00129105324619283+0.000645083187318379i
-0.0346704283728011-0.0334372096862066i
-0.0180893512793803-0.0972099886941i
-0.00946565816172574-0.122787459454523i
0.0391532146967205-0.0792910644236152i
0.0233730862956096-0.0383256505932947i
-0.0104926912422996-0.0720812456757043i
-0.0168461758278329-0.0512859855990473i
-0.0559083535989852-0.0410644709215735i
-0.0506234429926275-0.0854116841917689i
-0.0234036723254087-0.117704117509184i
-0.0180507198596987-0.102216978367713i
-0.0142658425760543-0.0628264482922567i
-0.0247319898265589-0.0792879845874741i
-0.0265515370320156-0.0379262464441182i
-0.0616027853688777-0.0360498060438696i
-0.072343963346121-0.0974047917794118i
-0.01323719642173-0.105241982586173i
-0.00637341081840628-0.107560149439709i
0.0154274295574436-0.0588665247411467i
0.0330102794966368-0.0648340431126167i
-0.00531967335018727-0.0472331271067477i
-0.0186694599332096-0.000235200535964323i
-0.0480048620317347-0.0739681194050483i
-0.0551994613577996-0.107721635048143i
0.0115799206931679-0.117177088017761i
0.0365993706075573-0.0940254316064255i
0.0364377165496066-0.0671635826264324i
0.0498263029125485-0.0277273669612399i
-0.041616305777134+0.0127817737807476i
-0.0848834989367893-0.0356381042202875i
-0.0561756464292651-0.0628384505686278i
-0.0286686374527924-0.0948659064384469i
0.00748976903368284-0.0890855556345374i
-0.000475023738796889-0.106823801146273i
0.00560565572878923-0.0567276863023188i
-0.0162277978673086+0.0195992860088912i
-0.0260200833471733-0.0417044925314506i
-0.0508997747567028-0.0682738070086291i
-0.0458575492974021-0.106206729052062i
-0.00115834002611438-0.126463375306288i
0.0166468173796596-0.109669314155785i
0.0493662644119238-0.0496908088896963i
0.00687346124748389-0.003029719451397i
-0.0200116364215686+0.00744922327892745i
-0.0295775624576014-0.0188470316515779i
-0.0564571610767414-0.091357368043652i
-0.0344969562951199-0.0492461923957269i
0.00560024495938831-0.0698575216139999i
0.00511897814929229-0.0554751138095978i
-0.00492942328981965-0.0138863536384185i
-0.0101138306663357-0.0652558313136208i
-0.062292908668443-0.0617907468833711i
-0.0600094101532978-0.0965074187408327i
-0.0369037699308489-0.115830854972966i
-0.00184742892882586-0.141536558604033i
0.0484039543947251-0.134639205960122i
0.0743941351571006-0.0745497028620123i
0.0447913714370538-0.062775532758756i
-0.0103753834120078-0.0531797847878252i
-0.0242348421326922-0.0721580650139785i
-0.0390445751115412-0.110665489440471i
0.0308894531363836-0.0942264569253484i
0.0674528979023056-0.0555457544655546i
0.057965982702376-0.0188801405907732i
0.0537621316351606+0.0147796588864204i
-0.00960600260826905+0.0130042903635409i
-0.034847981290727-0.0157427363475302i
-0.0727554455678074-0.0860817554041942i
-0.0801702561577621-0.0996276570613646i
-0.00317396489537829-0.0747865195105771i
0.010419280009132-0.0729353652317937i
0.00939796431494509-0.0441911735902139i
-0.0194427679449789-0.0404269395571525i
-0.0694097290760169-0.0531155217499606i
-0.0655964930608829-0.0893488603164072i
-0.0729359773551942-0.117635405486653i
0.0210918241021142-0.108134547338478i
0.0788201982234742-0.100585208888693i
0.0662311961129226-0.0547572429414667i
0.0470557925979449-0.0033547033694301i
-0.00380424256094596+0.0132016339114316i
-0.042078344537169+0.00201819928578811i
-0.0768655519945832-0.0552749996135647i
-0.0367117153089266-0.113656522279375i
-0.00747325636355805-0.111591078683217i
0.00763222919470615-0.0665439660576459i
-0.0168205405480883-0.0369706684251435i
-0.0310960792494127-0.0290262483611529i
-0.0471465560471002-0.0542562314364666i
-0.0916078073098113-0.075112716242868i
-0.0281559880685993-0.124568736539764i
-0.00261715689082607-0.151414403552934i
0.0333434661033813-0.101788310907432i
0.0739407272522366-0.088338842394732i
0.0166765305461786-0.0546307438597389i
-0.0255686475648559-0.0327685232594871i
-0.0461881314302953-0.0657282210728004i
-0.0337629245667831-0.0910866579675197i
0.0245647031704666-0.0836183554397975i
0.0623580353625508-0.0594345127445669i
0.0399368124698567-0.0291402237596468i
0.0198993867210077-0.0134124732415947i
-0.0218874847359877-0.000873575738016574i
-0.0659107388532318-0.0493094901481619i
-0.0646823245718249-0.124107345784038i
0.000622690616964257-0.119536935659311i
0.040512414323232-0.108047603134438i
0.0145646604880201-0.0361336753068304i
0.000201225305612426+0.0159491463314474i
-0.0204429629456397+0.00057656554291658i
-0.0419199609837058-0.0361328910293484i
-0.075477290114219-0.0803198076736974i
-0.0407561015661753-0.104515950624741i
0.00701818078203539-0.134305082610228i
0.0434638207735742-0.0859821750736502i
0.0391844979923776-0.0142799254330088i
-0.0339272048387811+0.00325449536696682i
-0.0259113646983681-0.0513988358574762i
-0.0551921192049068-0.062441352293293i
-0.0910956383840806-0.0856541957047431i
-0.00855393195723905-0.159040573074926i
0.0352916178658247-0.104561768701982i
0.0459841066797296-0.0566499069112444i
0.0406608432311954+0.00627119464212817i
-0.00465535080252005+0.00182485969901843i
-0.0200853454327555-0.0863060817361772i
-0.0708903607177643-0.0788601096865982i
-0.0460676657785531-0.0738828045257239i
0.0382654129459968-0.0760575936474766i
0.0322558993840498-0.0540698447038269i
0.018765400834041-0.0134619807666414i
-0.0126488141088682-0.0115477223039878i
-0.0299664666005685+0.00834097998831683i
-0.0648752202572677-0.00780327305599731i
-0.107325063477754-0.092735860889627i
-0.0635990598066986-0.0740357909647648i
0.0221541677013155-0.0828215116531281i
0.0156374631089548-0.0926498141519416i
-0.0227692804898425-0.0542098812148298i
-0.0104555878027922-0.0621966901389418i
-0.0603874040065346-0.0718447268555462i
-0.0378748051232995-0.0884361636047224i
0.0275586327385088-0.120309390386938i
0.0574364846417257-0.0816259196019288i
0.0616528455703344-0.0363805734573637i
0.0257976523227618-0.0296146261979139i
0.00840534375800756-0.00128034659539561i
-0.0507842615564423-0.0106920597194312i
-0.0578457074922232-0.058744866644628i
-0.0237297863677466-0.0854963933609228i
-0.0175998724739008-0.0875911913500277i
0.0220226693376658-0.0638983012005155i
0.0378969924385993+0.0269338233306544i
-0.00236536620452088+0.0106252745582118i
-0.0709210868586696-0.0537358373293514i
-0.111917696474406-0.0509179214064006i
-0.0603758186576383-0.105069907961837i
-0.000870902207238827-0.140678161959043i
0.0476806400487055-0.0928720875817208i
0.0751652628950219-0.0554703036474823i
0.0432988169984274-0.048531941227619i
0.0053592215209773+0.0038012652265576i
-0.0687399146340433-0.0402397355174006i
-0.0655617951532163-0.0959558122007214i
-0.0258590509207162-0.0924764841000891i
-0.00835146694347762-0.0988509898308888i
0.0373990462683467-0.0512194611200417i
0.00102666901647252-0.0038058580770207i
-0.0537831454468804+0.0262170752390125i
-0.101171396767178-0.0266680902689988i
-0.103305197991193-0.0815441853383956i
-0.0695523011132569-0.107514748932395i
-0.0398556821065921-0.142829938732518i
0.0298543871608308-0.137504916764064i
0.0188837655305664-0.0953753238903413i
0.00254736311970124-0.0492531705316361i
-0.0364460667704336-0.0609514672439014i
-0.07147949468779-0.092345308236347i
-0.0204031332369205-0.118795392272185i
0.0300699582147313-0.12202309853363i
0.0815882824085698-0.0977719553765095i
0.0858141773495108-0.0349593913771612i
0.0697630775567249+0.0184285547474586i
-0.0153281895334382-0.0163991296741024i
-0.0335099686700669-0.0333785950513473i
-0.0235145713384585-0.0500074585798587i
-0.046412894360772-0.0873465918443776i
0.0154153731952637-0.051508130989108i
-0.00326061006840959-0.0315254215615566i
-0.0121059125692342+0.0219661022865741i
-0.0423256395882685+0.0466994750517522i
-0.108867990570572-0.0440781035357467i
-0.0778481486200301-0.0617453202152726i
-0.0647468313063095-0.0987123892035606i
-0.0183636208318768-0.131856154810617i
0.0251861107651279-0.0579298887593295i
0.0194431155296921-0.0330055827327047i
0.0231281928574808+0.0116494244722424i
-0.0506477932682642+0.0162593875330313i
-0.112372978384366-0.0381550903080534i
-0.0731606640840016-0.0624363307868339i
-0.0198880075528043-0.143808415939902i
-6.41643549774562e-05-0.123540388748315i
0.0231100929895453-0.0390778749486347i
0.00140979039523917-0.0143723293492559i
-0.053740344700331-0.0110871813749408i
-0.0602187089699919-0.0410809659516704i
-0.0745257003977507-0.0928014341217632i
-0.0635592106438974-0.122733765676767i
0.003356071621839-0.125429106556697i
0.0382830222530418-0.0854663488510017i
0.0417247866805269-0.0138572781365538i
0.0105252435113393-0.0145552338575965i
-0.0302218768818325-0.0271020922714996i
-0.0586644693123751-0.0598749223517493i
-0.0787046233907443-0.126418443927544i
0.00713823740301872-0.116351293290142i
0.0527101227342426-0.09414957916717i
0.0134309826718453-0.0690451552930128i
0.0170939680968942-0.0242837687773757i
-0.0366764945171317-0.0503132806897438i
-0.0456624967099252-0.0846435521679658i
-0.035609436569543-0.092867789195479i
-0.0371153639801196-0.125049236687452i
0.0531537993300395-0.113892577035901i
0.0493240901720824-0.0734416296868808i
-0.00911511744566876-0.0512801255196627i
-0.0252734823421754-0.0238648374999313i
-0.0354377653509136-0.021416568126928i
-0.0497060287064725-0.0620647322411571i
-0.0274865043959463-0.0820620110465169i
0.0325232404144701-0.036593827425457i
0.0411058959767273-0.0390907017769628i
0.0456465967774541-0.0324450885653967i
-0.0218616691473032+0.0509703829356532i
-0.0773403602511152+0.0216485563946522i
-0.0655718136303567-0.07010271873487i
-0.0759326734614689-0.0782228426184985i
-0.0114158056230354-0.107632546353492i
0.032988597892321-0.119696617122878i
0.00337661578125925-0.062145829180425i
0.000915077985617013-0.0240573923719774i
-0.019319871183288-0.0149537621602596i
-0.0705502046891576-0.047753503614711i
-0.0446183815416712-0.0993173925640465i
-0.00576884803337843-0.137734738872697i
0.0687397064592938-0.103186617071132i
0.10278057159717-0.0458919958073867i
0.0393506459224721+0.0200843531122634i
0.00495169216598767+0.0690730171691142i
-0.0459537021830436+0.0173918263111031i
-0.0588141322131661-0.051048161936397i
-0.0530975993035868-0.111541515330572i
-0.0500151372373569-0.115305467601237i
0.00628241736059875-0.0608577743738273i
0.0130252894068644-0.0566175484933385i
-0.037278407628586-0.0320529492653732i
-0.0666539669246521+0.000496060937050376i
-0.0649976566743637-0.0800399005569152i
-0.0773388343203616-0.137530945790151i
-0.0413670959105056-0.136675562751374i
0.0467936726641222-0.120713183698252i
0.053919117974563-0.0683449840583448i
0.0269206018511731+0.00243369083514907i
-0.016163073932864+0.0119330445390197i
-0.0279284102198764-0.0520528444575195i
-0.0127700332714551-0.0816694571015769i
-0.00205320473617624-0.0890107634029896i
0.0098468640880335-0.0526422890899852i
0.00973689179122533-0.031298335282067i
0.0235732703363883-0.0335201879611548i
-0.00271500149164958+0.0173268506686678i
-0.0358545555826947+0.00403193701111245i
-0.0650399691321141-0.0669654665812359i
-0.0437798770661823-0.0624120441283149i
0.00204462795147288-0.0771633941552223i
0.0364423005447655-0.0789462482954827i
0.0471767480521026-0.0130736187266214i
0.00574741793284675-0.0191789911349946i
-0.0345034259889334-0.0215327703463613i
-0.0830011617724141-0.0600593280795845i
-0.0453597304671146-0.0960885146154905i
-0.00629249099438495-0.0790271354162822i
0.0176968649385062-0.0978352818762863i
0.0325655743815978-0.0484643000411477i
0.00415171906698795-0.0205805444059591i
-0.0282627998073636-0.0172233792986541i
-0.095432886401375-0.0081543642645052i
-0.105584682412538-0.0951676982445724i
-0.0803509193164764-0.112284026177263i
-0.0285834724684737-0.0860599865724395i
0.0150491555494799-0.116550478078406i
0.0270747612783001-0.060197929546254i
0.0155346251267621-0.0145236217715994i
-0.0714918399970866-0.0350961053326895i
-0.0746885711134417-0.0868284354281256i
-0.0529722926131371-0.128160348240072i
-0.0358035209415035-0.0859692446784048i
0.0795201657220955-0.112297760778566i
0.0436021654329232-0.0690442088904231i
0.000829064409247667+0.024169146706941i
-0.0100749169835282-0.00975393134117961i
-0.074598045887843-0.00428650362293913i
-0.022562504163788-0.0576006346857007i
0.00622565877399683-0.113000140660338i
0.0266699651883575-0.0795136819463774i
0.04434880125723-0.0758990124717286i
-0.00219914398617854-0.0268775670161269i
-0.0258406895458403+0.0115426075669302i
-0.0776849032822558-0.049496592413273i
-0.101751064402236-0.0951574196557226i
-0.0282052441765575-0.104751514368131i
0.0240634342534762-0.102603177121293i
0.0672835255745854-0.0653928253501456i
0.0501647248954975-0.0204193398824265i
-0.0112631551128325+0.0493073670752987i
-0.05118709129247+0.0376172830020428i
-0.0819170531442336-0.0780035427784929i
-0.082194095510629-0.0901006268836754i
-0.0444655116717896-0.0561908230897932i
0.0512636033969512-0.10067905372405i
0.0424880727929021-0.0549286423344763i
-0.0364317403219129+0.0129909794679374i
-0.0705267229072622-0.00926932390034516i
-0.0778394324883722-0.0403623825466446i
-0.0855580002240878-0.0980502134725058i
-0.0603209451796588-0.120979549876525i
0.0283723384550065-0.122383368317888i
0.0321423305364839-0.0754943571329719i
-0.0069137931703938-0.00562383781255182i
-0.0197838346214161-0.0101100394318477i
-0.0409872599500565-0.0405427891465921i
-0.0535456723200004-0.0586766679588317i
-0.0265159165971101-0.0716458218630733i
-0.00587609918412877-0.10223556779926i
0.00636263759555198-0.0772791346998867i
0.0565282423259264-0.0420260124597197i
0.00028752514768468-0.00204324784057486i
-0.0986652957560754+0.0240871620725069i
-0.0923653777030829-0.0587662650714076i
-0.0595289594009431-0.111593216177841i
-0.0296950602692101-0.10897860897572i
0.00992661534092282-0.0923229346749001i
0.0503518972850414-0.0818473525817867i
0.0106586360543662-0.048231501637131i
-0.0406090027569017+0.00332767558995313i
-0.0607846195373199-0.0441431877560936i
-0.0831665809542158-0.0915199391690517i
-0.024835548230971-0.107196886146065i
0.0100129511780868-0.0977977605247239i
0.0297592082570427-0.0601594812907008i
0.0384651393304313-0.00231363661631483i
-0.0322722060330373-0.00206897677647931i
-0.0673701310564277-0.00762180038409048i
-0.0356844114619941-0.00547202822971322i
-0.0249796017178157-0.133505282991032i
-0.0104083428018629-0.106952247352521i
0.0307308676146767-0.0230318080535043i
0.039552872529322-0.0345695299786864i
0.0108671897358589+0.00750908521576047i
-0.0497462838338676-0.0256265084475631i
-0.0724608295243637-0.0626537970123622i
-0.0532971375359993-0.0706737830646336i
-0.0345499419438007-0.14204456384178i
0.0292674357792455-0.10070815384151i
0.0481653246515408-0.000717318572422937i
-0.00959286228380965+0.00541321676590785i
-0.0655684666496881-0.00365566480377162i
-0.104196994399221-0.0310595798154863i
-0.0653066545289564-0.0868421328908239i
-0.0473915144343764-0.153865753630808i
-0.0104038058787425-0.134214914729616i
0.0398753626986844-0.0790710730489575i
0.0256771822359425-0.055228892932516i
0.00893183906382185-0.0317726756150226i
-0.0508867027853175-0.0745997090376085i
-0.0872453917804105-0.0853350658238651i
-0.0583029847386095-0.106303869642354i
0.00304109811650436-0.13548406108798i
0.0511370447343644-0.100877983938477i
0.0603023272578218-0.0806026488240375i
0.0217602520042274-0.0164365523098418i
-0.00321542744203484+0.0108162822745189i
-0.0231486851539122-0.0431543003416327i
-0.0482460730414522-0.0642047622317443i
-0.00774110786277203-0.0927561062413717i
0.033447468463419-0.0925381109462053i
0.0344672257975585-0.0363895504155849i
0.000431447510217991-0.00309111770389701i
-0.0306263651253539-0.023696785283218i
-0.0646624759753355-0.0446144239155477i
-0.0618440969865027-0.0535434464088546i
-0.0463158392967917-0.0594025439935775i
-0.0151957323105641-0.0767427475511132i
0.0423846114237278-0.0951424106976712i
0.0363399958471938-0.0153352947903461i
0.004922825743691-0.0243923043859102i
-0.0537145451974842-0.047180507897731i
-0.0453881680245737-0.0374742912313884i
-0.0260829688226094-0.0934344841582813i
0.0067327235518548-0.0947570869088287i
0.0379447133586869-0.0912701334296559i
0.0223717742655189-0.00762869923216905i
0.01974091715029+0.0556935059144616i
-0.0743904954752796+0.0283746072472429i
-0.094060107581142-0.0199947995765355i
-0.0682934995494217-0.050402485893681i
-0.0435435723159123-0.0950263107552048i
-0.00482368573605799-0.132721803593599i
0.000735384208019136-0.0520774713560307i
-0.00200893261640273-0.0230931244730212i
-0.0538647313485337-0.0249100810992302i
-0.0454610961847208-0.0170623179856972i
-0.0685486959222241-0.090832290815133i
-0.0559705007044785-0.151254148411739i
0.0286323347155969-0.135903670886776i
0.0627127331950344-0.0872877685604942i
0.0559087531409205-0.0421927206595274i
-0.0234099516761126-0.022635803800753i
-0.0454219902755316+0.00425845096762356i
-0.0684442231454695-0.00616485175452504i
-0.0881486323307103-0.0641218322313386i
0.0062638350519847-0.0799999557052085i
0.0270575665113177-0.0860198397599113i
0.0161332941223038-0.0533096817062018i
0.030327083526273+0.0172026859598493i
-0.00743195742399062+0.00353120026474302i
-0.0646726420432632-0.0134548726433982i
-0.0840847609976919-0.0306884634111412i
-0.00331949271833963-0.0950014796677218i
0.0279939556241468-0.0856607570825972i
0.0325759319421397-0.0685815187134225i
0.0210104469977862-0.0343019052110228i
-0.0201600922820537+0.0207759439330689i
-0.0462380452082589+0.000777432474195887i
-0.0797107962384119-0.0339850163041916i
-0.0388799753096568-0.110466688914938i
0.00666544746933786-0.124847483514677i
0.0359895017349905-0.0359085420477547i
0.0453502834084799+0.0025661423677941i
-0.000643878008321409+0.0217894305475958i
-0.0757931437680484-0.0124155826338002i
-0.0709686137404984-0.0476472495484455i
-0.0542112574952129-0.0819437957676217i
-0.0578711781428334-0.114703585122406i
0.00948402035157201-0.0715508750068066i
0.0138684292948844-0.0381730498102126i
-0.00327384863526613+0.0107226048180804i
-0.0457467731587563-0.0116073937095361i
-0.100552163791287-0.0643686059948551i
-0.0942161728144731-0.093324351050532i
-0.0585250421676486-0.148777305717024i
0.0198625862411366-0.118191368293663i
0.0428946165528417-0.0854286373865467i
0.0394274843004767-0.076103776323661i
0.00250354809231386-0.0318160861670114i
-0.0771811111866313-0.0267977890741142i
-0.0705011245627875-0.0527886323999042i
-0.0355202022583116-0.105071279460121i
-0.00840870351953164-0.150053991262864i
0.0387234231211672-0.127243265360856i
0.0683898973412067-0.0472264834585147i
0.0254778721017748+0.0410711786177629i
-0.055501781754923+0.0515994796157313i
-0.0852387079824076+0.00789807081204556i
-0.0435596397508193-0.0360949003347482i
-0.0121512114262682-0.0870801132604877i
-0.00365058917332985-0.0829275855547196i
0.0174083637289745-0.0450571372086036i
0.0163536581745137-0.0141091128403142i
-0.012297825062912+0.00315722349545319i
-0.0756485044889009-0.0321013744121614i
-0.0797348711077189-0.0515672788360707i
-0.0444467347761407-0.0970299818190636i
-0.0114644888160071-0.112898704846658i
0.0177475950552672-0.0869908803804717i
0.0195947247305366-0.0587259963578929i
0.00149965768966564+0.00223468024501573i
-0.0620968780710668+0.0112617444862352i
-0.0637374980522021-0.0180227928655268i
-0.0235203648915583-0.0736386585485896i
0.00373756577729981-0.0844116475704137i
0.0236406435772302-0.0387682783744531i
0.0247496959218115-0.00248163786507491i
-0.0121933194619955+0.00934732161591799i
-0.0500187703236793+0.0147565446559503i
-0.0945956519728866-0.00200005680352143i
-0.0916084066049881-0.0724658171887312i
-0.0321648603502784-0.141242129210864i
-0.0556298193086551-0.132260785558613i
-0.00298763387381432-0.0450669240351885i
0.0141451768288022-0.00805542250981013i
-0.0430005177464049+0.0078151334948796i
-0.0559603546948138-0.0131627013165612i
-0.0757248723125466-0.109078072188646i
-0.0452409031564356-0.130542995146193i
0.00585702654845179-0.108786305484532i
0.0495765100208754-0.0882967840788939i
0.0560753872684784-0.0492592975264648i
0.0184236145540526-0.00195306961353807i
-0.026128719740024+0.0322860310415653i
-0.0484209354027512-0.0319005195108149i
-0.0479654510289288-0.126048638656755i
-0.0299165056446812-0.0993069237389518i
0.026497362461403-0.0379316055909825i
0.02848518272263-0.0283533893949165i
-0.0242629912835041+0.000792600845131173i
-0.0305349404997591+0.0027320017832481i
-0.0546988487618616-0.0315063185388334i
-0.0575472880952681-0.0621925218708897i
-0.0451098440975807-0.11629987531838i
-0.0253051106108936-0.0870368499489248i
0.0199882755401447-0.0448518010743639i
0.0128262530782988-0.0607766854711697i
0.00378539351634269-0.000280563161165899i
-0.0475712530488906-0.00448265766862125i
-0.108243883254948-0.062951346821799i
-0.0567754487880359-0.0725573077393924i
-0.00306461393133289-0.10182135989416i
0.00872903096548226-0.0753512921178118i
0.0296649978646805-0.0515663387206673i
-0.0106290784746985-0.00308139649252926i
-0.0458927912678164+0.0225002896702478i
-0.0432150945061228-0.0204913315720679i
-0.0804341801829851-0.0529715974625908i
-0.0797787736301327-0.103018263701118i
-0.0175881706061482-0.0884683970741032i
0.0103770138236307-0.0727777258171909i
-0.0148463434892339-0.0152123700324374i
-0.0766637505898476+0.0125179250591166i
-0.112856133640587-0.0335438431421089i
-0.0817007686595735-0.0705344030038468i
-0.0312135873087176-0.120350919153647i
0.0121568431240495-0.0882718515041588i
0.0350063542706555-0.0665794248060983i
0.0256110255385677-0.0603565031961103i
-0.00119209740464675-0.0151642343503272i
-0.0336975424063847-0.0190061104410161i
-0.0797560249194033-0.0517898850058464i
-0.0515092580828062-0.0757868391676227i
0.0174766369085178-0.130018070441646i
0.0299515485195571-0.09228324621932i
-0.00159049199448555-0.00380553763291066i
-0.0150358202464649+0.00702076220726956i
-0.0434707814706523+0.0177038904506874i
-0.0906332109924015-0.0250795602039003i
-0.050651358497979-0.0889682613382227i
-0.0584122175850563-0.114998729631053i
0.00510514400255694-0.110213991676969i
0.0446068088440015-0.0429236883508561i
-0.0138005315579568-0.00854140786757743i
0.00547102391075588-0.00143699843938199i
-0.0571030518893622+0.0045509829384088i
-0.0591646894891135-0.0652938674683682i
-0.0265434424925964-0.103119808485523i
-0.00612594105180554-0.0986694795091357i
0.0545287691475993-0.0387345174983376i
0.0215797713868687+0.0158742136344941i
-0.0350913739516153+0.0101630001057364i
-0.0436963515954805+0.0202020619820932i
-0.0743279664939808-0.0349246946881714i
-0.0691866344907068-0.0919784168542675i
-0.0518366486090736-0.119223789806913i
-0.0323080543395375-0.081260107675462i
0.0316673172095996-0.0525214607745272i
-0.0380633032298154-0.0279954740291087i
-0.0661439377619354-0.00862438245573414i
-0.0527657815215123-0.0705447278847897i
-0.0697864322386193-0.0311768223623819i
-0.0142336473651102-0.06634155232023i
-0.00199250316081779-0.113813073829182i
0.0135289675340039-0.0493914331035652i
0.00965421953792897-0.00841256056416777i
0.0154661565006527+0.0379123775248535i
-0.0459779914453666-0.0219566940281431i
-0.10334110544713-0.0968073136235063i
-0.0392452269238419-0.114816952351479i
0.00471896636426319-0.102180084927253i
0.0319477696035942-0.071191404107156i
0.0257256893547886-0.0621836341804426i
-0.0183620668099565-0.0231130718965332i
-0.0893054845291513-0.0240211713267982i
-0.0647360887172798-0.0683176438244797i
-0.0298579158523681-0.0756363245131565i
-0.0349564342381838-0.0973017614633953i
0.00441335829838879-0.100133586199587i
0.0642752232344518-0.0155035675683146i
0.0648943487967509-0.00815517048917267i
-0.0269958947355906+0.00359326539375098i
-0.0562345944041515+0.035841527424525i
-0.0593764315456937-0.0589319312033581i
-0.035951522523861-0.0718663608427184i
0.00662820673935502-0.0813534763815976i
0.0334416125687095-0.0697652027232434i
0.0168245860219441-0.00319673629139863i
-0.0388357884538144-0.0200719488882362i
-0.0777062512893365+0.00746903452383447i
-0.113672327123397-0.0211752564910255i
-0.07030373587813-0.0925286022810465i
-0.0504596386459431-0.0991048752598862i
-0.0238111379247793-0.0691997769206742i
-0.000601889083986971-0.0434697372606504i
-0.0229470566726981-0.0096985890082614i
-0.0303886037067761+0.00578597306034675i
-0.0865740715899463-0.0218296238195806i
-0.0797148157660252-0.0661713430395312i
-0.0403393195696076-0.0969595841416382i
-0.00895795483969854-0.0727499724028309i
0.0561461464158286-0.0647601971246358i
0.0414263186897504-0.0260579116051017i
-0.034750128730287-0.0140968288386533i
-0.0609621009633144-0.0379848493275473i
-0.0610474575585468-0.0439191735615849i
-0.0529990150999234-0.0682881330404793i
-0.020769495009388-0.0668821658641451i
-0.00323300567937146-0.0690149276659443i
3.8469287720422e-05-0.0434624626907478i
-0.0144116240124301+0.0244938389894547i
-0.050212677301726-0.0228497992743629i
-0.0890329774359111-0.0817790668712157i
-0.0791526875637834-0.103207334986526i
-0.026176375839425-0.130137908090673i
-0.00807301621899433-0.0883129040248172i
0.0131107250363498-0.0649824425272345i
-0.000461976227579681-0.0315581944894019i
-0.0524222651041305-0.0258318981625116i
-0.0462408145739361-0.0578953468453881i
-0.0230169797674346-0.088432461476237i
0.01145904691864-0.114687576356972i
0.0333671547867653-0.0866533620240868i
0.0266037741694636-0.047757800092172i
0.0329241998731531-0.0282237536648747i
-0.00456486370933744-0.0320806507214657i
-0.0813178129062556+0.0100239529045936i
-0.103535585081382+0.0114823959242919i
-0.0461477858251466-0.0682830933472898i
-0.00346538300012244-0.061045877002216i
0.0108329560058351-0.0473184447983011i
0.0213865379687848-0.0158989548160323i
0.00342742359854665+0.0192940753484297i
-0.0581636942916036-0.0155788216831195i
-0.119499531874435-0.0244430386465355i
-0.0664977761384136-0.0625034487777224i
-0.0458226564796301-0.0729141085422879i
-0.0320448648088815-0.0675087985046545i
0.0380436081632736-0.0620287859670254i
-0.0272781858851145-0.0283647084905697i
-0.0587983792913633-0.00423284472707744i
-0.042868413739335-0.0164942486629027i
-0.0577172316792853-0.103432612538252i
-0.0473793504328031-0.0747333632700491i
-0.0380839916719587-0.012631952464041i
0.00493728642163178-0.0442348576040139i
0.00760878578915071-0.0183436907184847i
-0.0308882833006602-0.00294708487437856i
-0.0308665311173762-0.037851238508377i
-0.0263630837591592-0.0335649743507801i
-0.030059306176206-0.0681782923605971i
0.00897718241256094-0.0915191656085161i
-0.00163065961300743-0.0341214663191798i
-0.00663410448868504-0.028863388197035i
-0.0247583619983292-0.0329220233427821i
-0.0554451139327245-0.0154837380721169i
-0.0515357124702841-0.070606443763475i
-0.079368850546981-0.0896767115979892i
-0.0108104232491287-0.0847241274791218i
0.0254487815970204-0.0869226877675284i
0.0192272288387924-0.0367141380140549i
0.0184755314936676-0.029732150429726i
-0.0332288777848904-0.0105143360758087i
-0.0636893858136757-0.0143665277839035i
-0.0641754350176378-0.0695521165612532i
-0.0564617403595153-0.0878918314557029i
-0.0264849997623074-0.0752065997060697i
0.0115783257256054-0.0611080549226312i
0.0122824413078401-0.0172250477896205i
-0.0138946547320732+0.0112003885849718i
-0.0405336605685395-0.00840301780601869i
-0.0746360596034753-0.0364165965305292i
-0.0872684285528749-0.0874911175162519i
-0.0386995733009761-0.069365667957616i
0.00617910968540818-0.0624195947853515i
0.00107651975437058-0.0545665243782287i
-0.0111698800992175-0.00233841768681572i
-0.0266710293036815-0.0127775525484349i
-0.0841455681903222-0.0562838714085978i
-0.0520531099972266-0.0790203861107376i
-0.00427740763866673-0.0681138117695678i
0.0027246992807777-0.0741288505047838i
0.0285682486801159-0.0494773727083563i
0.00948679047411103-0.048661786559567i
0.0186790344893602-0.038332678055928i
-0.0178046509709716-0.0014784358665236i
-0.066143281772512-0.0624351553676296i
-0.0378342842424085-0.0470503673109631i
-0.00451533146958506-0.0161886297874801i
0.0134598589595577-0.0444813205331265i
-0.00819444725655016-0.00151917303153464i
-0.0411099553640214-0.0343519311807666i
-0.0848970046843394-0.0385522413638253i
-0.0888524205586322-0.0457167077925613i
-0.0550465982708741-0.130810350917926i
-0.0251175570005068-0.0856348932258352i
0.0358987429382462-0.0910807725504936i
0.029612400420518-0.0787024560142763i
-0.00805745853812928-0.0513756788104264i
[truncated: 235,549 more chars]
